# Supplementary material for: Liver transcriptomics reveals features of the host response in a mouse model of dengue virus infection
Source: Front Immunol. 2022 Aug 26;13:892469. doi: 10.3389/fimmu.2022.892469 (PMC9459046; doi:10.3389/fimmu.2022.892469)
Supplement: Supplementary file 2 [file Table_2.xlsx]

## Sheet:  Hematological Parameters
samples	D0	D1	D2	D3	D4	D5	D6	D7	D8	WBC	HCT	PLT	RBC
control-1	14.6	16.4	17.2	17.4	18.1	17.8	19.8	19.4	20	5.8	47.5	607	9.69
control-2	16.4	18.9	19.7	19.7	19.9	20.5	21.4	21.8	22.2	7.1	44.8	1294	9.19
control-3	15.7	17.6	18.3	18.8	18.6	18.3	20	20.4	21.1	5.5	46.5	990	9.92
control-4	15.4	16.6	17.5	17.4	17.8	17.8	19.6	19.5	19.9	7.7	47.7	1267	9.4
control-5	16.9	19	19.2	19.6	18.6	18.6	21	20.7	21.2	5.6	38.6	741	7.77
severe-1	14.4	14.5	15.4	14.6	13.6	13	12.3	11.8	10.5	6.1	48.6	879	10.28
severe-2	16.1	14.3	16	15.4	14.9	13.6	12.3	12.2	11.1	3	54.1	1419	11.08
severe-3	15.2	14	15	15.1	14.1	13.7	12	11.4	10.4	2.1	53.8	1256	10.83
severe-4	15.3	14.2	15.2	13	13	13	12.5	11.3	11.3	4.2	62.8	1273	13.4
severe-5	16.1	17.5	17.5	17.5	15.7	15.3	14.4	13.6	12	5.8	52.3	1227	11.04
