# Supplementary material for: Liver transcriptomics reveals features of the host response in a mouse model of dengue virus infection
Source: Front Immunol. 2022 Aug 26;13:892469. doi: 10.3389/fimmu.2022.892469 (PMC9459046; doi:10.3389/fimmu.2022.892469)
Supplement: Supplementary file 3 [file Table_3.xls]

gene_id	control_1	control_2	control_3	control_4	control_5	severe_1	severe_2	severe_3	severe_4	severe_5
0610009B22Rik	13.06818551	10.43638951	18.10706989	12.48897821	17.81179325	8.36052595	14.66872416	12.33274807	10.70737883	9.619786933
0610010F05Rik	2.144213401	2.333015965	2.69354036	2.640792042	2.754202777	1.89831046	2.518816193	2.737160479	1.832535028	2.119366979
0610010K14Rik	13.10763393	8.244733006	11.72038604	11.33416023	9.613525496	7.879795814	5.474606162	11.07074348	6.747854157	8.003585263
0610012G03Rik	10.75701946	12.10000007	13.35252406	14.09934452	11.73149245	5.578058915	8.43727367	11.03020508	7.751948471	9.269642232
0610030E20Rik	5.736295202	4.664940256	9.759304128	5.038436698	8.653040903	2.045149006	1.586726852	4.871221548	1.734723457	4.812983396
0610040J01Rik	14.43593707	14.65613035	13.96009923	16.06224929	14.94284039	7.901250478	8.202904957	7.939070625	8.073023717	6.64344091
1110002E22Rik	0	0	0.018807009	0	0.012618166	0	0	0	0	0
1110004F10Rik	20.32162793	15.91555921	20.08427149	19.28863376	18.57018764	19.08715179	17.53730614	21.74148787	16.0163706	21.68350276
1110008P14Rik	21.89468067	21.93972616	22.54550994	17.29691276	19.28620348	9.809627486	13.42429743	10.01136322	12.73112998	11.41264932
1110017D15Rik	0	0	0	0	0	0.022891117	0.068805494	0.047891842	0.02201296	0.067773404
1110025M09Rik	0.271407229	0.392555035	0.493527322	0.407133449	0.220747828	0.302608157	0.186578736	0.608754039	0.201461122	0.895927675
1110032A03Rik	4.169713555	4.294709291	5.286035368	4.291361146	4.985950221	2.769636457	3.8661389	3.997235432	3.26829148	3.502382849
1110032F04Rik	0	0	0	0	0	0	0	0	0	0
1110038F14Rik	3.683392991	4.416770574	3.77212181	3.297180913	3.028913526	2.521088887	1.433641647	2.708535914	1.441519677	3.227741438
1110051M20Rik	0.431340582	0.223782218	0.323023525	0.330087642	0.157300996	0.353859641	0.150679733	0.444198253	0.204170853	0.200802883
1110059E24Rik	9.48999186	7.734956097	8.8601249	9.66943842	8.264324096	4.586639209	8.713001568	7.446477202	5.575105798	5.576688077
1110059G10Rik	3.304956169	2.284032885	3.819521975	2.763096773	3.012319538	2.369669884	2.280510084	2.707178656	2.038893915	3.569466518
1110065P20Rik	11.13189725	10.05761005	8.911914528	9.678106096	11.71310453	7.961298547	13.46407848	8.032824411	7.438696243	7.522628803
1190005I06Rik	0	0	0	0.082341185	0	0.211850807	0	0	0	0.348457599
1190007I07Rik	7.944862783	8.195537574	7.508513829	8.249750156	7.722595674	2.311666161	3.579449436	3.004412779	3.166069863	3.664022332
1300017J02Rik	214.784677	238.5773655	245.7644593	229.3419233	253.4599086	203.6900022	257.2477006	240.6981563	201.4844188	174.1001051
1500009L16Rik	0	0	0	0.089651005	0	0	0	0	0	0.151756736
1520401A03Rik	0	0	0.015589374	0.015432473	0.031378085	0	0	0.013844964	0	0
1600012H06Rik	9.148745258	7.380842955	10.16650093	9.494508092	9.073215982	6.24946164	7.199690318	9.050190673	6.244625157	9.502468495
1600014C10Rik	52.0494513	54.49185848	33.10233233	47.73823821	39.44791013	27.39008636	26.84984448	45.49429605	29.03893816	31.83834776
1700001C19Rik	1.879376679	2.510344842	4.862656575	3.270858038	4.046750852	1.852446284	2.121155221	2.962074171	1.47600231	1.932637356
1700001J03Rik	0	0.064193243	0.047825132	0	0	0	0	0.042473625	0.039045072	0.160282395
1700001L19Rik	0	0.061092463	0.068272493	0	0	0	0	0	0	0
1700001O22Rik	0	0	0	0	0.031901859	0.053824105	0	0	0	0
1700001P01Rik	0	0.088505748	0.296722757	0	0.099539936	0.167941559	0	0.087840086	0.080749463	0
1700003E16Rik	0.054185159	0.053880572	0.120426016	0.208624447	0.181793912	0.025559886	0.025609069	0.026737665	0.098317395	0
1700003F12Rik	0.229187573	0	0.084894544	0	0.170874608	0.288295826	0.21663793	0	0.138618061	0.284517786
1700007K13Rik	0.069079339	0.068691028	0	0.075991492	0.154509751	0	0	0	0.062671225	0
1700008O03Rik	0.021353244	0.042466426	0	0.023489873	0	0	0.080736012	0	0.01937242	0.039762482
1700010I14Rik	0.029573902	0.088222982	1.478873805	0.195198593	0.56225753	0.195305838	0.111818087	0.204305376	0.080491478	0.165211206
1700011L22Rik	0.05090723	0.101242138	0	0	0	0	0	0	0	0
1700012B07Rik	0	0	0	0	0	0	0	0	0	0
1700012B09Rik	0	0	0	0	0	0	0	0	0	0
1700013H16Rik	0	0.081097778	0	0	0	0	0	0	0	0
1700014D04Rik	0	0	0	0	0.017452352	0	0	0	0.028315631	0
1700016C15Rik	0.054881214	0	0	0	0.061376403	0	0	0.054162266	0	0.102195865
1700017B05Rik	1.671189055	1.625668941	5.954835116	2.607744669	8.562745969	27.86550059	18.41528688	18.07951511	31.55100074	12.87069596
1700018B08Rik	0	0	0	0	0	0	0	0	0.075037476	0
1700019A02Rik	0	0.059257067	0.066221388	0	0	0	0.225315844	0	0	0
1700019D03Rik	0	0	0	0	0	0	0.012197628	0	0	0
1700020L24Rik	0	0	0.232242083	0	0	0.098584697	0.049387198	0	0.284408269	0.340524697
1700025G04Rik	0.244866802	0.342874165	0.327639164	0.346330849	0.268258068	0.60817994	0.392062544	0.448795343	0.385365443	0.656043384
1700028K03Rik	0	0.101927259	0	0.018793343	0	0	0	0.016860109	0	0
1700029H14Rik	0	0	0	0	0	0	0	0	0	0.031132515
1700029I15Rik	1.830982036	0.606896555	2.204226195	0	1.023839341	0.57579963	2.019176605	0.903498027	1.10742121	1.988888755
1700029J07Rik	0.121442686	0.100633357	0.427349977	0.222657287	0.067907711	0.038190792	0.210453538	0.139827076	0.146902814	0.113070935
1700030J22Rik	0.183400512	0.22796197	0.118885067	0.353065589	0.153829466	0.043256274	0.043339509	0.10558214	0.110924964	0.028459608
1700030K09Rik	1.23375283	0.810947242	1.301290163	0.851127599	1.099136763	0.355105344	0.830173514	1.011219303	0.417367708	0.60355585
1700037C18Rik	0.810060725	0.151032598	0.168783045	0.111389534	0	0.0477646	0.09571302	0.09993111	0.091864476	0
1700037H04Rik	1.897782413	1.12047426	1.944143979	0.978598391	1.22700376	0.475580367	0.784816107	0.673081107	0.34972752	0.773043787
1700056E22Rik	0.861527225	0.399786045	0.510596347	0.568639541	0.128465191	0.704416714	0.162870502	0.906923907	0.57317923	1.229943615
1700057G04Rik	0	0	0	0	0	0.073232378	0	0	0	0
1700065D16Rik	0	0	0	0	0	0	0	0	0	0
1700066B19Rik	0.020950505	0	0.023281152	0	0	0	0	0	0	0
1700066M21Rik	5.948921105	7.67369322	12.4318095	8.416538198	12.78849767	2.416439685	4.436060711	3.897684932	3.942861027	2.323230363
1700067K01Rik	0.024402367	0.072795589	0	0.053688189	0.054580773	0.805765299	0.830381943	0.192661559	0.354219087	0.636164769
1700088E04Rik	0.162753959	0.404597704	0.452148963	0.179039295	0.136511912	0	0.192302534	0.080310936	0.110742121	0
1700092M07Rik	0.146157338	0.145335754	0.162416667	0.160781999	0	0	0	0	0	0
1700093K21Rik	0	0	0.030121197	0	0	0	0	0	0	0.025237241
1700094D03Rik	1.098193547	1.342647971	1.140338738	0.970424901	1.187897012	1.171943558	0.850868585	1.812267679	0.718657135	0.670484378
1700102P08Rik	0.48587971	0.59464427	0.207665994	0.246691088	0.459786084	0.035260946	0.070657593	0.110657228	0.067816507	0.104396583
1700109H08Rik	0.466068155	1.390344836	0.431596737	0.854505728	0.955583385	0.95268666	1.248218265	0.536623071	1.550389694	1.012525184
1700113H08Rik	0	0.032601881	0	0	0	0	0.092972713	0.097070036	0	0.061052075
1700123O20Rik	15.1258546	16.26745939	16.41688087	17.57633782	15.96344746	13.02324176	17.43475177	13.04362567	12.17724111	13.75499055
1700125H20Rik	0	0	0	0	0	0	0	0	0	0
1810009A15Rik	0	0	0	0.093420733	0	0	0	0	0.077045359	0
1810009J06Rik	0	0	0	0	0	0	0	0	0	0
1810010H24Rik	1.244894982	0.716677293	0.849446194	1.009076171	0.610626426	2.843449372	3.220519194	10.10889823	2.456968332	3.680578246
1810013L24Rik	8.983976577	9.733285992	7.392868612	10.78273386	9.239182511	8.321392934	9.187897865	10.02334294	7.074556803	12.79450086
1810020O05Rik	0	0.007476321	0.008354993	0.016541806	0	0.00709324	0.007106889	0.007420091	0.006821127	0.035001427
1810024B03Rik	0.589594357	0.615594117	0.720702408	0.551301334	0.626404183	0.278119779	0.557309891	0.087280595	0.213960361	0.329370112
1810030O07Rik	3.349028441	2.151186891	3.421091143	3.112065057	2.907908242	2.845571579	3.047671055	3.96208136	1.792819543	4.20273796
1810037I17Rik	21.28266483	15.22153768	15.99870734	19.59365876	17.56471919	7.462386802	13.39359563	11.11969088	8.983046845	11.33829614
1810046K07Rik	0.885863477	0.153197189	1.540818311	0.169478945	0.043074147	0.726737397	0.910169759	0.532157414	0.908515459	0.573770958
1810055G02Rik	28.95058699	17.37602638	6.7963641	17.09265774	6.36446162	70.88847468	40.28909782	12.32808716	75.1101844	7.827021392
1810058I24Rik	104.7765417	142.7923783	45.98421884	129.2285316	63.23667353	44.64151802	31.77546341	27.40610682	30.49779727	37.93281908
1810062G17Rik	0.914486088	0.060623037	0.474235273	1.07305659	1.363620638	0.977784882	0.633901766	1.323675851	0.71903364	0.454104128
2010003K11Rik	23.08208859	11.02658754	5.394404466	12.04142819	3.672486275	4.894050154	3.778818942	2.489329325	3.497344361	3.456269404
2010106E10Rik	0	0	0.098199417	0	0	0	0	0	0	0
2010109A12Rik	0	0.40312107	0.112624696	0	0.113344745	0.095616362	0.09580035	0.500111438	0	0.094363335
2010315B03Rik	6.135326139	5.120703424	8.069655333	6.173888997	7.423854986	3.283163192	4.031040002	5.915986839	3.357961018	5.244154341
2200002D01Rik	19.82781401	11.87338645	13.75576268	16.02746001	11.39349421	8.371240774	4.03835321	4.432545875	6.161805195	4.997720461
2200002J24Rik	0	0	0.057842862	0.171782079	0.058212671	0.04910756	0	0	0	0.096928037
2210010C04Rik	0.02592894	0	0	0	0	0	0	0	0	0
2210016F16Rik	11.94636838	9.413348378	11.63506499	10.28389468	9.200283692	6.238713496	5.915858316	7.711002414	5.749407565	5.900416958
2210016L21Rik	6.655094474	3.569538999	5.781891805	6.167396646	3.924345711	1.940658012	1.601264236	3.423275506	1.500286323	3.417364411
2210408I21Rik	0.165969093	0.124453485	0.184432388	0.209513603	0.139969349	0.161713579	0.118303788	0.120832294	0.081457549	0.078530561
2210418O10Rik	0.12696421	0.547085566	0.470294641	0.108630967	0.173543846	0.093163415	0.093342683	0.069611651	0.063992463	0.420308723
2300009A05Rik	8.451706935	8.404197951	8.87588073	12.7711454	9.763569372	7.535464722	9.569141301	9.257581232	11.45940209	11.58743883
2310002L09Rik	0	0	0	0	0	0	0	0	0	0
2310009B15Rik	3.793435637	5.416365755	5.080143033	5.671014812	5.003842946	2.844712357	4.045425632	5.663608764	2.647337919	4.165868565
2310011J03Rik	7.432087421	6.125301942	7.031202545	7.255057526	6.177596026	5.621942378	3.734077049	7.92943416	4.069889764	6.857410294
2310022A10Rik	2.104150575	2.019334662	1.9847746	1.480327655	2.079551508	1.569624718	1.965806298	2.414634962	1.576001859	3.006989518
2310022B05Rik	4.93761651	4.158351692	5.74818467	5.597955655	3.587410864	2.693565248	3.301997907	4.276247692	3.595853932	5.613634
2310030G06Rik	10.45821337	8.717816143	12.01727166	12.72857491	10.15307347	9.782595796	9.506956514	9.442809239	11.30492485	7.955555019
2310033P09Rik	4.915025524	4.132072041	5.014924922	4.030544719	3.897673181	3.878193485	2.872006627	4.453767962	3.486194043	5.69945434
2310039H08Rik	26.72807412	24.79168503	23.633411	26.79422651	19.92756038	22.57238834	24.72119973	30.34880651	17.79538494	26.22348537
2310057J18Rik	0	0	0	0	0	0	0.039801813	0	0.038201414	0
2310057M21Rik	1.005685421	1.306493723	0.468655569	0.588845288	0.761899136	0.612123438	1.057944751	0.656337838	0.853529373	0.770229699
2310061I04Rik	8.91765617	9.723166643	9.938679987	9.49444123	10.64376329	6.174572464	10.42577667	14.56512343	9.154941961	10.7792168
2410002F23Rik	3.891322756	2.638260503	2.87461983	3.721284003	2.99190419	5.840515355	4.472411875	6.087821498	4.292579746	7.513755686
2410004B18Rik	4.599059598	4.259017419	3.940298153	3.630298989	4.986309005	2.68281863	2.986645547	3.083620109	3.567268323	3.072594258
2410004P03Rik	0	0	0.032863862	0	0	0	0	0.029186482	0	0
2410137M14Rik	0	0	0	0	0	0.060575452	0	0	0	0
2510002D24Rik	3.226233806	2.932132951	3.777886745	3.816187356	2.987317204	0.949116317	1.180480513	2.310945921	0.896969678	0.759032498
2510009E07Rik	1.710074818	1.572125333	2.677170157	1.301449952	1.840293719	1.968467596	1.474108404	1.379858205	1.434350651	2.193015602
2510022D24Rik	4.350868984	4.063064949	4.120161225	5.327272769	3.808012809	2.784077502	3.075530578	2.576323393	2.505653644	2.571465161
2510039O18Rik	6.456058209	6.017746576	6.345925095	6.115275299	6.739732225	7.199329131	8.682091944	12.70556089	6.900221648	11.53971715
2610001J05Rik	4.755059003	3.737466511	5.050918066	4.134683446	4.848600621	3.216104638	2.710031175	3.812873532	2.775524515	3.385555677
2610002M06Rik	5.970384651	5.388518371	4.63785491	4.9885904	3.699982228	2.161564821	2.561126094	2.58017096	1.638763499	2.637779882
2610008E11Rik	1.761498615	1.346376666	2.760891129	2.111286461	1.734751376	1.661846317	1.752024008	2.69844744	1.276089979	2.203076774
2610028H24Rik	0	0	0	0.03741406	0	0	0.032148556	0	0	0
2610044O15Rik8	1.75125459	1.710313772	1.598560438	2.236100998	2.133382952	0.973607145	1.064160643	1.820901241	0.65254296	1.426714118
2610301B20Rik	2.813328244	2.098135411	3.699452659	2.501656597	2.595685557	2.101218996	2.349029431	3.100395368	1.573949858	2.226480784
2610318N02Rik	0	0.066379311	0.037090345	0	0	0.031489042	0	0	0.030281049	0.217534708
2610507B11Rik	27.87660243	27.42718886	26.34089732	28.41540084	28.61622141	12.35829125	14.53154341	21.38162938	14.05406585	17.04746731
2610524H06Rik	1.234217521	0.175325672	0.326552029	0.323265395	0.262911831	0.166342115	0.166662196	0.116004685	0.533202805	1.094414976
2610528A11Rik	0	0.073052363	0	0	0	0	0	0	0	0
2610528J11Rik	4.445094943	1.996177826	7.595285442	3.943448337	5.826427096	1.127318553	1.084308263	3.018917102	1.387612119	0.667527207
2700049A03Rik	0.934919772	0.53386667	0.65832889	0.509142996	0.662537814	0.227056987	0.271242724	0.411091602	0.167958884	0.387833307
2700062C07Rik	5.435580069	4.281208258	6.339286188	4.913821943	5.296450547	4.92498385	4.680107014	9.560269819	5.468428766	6.664319103
2700081O15Rik	0.601242635	0.544482295	0.548819513	0.590538948	0.504299757	0.506454343	0.436388835	0.603962145	0.584430679	0.489821047
2700097O09Rik	2.41477341	2.529835097	1.868800469	0.901277975	1.350280871	1.586578328	1.018994405	1.44690626	2.034284614	1.204451265
2810004N23Rik	14.82936464	13.06759826	18.62268093	14.85430218	14.1124869	12.01887983	13.06766683	14.63509901	11.59426736	12.42263946
2810006K23Rik	3.143397748	1.80256706	3.257356488	2.418429233	2.501770391	0.582197404	0.966119917	0.989664968	1.032247305	0.664344091
2810021J22Rik	0.401492446	0.16378895	0.652075071	0.430341439	0.460522113	0.174821092	0.126502631	0.406392687	0.177454242	0.325890206
2810408A11Rik	0.02965285	0	0.065903186	0.065239893	0.198973583	0	0.028029147	0.087793188	0.026902117	0.110434827
2810459M11Rik	17.94080227	15.0047931	23.49409991	22.6156703	27.83986479	10.25618242	9.929184265	27.52952069	9.19714811	11.00665725
2900026A02Rik	6.706409689	6.690547412	8.740909	11.46960753	5.785941785	6.890517586	4.396331539	8.768393814	8.530759995	6.697991008
3110009E18Rik	0.045995684	0.08003998	0.127781229	0.050598062	0.102878543	0.054241994	0.032607821	0.045393138	0.031296686	0.064237401
3110040N11Rik	10.17488924	5.169302099	6.468081346	5.572060953	7.205098725	4.10798488	4.997865932	5.481221363	5.603108355	2.813084255
3110082I17Rik	2.67661631	1.822597146	3.200688848	2.112316675	1.952213307	1.701760876	0.715014869	1.234638652	0.897423055	1.598195573
3300002I08Rik	0.296198587	0.266603677	0.275236924	0.21347911	0.228450812	0.11081317	0.130335339	0.151199155	0.104245549	0.209212334
3425401B19Rik	0	0	0	0	0	0.007658253	0	0	0	0
3830403N18Rik	0.12215496	0.040489433	0.226240225	0.134377917	0	0.076829569	0.192443518	0	0.258587724	0.151645477
3830406C13Rik	1.984807486	1.191115346	2.391343578	1.616489112	1.643363778	0.676736042	0.618792178	1.010331712	0.682365872	0.427953994
4430402I18Rik	0.065362898	0.102135752	0.259407925	0.154078244	0.125311876	0.070474467	0.035305038	0.027645703	0.042356813	0.01738773
4833420G17Rik	13.119776	11.72896536	9.308469241	11.42002983	7.846685356	7.733863028	10.40497387	11.53476491	9.255871442	11.34877998
4833439L19Rik	15.28874387	16.64501769	18.74912478	15.82319825	18.08030615	9.69120163	12.75361093	11.46407822	10.80425497	11.79419608
4921507P07Rik	0.116151527	0.15399815	0.129072848	0.21295629	0.173197407	0.25568795	0.164687112	0.114629934	0.105376783	0.072096351
4921524J17Rik	4.108899708	3.635671841	4.488606069	5.28614923	6.1528786	4.796284566	8.491935213	7.182290062	7.423887955	7.748560954
4921528I07Rik	0	0	0	0	0	0	0	0	0	0
4921536K21Rik	0	0	0	0	0	0	0	0	0	0.039504284
4930402H24Rik	6.48139846	4.663429982	7.403188547	6.517140768	8.031407661	1.399072915	1.302147233	1.597265645	2.458601169	0.960208965
4930404N11Rik	0	0.158928307	0	0	0.268113324	0	0	0	0	0
4930415O20Rik	0.196253669	0	0	0.215891023	0	0	0	0	0	0
4930426D05Rik	0	0	0	0	0.029409527	0	0	0.025952753	0	0
4930430F08Rik	1.363110259	1.811874239	1.885709161	1.69841841	2.022208767	0.800466753	1.249027351	1.098166063	1.148328956	0.608670688
4930432K21Rik	0.022004671	0	0.048905177	0.048412963	0	0.041519625	0.062399277	0.043432816	0.099817086	0.102438803
4930438A08Rik	0	0	0	0.024988613	0	0.192875213	0	0.044836167	0.123650712	0.317246059
4930447C04Rik	0	0	0	0	0	0	0	0	0	0
4930453N24Rik	5.735353262	7.226381027	6.128254645	6.996784161	5.427342528	5.064038317	4.135480416	6.240755126	4.035905211	6.720618356
4930467E23Rik	0.223307593	0.137460966	0.212699598	0.163767994	0.344873575	0.040128483	0.120617098	0.094449535	0.028941795	0.089105872
4930486L24Rik	0.44496553	0.603360377	0.134854334	0.133497071	0.271433008	0.114488929	0.267654874	0.439136453	0.14679582	0.451954327
4930503B20Rik	0	0	0	0	0	0	0	0	0	0
4930503L19Rik	0.940513351	0.639891823	1.02680531	0.526386699	0.73812145	1.183074938	0.889013585	1.058465207	1.1825982	1.720631032
4930505A04Rik	0	0	0	0	0	0	0	0	0	0
4930512M02Rik	0.152372533	0	0	0	0	0	0	0	0	0
4930513O06Rik	0.623264459	0.137724655	0.153911056	0.685628973	0.309790125	0.261335493	0.130919181	0	0.125655025	0.06447769
4930522L14Rik	0.431055074	0.252782983	0.74921758	0.741676962	0.407905744	0.302395069	0.605953895	0.665382096	0.310849277	0.596864526
4930523C07Rik	3.730181577	4.722061302	1.927263944	5.360196899	1.908798534	2.584177323	2.341944612	3.545474042	2.047974491	3.485854095
4930524B15Rik	0	0	0	0	0	0	0	0	0	0
4930524J08Rik	0	0.085227757	0.380977367	0	0.191706543	1.051189757	0.162032691	0.253760248	0.077758742	0.79801092
4930544D05Rik	0	0	0	0	0	0	0	0	0	0
4930548H24Rik	0	0	0	0.042815108	0	0	0.036789483	0	0	0
4930550C14Rik	0	0.010432109	0.023316333	0.011540831	0.035198104	0	0	0.041414593	0	0.009767871
4930555G01Rik	0	0	0	0	0	0	0	0	0.024400806	0
4930558K02Rik	0	0	0	0	0	0	0	0	0	0
4930562C15Rik	0	0	0	0	0	0	0	0	0	0.012147312
4930563E22Rik	0.016764198	0.050009888	0	0	0.037496481	0	0	0.016544586	0.076045374	0.031217089
4930579F01Rik	0	0.025103448	0.028053788	0.083314309	0	0.023817167	0	0	0	0
4930579G24Rik	0.225542288	0.672823389	0.375949239	0.403179226	0.472941016	0.186184956	0.479682564	0.166940752	0.25577495	0.367490105
4930590J08Rik	0.048456992	0.032123069	0.044873007	0.097727026	0.072255833	0.007619277	0.07633938	0.159407339	0.087923801	0.052635997
4931406B18Rik	0	0	0	0	0	0	0	0	0	0
4931406C07Rik	43.06541855	56.01629598	75.88089812	68.05759548	89.12730267	24.04753054	26.05334201	16.59844054	20.76998852	12.38649705
4931414P19Rik	0.594803624	0.665392609	0.640317382	0.572530277	0.675592337	0.105216398	0.210837718	0.577839602	0.328835164	0.545147219
4931422A03Rik	0	0	0.055056497	0	0	0	0.140495785	0.097791639	0	0
4931428F04Rik	0.720685548	0.342738196	0.470069112	0.155112676	0.543159526	0.133026769	0.044427581	0.030923675	0.099496095	0.072935272
4932438A13Rik	4.654325505	5.402365038	8.266971238	5.399248771	8.093513327	4.387783063	7.352980055	6.830793992	4.589749025	6.335752333
4932438H23Rik	0.00831434	0	0	0	0	0	0	0	0	0
4933403O08Rik	0	0	0.022313208	0	0	0	0	0	0	0
4933405L10Rik	0	0	0	0	0	0	0	0.090225866	0	0
4933407O12Rik	0.048676414	0.048402793	0.486822963	0	0	0	0.046011036	0.192155	0.044160969	0.181283462
4933411K16Rik	0.991074026	0.591301783	2.114546756	1.395509712	1.152702299	0.523603661	0.112416685	0.782472714	0.467551496	0.959663668
4933424G06Rik	0	0	0	0	0	0	0	0	0	0
4933427D14Rik	0.48591241	0.640214805	1.039438249	0.815163328	0.828715687	0.756398202	0.78081895	1.25881068	0.529004358	1.59476513
4933428G20Rik	0	0	0	0	0	0	0.012013408	0	0.005765179	0.005916603
4933430I17Rik	0.005940084	0	0.026403565	0.006534456	0.033215465	0.005604039	0.022459291	0.023449075	0	0
4933434E20Rik	12.80631421	10.04315221	9.480040625	10.29072921	10.19862564	6.364700429	6.580861604	11.24501982	5.889236276	8.563739222
4933440N22Rik	0.675413704	0.309977099	0.288673215	0.3143446	0.319570683	1.225392103	0.761205025	1.051122899	0.659894584	1.862373848
5031439G07Rik	8.129737147	7.059526279	6.789016679	8.509329036	6.22929575	3.721000797	3.568382539	5.814860924	3.768121039	6.834859442
5430403G16Rik	0.318787051	0.176108375	0.96434896	0.44809779	0.198064158	0.267335542	0.35155307	0.908875991	0.241012429	0.412237784
5730409E04Rik	2.295514898	1.160649805	2.183380623	1.455203801	1.762222951	0.789178267	0.845861723	1.72788064	0.758903537	1.24976057
5730455P16Rik	4.126017874	3.924440904	4.784366934	4.578340123	4.667831416	3.351019939	4.589670164	5.547317056	2.962065582	4.877145809
5730507C01Rik	0.059496292	0.05916185	0.016528745	0.065449555	0.033268838	0	0.070298061	0.014679222	0.040482859	0.013848717
5830411N06Rik	0	0.015201648	0.016988256	0	0	0.014422727	0	0	0.027738874	0
6030458C11Rik	3.058112813	2.969650839	2.955824974	2.339108346	2.422528571	1.487633744	1.467913018	2.271398012	1.206587334	1.890784692
6030498E09Rik	0	0.046644921	0	0	0.104920473	0	0.044340027	0.138882298	0	0
6330403K07Rik	0	0	0	0	0	0	0	0	0	0
6330409D20Rik	0.099266825	0	0	0	0	0	0	0	0	0
6430548M08Rik	1.415513809	1.94965649	1.243506977	0.967959132	1.518862519	2.526498118	1.075827866	1.953870884	1.535838938	3.26812063
6430550D23Rik	0.330048264	0.309960043	0.815032465	0.423585458	0.307591218	0.103792208	0.277311808	0.452395292	0.13308066	0.221936084
6430571L13Rik	0.28292212	0.064922711	0.1692901	0.191527146	0.48677837	0.08212816	0.061714645	0.493997223	0.019744383	0.020262973
6430628N08Rik	0	0	0	0	0	0.032646583	0	0	0	0
6720489N17Rik	0.144701364	0.067711983	0.17971622	0.046817747	0.009519221	0.064242472	0.056320328	0.058802375	0.046333485	0.095100888
6820408C15Rik	0	0	0.013724335	0	0	0	0	0.012188618	0	0
8030462N17Rik	2.026943107	2.784842781	2.338401825	2.50209847	2.898429895	2.459680631	3.195693632	2.504305066	2.203890072	2.41304096
9030025P20Rik	0.506612935	0.24255359	0.229358672	0.309613984	0.482634176	0.159317533	0.195096118	0.203694037	0.646868673	0.262049532
9030624G23Rik	0	0	0.009788792	0	0	0	0	0.008693452	0	0
9130008F23Rik	0.051449549	0.076740509	0.057173074	0.282988233	0	0	0.048632322	0.050775557	0.046676855	0.095805665
9130019O22Rik	0.572870432	0.825992785	0.668429604	0.882269452	0.608636143	0.486415572	0.365513661	0.537097503	0.311837019	0.760065275
9130023H24Rik	1.411371334	0.755697219	1.309855722	0.733643636	0.728495572	0.482861293	0.351847585	0.734707136	0.365841746	0.736460902
9130401M01Rik	10.39514757	9.661663343	8.345412544	10.64182764	10.2018929	7.925712553	11.26975116	12.98073814	8.507008387	8.848959593
9130409I23Rik	10.80160412	6.013845609	5.840203688	10.54601471	7.708736154	0.946797489	0.349491338	0.599467862	0.191679182	0.098356838
9330159F19Rik	0	0	0	0	0	0	0.009017278	0	0	0
9430015G10Rik	1.416153968	2.222305275	1.204859896	1.338782381	3.142765277	0.730646144	1.33860951	1.244739513	1.204486017	1.21552006
9430038I01Rik	2.371667549	1.527119124	1.3609573	2.245432886	1.304436543	2.164135956	2.554184197	2.66674753	1.9929318	2.696869106
9430069I07Rik	0.097097532	0	0.107899184	0	0	0	0	0	0	0
9430078G10Rik	0	0.015328223	0	0.016957302	0	0	0	0	0	0.014352236
9530053A07Rik	0	0	0	0.015424681	0	0.019842628	0.006626937	0	0	0.006527532
9530057J20Rik	0	0.021323392	0	0.047179274	0.047963645	0	0.040539453	0.021163017	0.038909394	0
9530068E07Rik	58.80418621	54.08587315	55.23878405	62.60787167	60.75333444	42.09662459	57.9250777	39.34837063	47.75288241	52.13033022
9530077C05Rik	0.048100279	0.015943299	0.071268283	0.017637748	0.035861963	1.860544243	0.303109652	0.696229041	3.418331781	0.77626374
9830107B12Rik	0	0.025825385	0.028860572	0.0285701	0.014522544	0.012251056	0.02454926	0.038446725	0	0.012090509
9930012K11Rik	0	0.055616905	0.217536926	0	0.062550775	0.184684977	0.132171681	0.13799651	0.076114298	0.338491641
9930021J03Rik	1.376468171	1.80169657	1.588124279	2.112925731	1.621839538	1.19258999	1.450457393	1.150512419	1.150025105	1.091958649
9930104L06Rik	1.846250678	1.41948903	2.411202883	1.716918124	2.29890177	1.346755474	1.33135565	1.97233805	0.932465358	2.215177674
9930111J21Rik1	0.618227	0.371710393	0.303558979	0.616823511	0.128631468	0.311972204	0.040770328	0.184457359	0.091305632	1.030741726
9930111J21Rik2	0.092450751	0.022982766	0	0.025425368	0.025848073	0.043610292	0	0.02280991	0	0.064558187
a	0	0	0	0	0	0.027500577	0	0.00479463	0.017630394	0.022616825
A130010J15Rik	1.712158524	2.252583563	1.829450245	2.767265231	2.503959309	1.416491667	2.253318734	1.663733304	1.433843919	1.128153166
A1bg	0.517924522	0.333243802	0.067710733	0.201087744	0.170359079	5.317381662	3.282961852	0.09020112	4.173635449	1.163003518
A1cf	31.26157408	41.64836546	41.83616125	51.10320429	50.80054047	15.07438684	19.33141606	22.83035223	15.60889978	8.519542025
A2m	0.02581645	0.034228439	0.02868841	0.018933114	0.028871825	0.292271396	0.056939904	0.025478252	0.179565587	0.5047722
A2ml1	7.034094107	3.432621385	3.258013345	3.576355658	1.996392279	2.777148534	0.569908084	0.898369615	1.70532966	1.320845661
A3galt2	0	0	0	0.036045522	0	0.030913136	0.061945241	0.016168795	0.014863618	0.015254014
A430005L14Rik	19.82841263	17.1517368	20.17930939	18.52946643	17.2535889	18.84983397	23.57177206	25.90850535	18.906847	21.61693843
A430033K04Rik	1.373526791	1.1556819	1.702439762	1.297878786	1.536083628	0.515006581	0.515997572	0.93844627	0.319515948	0.918142685
A430057M04Rik	0.047277964	0.082271357	0.02626871	0.026004324	0.039654982	0.011150833	0	0.011664655	0	0.088037638
A4galt	0.178656336	0.133239051	0.198531028	0.098266441	0.024975038	0.063205991	0.042218409	0.110197454	0	0.207925644
A4gnt	0.081347182	0	0.02259917	0	0	0	0	0	0	0
A530016L24Rik	0	0	0	0.020005619	0	0	0.017190109	0.035895359	0.016498908	0
A530032D15Rik	0.111480908	0.088683399	0.074329587	0.073581485	0	0.042069664	0	0	0.080911546	0.062277528
A530064D06Rik	0.058462935	0.145335754	0.09745	0	0	0.358511033	0.055261676	0.115394134	0.053039647	0.244947352
A630001G21Rik	0.636048883	0.354185163	0.650261873	0.363840162	0.284530096	0.888097734	0.312634765	0.376629961	0.30006397	1.350221317
A630076J17Rik	0	0	0	0	0	0	0	0	0	0
A630095N17Rik	0	0	0	0	0	0	0.068446665	0	0	0
A730008H23Rik	6.424846741	5.864655597	10.51414899	13.72132323	5.276651138	3.64629734	2.562064124	6.340680836	2.755041786	3.94901816
A730046J19Rik	0.023598805	0	0	0	0	0	0.011153302	0	0.010704836	0
A830018L16Rik	0	0	0.015716408	0	0	0	0	0	0	0
A930007A09Rik	0	0.027794457	0.046591595	0	0.093778943	0.039555435	0.013210516	0.096548942	0.038037996	0.169160644
A930009A15Rik	0	0	0.008416519	0	0	0	0	0.014949465	0	0
A930017K11Rik	0	0	0	0	0	0	0	0.019145027	0	0.018061861
A930018O16Rik	0.048847659	0.145719226	0	0.053735409	0	0	0	0	0	0.045480306
A930018P22Rik	0.271256598	0.134865901	0	0.298398826	0.227519854	0	0.064100845	0.06692578	0.123046801	0.189417977
A930033H14Rik	1.664884193	0.967273324	0.187088246	1.172966688	0.25104582	0.405910618	0.088411236	0.812306298	0.271540128	0.348340233
AA414768	0	0	0.184896146	0.073214092	0.1488626	0.125578829	0.062910236	0	0.030190333	0.092949864
AA467197	0.086780919	0.258879312	0.289304688	0.095464312	0	1.228072648	0.246087149	0	0.70857654	1.777569325
AA986860	1.661038705	1.253015026	0.530408503	1.995266469	0.875431324	4.160840159	3.410874471	3.165504259	3.810686254	2.542003572
Aaas	4.985124181	4.805043322	4.995922366	5.01292774	6.361785864	1.875470711	2.283804376	3.229574261	2.524932555	1.993269567
Aacs	30.89236736	26.43966347	31.16046883	11.91154072	38.75454948	5.990673756	5.423476562	5.334480004	4.951480787	3.289966532
Aadac	372.5543768	454.112458	565.242635	527.6830413	540.488006	103.9451825	272.6762249	123.1368663	130.0578063	78.80549013
Aadacl2fm1	0	0	0	0.021906475	0	0	0	0	0	0
Aadat	25.60058176	30.70878902	49.38065592	37.73735281	46.47167526	20.08453925	29.98100071	31.48843325	20.12083859	19.04353745
Aagab	4.131490853	3.411421541	6.787854376	4.211216649	5.041557164	2.506409161	3.351605008	5.140580487	2.590552271	4.635496653
Aak1	1.504343376	1.700996934	1.699358608	1.737026244	1.964768041	1.607128774	1.411885031	2.070769421	1.280905618	1.72844965
Aamdc	16.49531716	17.45191734	16.29364003	16.6184274	11.80145481	5.55416323	10.91970708	7.509273267	7.104660773	4.292021933
Aamp	56.38165469	57.29716767	44.17733342	57.85579448	49.95186412	41.34459541	53.07331315	58.15864351	42.38928623	46.22428694
Aar2	7.033854386	7.544430177	7.860250222	7.563789232	8.330334706	4.697345113	4.986525788	5.986250297	5.198300558	6.309822097
Aard	0.12360487	0.122910059	0.412066025	0.453243024	0.322544837	0.155482986	0.038945543	0	0.037379573	0.115084067
Aars	48.81830127	52.29476323	41.14879748	50.83406911	42.31234689	27.29703994	22.59275985	22.26692196	29.44176836	26.76819864
Aars2	3.808692795	4.266135166	4.767522342	4.494798918	5.124397503	2.216510872	3.338060746	2.851502443	2.634562624	2.065183489
Aarsd1	9.869073936	9.88319759	10.57806345	11.08757527	10.76310839	5.645884084	6.48375802	8.047413847	5.397544461	5.474143718
Aasdh	1.153671004	0.941719814	1.731672354	0.805031555	1.790885619	0.454855823	0.528973564	0.951630434	0.460838977	0.62524669
Aasdhppt	7.117985525	8.260867929	11.39882142	9.310451986	13.52177332	4.378745922	7.207496266	6.67831395	4.617689811	3.685868977
Aass	61.64751442	76.93959367	74.39218739	83.35032659	60.56890798	164.3995846	306.4947504	252.2457775	178.5011285	272.8211531
Aatf	5.647013938	4.711663985	7.357152332	6.926090158	4.887732703	4.1640609	4.519746307	7.32395375	3.76876965	6.063515152
Aatk	0.203442448	0.241202477	0.347806895	0.206583802	0.271273672	0.346956187	0.192302534	0.270277188	0.191669056	0.604680464
AB010352	0.488282918	0.323692112	1.266071657	0.642462805	0.642436684	0.28000875	0.352946919	0.462988876	0.286639019	0.499193592
AB124611	3.195808541	2.97713822	3.813004247	2.442406137	1.015777614	9.457622268	2.098671747	4.083526515	7.111039345	14.72090889
Abat	49.86121644	55.08463333	91.03321055	72.04878589	75.25631404	35.56854414	48.01424265	44.38417816	34.91052204	32.9608117
Abca1	29.10140046	24.98693453	30.98345566	22.84405688	29.50185011	93.24370442	48.37039406	47.00142063	46.05339813	82.96687204
Abca13	0.003341141	0.013289439	0.022276966	0	0.003736565	0.063042491	0.01894914	0.029676347	0.081842445	0.080881237
Abca14	0.018920044	0.028220535	0.063074434	0.083252815	0.031738845	0.01784969	0.053652112	0.01867219	0.042912336	0.026423663
Abca17	0	0	0	0	0.00820731	0	0	0	0.026631958	0
Abca2	4.303442677	3.694009288	9.924375221	5.625025288	9.607394108	2.037634312	2.766307283	2.344679564	2.65997493	2.30251675
Abca3	12.28210682	13.82579581	14.49324819	16.12221625	15.27552726	10.49549175	11.05065414	10.85406877	14.35377896	11.05005418
Abca4	0.017561063	0.023283131	0.01951465	0.025757656	0	0	0.005533157	0.086655059	0.005310673	0.065401907
Abca5	0.745545594	1.055261661	0.925513768	1.063972787	1.224380937	0.944160985	1.530071424	1.670416959	0.828724446	0.95054884
Abca6	39.30518674	43.96208799	32.66093895	49.74536174	29.78100917	50.14214749	91.75564108	107.1428253	53.05539399	80.23409487
Abca7	1.18948476	1.521922409	1.83944112	1.335957061	1.720966034	2.142367861	1.666871566	1.773167312	1.871520284	2.22271797
Abca8a	9.69373474	26.17780999	19.58902275	29.9825272	34.74128209	1.409384031	2.479012998	4.488507631	1.874854842	0.896367078
Abca8b	18.56276351	15.38693721	16.49397708	19.12145061	19.71337864	5.337847318	5.83941555	7.591638144	6.90472683	4.175602808
Abca9	0.427864298	0.60459988	1.960239	0.396359462	0.81429291	1.699616694	0.666964133	1.40012277	0.687816485	1.509609305
Abcb10	8.117258943	7.704180956	10.78599396	8.062277655	13.92684901	3.741867544	3.574421748	2.905326915	4.000617452	1.97256831
Abcb11	51.11290992	76.84165991	191.6965749	104.2791595	164.8923636	29.47653828	69.03040632	59.35884886	54.98868926	23.83000351
Abcb1a	1.813062439	1.450830938	0.739141718	2.560958785	0.587895129	0.668003202	2.646732169	1.905775247	1.265288093	1.148691786
Abcb1b	0.317564647	0.293223862	0.201652713	0.311911168	0.608825845	0.267499318	0.418101915	0.246246416	0.205789933	0.591346136
Abcb4	57.84119762	84.03852868	48.94596456	119.8675052	66.23394492	22.1639414	41.10608296	51.41188708	33.90154519	38.48297279
Abcb6	22.28459458	23.1837249	18.35683592	24.23606818	28.29745788	10.50342468	16.60547711	18.46099613	14.0193471	12.45239819
Abcb7	13.69447813	11.60364294	10.56681312	12.51860537	10.32159481	7.551683634	8.468691042	7.956765167	7.01700076	6.922949119
Abcb8	12.61926996	7.961573075	11.48102692	10.76729146	9.394526732	10.57861724	10.01407979	13.34220325	8.573728288	10.57965267
Abcb9	0.281392215	0.221516602	0.429956724	0.270855046	0.576940782	0.265473167	0.288149332	0.520698673	0.3084742	0.425740595
Abcc1	0.450571131	0.557762049	0.858334439	0.556348307	0.380493053	1.518147203	0.425899171	0.798588543	0.700755607	1.566743824
Abcc10	1.725740234	1.860458614	1.775315852	2.01119707	2.00641643	1.176753405	1.106338574	2.453523176	1.464892893	1.567003261
Abcc12	0.769970563	0.180151149	0.088079171	0.535612204	0.189947768	0.010682521	0	0	0.010272715	0.042170118
Abcc2	116.1268597	114.9457775	60.30794106	144.2628946	88.44351662	96.41374647	101.0353765	114.8677568	77.3176182	83.75458937
Abcc3	65.66509355	53.59903845	32.45162024	55.02274582	48.21516966	33.54333995	16.7464127	83.98205276	14.38643635	33.44376476
Abcc4	0.464103785	0.400771931	0.413943743	0.550848498	0.211709788	1.186799325	0.675352967	1.422285038	0.770080862	1.506700772
Abcc5	1.004427608	1.020337924	1.19646522	0.715423414	0.581854052	1.397546461	0.642059279	0.998400977	0.786692663	2.226955064
Abcc6	24.0043128	26.04941536	27.93792251	28.09218814	26.87927534	10.31293756	17.41318421	23.53960198	17.66146593	9.176075567
Abcc8	0	0	0	0	0	0	0	0	0	0
Abcc9	2.156283029	2.651088562	2.909075504	3.054100138	3.274372491	5.407459884	4.122005527	4.983546588	4.993766359	4.637451105
Abcd1	11.11404757	5.737734456	6.868871541	6.079569333	5.874165958	4.495751332	3.122860308	4.552659191	4.903404906	5.060544249
Abcd2	4.770229215	7.408578681	2.290244778	10.31413722	2.607876957	3.81572584	4.12488935	7.2191696	2.69495003	4.909852553
Abcd3	113.7170268	156.7932834	226.0165585	242.8873553	209.9869426	52.67263037	76.1389018	47.77530603	57.6912333	39.60425526
Abcd4	3.816831275	2.254518217	3.407649541	2.404410979	2.462626786	7.186419053	13.16704768	25.65952086	8.627315339	11.51160634
Abce1	28.8696199	27.09961039	31.98411406	28.63378551	33.00308839	23.93834486	29.80840574	34.9458409	21.39460523	30.05292801
Abcf1	25.46014428	26.45664383	19.80864607	24.45825975	25.14094383	24.93468309	22.03274231	26.97108925	22.85840424	26.20029453
Abcf2	15.42873099	14.27331525	13.4610337	15.20916501	14.30084286	15.53544794	16.52956643	19.99054823	15.76576991	19.08002495
Abcf3	18.07407957	16.2928099	15.14802162	16.09189179	17.92736044	9.960037699	7.967395764	17.47055958	10.35950778	9.20042517
Abcg1	1.955962314	1.518023337	2.109937873	1.238526856	0.746934273	2.079347882	1.136372197	1.77967847	1.359021373	6.085227405
Abcg2	22.86490614	24.79788846	33.77229877	34.70490536	42.42226755	10.41719184	10.57924015	9.622160305	7.564282961	7.343340953
Abcg3	1.883447084	1.059835388	2.660832462	1.252780875	1.175638865	0.35813405	0.110407133	0.576363971	0.304657281	0.570942829
Abcg4	0.027440607	0.027286357	0.045739872	0.015093172	0.015344101	0	0	0	0.024895091	0
Abcg5	39.34548263	41.85018689	19.68535812	54.05236059	27.43685601	34.96806554	50.01628585	51.90223298	36.42708428	38.5634888
Abcg8	26.94768609	27.68008405	14.52002403	36.60288621	21.33940811	24.40290744	38.18715915	64.6371823	27.79452957	28.99353113
Abhd10	1.109967435	0.947229299	1.233446187	1.047900574	0.796675783	0.875249788	1.057018625	1.07090231	0.698889314	1.349656053
Abhd11	15.77055721	15.13644964	15.23909468	16.29257589	15.10647562	12.54958848	12.50892371	14.00756571	11.69491485	13.85346957
Abhd12	13.13334028	10.06998729	14.56924436	14.19881079	10.99679293	12.26239953	12.4569308	16.01756996	11.85350851	15.65855274
Abhd13	4.416597729	5.457734859	5.622670023	5.884478407	5.838446644	5.279219074	6.363465664	5.36378929	4.697402475	6.737115932
Abhd14a	3.680743375	3.169867393	7.742181474	4.482868513	7.68142029	1.426211391	3.013232779	2.8541271	1.967802304	1.376922984
Abhd14b	58.05823518	66.04398795	82.64838092	68.87798453	64.45001979	28.36000667	45.61020921	41.80323673	33.56747007	22.82472912
Abhd15	9.795105807	9.230095256	12.2714815	14.19770867	10.76318067	12.98251828	18.50135042	36.32215942	14.9813741	20.45206934
Abhd16a	26.01198348	24.04173377	16.36385171	30.12818649	14.30306691	10.0949825	13.17281178	13.92934236	10.19310105	10.6980319
Abhd16b	0	0	0.034770892	0	0	0	0	0	0	0
Abhd17a	16.09317135	16.23727532	17.12618219	17.64580541	17.38223765	11.5972404	14.79077832	14.12339247	10.72432135	13.03149196
Abhd17b	6.826681754	7.529214118	6.870024789	9.37059409	7.409409244	6.193499573	7.442693751	5.604439537	4.932802598	8.024783924
Abhd17c	21.46645084	28.84765356	29.01147756	26.56279547	31.52827398	40.87868633	40.04249154	33.25960059	57.65987945	38.00928152
Abhd18	5.07866764	3.84586007	6.179068788	4.655703836	7.412772873	1.646260419	1.452481553	2.53177165	2.610943488	1.73380736
Abhd2	26.07229035	20.92473775	10.16869567	19.97291912	11.55353106	16.25546919	21.93305009	18.36630238	19.78280018	27.52065486
Abhd3	12.28516747	13.25065266	14.41203065	16.49325427	19.11044166	8.968260236	13.28293853	8.017182902	11.31362764	7.842254197
Abhd4	26.95457719	12.52242058	16.35197444	15.43097698	15.13823909	15.17996838	9.34092382	13.97934419	13.02914155	20.28568035
Abhd5	6.598493777	6.97332872	16.85170266	7.698177006	19.20966973	5.583139726	6.614766619	6.395244957	6.523283223	5.840572624
Abhd6	2.000415043	3.65650594	2.23161846	5.061760043	3.937932093	1.280237498	1.975654368	0.973635473	2.607295454	0.827784353
Abhd8	1.305230036	1.499290234	2.175646276	1.63387866	3.548590651	1.422467724	1.616650312	1.86556967	1.510813296	1.739068854
Abi1	11.28198836	12.32252471	12.57040071	11.91576154	10.92261236	14.25298506	14.39386024	19.3663899	12.75344197	18.95515209
Abi2	0.296974252	0.261874149	0.205478713	0.252722311	0.206792409	0.301318874	0.206562256	0.403681557	0.274509071	0.662561609
Abi3	0.721549218	0.833843476	1.07631457	0.450505741	0.545232795	1.024160461	0.393247878	0.975123651	0.524871511	2.190943464
Abi3bp	0.468652888	0.685838521	0.717312266	0.535001397	0.830677485	0.659038933	0.568365585	0.619593563	0.577601001	0.76566359
Abitram	1.346491331	1.232282557	0.979866268	0.996220581	0.906174332	0.674504608	0.878543264	0.940780324	0.735112899	1.209292154
Abl1	4.390898388	3.413472445	3.885159572	4.334666525	2.909436447	3.472032957	2.495077591	3.832408859	2.492614986	3.674661138
Abl2	1.091764236	0.988469883	0.934697111	1.210353704	0.864658976	1.93575961	1.353222075	1.765025389	1.368182736	1.827331476
Ablim1	4.380970913	2.585472734	4.584677399	2.618636275	4.288686014	3.041041804	1.59919823	4.089239538	3.446783416	2.923811023
Ablim2	0.434680813	0.370489176	0.510639163	0.341553888	0.444457389	0.456957264	0.422618359	0.465756735	0.383090477	0.231266134
Ablim3	2.775832824	2.886739738	5.128199718	3.117202019	8.226534184	8.565649014	10.99824725	16.33408532	9.695585697	18.92053646
Abo	0	0	0	0	0	0	0.044227963	0	0	0
Abr	0.975634672	0.709866151	1.421319804	0.693690972	0.585468826	1.537809337	0.607310187	1.121372408	0.69623059	2.459268614
Abra	0	0	0	0	0	0	0	0	0	0
Abracl	18.07247084	11.08308709	10.21641347	11.70682536	5.774670571	10.5746059	13.9281978	12.49121875	10.39745469	13.6020147
Abraxas1	1.801485191	1.648049939	2.382251599	2.45736224	1.470724348	1.223690942	2.060437755	2.062347318	1.111372437	1.543114467
Abraxas2	10.55160056	7.974138574	11.85333105	9.64469842	11.11381436	8.180929319	9.302859259	10.12937281	8.96360881	9.770630698
Abt1	2.767018185	2.268098819	2.38230551	2.65997508	2.759954706	2.516409783	3.345960514	3.382710671	3.279269046	2.796763226
Abtb1	8.463973563	8.603426639	9.196539285	9.695146754	9.886381565	7.655600111	8.406886241	12.51638357	7.020632577	8.931236295
Abtb2	1.803398132	1.235895969	7.840042797	1.152776596	3.502198432	7.575719177	11.48334707	9.391912866	13.29889449	9.268972121
Acaa1a	115.8824143	111.3437014	51.32334013	108.0949746	49.65286218	40.12156768	30.08969058	59.91038332	43.21837938	41.3116893
Acaa1b	81.30132422	277.2967258	329.9451085	474.784936	399.1586982	2.853806916	17.50734287	6.48448063	4.633865626	3.301200174
Acaa2	358.7500067	549.0726653	448.9803031	632.4777959	544.7303088	134.1033499	245.7634074	147.627562	153.9175209	100.7332377
Acaca	21.13811778	20.75295883	19.64414548	16.18179014	9.082097491	7.115746044	6.683848484	4.033730613	6.070041827	4.413997902
Acacb	29.57976268	9.328077624	36.61246019	9.196519742	13.41723054	7.08451895	10.88013489	11.86333852	14.48771779	4.642911321
Acad10	8.681332627	6.688003277	6.305180504	7.643256292	5.417691346	3.256516285	3.73889677	5.263376075	3.575118406	2.5931417
Acad11	106.2196373	144.2338677	93.58548614	156.9081982	122.4203402	39.36505849	71.18853088	79.64771468	55.37056271	35.09908863
Acad12	3.291765518	2.112530632	2.360810569	2.645232214	1.958162675	0.506577817	0.507552589	1.54368151	0.974288606	0.565148717
Acad8	18.67452816	20.647805	20.9885343	22.75709533	22.11825933	9.603214316	14.98130544	15.18317416	10.93781022	14.5764063
Acad9	15.74028691	12.56062965	14.93695575	14.73845552	13.36762095	5.493813891	5.359533014	5.401282384	5.422086149	4.117321143
Acadl	149.5126543	154.9661129	79.96769693	171.9690585	115.1384776	45.94218937	70.55508888	55.17800356	53.95722244	47.27796852
Acadm	165.7574481	164.8256875	109.6682705	188.0026564	142.7211519	63.01962196	104.3861426	86.12588369	87.33536126	55.99946815
Acads	73.21153929	83.28438183	69.54038961	94.22684931	79.58425478	29.70140765	45.39584108	41.65142009	35.6485994	30.08646262
Acadsb	35.79894368	40.24949556	47.78193557	44.74618736	51.68655772	12.69252942	18.84806071	18.43445417	14.83937806	11.19789517
Acadvl	220.3569028	226.034295	178.0184654	259.5512332	217.6223241	79.77009124	120.9051205	97.90042544	88.38567573	67.54586179
Acap1	0.422034866	0.272780633	1.172460742	0.928528261	0.849568815	0.895858467	0.478710563	0.562283347	0.765769986	1.021648023
Acap2	1.778322732	1.558156434	1.753430771	1.803931619	1.503816514	1.870243743	1.694725223	1.970808547	1.378627146	2.877174678
Acap3	0.977856761	1.304685574	0.880314986	1.021236231	1.20432896	0.665627965	1.134914954	1.355951797	1.044362124	1.417532034
Acat1	109.2847838	113.8608469	93.06239073	129.9107111	113.4348021	22.35410191	37.37003224	23.80666853	15.38668693	14.5950117
Acat2	23.11482524	15.74890714	51.64005068	20.77774309	29.59040363	15.80009717	8.19342183	3.590780854	12.28138657	2.16708399
Acat3	71.38278733	63.32019108	113.0605024	74.09118111	100.4876915	31.6023276	28.72109451	15.96276685	35.25053463	16.69862593
Acbd3	10.38470835	7.955572822	7.165799015	7.023268992	7.390560639	7.276209556	6.579339499	7.848363634	6.982560327	8.491884571
Acbd5	69.73265339	75.4501685	71.29915778	97.90039959	81.25292506	33.29244359	42.90047374	39.58973965	34.22411288	29.28251479
Acbd6	7.594888333	6.6211031	6.281666158	6.409193137	4.731674209	4.449638601	5.556360473	7.341379846	4.766613335	5.731327882
Accs	0.891346308	0.319080904	0.544777458	0.480462337	0.169462308	0.597053669	0.328590126	0.826889437	0.54180285	0.76350857
Accsl	0.018421157	0	0	0	0	0	0	0	0	0.017151279
Acd	7.532651383	7.203598243	6.328031593	7.136592293	6.408795774	5.440391053	5.655266857	7.007142171	5.722155344	6.577142826
Ace	0.293000056	0.517960952	0.253240524	0.429757277	0.3276766	1.361645745	0.543654819	0.503355616	0.669472689	1.646914916
Ace2	0.015237253	0.227274019	0.220120256	0.083809547	0.238568143	0.186878179	0.158431964	0.255639954	0.331770634	0.312110938
Acer2	4.519724909	4.611054044	2.413420353	2.557014922	1.457310109	7.088262618	5.326426554	7.588670456	6.369017904	10.40561709
Acer3	3.405243682	3.582968423	4.077399406	4.4574211	3.025938358	3.013369641	3.231258379	3.386686203	2.801975671	4.890927004
Ache	0.024596895	0.085605205	0.027333186	0.108232346	0.082523809	0.05801347	0	0.048549348	0.100418287	0.114506438
Acin1	12.61302222	11.80827399	15.34571005	11.80859134	13.76813468	10.21160415	10.93940858	14.90865726	11.96034973	14.92927891
Ackr2	0.560300514	0.278575468	0.622631359	0.423750792	0.176234641	2.51086396	0.595822605	0.743040727	1.55674375	3.276775735
Ackr3	0.142898255	0.189459988	0.502850916	0.288194149	0.399525644	0.898761	0.675367818	0.352565697	0.669818875	0.554364361
Ackr4	0.101683977	0	0.15819419	0.46980606	0.36389847	0.057558879	0.038446424	0.040140764	0.147602095	0
Acly	49.52592599	34.01597209	125.4493922	19.87019725	42.37921016	21.44637238	19.05331055	9.349497331	19.74426213	15.73071656
Acmsd	3.086883595	2.853705079	10.39805184	1.857056522	7.443841048	27.12033759	27.42327653	64.61795919	50.97840191	33.59088884
Acnat1	10.79505747	13.16300693	31.34209578	14.60977462	30.74540941	5.502175462	4.469363677	7.44554013	8.334861028	3.641627297
Acnat2	16.04351057	17.32861306	25.05180308	21.97411182	18.05274126	81.68161225	38.24870717	57.83458756	69.62137712	53.25637018
Aco1	61.72078147	63.78210034	78.60914541	70.29932673	79.97578496	37.59518707	49.4368761	42.86145009	37.02913748	32.30214989
Aco2	65.91336885	63.58754273	58.15079972	65.71034829	55.04443384	53.93108246	65.39564461	75.48560634	68.22722856	53.54191996
Acod1	1.008643762	1.941928275	0.620045081	0.259686536	0.048000711	3.705097078	0.020285391	0.232973087	0.447803824	9.530988538
Acot1	4.132530762	14.87850311	8.19480117	24.14102008	19.3231342	0.705806987	1.245957597	1.687611452	0.646410071	0.928743434
Acot10	0.072270382	0	0	0	0	0	0.068313067	0	0	0
Acot11	1.584140848	0.499925207	1.971191863	1.053939046	0.774422402	1.029161935	0.529020822	0.477441997	0.748715091	0.503421543
Acot12	43.19571091	53.54215772	28.23366425	68.15987068	33.92851243	38.1515179	84.88135438	62.61839202	49.53337357	40.58461159
Acot13	55.37786485	61.82913478	57.21991264	78.99880546	57.13302121	17.49138264	31.75935214	20.93411075	23.43099877	11.75937724
Acot2	2.196346179	3.564689676	1.430743185	5.970858777	1.157558965	0.238171665	0.477259925	0.847097847	0.343552262	0.822676712
Acot3	11.4239857	18.28179623	0.4033878	35.25829932	0.716411996	1.349731005	3.653304538	2.95029216	0.852386491	0.616318468
Acot4	11.77490732	14.14436595	3.3941804	19.4134439	5.33009383	4.12054698	5.592968991	7.99466134	4.2302078	2.953742864
Acot5	0	0	0	0	0	0.067960786	0	0	0	0
Acot6	0.900291295	0.244153787	0.818545536	0.684259376	0.421042488	0.046328706	0.015472618	0.096926991	0.044551428	0.213367376
Acot7	3.247453896	3.836399065	4.102218065	4.564730313	3.786994626	3.377966944	4.59133111	5.273039042	3.752005044	3.023588002
Acot8	3.382289944	4.778426788	3.799631177	5.347272202	4.485358952	1.133395944	1.677159669	1.659870696	1.810937713	1.514335265
Acot9	5.005214375	2.788363489	3.451133738	2.753020763	2.225544366	3.783334919	2.964089869	3.183988522	2.790196437	6.148063284
Acox1	517.7331345	708.2259527	611.7688885	680.2422884	609.0645607	219.364253	235.8047113	219.5167815	229.2658205	170.2728239
Acox2	76.94753969	43.10487481	68.32964719	51.26108435	70.80488285	65.89465226	52.09225588	100.2741085	46.33169202	33.70027292
Acox3	6.448791284	4.588868732	6.41734169	5.761581321	5.361305647	3.653599434	2.507612045	3.720933562	3.513438786	3.891636114
Acoxl	0	0	0.010948791	0	0	0	0	0	0	0.009173516
Acp1	21.05373538	19.39223855	16.57446707	18.87354045	18.57023968	12.36333512	13.05537782	14.20931338	10.54370886	12.32975183
Acp2	14.67199572	9.998903146	17.92285783	11.84985096	14.73999499	10.31774967	6.151484733	12.10320453	7.225642324	10.07316627
Acp5	34.64838184	44.57018936	62.25161398	55.88841556	61.93402339	46.54225557	37.1361006	39.87777985	27.80609627	52.96218281
Acp6	15.71940481	14.75042032	14.55090549	17.98817284	18.95929678	8.414675458	14.52979247	14.14005283	10.04309953	9.423436469
Acpp	1.957924386	1.205235227	5.07671368	1.056405479	0.573478362	7.960379138	2.229669919	2.852406618	1.404121605	8.706772024
Acr	0	0	0	0.010470807	0	0	0.008997188	0.028181087	0.034541673	0.008862229
Acrbp	1.057164032	0.92302373	1.862438103	0.595654759	1.874345312	0.316235359	0.341216474	0.610721043	0.514637248	0.648189371
Acsbg1	0	0.049091188	0.128008395	0.09051431	0.018403828	0.015525264	0.077775691	0.016240656	0.014929679	0.076609048
Acsbg3	0.040748194	0.02025957	0.022640621	0	0.022785371	0	0	0	0	0
Acsf2	84.87507583	76.58801182	59.36543511	97.56832163	70.39059496	19.65129653	18.73116909	12.10905208	27.79612804	14.20412634
Acsf3	14.82696078	10.48681189	11.96706345	11.79756474	11.19578527	4.753872015	5.732483721	6.931291567	4.146716715	5.252071549
Acsl1	59.92716275	106.2428995	162.4309227	182.9863628	234.8033812	52.23917744	80.11437636	39.55802766	55.51945964	59.00450234
Acsl3	6.988170848	6.725182056	14.0467802	6.4345363	10.29973737	12.4560766	7.947888064	4.773519364	10.88118438	5.014013727
Acsl4	15.24085791	12.30182993	18.1627571	12.25643247	16.64494602	24.06687715	25.44452941	21.48298532	25.88995281	34.0663069
Acsl5	113.9870732	100.6975329	211.9204168	136.1329037	132.5950111	38.46451139	66.03704474	33.68293675	40.12129071	35.31490277
Acsl6	0	0.015640778	0.043697489	0.034606151	0.017590745	0	0.007433955	0	0	0
Acsm1	314.4970174	218.1843523	172.4422539	217.8271774	180.3249796	102.2340851	78.21218767	69.27618647	82.19383237	44.42197665
Acsm2	0.288496972	0.303268136	0.46714678	0.453377557	0.617626246	0.194411422	0.077914206	0.105752267	0.067303204	0.092094582
Acsm3	42.59090517	45.29903165	34.53838073	47.31025372	37.55078843	24.20371229	37.60432834	37.0375913	26.86084018	17.41457089
Acsm5	54.34007254	52.2100691	34.25093028	64.78472639	42.46092882	12.58345341	10.60644992	14.39952372	12.61292251	8.70612676
Acss1	0.015432006	0.092071553	0.051446235	0.152785339	0.034516766	0.058235917	0.102108959	0.121838763	0.154005089	0.100577314
Acss2	50.50141016	37.11730489	256.1975296	70.1981131	87.89646893	54.24731685	39.56388752	35.30966815	37.5817636	25.86468038
Acss3	2.491612835	3.399507152	4.603923674	7.181651864	3.294112435	7.471077793	8.224870656	11.88503398	12.70424523	5.853578693
Acta1	0	0	0	0	0	0	0	0	0	0
Acta2	1.371836694	1.442075301	3.266672554	3.923670798	1.73144696	1.737964021	1.778357377	0.812319327	1.315697676	1.532721609
Actb	301.4479871	193.4116103	310.0060457	180.7139423	307.5883561	192.9984393	89.43900705	129.6080468	147.9350354	226.209163
Actc1	0.038014913	0	0.126731691	0	0.085027954	0	0.035933328	0	0.034488477	0
Actg1	71.49361398	24.91321236	49.45683146	45.86197437	33.36223919	78.77104042	26.28961736	67.58208419	95.2025008	88.11805744
Actg2	0.633533708	0.209990823	0.469340939	3.205858563	0.755746556	0.07969242	0.678689019	0.208411459	0.536446624	0.432564398
Actl6a	7.767639457	7.631195283	8.476226391	8.390916078	8.113027356	6.073827596	6.482396458	7.435676188	6.115932466	7.840281332
Actl7b	0	0	0	0	0	0.073747736	0	0	0	0
Actl9	0	0.040312107	0	0	0	0.038246545	0	0	0	0
Actn1	11.77968146	9.05630033	9.276138839	10.12667553	7.265470674	4.244091865	3.105191477	4.645307887	4.414898042	5.204207697
Actn2	0	0	0.08343134	0	0	0	0	0	0	0.017475873
Actn3	0	0	0.021378016	0	0	0	0.018184479	0	0	0.01791171
Actn4	30.89177193	26.06416917	30.49010585	25.74286944	31.57644859	30.94697882	28.23429321	35.30773872	31.7066816	27.77271815
Actr10	9.942478286	9.639424601	10.3273094	10.73985376	9.837376944	7.04803371	9.084788623	8.422165098	6.514566343	8.344233925
Actr1a	20.12281894	22.60132224	22.518548	21.73627576	24.65085332	20.81424548	20.6251288	22.39145722	22.16030813	24.94322616
Actr1b	23.08919317	23.16213556	20.20147348	23.90433377	23.84573712	17.43920764	23.14177751	24.31254505	19.42136983	20.32694197
Actr2	38.42858868	34.6446668	36.08612656	37.41454723	33.31572476	32.22946213	32.34848079	24.43041661	27.80622233	43.65405665
Actr3	34.54550569	30.95238735	37.44455336	34.39774534	30.31001925	35.4343234	29.88175487	38.18491066	31.94644023	53.97087926
Actr3b	0.062427638	0.041384478	0.023124141	0.068674215	0.023271982	0.039263969	0.059009283	0.020536611	0.037757711	0.058124137
Actr5	2.334538745	2.056111108	2.569538302	2.641510502	2.063799986	2.244419935	1.639267476	4.542084957	2.884482027	2.836037528
Actr6	7.678174086	6.179310381	8.698334246	8.413594863	6.381693238	3.466877492	7.342460381	6.752015557	4.824639258	3.922144258
Actr8	4.178628825	4.641281977	4.920245816	4.748957097	4.662853324	3.898721029	4.455535687	5.707898679	4.309856752	3.727390917
Actrt3	0	0	0	0	0	0	0.05549534	0	0	0
Acvr1	4.409310227	3.556981782	5.792177981	3.629852278	5.894522644	4.462901233	4.112665703	6.008594396	3.841330932	4.553948752
Acvr1b	6.116550459	2.527979261	3.664220114	7.226992363	3.068347285	6.613540866	3.045465552	6.558089462	4.601456836	5.882387498
Acvr1c	0	0	0.012587871	0	0.0253367	0.010686879	0	0	0	0.005273415
Acvr2a	4.002289185	5.597246728	5.624811507	5.320985766	6.103581739	5.088338002	6.392892094	6.558455619	3.359177671	6.854959932
Acvr2b	0.754962732	0.583389999	0.692385496	0.795483817	0.768019237	0.523462782	0.42129561	1.256749084	0.466246819	0.952751328
Acvrl1	1.099652622	1.151789687	1.678191221	1.29033072	0.787069737	1.507749876	0.485071465	1.070777141	0.705001649	1.515293808
Acy1	15.67097765	17.53074842	12.71926927	18.92913381	13.78855279	7.464688702	15.21224753	8.983744558	12.9628018	5.149653871
Acy3	29.41103882	22.8039257	39.20985881	34.53937404	37.7217656	7.374802259	10.36908421	7.245782517	9.090154194	5.267616717
Acyp1	1.617965825	1.748100078	2.385750705	1.523150477	2.17482213	0.528380837	0.661746955	1.028688603	0.705709595	0.608365972
Acyp2	0.80525791	0.503316862	0.383502486	0.885832885	1.13213276	0.434115711	0.217475525	0.181647767	0.187857906	0.321320056
Ada	1.336344675	1.36124333	0.724393585	1.326640202	0.692573639	1.229994515	1.355597439	1.383172058	1.744643332	1.486997813
Adal	3.89622949	4.12475973	4.494293153	4.61202885	5.715912888	1.705128699	2.212530673	2.529344614	2.446133647	1.765543285
Adam10	9.305463602	7.831385978	9.936925179	8.315608341	7.116968893	7.618075754	5.538994696	7.090079543	5.922331597	11.67564574
Adam11	1.036854432	1.926664814	2.944510346	2.039260276	0.562213872	0.671892912	0.455390386	1.261001332	0.665120979	0.565575003
Adam12	0.028945818	0	0.056290337	0.015921084	0.024278666	0.034135353	0	0	0	0.013475207
Adam15	1.810076244	1.304010191	1.559891368	0.751777487	1.032805455	1.899353685	1.13482157	1.440028226	1.658922129	2.78589938
Adam17	5.038942017	5.293772227	7.07160575	4.044996967	5.676838435	7.031532619	4.224697194	4.203165735	5.840745838	7.216039539
Adam19	0.219555849	0.148146851	0.548955952	0.327783716	0.271848161	0.495644549	0.148238294	0.286326684	0.305897162	0.883388963
Adam1a	0.287398646	0.250060224	0.159685209	0.118558524	0.180794399	0.084731187	0.033957692	0.017727107	0.13036912	0.117069131
Adam2	0.041509558	0.165104892	0.023063652	0.022831525	0.092844425	0.254548192	0	0.02048289	0.018829471	0.019324031
Adam21	0	0	0.021136416	0	0	0.017944441	0.01797897	0.037542612	0	0
Adam22	0.038386031	0.009542564	0.0426563	0.021113489	0.010732254	0.018107219	0.018142062	0.004735396	0.017412584	0.022337412
Adam23	1.304111054	2.085019381	2.386896874	1.903425935	1.096222499	6.610031295	3.601422729	5.324759243	4.577884855	6.094863514
Adam24	0.01931147	0	0	0	0	0	0	0	0	0
Adam28	0	0	0	0	0	0	0	0	0	0
Adam3	0	0	0	0	0	0	0	0	0.014750487	0
Adam32	0.088509623	0.022003023	0.073766932	0.073024494	0.197969466	0.041751208	0.041831547	0	0.020074767	0
Adam33	0.247136407	0.22936405	0.311246416	0.253740799	0.18425666	0.093262117	0.280324726	0.178859196	0.254105697	0.199419875
Adam4	0.085544534	0.148861419	0.142591452	0.141156318	0.047834363	0.020176267	0.080860365	0.063317921	0.097011292	0
Adam5	0	0	0	0	0	0	0	0	0	0
Adam8	0.198829792	0.22407374	0.545006763	0.218724915	0.237185375	1.062961847	0.100235975	0.287796826	0.517104916	1.332887738
Adam9	23.79504081	24.93845497	23.72279662	24.12356203	25.9610233	27.15551229	25.13747077	16.74521132	21.24426385	28.49901355
Adamdec1	2.072380165	1.259335514	3.556736463	1.773134814	0.978561759	5.278879443	2.176558529	1.93160786	2.694862684	4.738040956
Adamts1	2.854317546	2.521652702	2.994931414	2.589498778	2.518091353	21.55346285	5.417545092	6.80102405	22.73841396	5.728032192
Adamts10	0.68993526	0.718215896	1.617231175	0.65224064	1.265888316	0.854311407	0.713296083	1.149013795	0.811757803	1.365044766
Adamts12	0.095791287	0.044451317	0.156123185	0.042150507	0.064276909	0.150620232	0.108655243	0.113443698	0.092698935	0.172429817
Adamts13	0.235766233	0.569356562	0.885789706	0.654568316	0.81611882	0.413081238	0.222856363	0.398876024	0.499089466	0.365855825
Adamts14	0.268360014	0.2668515	0.190856849	0.153510451	0.120048164	0.556992104	0.263812019	0.487313844	0.633010868	0.689614694
Adamts15	0.139712401	0.122582687	0.15525476	0.090407161	0.137865315	0.248110169	0.287429401	0.15410359	0.298240101	0.535628519
Adamts16	0	0	0.007004691	0	0.014098949	0	0	0	0	0
Adamts17	0.010988186	0.00546321	0.018315857	0.006043838	0.018432957	0	0.005193253	0	0.009968872	0.010230707
Adamts18	0	0	0	0	0	0	0.013734099	0	0	0
Adamts19	0	0	0	0	0	0	0	0	0	0
Adamts2	0.428111239	0.501723429	0.90899679	0.563456255	0.54717507	6.678641654	2.536408217	2.685911638	3.148795587	4.405942962
Adamts20	0	0	0	0.005651911	0	0	0	0	0	0.004783636
Adamts3	0.093659002	0.059870908	0.014868305	0.029437321	0.037408408	0.220901207	0.120148548	0.105636644	0.151733513	0.33012391
Adamts4	0.026401421	0.08751004	0.195589711	0.038724234	0.167314156	0.473248721	0.133097365	0.182388922	0.143713828	0.516209758
Adamts5	0.047199043	0.060343363	0.434583385	0.192852513	0.241303077	0.165392974	0.089229123	0.106470246	0.097875761	0.276227842
Adamts6	0.70051421	0.717064002	0.068686163	0.853713247	0.05376412	0.647925885	1.051659683	0.718448701	0.728991815	0.569097141
Adamts7	0.752842626	0.608246214	1.235281692	0.912284179	0.835363851	0.571531286	0.478119124	2.095436738	0.976484455	1.11713078
Adamts8	0	0.011972163	0.013379218	0.039733683	0.026929512	0	0	0	0	0.02241973
Adamts9	0.248130105	0.109660137	0.168503765	0.174390006	0.23895514	0.123548965	0.14984706	0.10203316	0.100049968	0.468467468
Adamtsl1	0.063335309	0.052482739	0.129031962	0.075478768	0.070831041	0.064731632	0.014966813	0.036461607	0.01436501	0.063883341
Adamtsl2	0.662387936	0.787533643	1.408144502	0.601942459	1.127276226	1.901915293	1.374736262	1.19373242	1.384778972	2.319424843
Adamtsl3	0.065684375	0	0.024330486	0.008028536	0.008162013	0.027541533	0.013797265	0	0.019863731	0.047566065
Adamtsl4	0.424981643	0.30373852	0.6050817	0.818135088	0.460425758	1.591228198	0.590012867	1.127176081	1.361503145	1.570375578
Adamtsl5	0.156695328	0.086563615	0.17412696	0.153221717	0.175240213	0.032851264	0.148115149	0.085912561	0.094773038	0.210734921
Adap1	0.671385521	0.598548249	0.90043421	1.146049263	0.233020542	1.244965686	0.393903564	0.845373866	0.672115582	1.745977373
Adap2	6.554801471	5.842821938	7.610002781	9.230041765	8.211729242	4.35725464	4.429023962	4.558033461	3.368810085	6.079528047
Adar	6.099559494	6.345331226	3.21021178	5.629932409	2.330809373	3.65159745	1.985240864	3.375136307	2.285038998	6.188550405
Adarb1	0.928409915	0.88768376	0.76003289	1.096848117	0.642017818	1.521141881	1.235871892	2.51832574	1.253461698	1.664882842
Adarb2	0.007148898	0	0.03177672	0	0.039974849	0	0	0	0	0
Adat1	0.46630645	0.490436306	0.742393774	0.512965576	0.546565616	0.114211649	0.207671833	0.486747679	0.166779226	0.505129896
Adat2	2.675695244	1.976486235	2.08134779	2.438840506	1.325189622	2.163706799	1.770427388	2.904707811	2.427485584	4.021579602
Adat3	0.787240091	0.665392609	0.743594379	0.51960731	0.440204961	0.816974386	0.297653249	0.738080836	0.785633332	1.172753681
Adck1	4.305409956	3.288746344	5.458527729	3.853555872	5.668515254	3.434103078	4.125153613	5.060183217	4.33213188	3.152227491
Adck2	2.900290543	3.470038249	2.878235601	3.241681184	3.087433613	1.653434123	2.169726773	2.387798192	1.716642038	2.339346393
Adck5	7.505376814	5.75343899	13.25351927	12.18940874	17.67242295	3.115542863	7.429776126	8.268967855	6.858664974	4.726420648
Adcy1	0.117258181	0.112114467	0.04510475	0.029767191	0.131135682	2.523091793	2.195434408	4.032469797	2.970478671	3.972286465
Adcy10	0	0	0.006877461	0.013616483	0.013842862	0.06422726	0.128701696	0.042755237	0.033689101	0.132533483
Adcy2	0.013189216	0	0.029312911	0.130580488	0.014750159	0.136873766	0.037401039	0.013016436	0.454697524	0.061400033
Adcy3	0.164180118	0.174918454	0.33882531	0.245111071	0.183610828	0.210210633	0.13302008	0.208323447	0.20214646	0.371236837
Adcy4	0.921757389	1.118533398	2.413178157	1.065548212	1.292927168	4.156447287	1.225705517	1.773109583	2.86309658	5.07656162
Adcy5	0.123370348	0.084340338	0.342736823	0.220536741	0.284565648	0.101842111	0.080172776	0.167412009	0.20286579	0.07179107
Adcy6	4.109028991	4.240966529	1.97847415	5.687574033	2.812320929	1.954892667	2.386515715	4.204106216	2.076101386	3.071854261
Adcy7	0.706712987	0.491918274	2.015684296	0.414627974	0.641063645	1.200118499	0.42307645	0.829196502	0.762262146	2.646602709
Adcy8	0	0	0	0	0	0.020796891	0	0	0	0.010262177
Adcy9	4.23514884	2.591595136	4.337802634	3.55178837	3.363609476	3.051551071	3.288379371	8.095236327	3.071710596	3.401547668
Adcyap1r1	0.055028807	0.023451204	0.104829441	0.181605145	0.105499652	0.007416527	0.156046769	0.046549651	0.007132012	0.058554687
Add1	9.931615745	6.567336967	11.24417473	7.169354826	8.180454132	6.454200968	4.841131075	10.60088134	6.444013705	8.794484985
Add2	0.01138577	0	0	0	0	0	0	0	0	0
Add3	2.021604823	2.183164869	2.814162758	2.534754957	2.042068604	1.968761474	2.126655281	2.477812397	2.169331959	4.482978606
Adgb	0.463991549	0.322968342	1.175587304	0.306251426	0.394367746	1.619646912	0.473671504	1.0348839	0.782966224	1.745303883
Adgra1	0	0.022849643	0	0	0	0	0	0	0	0
Adgra2	0.970579947	0.890163	1.068081101	1.119527186	0.81145145	1.209042453	0.730384208	0.995063939	1.205405628	1.26338641
Adgra3	7.918298328	9.021534247	10.42660561	10.64933731	12.67242369	3.50099042	3.02673445	4.299237315	3.569360854	2.888888694
Adgrb1	0.008712124	0	0	0	0	0.024657772	0	0	0	0.016223093
Adgrb2	0	0	0	0.032765727	0	0	0	0	0	0
Adgrd1	0.153117211	0.055366002	0.07734127	0.336876569	0.077835739	0.078793634	0.065787709	0	0.063142437	0.129601773
Adgre1	5.437925553	6.759197158	16.37838759	5.635529047	5.098821795	18.04985741	5.265530394	9.27717168	12.46906697	17.90593577
Adgre4	0.986384097	3.100718121	5.197705538	1.120085423	2.028322224	5.958726219	1.338405805	3.783942562	2.367108871	4.873375654
Adgre5	5.743144738	5.592237974	10.851367	4.893021985	5.870137887	13.00699385	5.299796464	10.24260144	7.545007839	20.81772728
Adgrf1	0.918398968	0.804886351	3.753609405	1.284273253	5.953648726	1.879740496	3.06045602	3.302866012	1.35572193	1.579739555
Adgrf2	0	0	0.010698272	0	0.064600021	0	0.00910012	0.019002327	0.008734211	0
Adgrf3	0	0	0	0	0	0	0.014196482	0	0.013625653	0.055934135
Adgrf4	0.014539212	0	0	0.015994021	0	0.013716693	0.013743087	0.014348747	0.013190488	0.013536939
Adgrf5	2.709113386	3.74314414	3.287164947	3.30625039	1.405479672	10.08359192	7.962482532	10.61258998	8.427523871	14.72019682
Adgrg1	0.23305736	0.231747291	0.493302695	0.378461774	0.254433982	0.926606518	0.519268716	0.777633563	0.624245226	0.563144243
Adgrg2	0.610740357	0.69139594	0.177501551	0.733868775	0.220668469	0.257069062	0.204274676	0.686195874	0.093768282	0.279945093
Adgrg3	0.622668299	0.386980086	1.18617818	0.440339889	0.497400761	1.604976626	0.914389886	1.130261863	1.382004027	2.35003432
Adgrg5	0.056328386	0.056011751	0.312973293	0.185893995	0.125989696	0.053141751	0	0	0.01703437	0.069927123
Adgrg6	0.157618518	0.239223302	0.294994275	0.328528416	0.361822835	0.273924096	0.297975577	0.376603708	0.263415725	0.532944948
Adgrg7	0	0	0	2.368558458	0	0	1.034290654	0	0	0
Adgrl1	0.528056302	0.309218475	0.521600114	0.38726279	0.446194651	0.548001148	0.354945053	0.538510022	0.409872196	0.710167335
Adgrl2	9.05691851	8.179969468	8.038496375	7.634112328	6.618252897	6.893895397	6.02465639	6.841550953	5.962484787	6.030110631
Adgrl3	0.066660294	0.031193215	0.091505578	0.030194868	0.008770534	0.040692984	0.074129613	0.054177562	0.03557446	0.062065012
Adgrl4	2.015447753	2.044469838	3.201657337	1.800476451	1.210188408	3.955993074	2.710594604	4.271775052	3.436080423	4.798327327
Adgrv1	0.048610379	0.065255124	0.062120768	0.122991087	0.171244758	0.020637167	0.043651186	0.02398679	0.008820212	0.009051877
Adh1	948.7353438	1262.586987	1630.315549	1425.774829	1861.968891	544.0616037	690.6881104	519.7575004	457.984673	226.8497269
Adh4	54.7800649	72.96085046	121.7481884	95.23063389	136.2101904	14.90073268	12.8506272	8.799945025	9.649473654	3.536756821
Adh5	262.5876423	250.5374747	257.6292259	276.9834478	211.1544733	186.5136851	214.7245305	216.0322516	146.1152682	149.7997528
Adh6a	0	0	0	0.273365367	0	0	0	0	0	0.038561602
Adh6b	0.062827815	0	0	0.115190723	0.046842323	0.059273491	0.019795849	0.020668256	0.170998863	0.058496728
Adh7	7.166424313	2.796333495	0.907251941	3.767117638	1.851467196	7.681011887	5.552117296	5.707274184	5.90496524	2.364901614
Adhfe1	48.45098639	39.46444342	38.33908184	43.19368863	30.74735006	18.17662561	15.01496608	16.89615367	16.78605469	16.74253075
Adi1	84.63521458	91.07938495	80.97769407	97.87939944	88.05507042	34.60878718	56.53935445	37.67522082	38.87306141	34.27866382
Adig	0	0.174770843	0	0	0.098279937	0.082907858	0	0	0	0
Adipoq	0.225404985	0.134482759	0	0	0	0	0	0	0.163596315	0.209866508
Adipor1	29.72642779	30.29591004	29.40076018	30.04371778	27.85986875	33.14929722	33.97415388	41.79649807	32.95870466	41.83067274
Adipor2	124.2593789	135.1877488	168.6996275	155.8033984	145.6470549	53.66779529	77.09973235	58.43093318	56.07546936	44.78764446
Adk	108.5695095	104.1881488	89.1363519	101.0349131	67.05591647	109.9949835	143.8789798	111.446415	100.3875423	77.53702514
Adm	0.756998551	0.515034882	0.841211145	0.350629323	0.757474635	2.518400534	1.506415831	2.595126327	2.349496577	4.56274479
Adm2	0.128366229	0.085096435	0	0	0	0	0	0	0	0
Adnp	10.93899889	10.66211206	11.0245697	13.0701217	11.99137887	7.71456973	8.046781025	11.24462729	6.563759801	9.186587177
Adnp2	1.360039974	2.014205136	1.575650402	1.740176132	2.114298772	1.455999064	1.659385845	2.379828657	1.085111231	3.017529031
Ado	2.623927012	3.267683973	3.971078373	2.88647998	3.730967301	3.147402387	3.058973061	4.463896813	2.584564147	3.932138217
Adora1	8.85178244	4.953697532	2.173180755	7.812646424	3.602917712	7.816938824	9.505397353	25.41515169	10.72932305	18.96521164
Adora2a	0.565962518	0.412706149	0.733743774	0.456568448	0.316472079	0.480550167	0.071329608	0.260655907	0.410769009	1.036329942
Adora2b	0	0	0	0	0.101051388	0.113661098	0	0	0.027325198	0.2243432
Adora3	0	0.023283131	0.026019533	0	0	0.088360483	0	0.023108016	0	0.043601271
Adpgk	8.316358445	8.627215055	8.741973576	8.307829064	8.823000784	10.77218345	9.029502826	13.13186178	9.033482647	13.41433427
Adprh	2.771726649	2.686370286	9.513122781	2.933281192	7.180457592	4.700241831	2.95159486	3.358676388	3.055727003	4.899978612
Adprhl1	0	0	0	0	0	0	0	0	0	0
Adprhl2	6.414683166	5.328977648	7.895254644	7.949776611	8.127348456	7.239165084	7.790361199	10.89833487	7.440283876	9.298927248
Adprm	9.952846324	7.549094562	7.951937011	8.431328104	6.662209868	5.791512432	6.489361567	15.55820845	6.525021375	7.778649283
Adra1a	0.475572208	0.245206841	0.407123346	0.480530749	0.421545252	0.196084499	0.186472227	0.156447394	0.140622686	0.052478607
Adra1b	6.96751081	7.497408064	24.00687365	9.86808837	20.52830408	4.211257881	4.868493823	2.1602959	4.270361104	1.784978985
Adra1d	0	0	0.071049501	0	0	0.020106587	0	0	0	0
Adra2a	0	0.029660358	0	0	0	0.605022543	0.761257775	1.869267221	2.895531773	1.513563569
Adra2b	0.178584529	0.191240715	0.809070411	0.377795941	0.629886154	0.155521443	0.09089541	0.149130435	0.261721733	0.179063939
Adra2c	0.017367038	0	0	0	0	0	0	0	0	0
Adrb1	0.201363768	0.200231856	0.508555813	0.181237454	0.225195162	0.414484638	0.173034251	0.5419797	0.448407039	0.715842624
Adrb2	0.95462836	0.924922119	0.489612165	0.700099669	0.30112037	16.46523023	5.182760928	7.899336208	21.67402428	4.763165048
Adrb3	0.921185157	0.496170439	2.132630734	1.372258249	1.480923111	1.303607179	0.453512368	1.060637168	0.400454836	0.160815469
Adrm1	50.95357777	44.75405543	50.14344656	50.10907699	53.4631852	43.5609142	43.60799747	54.88892772	44.21702728	48.67140641
Adsl	5.341515212	3.600505372	5.104398806	4.476947038	4.283649658	3.528944392	3.125589647	5.507800561	3.46143712	4.903639516
Adss	22.14630028	20.35611396	19.46073577	21.4905011	21.11790623	12.33492266	17.78741944	20.09566469	15.37484962	17.94596214
Adssl1	10.85367166	12.33446935	10.95836406	16.40856156	8.253978208	7.928416903	8.85235885	15.27152127	4.360741532	10.82728384
Adtrp	25.24176729	35.88221927	36.74128385	40.97768242	39.14085858	11.72055299	17.96004454	11.50042889	9.998690293	6.785703668
Aebp1	0.207780727	0.340911028	0.450245979	0.548571579	0.348557352	0.303840396	0.618670273	0.205058786	0.603219335	0.764155911
Aebp2	2.714789005	3.034553576	2.807996972	3.257279739	2.738997174	3.582021823	4.097241935	4.48242671	2.498221844	4.554583091
Aen	2.167140764	2.035840445	2.541343142	2.599624241	3.215257038	1.839058857	1.410256288	3.955077376	1.373310871	2.68694971
AF366264	0	0	0	0	0	0	0	0	0	0
Afap1	0.112934937	0.112300103	0.2689252	0.212974848	0.162386719	0.21309186	0.076250678	0.039805529	0.197598687	0.210299348
Afap1l1	0.620191584	0.843912577	1.160732689	0.574525156	0.401552818	1.462764561	1.373016357	1.433525423	0.932830708	1.99064211
Afap1l2	0.343276612	0.411970488	0.32884875	0.23438808	0.291237051	0.067004816	0.044755833	0.105138517	0.064434354	0.231443576
Afdn	12.98467161	9.573467936	11.47923204	9.883244426	11.17222141	16.73575308	10.66606989	14.48572015	13.74574966	12.62657055
Aff1	4.095798669	3.64538525	5.317034075	4.297034781	5.181378217	7.871292995	8.131396761	8.795404714	9.077463729	9.774911775
Aff2	0	0	0.021759901	0.003590149	0.003649837	0.024631692	0.006169772	0.01288335	0.011843381	0.01215445
Aff3	0.028195649	0.005607431	0.018799371	0.037220323	0.018919561	0.021280441	0.047973127	0.055652567	0.040928147	0.057754308
Aff4	11.75266983	12.44670979	9.427637498	12.55800002	10.31465912	19.89350183	24.1909936	18.57679424	22.0868061	21.36992894
Afg1l	3.098330563	2.922467123	3.738120292	2.960397914	4.276822037	1.319548467	1.757205015	2.219047221	2.168420396	0.77475998
Afg3l1	24.78671442	22.72794043	20.35339985	22.05481985	21.26852357	16.05871511	16.19328599	20.86847312	16.73618733	16.03207721
Afg3l2	22.1457704	20.60135952	19.69585968	24.37547932	18.28086618	14.53523964	16.46944995	22.21415153	14.75038098	19.00972157
Afm	74.82214821	106.4947378	115.8058146	110.3193519	127.0826658	19.7981669	45.35857554	24.69531485	41.11753083	19.84560807
Afmid	9.704810951	13.70405197	19.60543584	17.36016437	17.02225587	10.44052327	13.91489675	25.08398789	8.921838273	10.07098698
Afp	0.958500663	0.423605649	0.946781721	0.263602318	0.327536971	0.728444498	0.302005322	0.315314748	0.265706767	0.173527207
Aftph	11.14639353	10.6059898	12.4016325	11.79359408	12.88006424	10.99498359	12.7288973	17.15083106	10.51092173	15.1963685
Aga	6.626471309	5.237098723	5.384392539	5.540880334	5.247470832	3.252275151	5.485197687	3.742351138	4.309014115	3.976405862
Agap1	1.165170387	1.002985081	1.172397108	0.937405538	1.348448739	2.258665848	1.561642693	1.601859912	1.646105747	1.991587383
Agap2	0.846423494	0.080585	0.550341819	0.158488092	0.443088275	0.110436278	0.059580114	0.159957822	0.285922224	0.385653526
Agap3	4.629122732	4.574211613	3.928019478	5.177544822	4.505488185	4.166239136	5.043892596	7.407055896	4.700505808	6.401898241
Agbl1	0	0	0	0	0	0	0	0	0	0
Agbl2	0	0	0	0	0.033400029	0	0	0.019649476	0.009031666	0
Agbl3	0.301140677	0.240732623	0.27558686	0.292299828	0.316970036	0.139266868	0.228837153	0.221439944	0.160709117	0.082465088
Agbl5	1.740893824	1.54225973	0.914519379	1.903482935	1.109159287	0.607192961	0.558495657	1.66602473	1.129510729	1.11988341
Ager	0.16668604	0.298348307	0.259320729	0.22003779	0.372826651	0.471768604	0.126047039	0.39480586	0.302446969	0.713898845
Agfg1	3.858679344	3.441422964	3.934295101	3.61025355	2.810170311	3.671659166	3.879268029	4.580225563	3.566895712	6.222370357
Agfg2	7.353896808	5.573254584	13.56423922	12.12425855	12.80960661	8.162198615	11.55573472	19.91652734	10.35736969	14.1667071
Aggf1	8.773033574	10.11543994	13.31477261	8.167567429	12.27369625	6.924105568	8.17971297	8.792862789	6.023602246	11.42602532
Agk	2.095841073	1.663240088	2.776877122	2.061696604	1.780450175	1.159747368	1.657248723	1.372294173	0.877579072	1.576100523
Agl	8.495697838	7.184076297	7.105382763	9.977424333	7.163278644	2.850505806	4.083750736	5.419053541	2.731038757	2.242216049
Agmat	49.00569567	64.50953385	67.12084863	74.87397007	63.67879198	44.61882623	37.57252153	48.2869501	32.46264135	36.86408092
Agmo	27.70771353	37.98906087	32.58661672	40.95944822	38.13560832	15.25237264	25.22659602	17.231605	16.49502157	10.81463827
Ago1	4.447433181	4.60355668	5.448215825	4.533445976	5.202954358	2.663565055	3.063254806	3.842397594	2.492530029	3.78046496
Ago2	2.565715541	3.300864343	2.174858469	2.989812441	2.683748382	3.118681647	3.118145717	3.794744213	3.199814367	5.03524918
Ago3	0.894900921	1.220300324	1.23575598	0.998922815	1.387155433	0.57733455	0.628204225	0.915647429	0.501458902	0.848526557
Ago4	0.410710457	0.350058651	0.547680119	0.374354031	0.551181627	0.370869464	0.427043267	0.955421007	0.425841243	0.884977756
Agpat1	2.702409927	2.303330623	2.98354029	3.050031979	2.982990157	1.506539253	1.028408432	1.454731736	0.971136673	2.042302829
Agpat2	55.4692169	47.68379295	143.5127703	68.51110969	118.1487183	64.64832414	84.28458786	68.01032606	52.02030224	46.25745841
Agpat3	30.85877419	26.91589094	23.33101482	30.19763651	26.0070045	20.68575151	28.8000789	28.83215778	24.88397461	20.47757066
Agpat4	0.533050756	0.366960708	0.524002093	0.360854394	0.366853718	0.54157898	0.310069202	0.323734004	0.409202153	0.954431665
Agpat5	2.56739163	2.812582756	3.207612525	2.265812656	3.082124526	2.600045861	2.53649503	2.734168922	1.68441398	2.984631701
Agps	2.724536435	2.04880162	2.599902618	2.822806666	2.177623777	1.751576371	1.469589604	2.279187032	1.417345654	2.241587625
Agr2	0	0	0	0.080390999	0	0	0	0	0	0
Agrn	4.923025346	5.381242898	4.221797361	5.597045411	4.98652058	2.43750744	2.523027008	3.827752739	2.360623041	3.264288549
Agrp	0	0	0	0	0	0	0	0	0	0
Agt	180.8566492	266.6997641	233.0658144	226.543585	261.9936477	656.2609936	855.5829527	508.3825718	886.259273	561.4310571
Agtpbp1	1.657764343	2.486638382	1.883814225	2.081218589	2.744280785	1.404931677	1.965377296	1.247832857	1.792883192	1.19467483
Agtr1a	27.01935653	24.44759256	27.27030376	29.57282662	25.02830194	27.29318541	37.14888063	32.86039343	28.94917857	30.15422492
Agtrap	1.406070593	1.192553991	2.236504513	1.349627005	0.601241966	3.875535956	1.05544451	2.380773737	2.188593047	6.686891802
Agxt	93.9491463	101.7425145	145.2149327	108.5822025	93.18937779	145.1144836	234.9759891	168.954325	284.4161442	113.910946
Agxt2	53.3105538	46.07576743	42.30749291	44.28142758	36.64804744	17.45590724	19.58161348	27.17038915	18.95315842	14.01003346
Ahctf1	6.377233095	9.005517451	13.15996171	7.174471122	12.22423905	6.81746501	9.577084279	10.30328101	7.799789167	8.514092457
Ahcy	363.4656543	457.0880903	358.199325	409.2284385	339.4838678	855.8164468	1028.997171	1692.690822	895.1290431	1052.665713
Ahcyl1	29.62930489	27.01087202	31.56289348	28.13255916	27.36464406	31.0039185	30.78338093	44.83910344	30.36461912	40.42047277
Ahcyl2	2.393662661	2.227738537	7.260423582	3.064228709	6.678091557	1.406381765	1.763372943	2.295051276	1.978411389	2.387276594
Ahdc1	0.792083035	0.520637146	1.243218384	1.270088403	1.236152707	0.502403851	0.617580726	1.320510183	0.405991983	0.749979806
Ahi1	0.174447706	0.151783709	0.315013088	0.179909186	0.39018717	0.555453353	0.680193768	0.656369264	0.642952145	1.14710545
Ahnak	0.886257713	0.89287159	1.989137407	1.379023601	1.059613617	0.98189085	0.72750135	0.828613591	0.566004951	1.68561219
Ahnak2	0.048392253	0.024060114	0.037642967	0.037264104	0.043295579	0.004565458	0.068613651	0.04298248	0.030732217	0.090112586
Ahr	15.80063511	9.318524339	10.42493874	10.6647572	4.510931034	27.8583683	13.16764823	14.546088	12.50061658	11.86889456
Ahrr	0.047887384	0.028570919	0.021285854	0.031607429	0.021421942	0.018071311	0	0.028356034	0.008689027	0.142675931
Ahsa1	60.51138074	51.80234619	61.5999479	44.65092928	73.51087916	29.11359267	31.45216141	35.46672647	33.37699553	36.70033853
Ahsa2	9.057876231	10.04622443	10.73556536	9.094559097	15.44955864	3.906130228	6.092116434	5.567175377	6.564376148	4.541096062
Ahsg	4606.577307	5223.239426	4233.227569	4669.332888	5059.372044	7383.521033	8132.177195	10954.44851	9479.753623	9116.55305
Ahsp	0.225771498	0	0.752662603	0	0.378737317	0	0	0	0	0
AI182371	87.37656147	104.5439635	218.7299415	116.2984329	179.669483	88.23762484	131.2553985	115.5098026	81.56535384	65.69753021
AI413582	2.39166553	1.651542659	1.845643943	1.315489082	1.263061771	0.877474556	1.318744529	2.294769709	1.928714452	3.030914203
AI429214	0.425266374	0.056383447	0.409565255	0.12475173	0.031706442	0.267472008	0.080396006	0.391715667	0.102884462	0.923884006
AI467606	0.429171092	0.125517242	0.841613638	0.166628617	0.084699436	0.381074664	0.047725992	0.174402498	0.068710452	0.540616125
AI597479	3.727286929	3.49865243	4.945322061	3.517019021	5.246448555	2.819202932	3.811728818	3.155230116	2.390389664	3.455384976
AI661453	5.033017393	3.413310694	10.11876492	7.139334227	6.850689711	2.040930485	2.180486024	3.692635219	2.943953404	2.877406625
AI837181	8.47826007	8.216264491	8.4633161	6.99495294	9.039719929	7.388559546	7.266946073	10.95535188	8.897692472	11.64001646
AI987944	4.073713659	3.472126612	4.493731425	4.448503559	3.521178434	4.561224151	5.373982656	4.417964559	4.101951239	5.404519308
Aicda	0	0	0	0	0	0	0	0	0	0
Aida	5.532053023	4.511454837	3.336126132	4.08180234	1.961659182	2.243572746	2.327602305	2.713146317	1.606651938	4.915146276
Aif1	12.78769763	8.189846979	10.65770246	7.152838194	3.211692451	5.725414467	1.075580904	3.796748456	4.031013205	7.163880276
Aif1l	0.03761584	0.074808786	0.125401287	0.020689861	0.06310151	0.12420737	0.142224427	0.074246141	0.102379272	0.070045523
Aifm1	51.55255699	49.65351847	49.85944759	52.24735986	51.48972215	26.95121596	32.63425972	26.01728383	23.0234179	18.78021645
Aifm2	8.827778203	7.34137198	3.431240206	10.16834409	3.552788192	5.433980756	4.789607798	8.56562925	8.511672572	8.818162865
Aifm3	1.3380932	1.490240048	1.705035874	2.139283776	1.416645462	0.252478797	0.303557549	0.721908371	0.501772444	0.315615498
Aig1	7.346220242	3.260777716	3.096859639	4.636451117	2.444870257	2.536274859	2.36429828	2.167220503	2.814204697	2.301327662
Aim2	0.142209163	0.113127818	0.474087826	0.242480085	0.174943572	0.509823357	0.168027755	0.301744359	0.135468054	0.933461295
Aimp1	24.30131739	21.37159479	17.971622	22.004341	20.13315339	12.32652434	15.89037834	29.56919417	13.78421182	16.80115681
Aimp2	9.701887092	9.460928326	6.249957818	8.868110926	7.128571415	5.482973016	5.670733959	7.12327502	4.719857233	6.196605302
Aip	10.17337054	8.833509678	9.1144077	8.594298082	9.717051909	5.30406837	5.429302212	5.980824362	6.315018496	4.917313915
Aipl1	0	0	0.010298404	0	0	0	0	0.027438118	0	0.017257169
Aire	0	0	0.062849627	0	0	0	0	0	0	0
Ajap1	0.034230994	0	0	0	0	0	0.06471321	0.016891283	0.015527786	0
Ajm1	0	0.023581378	0	0.0260876	0.039781973	0	0	0	0	0.011039946
Ajuba	1.204974	0.614866079	2.660424879	1.395310524	2.730627944	0.61327674	0.464589307	1.987197011	0.920585374	1.151432028
Ak1	0.063137312	0.041854935	0.093548061	0.023151633	0.07060961	0.079420639	0.039786731	0.02077007	0.019093469	0.117569779
Ak2	178.9235646	180.9037252	69.55859647	206.092133	86.57585471	29.06636532	36.39133149	29.610642	31.82728558	32.36774385
Ak3	45.9588636	58.46261052	49.64451149	58.07483652	51.59828896	40.02525564	38.5646886	46.07882141	32.33255582	35.35573067
Ak4	15.0733662	27.27722211	9.511844998	28.47173972	10.39701641	2.292047471	3.561998166	4.936365393	3.016163049	1.708763578
Ak5	0	0.048416937	0	0.035708451	0.036302116	0	0.015341494	0	0	0.060445479
Ak6	5.44177725	10.15295025	5.236707081	8.578288062	10.03845172	3.757819605	8.166447602	5.093660257	5.802215977	2.716138986
Ak7	0.02128369	0	0.023651402	0.023413359	0.023802614	0	0	0	0	0
Ak8	0.020631422	0.020515448	0.022926573	0.022695825	0.02307315	0.058392756	0	0	0.018717558	0.038418356
Ak9	0	0	0	0	0	0	0	0.008572445	0	0
Akap1	30.53353272	26.71103464	30.93334741	30.73950841	28.10012392	20.61902487	23.043853	34.62656188	20.37308957	22.71062347
Akap10	0.992080181	1.195761782	1.295465109	1.260379247	1.2888048	1.102978181	1.288231516	1.648289338	0.939446453	1.915802147
Akap11	5.509782725	5.291300864	5.12736924	5.905518554	3.881645614	6.693571422	9.413540585	11.4916641	7.628986529	8.92668139
Akap12	0.693469425	0.663049302	0.711336643	0.440110802	0.43748495	1.065233924	1.23535985	0.631739936	0.621074149	1.705216611
Akap13	4.545811214	6.111724605	3.501866751	4.760463133	3.593630499	5.150117764	4.249986517	3.154096017	6.929063711	3.925174099
Akap14	0	0	0	0	0	0	0	0	0	0
Akap17a	3.468183798	2.95081432	3.270474574	2.982315177	3.455270178	2.983953711	5.321427174	11.2203542	4.642135369	6.242171962
Akap17b	0.983955021	1.031792565	1.232577444	1.082410622	1.720634925	0.396633116	0.515769705	0.785679983	0.284034189	0.533018342
Akap3	0	0.017515885	0	0	0	0	0.049951086	0	0.015980864	0
Akap5	0.08125792	0.056560806	0.126416484	0.044694338	0.099962271	0.137989728	0.11521271	0.20048359	0.029488026	0.105918874
Akap6	0	0.006400601	0.032187808	0	0.007198577	0.024290556	0.003042162	0.003176231	0.017519035	0.002996529
Akap7	0.362645532	0.305894229	0.289039793	0.387927208	0.265714748	0.285501406	0.352244345	0.683702579	0.25185891	0.34928924
Akap8	8.968362606	9.822484248	8.784362569	9.922122339	7.608295397	7.796207446	9.845756649	11.341766	7.601737704	11.3800223
Akap8l	10.82687534	9.446142964	12.60974385	12.36830972	13.03963832	6.825950815	6.519272168	14.22959998	8.122472718	9.813963724
Akap9	3.685161484	2.678324925	2.680149524	3.487256616	2.102374558	2.182294073	2.245649217	3.142782293	1.998124015	2.377805547
Akip1	9.89710329	8.327397186	7.412645793	10.28920834	10.09537669	4.412083457	7.230550166	13.05904568	5.229529207	8.235972755
Akirin1	12.7952424	15.49634812	17.68217233	15.02938567	16.85173316	15.87409123	20.02477929	20.8610197	16.28563352	25.98646801
Akirin2	11.73959916	13.73552267	14.03817349	11.82638873	13.98521807	9.179390425	12.90602944	12.49882183	11.75036876	15.59352757
Akna	0.547933286	0.410614026	1.403090509	0.471725281	0.737113578	1.24364158	0.442867731	0.815051504	0.540330981	2.30681521
Akr1a1	241.6805645	248.6022548	248.5756075	285.4369421	297.1229075	158.9720067	145.3550117	113.4620575	120.8733804	142.7358225
Akr1b10	2.650668501	1.647355303	2.899519021	1.457948625	0.509501954	1.523872399	0.978720949	1.634965358	2.517504518	2.04376488
Akr1b3	7.645634213	7.957184365	12.76627439	7.626250304	6.689765283	8.633298161	4.867915067	5.277923566	3.773683902	6.897273271
Akr1b7	0.667545534	1.593103458	0.939622064	2.056154409	0.199079872	9.950537355	6.604390145	15.328095	6.419582327	6.712499547
Akr1b8	1.629835778	1.080449398	1.300311013	3.585837808	0.607575591	2.050175959	0.987558159	1.154809617	1.099505107	1.400752351
Akr1c12	78.91071483	75.01261144	54.89973609	87.79924881	76.34187492	24.00677515	31.72944943	32.41534648	23.74073577	18.52526276
Akr1c13	82.85117039	73.66321305	72.61762277	93.77295561	83.60497135	23.509407	38.32811758	31.32126493	25.50129495	17.595883
Akr1c14	204.3704058	211.7152279	167.5272443	301.7943801	238.6645774	45.95821935	61.85209983	71.97278309	52.04822663	19.40276026
Akr1c18	0.277930551	0	0	0.203827054	0.518039367	0.568115898	0.481638456	0.04571494	0.882519572	0.172514121
Akr1c19	75.97592636	61.71971828	29.51746382	104.9277306	68.11416836	18.6471922	15.72421588	16.63784584	17.40443503	7.744175538
Akr1c20	52.01411104	65.41519958	72.18141164	88.109496	78.20939746	18.39204643	34.14956937	10.72501865	13.24604787	8.882415798
Akr1c21	0	0.091360772	0.102098153	0	0.359628156	0	0	0	0	0
Akr1c6	497.6620582	732.3312966	768.7947978	927.7456539	860.6055414	169.2474221	224.4871485	87.75470867	96.971804	77.28784525
Akr1cl	0	0	0	0	0	0	0	0	0	0
Akr1d1	17.12097094	18.09034892	31.16860231	26.59425132	20.04373172	37.11309429	40.00804255	29.51298771	25.46177058	19.49183501
Akr1e1	12.98332716	10.0055173	17.1729259	12.06073799	15.04423323	4.576298423	6.187334025	5.961718041	6.118502186	2.736659267
Akr7a5	50.55199189	58.27716807	57.14937915	62.91376201	56.68557752	22.12915374	34.6274085	36.41952301	23.05357977	22.90601248
Akt1	29.67970267	23.40675599	17.89202098	23.09991324	19.37579737	25.00057952	19.07155158	30.33700011	23.39486522	30.42430419
Akt1s1	9.285386825	9.950635472	10.28348397	9.817645806	11.94546697	8.035014717	10.60053462	13.94685244	9.391657424	12.61745185
Akt2	17.73078643	18.28164176	17.63991862	18.25612338	16.13881519	12.8793401	10.22144762	15.88443329	12.67328766	12.69264499
Akt3	0.387919554	0.452652872	0.448668663	0.291747537	0.292171101	0.433193706	0.366678212	0.472687467	0.233425859	0.714985025
Aktip	1.114224151	1.356541799	1.56359461	1.327857506	1.893102116	0.714269963	0.864174349	0.888160869	0.596150358	0.964263195
Alad	16.8227683	21.84122055	25.15175373	26.16420319	27.40005583	6.357285536	6.225261035	4.657474081	4.739486568	3.377453447
Alas1	284.4305213	203.6930316	45.16668465	140.960277	250.033568	75.37303729	62.51826772	92.28432531	59.09225402	37.71626352
Alas2	23.22873213	28.79059516	50.09644707	43.47647232	58.41938664	0.960712267	2.653546262	0.516071387	1.198517306	1.332496331
Alb	21422.80935	35597.64967	33710.24828	34564.45073	38529.1476	20645.38094	30099.52373	17418.42258	25098.09352	17552.89766
Albfm1	14.52493465	18.59365639	12.88375364	19.56986507	16.38918064	8.750461978	6.593009515	6.206192525	7.371341782	4.11063581
Alcam	14.52646856	12.33120413	10.74532952	11.15813682	10.90024474	7.138065728	8.71332962	8.140858221	8.572797268	8.654407066
Aldh16a1	22.4278993	20.23606224	18.70395296	23.71595851	19.10802044	22.379046	30.69764982	30.20947957	22.96292828	20.52654654
Aldh18a1	3.128324305	1.579298402	1.461843831	1.941273123	0.62794691	1.241079387	0.348777472	0.601636083	0.727724799	1.165068283
Aldh1a1	391.3869168	417.6968439	479.206686	544.2056276	592.81197	106.1559939	85.69357756	53.17977657	87.30783659	62.03753347
Aldh1a2	0.024531709	0.02439381	0.27260748	0.404795669	0.137175177	0.046287779	0.092753696	0.14526205	0.133536215	0.091362381
Aldh1a3	0.408260721	0.389727162	0.254059591	0.287431506	0.182631344	0.585449903	0.401341777	0.531844472	0.459281863	0.440935643
Aldh1a7	136.0994427	73.21676642	127.2715925	85.80295274	120.5774598	56.035087	47.17227829	14.92701546	57.11417374	29.82174556
Aldh1b1	14.5243061	11.39578784	41.39578925	17.2781281	14.03072043	16.5250992	16.23761829	9.905247989	18.1237996	10.55787167
Aldh1l1	384.4928808	323.9811371	464.2468081	351.8860462	257.0865597	427.3012472	406.2777614	404.0966665	387.1239759	322.350341
Aldh1l2	0.343172676	0.425057848	0.160568022	0.384133903	0.161594589	0.045439797	0.034145426	0.023766813	0.032772465	0.039238781
Aldh2	408.5081767	486.8933146	380.1136349	488.9243215	473.1793642	277.2226467	319.3380042	277.5041458	239.8840921	232.4697423
Aldh3a1	0	0.061398095	0.034307022	0.033961734	0	0	0	0.030468157	0	0.028744362
Aldh3a2	29.92619481	46.74945136	21.40429262	64.78184101	39.91446092	4.603093331	5.803427136	6.967713501	5.640745878	3.896629428
Aldh3b1	3.529731378	1.515634296	2.614931798	2.088540361	1.884022129	3.557094392	1.516569814	2.058426896	2.814140177	2.688878008
Aldh3b2	0.077102899	0	0	0	0	0	0	0	0	0
Aldh3b3	0.431722178	0.025252669	0.112882183	0.027936516	0	0.023958741	0	0.025062741	0	0
Aldh4a1	57.47310346	70.63736145	73.02267555	84.8367521	63.85620229	34.88409703	38.54871989	38.30961168	35.8783684	30.95880965
Aldh5a1	7.500677276	9.847753796	10.16196269	10.88567579	12.35717407	3.116872965	4.415350464	3.260495987	2.731990947	2.45051926
Aldh6a1	111.0049266	142.99788	111.6736835	148.3905475	120.5524954	72.93431022	102.3581413	99.82600735	75.70340323	65.75095136
Aldh7a1	118.093667	136.575629	139.0254176	139.7461446	145.0401728	63.33921925	86.50205595	75.64736579	69.55671426	52.24454512
Aldh8a1	119.7955847	114.9117906	168.8655427	145.8105641	149.3423887	106.8979843	126.1323722	159.1338097	120.8360456	125.6236404
Aldh9a1	88.81318841	89.04748573	90.68992444	91.22931342	86.73230185	22.56345617	37.54355773	25.95964679	27.05188869	16.99001788
Aldoa	73.08623863	45.97928978	44.27098411	57.74828635	44.39317894	38.28632645	42.2118586	73.21700526	49.75700374	78.13577375
Aldoart1	0.027066174	0	0.030077161	0	0.030269454	0.025534974	0	0	0	0
Aldob	2793.640349	2377.687174	1790.68802	1859.073333	1692.130769	1562.611484	3037.660091	1908.757929	1586.612191	1257.030914
Aldoc	5.354862998	3.652363885	6.788372214	5.295228936	5.837274073	3.738789452	1.626305139	0.362489404	2.753520158	1.457918454
Alg1	11.05679514	10.20325422	8.085922908	8.536092407	8.709795339	8.098324171	9.161729672	11.61323257	8.226031297	9.765301286
Alg10b	7.495710646	7.912941027	9.803395064	8.999823077	10.73268594	5.707940201	6.662686849	6.941605805	4.447958627	7.214858053
Alg11	7.05353146	7.164718112	6.959265847	7.401743288	7.645972015	3.904788673	5.561204703	5.549656433	3.725502352	5.992274274
Alg12	5.492445224	4.917680048	4.001434832	2.331569898	4.842615843	3.827165534	1.852638034	2.788967784	2.501808565	2.56751909
Alg13	2.539929349	2.222573604	1.806390247	2.011735742	2.045181514	0.990445583	1.920680185	2.172435296	1.628381859	2.08105677
Alg14	5.046682148	6.508125436	7.156172123	6.390190377	7.231319608	2.52937632	3.677137518	2.879392197	3.266971185	2.520702359
Alg2	7.253805428	6.652619262	8.485008199	5.339751753	7.238035855	3.430295668	2.319905035	3.265408472	2.4575326	3.046808305
Alg3	9.635632968	7.818478593	9.55113696	7.292651941	8.232871429	7.81784855	5.06405569	5.62956809	4.75553258	5.34695006
Alg5	10.45238415	8.714018471	9.79390597	9.787319751	9.482460242	8.109741611	9.263527477	9.193135499	8.891048396	8.439452072
Alg6	3.534350173	3.402911897	2.556011789	3.147429433	2.802401106	0.987971352	1.30804572	0.738211631	1.187588065	0.557156715
Alg8	5.853594085	3.834482781	5.055847495	4.882889876	5.67765453	3.376279648	2.124068896	3.531855923	2.995071	2.996247994
Alg9	4.902611982	4.322639306	4.521998425	5.622344267	4.116009956	3.170857577	3.741460025	3.467739447	3.427218029	3.426717559
Alk	0	0.006238291	0.020914379	0	0	0	0	0.006191372	0	0
Alkal2	0	0	0	0	0	0	0	0	0	0
Alkbh1	3.505076437	2.833637072	3.230000006	2.100312823	2.613268057	3.575630026	3.286212514	3.57165271	3.955522193	3.926754196
Alkbh2	4.020077088	5.159866914	1.679194904	3.450044945	2.423296675	2.259451936	3.180099499	2.644942547	2.483170352	2.282933909
Alkbh3	1.68398413	1.512467933	1.775741438	1.732970212	1.432713047	1.084769146	1.249457069	1.438546971	1.034941038	1.479386973
Alkbh4	1.768948765	2.17288865	1.329762688	1.631165384	1.716469453	0.785352938	1.155706703	1.437697407	0.967631975	2.058756041
Alkbh5	21.74578604	25.99592289	16.33871234	24.14478622	18.49470184	16.10633415	19.71855819	19.01369734	18.49917263	21.06208433
Alkbh6	12.51849199	8.941609248	7.445386257	8.986777969	7.953082884	4.713026601	6.277609381	5.568224877	5.118746927	6.457048359
Alkbh7	6.092223864	3.64654991	9.661975524	5.335428206	10.18678348	3.069091744	4.864086773	7.179874629	4.507522753	5.61718102
Alkbh8	1.342064695	1.044700502	1.920695024	1.334682886	1.523638873	0.882461771	1.005891982	1.284347696	0.80556311	1.104398808
Alms1	0.330988012	0.230389217	0.422980235	0.291285624	0.326975046	0.161335991	0.182504044	0.370205654	0.170160967	0.400622407
Alox12	0.915893609	0.327868258	0.549602574	0.443317121	0.184372124	0.207379022	0.225092906	0.235012789	0.398846953	0.375212522
Alox12e	0	0.068266485	0.025429886	0	0	0	0.021631064	0	0.041522592	0.063919787
Alox15	0.018160941	0.032505937	0.084761298	0.035960659	0.020310287	0.010280119	0.024033101	0.032261456	0.029657248	0.054108804
Alox5	0	0.053291335	0.238218077	0.098258539	0.059935272	0.134828604	0.067544023	0.105781049	0.291726591	0.449083276
Alox5ap	3.615015815	3.703625132	4.321500666	3.19344128	1.470128285	24.08023581	6.937683719	7.405594938	12.87022214	27.43646539
Aloxe3	0	0.042417501	0	0.023462811	0	0.02012203	0.02016075	0	0	0
Alpk1	3.997494872	1.379808934	1.154840175	0.415715311	0.165088561	6.63467358	0.429767336	1.287848098	3.690952714	2.243050384
Alpk2	0	0.007617598	0	0	0	0	0	0	0	0
Alpk3	0	0.008583709	0	0	0	0	0.024478672	0.017038301	0	0.024111489
Alpl	9.234109187	8.465542461	4.13791476	9.134017098	4.466622528	1.813169529	1.319915931	2.32644432	1.621014367	1.062461254
Als2	13.27336234	9.848056422	20.94985772	12.81321505	21.18970177	5.539064812	5.534804641	6.713289024	6.507869784	4.099857638
Als2cl	5.73413571	4.135670984	9.838325629	6.862813476	9.406164166	4.409376443	3.113910909	5.130707671	4.35229878	3.795662395
Alx1	0	0	0	0	0	0	0	0	0	0
Alyref	11.28458599	11.02600226	10.08647676	9.175368487	9.21817188	6.480289121	6.400004998	7.456785247	6.009129667	7.948527144
Alyref2	3.228550152	1.344898022	3.636194037	1.919785061	3.171515949	0.864377921	1.195961634	2.023703096	0.949963835	1.421750799
Amacr	69.60846829	67.16398362	84.08004847	89.23958153	83.99138401	34.43659123	39.46491489	40.51337529	37.37005783	20.6583757
Ambp	2646.402973	2028.687533	2244.218895	1871.974534	1928.785104	2673.857602	2509.656435	1490.399031	3173.26959	2447.033282
Ambra1	6.142903525	5.614877741	6.985593738	6.927418212	6.524570037	5.535268404	5.243604376	8.163058027	6.673664137	7.362363814
Amd1	13.78966675	14.45288369	10.4532299	12.38713466	14.4336012	4.167632693	5.698537093	5.197415141	3.206202019	6.661474563
Amd2	0.086753809	0.051759687	0.154247631	0.057260693	0.058212671	0.065476746	0.016400685	0	0.015741226	0.080773364
Amdhd1	34.0564071	48.22030695	89.35234237	58.08117946	71.45500983	24.47115118	40.22934892	78.21256862	36.8434296	35.55761855
Amdhd2	14.48561253	10.17988115	6.694214224	12.18112649	6.814897184	2.693803661	3.357276712	6.082609287	4.012058597	3.858070099
Amer1	1.023049592	0.795579827	0.918232379	1.349057603	0.792088247	0.377407456	0.322343461	0.744291483	0.27963399	1.025795971
Amer2	0.021943812	0.038185807	0.03657744	0.054313951	0.042946507	0.005175599	0.057041141	0.054140867	0.054747562	0.010215549
Amer3	0	0	0	0	0	0	0	0	0	0
Amfr	83.90766881	85.64046704	73.79295488	90.47449654	85.30739807	87.05899883	88.23292727	111.4524606	82.02550833	83.79969673
Amh	0.097781318	0.064821111	0.108659038	0	0.109353732	0	0.061618065	0.032166792	0.059140452	0.030346894
Amhr2	0.074416867	0	0.110260533	0.109150799	0.055482733	0.023402307	0.046894678	0	0.02250454	0
Amigo1	2.323681134	2.19698218	1.989548472	3.47809619	3.876732321	2.264101014	1.404283318	5.639116629	2.868433608	4.078722481
Amigo2	5.305138471	5.945471357	1.709063994	5.778947265	1.04358982	1.548782763	1.845781227	2.711618534	1.975372059	2.300774235
Amigo3	0.7644092	0.694959799	0.266968804	0.120128116	0.390800913	0.164837645	0.206443538	0.258649848	0.198142607	0.081338746
Ammecr1	0.562040177	0.406458779	0.794900339	0.528347102	0.594272648	0.462758562	0.231824508	0.423571844	0.231773988	0.494752088
Ammecr1l	9.387752307	9.688522399	10.46572121	10.20227699	9.627418008	12.60343984	10.71852206	9.690309628	12.7925099	10.62113188
Amn	0.136210395	0.033861181	0.075681586	0.149839754	0.076165445	0.03212616	0	0.033606507	0.061787449	0.12682062
Amn1	4.094916398	3.557969068	3.534335487	3.892374518	3.334623481	3.56319814	4.735019726	4.982928512	3.498642456	3.405455906
Amot	1.786738113	0.984384762	1.717193062	1.666708733	0.870836505	0.643511313	0.661866823	1.423771227	0.646206334	1.2027146
Amotl1	0.570022225	0.594694294	0.867078463	0.462584703	0.574780954	1.005021513	0.618305951	0.977554412	0.852016546	1.187611036
Amotl2	3.535386943	4.910378844	4.676399393	6.460993261	4.88485593	1.151244558	1.498419764	3.860490611	3.176388742	2.527154746
Ampd1	0	0	0	0	0	0.044707992	0	0	0	0.022061053
Ampd2	7.047220248	7.745248965	9.556190141	7.55591882	10.1242677	4.393480778	3.467010633	4.690830056	5.221971719	5.768416903
Ampd3	0.587500595	0.239938513	0.326428662	0.230816621	0.129059713	0.752215761	0.38674822	0.766169968	0.380715263	1.670305894
Amph	0	0.032344121	0.018072718	0	0	0.015343416	0	0.016050429	0	0
Amt	19.07399671	13.08518782	30.51243451	18.26646881	24.03196516	5.91298682	11.02803832	6.613882153	7.089226936	5.077641735
Amy1	53.10115886	106.5752987	102.8074325	80.14391404	103.7033495	151.0102475	334.0950445	328.1512768	153.8178886	93.40354291
Amy2a1	0	0	0	0	0.036175259	0	0.214030368	0.063846492	0.117385358	0.030117127
Amy2a3	0	0	0	0	0	0	0	0	0	0
Amy2a4	0	0	0	0	0	0	0	0	0	0
Amy2a5	0	0	0	0	0	0	0	0	0	0
Amy2b	0	0	0	0	0	0	0	0	0	0
Amz1	0.186166889	0.164551468	0.574658598	0.136529966	0.277599643	0.019514997	0.039105096	0.081656929	0.037532711	0.134814806
Amz2	5.910788645	4.909915221	5.206608273	6.720291076	4.917440782	2.941211413	3.526024817	4.624002448	3.286152069	4.144271117
Anapc1	6.189066008	5.401511949	6.505116199	5.64501901	6.191257664	3.521897518	4.036672488	4.938859328	3.386789265	3.879274643
Anapc10	2.638253668	2.668654878	4.29652608	2.351815315	3.153973008	1.416155847	1.719855585	1.571193675	1.19675863	2.286977733
Anapc11	3.067004053	2.559905299	2.843104917	2.936859173	2.96791349	1.574181821	1.562189854	1.709451012	1.528209584	1.627531284
Anapc13	16.36055783	17.18599315	16.33519567	18.74187509	18.19365155	9.139145289	11.83107798	9.46921963	9.262848726	7.587731739
Anapc15	1.552881808	1.302878844	2.278374476	1.694919018	2.008019259	1.190338073	1.410512622	1.436755272	1.210712791	1.603970573
Anapc16	10.77506936	12.6309149	13.79089996	11.11441494	12.11561164	18.95355585	23.76513537	40.66247815	21.11407416	30.99403927
Anapc2	14.91124582	11.33108255	13.19467188	12.89986432	15.21426845	9.482658407	9.413900604	11.9544039	10.12095626	12.40929464
Anapc4	8.201902789	4.740298844	8.258412684	6.205895894	5.470965596	4.693802905	5.057023266	6.574178546	4.872570309	5.737064414
Anapc5	27.05634185	22.43316961	19.68208733	24.5592947	23.6120921	18.36964986	18.8115334	18.5601371	18.35664672	18.01971015
Anapc7	5.915480424	5.624235689	6.073806718	6.450307411	5.88051314	6.282510132	7.373673269	8.893541981	5.460886777	8.16491173
Ang	306.0133441	201.0717307	118.3055741	134.8450251	76.82515679	271.2765926	161.407435	212.542419	306.6731615	185.1866019
Ang4	0	0	0	0	0	0	0	0	0	0
Angel1	0.451313669	0.285160215	0.543313584	0.320638555	0.346999553	0.181844288	0.422157289	0.709858531	0.247374689	0.358922535
Angel2	5.678758743	4.8238676	5.58889081	5.112439992	4.64209352	3.651747126	3.935589063	5.252522993	3.650275598	4.528574762
Angpt1	0.132342625	0.175464929	0.408514254	0.177937187	0.082225205	0.194219944	0.208493216	0.116096825	0.160087895	0.21905685
Angpt2	0.327622347	0.279240606	0.294722379	0.137296988	0.31405409	0.279651	0.147467954	0.277140406	0.226461416	0.653651641
Angpt4	0.071265768	0	0.052795837	0.052264465	0	0.044822726	0	0	0	0
Angptl1	0.12680317	0.050436152	0	0.055796493	0.028362064	0	0	0	0.046016132	0.047224756
Angptl2	1.517739735	1.540650009	3.689396534	2.852244284	3.058791679	2.10307004	1.673738193	1.653884043	2.151480148	2.046070014
Angptl3	182.8084024	314.7182977	358.8409008	356.3304819	285.5495771	268.8927014	391.5370421	247.5577107	236.3115727	182.0655219
Angptl4	60.18026471	98.35327943	14.04311003	55.22181528	48.63281706	61.95216723	127.011832	177.6860462	97.09488585	81.00410501
Angptl6	1.002437092	2.30213833	3.182724544	2.993156937	4.377532827	2.116626573	1.669486802	1.177744169	1.277555754	1.466666568
Angptl7	0.053869824	0.107134018	0.508832041	0.207410338	0.030122658	0.177877965	0.127300174	0	0.048872614	0.326015712
Angptl8	11.87845186	14.55709795	108.0249212	77.27201454	37.84220678	2.78647081	5.947817328	15.46147991	3.203839975	4.304277166
Ank	11.33659489	12.47278255	9.227755401	9.292078014	7.830702613	6.246388953	8.089405643	8.022828296	6.957473477	6.179314747
Ank1	0.04083808	0.022560289	0.010084695	0.019966392	0.005074585	0.008561727	0.017156403	0.004478122	0	0.004224764
Ank2	0.154621793	0.073300672	0.097899011	0.096913691	0.0804285	0.086506946	0.039088007	0.030164373	0.044040884	0.133918896
Ank3	0.397523003	0.150392515	0.280491423	0.278792537	0.220570637	0.876365151	0.541899758	0.778579715	0.705533002	0.47478045
Ankdd1a	0	0	0.006853024	0	0	0.023272381	0	0.030430942	0.0055949	0.057418507
Ankdd1b	0	0	0	0.0532979	0	0	0	0	0	0
Ankef1	0.020396544	0	0	0	0.068431421	0	0	0	0	0
Ankfy1	9.093794857	7.839477439	6.547655402	7.845900465	4.891707641	4.622915243	4.141634503	5.273543152	4.656938462	6.57759691
Ankhd1	6.470982517	7.112287902	7.243337397	6.101550865	6.723680204	7.600890899	7.475197364	10.90117771	7.395006608	9.593349695
Ankib1	5.935367948	6.707899995	4.476565817	6.503045311	4.709563323	4.730041567	5.527748714	6.179116501	3.928651997	6.081048708
Ankk1	0	0	0	0	0	0	0	0	0	0
Ankle1	0.096137121	0.02048501	0.022892557	0.037770252	0.015359278	0	0.045436467	0.01355396	0.012459858	0.012787119
Ankle2	5.72400938	5.765344173	6.947566724	6.180583551	6.767579994	5.599457059	5.949640743	8.140014992	5.269674041	7.885968495
Ankmy1	0.011336964	0.011273237	0	0.03741406	0	0.032086813	0.107161853	0.089507595	0.041141184	0.010555441
Ankmy2	4.518117709	2.498390819	3.355322096	2.860898742	2.908462129	1.642628389	1.562458087	1.674817639	2.059495834	1.682663026
Ankra2	3.550213995	3.270972984	3.209620808	4.081969852	3.476887904	1.703069328	2.256169164	2.969242342	2.292829829	3.174752003
Ankrd1	0.031467302	0	0.559486309	0.207695727	0.211148737	0.059374239	0.178465468	0	0.057096504	0.14649039
Ankrd10	0.934054171	1.106659654	1.553264356	0.991079879	1.377982243	1.024956307	0.870384572	1.43829759	0.877456954	1.171888174
Ankrd11	8.727511176	8.938568919	7.723049861	9.731596387	7.519772273	9.860337529	8.952071999	11.61136489	7.998812597	10.92675299
Ankrd12	1.252813552	1.279440691	0.650402225	1.04294054	0.827667372	0.69821096	0.941883809	1.298460382	0.667037545	1.270034171
Ankrd13a	5.557200408	5.75020405	7.356796708	6.113259876	8.070356201	6.215396296	5.192001096	5.865924255	6.766093075	7.408725976
Ankrd13b	0.802883069	1.050486683	0.813936936	1.781935925	1.260216486	0.584707512	0.772233913	1.167696156	0.677287915	0.878682275
Ankrd13c	4.729253954	4.711525984	5.285052928	4.369681394	6.64357243	5.61284604	5.808856365	5.458368291	7.765000982	5.157842999
Ankrd13d	0.181587351	0.154771377	0.634191189	0.142683698	0.203078207	0.146841008	0.196164752	0.153607325	0.117673202	0.193222261
Ankrd16	2.905388865	2.739944388	2.416242552	3.154865142	2.410727575	3.09470439	2.693144091	4.143751554	2.567849282	5.096065955
Ankrd17	6.214976977	7.207045091	5.851281385	6.601650545	4.575589634	5.726625251	6.56660579	9.076954078	5.572692958	9.997390832
Ankrd2	0.774073706	0.115458369	0.172037166	0.042576418	0.129852795	0.547711843	0.32925946	0.152786658	0.596927043	0.792783532
Ankrd22	0.031664646	0	0.035187191	0.034833044	0.106236465	0.059746598	0.059861564	0	0	0.088445452
Ankrd23	0.340473799	0.338559917	1.702574716	0.561812962	1.261296844	0.361363906	0.402288059	0.882035622	0.48264047	0.574567862
Ankrd24	0.842022262	0.510746328	0.832767083	0.602079347	0.734506938	0.421025108	0.206938051	0.38225619	0.328482353	0.172474889
Ankrd26	0.98115915	1.090877353	1.339276675	1.062337592	1.546559005	0.648685659	0.64993388	1.02930155	0.623800555	0.611412456
Ankrd27	11.43630472	6.607764727	6.354270405	7.285464635	6.682166142	5.910948504	5.690074591	11.72736684	6.545431657	8.651446118
Ankrd28	6.242433908	5.996702185	5.347941409	7.799172575	4.730650287	6.60124422	7.927975651	9.603570207	5.134857405	7.057117787
Ankrd29	0.06353213	0.050540001	0.112959659	0.083867069	0.042630693	0.023975185	0.084074615	0.125399711	0.046110881	0.023660996
Ankrd31	0.009303147	0	0	0	0	0	0	0	0	0
Ankrd33b	1.122115791	1.219032661	1.812740869	0.997848674	1.429058772	4.292834667	4.123537644	3.890591462	4.289600074	3.879886407
Ankrd34a	0	0	0.017648937	0.017471307	0.017761773	0.014983633	0	0	0	0.014787277
Ankrd34b	0	0.012084811	0	0	0	0	0	0	0	0
Ankrd34c	0	0	0	0	0	0	0	0	0	0
Ankrd35	0	0.015151601	0.016932327	0.033523819	0.017040582	0.014375245	0	0.030075289	0.027647553	0.056747443
Ankrd36	0	0	0	0	0	0	0	0.018758458	0	0
Ankrd37	0.407382311	0.405092322	0.150900571	0.35851634	0.485969057	0.128111898	0.077015049	0.134015192	0.123197225	0.177006236
Ankrd39	1.24475513	0.79570162	1.152690326	0.945473654	1.458360983	0.81085124	0.728368935	1.813424357	0.672194038	1.158946916
Ankrd40	10.67107814	9.950652051	15.05645233	12.19345385	14.87210762	10.9167815	11.14705681	14.47869794	10.14984058	11.55701342
Ankrd42	0.169749115	0.09494714	0.224001592	0.198405294	0.225433712	0.050045622	0.200567686	0.125644043	0.115501811	0.03951183
Ankrd44	0.582130682	0.50017861	1.017438691	0.528468359	0.442444734	1.311677065	0.603677711	0.964944842	0.774248237	1.768081018
Ankrd45	0	0	0	0	0	0	0	0	0	0
Ankrd46	16.35004584	12.59813101	18.96541743	14.66161346	21.94642065	5.190430986	4.028493261	10.51507412	6.27429244	5.230631744
Ankrd49	3.717884117	2.643654105	2.862031918	2.69613494	2.438989007	2.41021887	2.905681217	4.981065038	2.148165227	4.757267193
Ankrd50	1.109220544	1.161724226	1.568121211	1.682301841	1.284538053	1.250809359	1.315256611	1.774822327	1.315962418	2.224396499
Ankrd52	7.086255696	7.313585155	5.999227273	7.933856398	8.525855087	6.202184585	4.35702598	11.9401965	5.446285793	10.88942901
Ankrd53	0	0	0	0	0	0	0	0	0	0
Ankrd54	2.652646611	3.049881644	3.039858215	2.735693712	4.851606193	2.372237182	2.690226342	5.999346765	2.130821657	3.190137983
Ankrd55	0.031969946	0.055632912	0.062171296	0.017584447	0	0.165887302	0.158651666	0.205082394	0.043506402	0.096739732
Ankrd6	0.152927827	0.143122997	0.019992981	0.049479397	0.06036241	0.084868426	0.02550952	0.124290734	0.016322535	0.184263746
Ankrd61	0	0	0	0	0.028702828	0	0	0	0	0
Ankrd63	0	0	0	0	0	0	0	0	0.010365699	0
Ankrd65	0	0	0	0	0	0	0	0	0.028118117	0
Ankrd66	0	0.080801151	0.045148744	0	0	0	0	0	0.036860033	0.302625356
Ankrd7	0	0.011738063	0	0	0.013201471	0	0.033474129	0.01747467	0.021418774	0.005495336
Ankrd9	0.907130369	1.105715642	1.528325433	1.287611371	1.734449295	0.607350295	0.387239349	0.259910391	0.584050912	0.517655977
Anks1	1.707758351	1.237173587	1.563102545	1.303278213	1.369258207	2.044772646	1.872675741	2.060785944	2.275479203	1.992152252
Anks1b	0	0	0	0	0	0	0	0	0	0.005442988
Anks3	3.780977904	5.480275894	4.438972444	5.075764026	5.184039865	2.922183122	3.735476719	5.797445672	4.709308696	3.739110859
Anks4b	33.76162508	27.17850194	44.17573325	42.91849732	30.87287504	1.935878066	1.913741767	4.563184287	2.258757399	2.496398299
Anks6	0.071035724	0.050454583	0.033830623	0.111633765	0.079442799	0.067017059	0.134292031	0.050075108	0.073652717	0.066138818
Ankub1	0.094723914	0.125588599	0.140348683	0.277872244	0.176557476	0.119153533	0.149228515	0.093483025	0	0.088194044
Ankzf1	5.169086435	4.807222129	5.475513346	5.420404181	5.71846435	3.508387434	3.532714073	5.468376184	2.901465815	6.474708487
Anln	0.304191938	0.112551444	0.133640513	0.101167122	0.110760525	0.347049274	0.254100941	0.258317654	0.089851906	0.513751929
Ano1	0.265447518	0.294411766	0.249596201	1.055722978	0.411041383	0.462333232	0.27021334	0.403030983	0.435334606	0.237642958
Ano10	6.486524237	3.404674634	6.156537599	5.110357213	5.560915085	6.330585151	4.976632301	6.724174906	5.884804748	5.670920725
Ano2	0.02468435	0.024545594	0.013715185	0	0.013802871	0.011643948	0.011666354	0.024360984	0.022394518	0.034474072
Ano4	0	0.010626821	0.023751523	0	0	0	0	0	0.038782117	0
Ano5	0	0	0.031281467	0.015483315	0.023611095	0	0	0	0	0.006552345
Ano6	1.699547268	1.450577945	2.518152072	1.978666139	2.02740119	4.937134937	1.726971397	2.082626503	3.128750846	5.907580318
Ano7	0	0.026155618	0.058459231	0.014467715	0.044124736	0	0.024863174	0	0	0.012245112
Ano8	1.12858762	0.897794856	1.947602203	1.343757753	1.247307025	0.714002553	1.041688528	0.956560267	1.42140676	0.704645741
Ano9	0.035330654	0.017566026	0	0.233195266	0	0.066663825	0.166980254	0.069735641	0.016026611	0.065790213
Anp32a	29.64287343	20.82069247	68.45561741	30.03645935	42.47409815	17.54763402	19.07551169	40.2383619	22.33558486	21.00700746
Anp32b	31.93667238	26.45571247	24.47451154	27.10367936	25.64401079	20.36334442	21.18535901	31.77371564	20.47439139	31.03630318
Anp32e	7.740263913	5.401230957	8.846545962	5.508454179	7.821064505	5.140489911	4.652992543	4.439253243	4.050108775	4.8676715
Anpep	52.97197483	44.21075888	42.56160398	54.87635787	43.833975	21.96623243	24.79024409	16.45790103	23.8719743	17.0848127
Antkmt	18.91078686	19.48212408	23.47568512	21.17784979	22.03801969	11.03674833	14.4397967	10.36836352	11.79833875	10.52199429
Antxr1	0.327077022	0.230814381	0.375187437	0.348198098	0.306788739	0.428021267	0.418871742	0.36444291	0.51689474	0.501000473
Antxr2	7.996795601	7.922822451	9.421532248	6.501405577	7.490759407	12.11509048	11.13146703	8.583310385	12.02101941	9.673754237
Anxa1	3.344331346	3.127583753	6.149712078	3.416185267	3.339404304	12.0195593	5.306309271	4.322110035	14.55643657	17.7560004
Anxa10	0	0	0	0.131391741	0	0	0.056450099	0	0	0
Anxa11	15.87491732	13.82361875	15.12435543	16.67407342	13.29020897	12.41723409	9.050019647	10.42250812	9.133654264	11.06454866
Anxa13	0.197229362	0.353017243	0.701344698	2.603572141	0.705828637	0.483786195	1.566009128	0.973228225	0.644160491	0.220359834
Anxa2	7.656402184	5.495129511	8.954132868	26.79580817	5.83495469	8.650437242	3.355941105	3.960860351	5.769793776	10.92285764
Anxa3	1.681502858	1.647094763	2.872565904	2.12583881	1.066557145	2.107275736	1.23358643	2.006231046	2.436276621	3.201275077
Anxa4	20.58837578	18.77333344	18.37985535	21.82041413	17.95131645	7.351041942	9.90358049	5.943009243	7.401265087	7.178941315
Anxa5	62.33729153	33.3800146	45.50116115	40.8613834	36.10043265	33.09812502	20.0067139	16.91420977	36.41707115	39.83315019
Anxa6	44.57744067	39.63148157	51.84802319	46.45214754	47.34074618	34.61785011	38.28268093	43.6239528	34.17680203	25.35199995
Anxa7	65.79439107	44.29972645	23.92631326	47.19351287	30.83591705	21.39547269	19.82677609	23.70831706	20.33072347	25.05434879
Anxa8	0.092361067	0.091841884	0	0.541881681	0	0.377589225	0.261910934	0.091151131	0.335172938	0.372641019
Anxa9	0.248980347	0.12805902	0.171731334	0.21722595	0.105617888	0.137697021	0.073038696	0.050838349	0.109047351	0.159873574
Aoah	0.576006103	0.763690987	1.081030962	0.380185137	0.357875778	3.82809217	0.399274839	1.237980395	1.27740105	5.494081727
Aoc1	0.019467153	0.019357724	0.021632784	0	0.04354218	0.14692679	0.073604755	0.172909191	0.035322583	0.145001353
Aoc2	0.714924081	0.641208728	0.467327108	0.246732598	0.799535316	0.515778114	0.556522174	0.760896454	0.254354695	0.665640204
Aoc3	0.096089599	0.023887364	0.080084343	0.105704428	0.040298175	0.056658484	0.06812101	0.035561557	0.043587946	0.16774797
Aopep	4.234493367	2.960417077	3.661665372	2.734507272	2.828457197	4.744840666	4.303163256	7.031595451	4.392367368	3.875305489
Aox1	25.84041168	16.99086171	17.09874673	29.88763426	42.68692676	5.935648463	3.629190246	6.70087748	3.500989921	2.983508056
Aox2	0	0.011206897	0	0.037193888	0.012604083	0	0	0	0	0
Aox3	37.369116	74.10253442	112.1672936	89.41543247	147.0972594	10.42349667	12.61423441	9.548751977	15.59635549	8.081495929
Aox4	0	0	0	0	0	0	0.010340475	0	0	0.020370734
Ap1ar	11.55259359	10.91524494	8.139408521	8.581552435	7.347882965	7.565653179	8.143098216	8.090580497	6.483044825	8.667801814
Ap1b1	17.0010116	11.68931049	15.15059706	13.29555291	12.71062095	10.39930142	9.738092317	14.41137972	11.94040818	11.92402482
Ap1g1	13.40838406	15.05987853	16.63235484	15.54974247	15.76309562	13.21374735	13.81180227	12.97764453	12.6775248	15.74045204
Ap1g2	4.66963995	3.51336209	3.467064119	3.795842875	3.050188038	2.14425383	1.816357526	2.48775672	1.8557957	2.712524619
Ap1m1	13.0816857	9.626446338	10.10863763	8.537995252	8.913274026	8.601736996	9.604362949	10.89243464	9.123536649	10.74239013
Ap1m2	0.193743448	0.085624165	0.071765504	0.355216044	0.120373876	0.020309212	0.162786331	0.021245044	0	0.08017226
Ap1s1	12.05735578	8.378544111	12.23816527	12.29776161	8.653338434	6.247425985	6.618412205	4.801924698	6.309224728	5.679382333
Ap1s2	0.512026249	0.539097916	0.892528322	0.298196549	0.595080398	1.723859991	0.44602925	0.921463461	1.493777489	2.523861001
Ap1s3	0.521409697	0.326449573	0.708172811	0.339900749	0.712700404	0.291503568	0.383334641	0.343052797	0.175200504	0.521426329
Ap2a1	10.71051432	10.44689153	8.816904778	10.36771058	10.81787768	9.222337719	8.521870848	15.25685925	9.425316984	13.30530472
Ap2a2	18.67677935	17.31067178	24.71658377	18.53183987	29.89234455	14.43704074	12.93804156	17.51109712	14.75158053	14.30354636
Ap2b1	10.01451606	7.947115412	9.055115527	7.471178564	8.281236257	5.120984563	4.21197441	6.374261893	5.042909742	5.855692206
Ap2m1	51.56860846	41.72625622	42.86870965	48.80283839	44.98269695	38.82108938	36.67930208	35.08578877	33.59177671	31.7626279
Ap2s1	47.67513167	42.83944369	45.16730167	55.12525676	50.43755914	31.45179207	36.841117	32.07682176	32.64464014	34.34446998
Ap3b1	8.448868382	6.110091167	8.040197775	6.370800487	6.485306961	6.478163891	7.093226956	10.93060601	8.438592503	7.802076949
Ap3d1	17.36771623	14.64402575	14.41717715	14.08177889	15.11551958	12.82744321	13.46257491	20.23590445	15.14977969	17.63073894
Ap3m1	27.84591203	30.8409264	16.84290591	31.51990755	16.63668863	9.091547579	14.69164633	12.36131413	11.17250185	15.16815602
Ap3m2	0.659132838	0.514978908	0.994050581	0.552446766	0.315917649	0.44417434	0.237348818	0.449153488	0.227805211	0.847483538
Ap3s1	12.9473259	17.44711777	19.17146118	20.59293576	22.72245989	9.230375747	10.35791358	9.108547538	9.290503129	10.20254384
Ap3s2	5.224797464	3.701504335	4.95533139	4.537022015	4.794381148	3.168782905	2.442215673	4.703046586	2.69995931	3.251990745
Ap4b1	6.246699421	4.858223132	6.107846383	5.681671139	6.361549461	5.481764432	7.735419265	9.006216691	6.96530714	9.69887881
Ap4e1	1.345853798	0.874525123	1.421535511	1.275300596	1.33375872	1.112572534	1.524071401	1.525483873	1.281452134	1.81137757
Ap4m1	3.469256607	4.426398122	3.52072638	5.332495958	3.242060573	2.525733745	4.072908428	7.47297151	2.960598689	4.631285737
Ap4s1	0.284783144	0.184684117	0.312532725	0.284091382	0.203752692	0.206927705	0.172214241	0.357861836	0.168499151	0.184453137
Ap5b1	1.063610154	0.788416103	1.074483521	1.084942597	0.800201268	0.729773904	0.182794539	1.068761826	0.333344581	1.656483949
Ap5m1	3.571237836	3.347512159	3.285765159	4.097550919	3.106361754	1.992540088	3.133702525	3.68867628	2.113518101	3.313133883
Ap5s1	7.874785742	10.52118294	8.480970243	11.37223832	7.953247102	13.71309437	13.57552591	13.69449435	17.05816019	14.98685443
Ap5z1	2.359397027	1.681742297	1.542958336	1.550397846	2.18329249	1.112960074	1.421014513	2.802428968	1.666960348	1.885705804
Apaf1	0.992377601	0.655102002	0.75062838	0.688031076	0.531597063	1.707254548	0.7725018	0.847696397	0.506902937	3.129065521
Apba1	0.045456108	0.037667158	0.101025781	0.058338578	0.059308476	0.150095907	0.093095307	0.04486063	0.054985857	0.345634194
Apba2	0	0	0.029167454	0.043310841	0.058707864	0.012381325	0	0	0.047625392	0.036657212
Apba3	9.43539556	7.432559926	9.218640633	7.337558694	10.98315364	5.502239795	5.433620085	10.15531055	6.750791577	5.757814941
Apbb1	0.137304792	0.150186267	0.167837248	0.151043658	0.061421923	0.090675986	0.142765021	0.135506091	0.186851663	0.127839574
Apbb1ip	1.255136462	0.755417479	2.477542378	0.763033215	0.923474874	1.947582751	0.686868283	1.53206901	1.213619051	3.628849658
Apbb2	0.576046508	0.655824131	0.423660271	0.508173589	0.591314501	0.530331135	0.583960686	0.433927736	0.520085129	0.393831464
Apbb3	7.758329647	7.739209465	5.090736151	4.958217385	6.886133043	19.47198589	11.96641958	13.24729775	23.61851972	12.86471458
Apc	3.322329633	4.455424266	3.833920521	4.498172948	3.757015722	4.608234607	5.205441483	5.544682142	3.889206743	5.887252419
Apc2	0	0.017147874	0.012775478	0.006323449	0.025714312	0.021692306	0.021734047	0	0.010430069	0.010704017
Apcdd1	0.053122705	0.026412045	0.088548542	0.102266886	0.118819551	0.21299905	0.075320792	0.065533493	0.180730506	0.259668403
Apcs	702.3186864	241.9574447	209.3029255	141.131955	105.9202031	788.5757332	704.6228668	535.0875245	1175.353736	829.111936
Apeh	25.87858913	27.59085822	22.96496128	29.5336768	26.31029005	14.14391533	19.59976493	24.76565134	19.60682814	15.71948953
Apela	0	0	0	0	0	0.049338763	0	0	0	0
Apex1	23.62671948	17.24013413	25.78286921	20.05407916	23.76163736	21.60856622	14.90204861	14.67809852	13.30049307	20.45496759
Apex2	0.359335469	0.433883182	0.363657213	0.476466787	0.455683718	0.233067299	0.448835514	0.620599265	0.401680884	0.740821136
Aph1a	15.91806566	15.79026069	13.66283718	16.00567504	12.67258743	12.83581646	12.13187442	18.22002105	12.92036241	14.98222584
Aph1b	0.546037246	0.243781481	1.015430045	0.416794427	1.445645812	1.198504286	0.716272921	1.36370676	1.203076272	1.618565969
Aph1c	0.194910645	0.213196509	0.314060655	0.300179061	0.381462046	0.643594252	0.350052024	0.894461461	0.627745959	0.898297886
Api5	19.30801178	20.87215872	22.07360991	20.45153801	21.80577362	19.00229766	20.55975926	19.48814548	16.85339337	30.02975831
Apip	19.71542273	13.2689656	15.0956097	14.28245289	10.95714932	6.57807456	6.022565717	7.474392768	7.03464155	4.421187773
Aplf	1.04351642	0.641704961	0.976507624	0.694800826	0.859906928	0.310889096	0.778718295	0.43361949	0.448443991	0.434654551
Apln	0.052911834	0	0	0	0.019724649	0	0.033343024	0	0	0
Aplnr	0	0	0	0.051428586	0	0	0.014730245	0	0	0
Aplp1	0.0928759	0.069265368	0.541841556	0.817353305	0.207735519	0.043810841	0.285318433	0.13748883	0.210650774	0.172946848
Aplp2	79.67977666	87.91239717	89.08821188	98.38259537	100.3337011	65.11553479	86.22062218	68.58486287	72.92136291	73.53731424
Apmap	3.648474795	4.046142634	4.250121602	4.438655817	3.768849032	3.651169433	4.651977943	4.341006175	3.990591707	3.968416118
Apoa1	5733.077796	5238.515457	6210.813345	4358.057919	5636.873229	4663.507271	6488.092657	8019.503964	5274.078942	6762.745158
Apoa2	2843.150601	3893.662858	3788.028654	4203.889282	3902.43001	1632.951756	2384.928011	1574.03578	1796.675557	1454.651136
Apoa4	233.9605253	81.41593789	83.87173285	175.8468668	94.735252	180.0583507	305.8216283	201.9102971	199.977936	104.6637785
Apoa5	388.4491015	427.2767727	297.975821	512.76679	518.1971135	445.4120919	678.5998274	1282.246019	323.6645389	690.7900593
Apob	665.8487238	671.1712793	672.1359554	702.1555059	718.4573914	431.0567552	611.3225351	384.8322437	439.9398771	394.1966967
Apobec1	4.737329312	6.112543307	7.028522766	3.967892367	8.067719777	4.972575583	2.845224386	4.988625892	5.749701547	8.31303651
Apobec2	0	0	0	0	0	0	0	0	0	0.084911507
Apobec3	1.408239873	1.052095155	0.910788393	0.737690416	0.391643043	1.912019378	0.556397739	0.830933746	0.675981554	4.460724739
Apobr	0.910243711	0.430306289	0.895429878	0.984908537	0.30038489	1.562641607	0.662932244	1.030858397	0.961183294	3.112113946
Apoc1	2372.772044	3410.652379	4018.487375	3361.33633	3601.652425	1384.473833	2418.062392	1897.848162	1320.629777	1251.520814
Apoc2	3.2791019	3.600322369	4.327115629	2.630259022	2.673987948	1.224548044	4.520173949	4.112601515	1.735368538	10.87650603
Apoc3	643.3979244	907.7016602	1281.524109	998.68467	1313.197017	817.9951563	1324.498653	1336.653874	730.0132493	732.412283
Apoc4	221.086957	260.3586222	260.6944278	275.526959	268.1167746	175.704479	239.2841217	262.6330391	141.3383732	209.4399687
Apod	0	0	0.059516233	0	0	0.075792333	0.075938175	0.105713045	0.218654284	0.249330316
Apoe	4679.59623	6039.5156	5473.515278	6348.593872	5975.723004	3040.805623	4073.730591	4082.829241	2628.54555	3126.415262
Apof	439.568665	292.3241011	305.1967611	329.9299129	240.3105368	225.645903	264.5459762	104.3952431	294.1193187	184.5999875
Apoh	1409.766263	1739.250585	1433.600515	1660.063311	1455.00038	1486.764567	2279.358048	2296.945491	1445.846056	1323.160143
Apol10b	2.897959281	2.141423891	2.747632844	1.22837755	0.327066597	1.053473521	0	0.209907951	1.037180276	1.435732045
Apol11a	0	0	0	0	0	0	0	0	0	0
Apol11b	0.135001916	0.026848608	0.810109384	0.059404142	0.030195878	0.025472905	0	0	0	0.02513909
Apol6	0.279526616	0.042762359	0.047788102	0.094614262	0	0	0	0	0	0
Apol7a	40.32834226	46.94827012	31.79056088	67.86371953	22.91469413	4.587581936	2.435704181	2.953214803	2.827943287	2.721637243
Apol7b	0.024939285	0	0.027713666	0.054869474	0	0	0	0	0	0
Apol7c	0.134870783	0.268225287	2.098243488	0	0.301665469	0	0	0	0	0.025114671
Apol7e	0.058340114	0.03867478	0.28093079	0.085570252	0.065244664	0.036693114	0.03676372	0.038383903	0.03528548	0.07242452
Apol8	0	0	0	0	0	0.016318208	0	0	0	0
Apol9a	41.02500867	17.96319954	10.08490294	44.50014767	2.017069053	3.592218001	0.243550168	1.412685918	5.220577669	9.809117322
Apol9b	71.47228534	47.61364507	20.05134796	72.14814351	4.555901586	6.137219174	1.391091716	4.33614286	9.481549877	19.30230285
Apold1	0.372069228	0.369977742	0.37587292	0.502321349	0.245879403	1.021150135	0.623460742	0.417267156	0.69045217	0.881797207
Apom	279.3709515	267.2465804	313.1963073	334.6748859	330.3204112	261.302997	298.0875535	217.5270049	270.1411991	229.7218577
Apon	293.0084265	233.7103121	256.3332514	221.6565678	185.5325974	259.4628577	198.7029516	101.1214201	237.675315	192.8779571
Apoo	9.280895183	9.843973484	12.33557779	12.33153679	13.71694237	6.043254832	10.28642131	8.189505051	7.429373944	5.59130587
Apool	24.07842791	20.3140745	20.09108891	24.18044684	17.40475328	8.904454247	13.40220846	10.47393508	11.03657316	9.490784858
App	5.584546326	6.282650069	4.259288674	5.69889275	3.424459626	6.848446989	4.766203805	5.398589885	6.074492859	8.147067064
Appbp2	7.129952066	7.135762115	6.794914152	8.351045077	6.993187093	6.356521715	8.288103388	7.378129296	7.096559391	8.443068258
Appl1	2.85651284	1.92773311	4.220658221	2.393748238	3.168033249	2.538145113	2.303685176	3.459440182	1.830581933	3.411061808
Appl2	2.275520047	2.086157502	2.535969415	1.989546345	1.927008295	1.917218448	1.896041501	3.745014478	2.076365594	2.663627213
Aprt	38.54435663	25.70059743	23.94614323	27.93819306	20.79993858	34.6091482	26.73427131	52.53364586	32.87416947	39.82830114
Aptx	1.387673602	1.24923429	1.313932587	1.896866279	1.202955725	0.797896205	0.752862714	0.996733039	0.506558431	0.863890473
Aqp1	19.41880284	20.490235	23.45743905	26.07697608	12.46759337	39.14644716	32.05077067	37.27627717	36.60408277	46.24022232
Aqp11	23.40065216	16.45965892	15.03275595	20.4273408	10.38347604	3.72571107	6.631819076	5.597313797	7.013109206	3.207496842
Aqp12	0	0	0	0	0	0	0	0	0	0
Aqp3	0.031503	0.125303656	0.035007563	0.034655224	0.035231378	0	0	0	0	0
Aqp4	1.054026283	1.204397176	0.369878476	0.661114595	0.310202697	0.052336707	0.533113717	0.100371958	0.033552632	0.068867798
Aqp5	0.071618038	0.035607728	0	0.433313188	0	0	0.067696443	0	0.032487212	0
Aqp7	0.091288278	0	0	0.020084536	0.020418448	0	0	0	0	0
Aqp8	37.93599277	10.70359685	184.864268	26.39594646	61.36054282	1.833569212	5.617278657	1.696744164	3.662091404	2.087931667
Aqp9	114.8119244	105.2928599	91.53634466	109.8599921	97.72135015	88.92839932	62.87925906	86.40199604	73.9232752	74.23461274
Aqr	6.516145474	5.3959855	6.344988567	7.03630227	6.275878718	4.790535434	5.036651237	5.527462783	3.667613054	7.456869551
Ar	0.596074446	0.790298366	0.43545679	0.655718298	0.271585857	0.041655782	0.177377732	0.032681435	0.020028884	0.087358524
Araf	10.29953511	8.597716254	10.93091484	8.765837451	8.967038614	7.127780685	7.250884525	11.5595932	6.711855965	7.957923096
Arap1	8.329435709	5.432846192	11.07830461	6.827911045	7.866950966	6.434052432	3.91131892	8.568189575	4.915021964	6.834884258
Arap2	2.961035431	2.748548266	3.690421259	3.399267254	2.650698104	2.793522392	2.606313064	3.06969844	3.012908806	3.313355392
Arap3	1.427758057	1.987625222	2.640538321	1.312590465	1.505491268	1.645247529	1.609853988	2.083387481	1.582131973	2.725135492
Arc	0	0	0.040351967	0.019972919	0.020304975	0.034258102	0.051486033	0.035836688	0.03294388	0.016904579
Arcn1	79.74202262	71.12788995	58.9860114	65.74662513	60.89079083	53.00422195	49.5820033	46.0892051	39.40910262	47.16244538
Areg	0.09142352	0.045454804	0	0.704000193	0.153365235	0.129377201	0.043208717	0.315790531	0.58059861	0.042560582
Arel1	13.04230028	15.69684944	8.677189834	16.85012695	7.392400801	7.684770179	5.89414398	7.844836374	6.438612629	14.60150123
Arf1	147.9818524	119.1126135	113.2883503	117.7130797	104.5140697	110.3467821	89.56974494	75.30767223	87.68323306	93.75427087
Arf2	3.261161929	4.217668712	4.402100152	4.071676701	3.848495046	5.285077295	4.671164321	6.041980321	3.303514064	9.798286243
Arf3	22.30209268	19.35477217	18.62447302	23.99428311	16.03503688	14.74650887	13.70749746	16.07121085	12.65757557	21.76072025
Arf4	117.0314429	97.70279962	66.32254305	76.5794475	69.21048877	57.26836983	39.69254093	42.41537194	48.80652459	47.0574141
Arf5	39.11617562	36.06278971	51.06731508	40.40847588	39.45792775	21.50654588	25.17189939	30.06490822	21.90359321	26.86855126
Arf6	22.22484699	20.47165698	20.24745112	17.98034876	20.92627727	15.63085337	18.39068866	18.39316308	20.10914856	20.85907718
Arfgap1	10.23799347	6.628717008	7.76145868	7.761148255	7.257383527	8.040663282	5.348471618	10.01662229	7.106569762	7.441394666
Arfgap2	30.87354035	24.99740863	37.51258049	29.53596919	35.78462158	22.8404461	20.3125968	35.87153083	24.49174567	22.54112817
Arfgap3	5.2743735	5.687051245	3.530797108	4.800158227	4.832584168	4.496375829	2.202458082	3.261138568	3.07476217	3.58940564
Arfgef1	20.03281207	20.7358334	16.51197674	20.22401008	17.44665661	14.24159681	17.16902254	22.39345905	13.89560431	18.40950679
Arfgef2	8.71725881	9.213898461	8.571413324	9.719846763	7.76847344	8.371171155	10.36179682	14.65228255	10.41469534	11.75648287
Arfgef3	0	0.006721956	0	0.029745453	0.007559995	0	0	0.006671399	0	0
Arfip1	10.24706482	9.323012725	9.256781735	8.415956402	9.374431924	7.00390601	7.857492392	10.31921185	6.039563242	12.25035653
Arfip2	4.121627967	6.926735017	4.088058885	4.178063964	6.514142489	2.988649045	3.670554711	4.084442782	2.456804276	3.758212974
Arfrp1	5.476959105	4.19099944	6.110019914	5.742568157	5.311659573	4.319384435	4.186135781	8.192272299	4.503057894	5.039641845
Arg1	1294.56215	729.1761442	1085.565731	778.2131774	785.053481	2021.837169	2187.666434	3026.398669	1764.250575	2476.776497
Arg2	0.195976671	0.077950016	0.130666902	0.086234523	0.219170501	5.102958188	1.222620696	1.624638654	2.026885609	5.510499119
Arglu1	5.703810277	5.333136039	6.41401442	5.750100549	6.931055456	4.642230064	3.218797776	6.754907995	4.247887152	5.897158809
Arhgap1	4.543294978	4.676273831	5.597874102	3.735274107	3.868686467	5.384156241	3.149312764	3.209440752	4.541253395	7.955555019
Arhgap10	0.283159883	0.281568176	0.910266753	0.35599219	0.33929126	0.486577947	0.439718722	0.419175705	0.35781481	0.433122897
Arhgap11a	0.940977081	0.418307412	0.688903064	0.608901331	0.532361085	0.731083046	0.732489819	0.469787759	0.512212661	1.721298579
Arhgap12	6.490092131	5.348839337	6.96760746	6.546556413	6.384750545	4.234162935	4.273503902	5.406314595	3.722439902	5.254069759
Arhgap15	0.319673457	0.138207174	0.216230397	0.183474954	0.085490756	0.38026407	0.0919645	0.130309317	0.233276227	0.54351014
Arhgap17	4.230569822	3.282219847	5.665550141	3.03440134	3.310147246	3.040941796	2.314391041	3.104598038	2.263508391	4.544921568
Arhgap18	3.824728849	2.716592265	4.365082876	5.523274197	3.435120279	1.7693476	3.294248244	2.390109821	2.853648673	2.516121429
Arhgap19	1.030104268	0.309428132	1.824363411	0.531177006	0.792011732	0.759241204	0.598419032	1.355479781	0.506213018	2.987175653
Arhgap20	0.004686506	0.009320325	0.005207859	0.005155443	0.010482309	0	0	0	0	0
Arhgap21	2.7694908	2.669416199	1.77766577	2.6011662	1.836552136	2.101098551	2.161845699	2.212716275	1.795995982	2.352832125
Arhgap22	0	0.011159343	0.087296087	0.024690709	0.062753001	0.031762639	0.010607919	0.011075412	0.030544149	0.031346398
Arhgap23	1.123322517	1.157626538	1.966997634	1.81239429	1.926277123	1.785557617	1.29348087	2.002211285	2.25441257	2.104448116
Arhgap24	0.177332565	0.130335111	0.96816432	0.271410996	0.724298644	0.254587606	0.39354813	0.232077812	0.34274944	0.312269478
Arhgap25	0.513132011	0.402827035	0.915346059	0.401075446	0.377540239	1.541485467	0.536090652	0.946187009	1.151578049	1.999043548
Arhgap26	0.205725665	0.177089784	0.474283964	0.288799599	0.3760153	0.282440414	0.332324677	0.328788433	0.232605597	0.320192617
Arhgap27	0.662445186	0.486881057	0.650789687	0.559749258	0.236211623	1.286168162	0.35392309	0.606392683	0.627123921	1.063720278
Arhgap28	0.016214813	0.032247332	0.036037272	0.035674569	0.068001883	0.030595003	0.034485609	0.044006594	0.036776633	0.033968321
Arhgap29	11.43357403	12.66628692	15.47070151	17.13651178	17.77315067	3.595582899	4.91409203	7.586433965	3.684241333	4.823154608
Arhgap30	1.942902581	1.648952004	3.176678928	1.06184903	1.03798329	3.397448752	0.924106227	1.917450432	1.077811017	6.717374275
Arhgap31	0.999744961	1.366028105	1.566536306	1.170989331	0.530879659	2.503855967	1.250937695	1.717761681	1.663928333	3.575981801
Arhgap32	0.881024563	1.401715394	0.925632597	0.877549189	1.343582431	1.571691191	1.750356831	1.422790501	0.959156061	0.879947897
Arhgap33	0.087424897	0.06209533	0.263694251	0.013738961	0.041902127	0.082479057	0.02361079	0.110930947	0.113307095	0.162796381
Arhgap35	12.95405127	17.16457155	13.94855269	15.51432678	17.75959014	8.939313667	11.14074129	12.46210985	8.123551201	12.03766768
Arhgap36	0.029162399	0.043497705	0.097219743	0.112281469	0.081534419	0	0.096479428	0.014390185	0	0.013576032
Arhgap39	0.249882195	0.189809239	0.304677144	0.141260695	0.256167764	0.268488211	0.209955	0.287710176	0.210958793	0.281126436
Arhgap4	1.68204368	1.061450411	3.432790241	1.957101792	2.586531033	1.81576418	0.596227454	1.755778538	1.892838903	1.761851949
Arhgap42	5.83043558	6.943527345	8.852148902	8.280418315	10.19746712	5.026834344	9.028738484	8.29460547	6.828974497	6.471886031
Arhgap44	0.280826326	0.203089263	0.510655023	0.617852223	0.471093165	0.276981987	0.156856284	0.08818329	0.324259853	0.166388303
Arhgap45	1.73883846	1.600985231	4.165128718	2.337901514	2.175104575	3.341694281	1.363599785	2.364348733	1.893043075	6.367949478
Arhgap5	14.7959828	16.22108777	13.24050128	15.13261836	13.17579118	16.15492795	23.76052717	28.79006343	13.90810336	21.04150016
Arhgap6	0.562933935	0.532683931	1.341922241	0.439476054	1.614509447	0.282675542	0.420538008	0.331543551	0.601324105	0.18598077
Arhgap8	0.016840445	0.033491562	0.056141601	0.055576555	0	0.11121418	0.015918312	0.016619834	0	0.062718141
Arhgap9	1.140285922	0.52783888	2.141025373	0.562310141	1.121330592	1.928979716	0.687592175	1.55220428	1.712288795	4.027059709
Arhgdia	47.06540756	36.87024791	43.0579547	41.07564907	42.54589218	51.21697159	33.24910809	51.28673322	43.29081083	62.46604691
Arhgdib	12.78832309	8.052625011	11.99870395	7.386594627	3.283003672	17.6675336	4.33767222	8.824566593	11.57140789	24.97589949
Arhgdig	0	0	0	0.118405348	0	0	0	0	0	0
Arhgef1	7.155365016	6.191384153	7.693284894	7.323872972	6.901435561	8.399084407	6.74265067	10.19406761	7.645440218	11.23393437
Arhgef10	0.151962814	0.20842565	0.244567412	0.16140395	0.234410492	0.301562765	0.123829115	0.212029508	0.171144065	0.146366
Arhgef10l	3.728940881	3.170961906	4.048509294	4.092632699	4.179847683	4.642123456	2.503791456	9.771277472	3.935199648	5.818397508
Arhgef11	5.904883824	5.310190601	6.373527245	5.643833477	6.269931653	5.433842434	5.86367713	6.408690192	5.415667704	5.873360372
Arhgef12	12.75184632	14.71069565	9.660647247	14.57761199	10.07055263	9.761768262	10.60392185	10.24822383	11.09217844	12.94971431
Arhgef15	0.745500516	1.37837307	1.618035168	1.268586157	0.677406007	1.208841086	0.891859465	1.747369226	1.077924043	1.887108374
Arhgef16	3.467624668	1.647441013	3.639305129	3.263601309	1.852830775	1.181357895	1.1836311	1.387891639	1.398200903	1.381115257
Arhgef17	0.292599861	0.382552063	0.463640163	0.411288196	0.490843563	0.414070153	0.291943388	0.390369912	0.388353711	0.5448585
Arhgef18	3.17838778	2.725658447	4.911779631	3.831458545	4.654975588	2.873330831	2.546683654	5.024966716	3.407827179	4.042656895
Arhgef19	6.725181736	3.770427954	14.56031106	6.621249297	11.42138984	10.80345182	7.897382049	13.35994096	12.49834884	8.790483671
Arhgef2	0.876212021	0.419508379	0.999445467	0.586491932	0.259235893	1.347121204	0.49518705	0.722898978	0.601455434	1.799960925
Arhgef25	0.236107668	0.144480279	0.48438195	0.459527361	0.264051001	0.274154435	0.120173362	0.10754522	0.510797128	0.321292036
Arhgef26	21.60194825	17.14264286	3.752474674	6.540728647	4.237230473	11.05878675	11.88949925	12.81210579	10.08486213	6.400894922
Arhgef28	0	0.050760649	0.045381128	0.05053993	0.017126724	0.033711798	0.038601906	0.020151549	0.009262438	0.023764296
Arhgef3	3.37063837	4.170784322	5.713101784	4.957764739	3.600135154	5.270146971	2.237410149	4.074007014	4.440917633	5.042405994
Arhgef33	0.003314028	0	0	0	0	0	0.003132561	0.006541227	0	0.003085572
Arhgef37	0.589594357	0.341996732	1.474164016	0.324294902	1.054996519	1.506482135	4.226266673	2.880259633	2.834974786	3.000927689
Arhgef38	0	0	0.015966455	0	0	0.006777618	0	0.014179851	0	0.006688799
Arhgef39	0.251933061	0.068322787	0.203606873	0.075584115	0.230522177	0.086429305	0.086595615	0	0.020778419	0.298538353
Arhgef4	0.013995159	0	0.069984251	0	0.007825743	0.033008546	0.006614412	0.027623643	0.012696904	0.058636761
Arhgef40	0.965245135	1.008155493	1.041757316	1.260444027	1.320229608	0.412735594	0.498861337	1.336381803	0.655203447	0.568964425
Arhgef5	6.71639227	4.617454637	7.542599112	6.673070667	6.340835965	6.135120828	4.55256723	7.811693088	6.646451977	10.20788239
Arhgef6	0.816761595	0.619279923	1.508922491	0.55032368	0.639397706	1.011353946	0.704484779	0.806061965	1.018868227	1.891637944
Arhgef7	2.366131297	1.771016609	3.300980557	2.822154048	3.976434914	4.015665815	2.680236044	4.809870101	2.934127752	5.292037409
Arhgef9	0.278289253	0.48636502	0.665350998	0.52877894	0.405535312	0.143206771	0.41450452	0.124838021	0.206569535	0.0549617
Arid1a	4.994674233	4.110966285	5.665711138	4.874281451	5.336921721	3.391788453	3.655409022	5.588102983	3.037347453	5.884319788
Arid1b	2.328042798	2.687742545	2.371012643	3.065040839	3.229871842	3.951664877	2.550556581	3.476007881	3.300392061	3.094047939
Arid2	2.73046138	2.916006829	3.469615306	3.899388822	2.800284865	3.540545718	2.841358966	4.978534395	3.149229066	4.839366223
Arid3a	0.092918277	0.092395962	0.488114576	0.17655453	0.358979614	0.51003149	0.239537301	0.325121876	0.314204451	1.069613785
Arid3b	0.664001523	0.637887018	0.637818644	0.792344116	0.717413666	0.488408764	0.5957287	0.966294344	0.52072359	1.016408802
Arid3c	0.020035999	0	0	0	0	0	0	0	0	0
Arid4a	3.008470156	4.231583251	4.356486349	3.583863697	4.061832829	2.38973815	2.873203869	3.569024295	2.255636424	3.316303141
Arid4b	4.349450725	5.44816076	4.383697079	4.617754662	5.344972783	3.634205374	3.800550653	4.982928512	2.928892961	4.277212575
Arid5a	1.068072854	0.836496801	0.367621115	0.519887335	0.348830218	7.410235503	1.45630879	3.078289738	4.527686717	3.458554339
Arid5b	11.66581506	9.827130937	4.018897116	6.561057696	11.66492641	11.21679237	11.0640148	9.747703451	8.007460057	8.680970966
Arih1	4.570744835	4.652491962	4.602587503	4.830000058	4.745525224	4.299810807	5.948375482	6.226677808	4.512106539	6.569441545
Arih2	4.412497471	5.58642323	3.916284322	5.716953035	4.631537708	6.51911144	7.316762914	11.00342808	6.023076382	9.575335434
Arl1	99.51294228	84.82441702	61.93994326	79.9089421	68.46917937	53.90290863	58.53074589	50.48234397	44.68852161	54.68194325
Arl10	1.262661026	0.868574625	1.33585306	1.293866973	1.731269494	1.329933963	1.283444239	1.220514878	1.121992542	1.159514092
Arl11	0.167793923	0.074155873	0.186460222	0.102546424	0.020850258	0.404548045	0.105737345	0.404789762	0.10148573	0.763776011
Arl13b	3.328120484	2.319417207	2.133668378	4.114866317	1.415633773	12.72037964	12.30120651	11.69233648	11.94852186	11.6929342
Arl14	0	0	0	0.560057296	0	0	0.043748826	0	0	0
Arl14ep	3.514792939	3.178674511	3.602761418	3.699827994	3.50719434	1.829491023	2.191021422	3.289330878	1.745562865	3.639243253
Arl14epl	0	0	0	0	0	0	0	0	0	0
Arl15	0.515450473	0.432094105	0.549480657	0.517576974	0.723918995	1.314679833	1.495670233	1.188933787	1.329497017	1.339304573
Arl16	3.514133919	3.740078772	2.837273856	3.110730319	3.868624778	1.761269456	2.491282652	2.601073904	1.942777002	2.044927637
Arl2	4.282124079	2.669227427	4.261334876	4.921520334	3.002005342	2.050085219	2.839394489	3.216827267	3.131109221	3.332361366
Arl2bp	3.354752321	2.174509	2.761446687	2.925009429	3.27933985	2.50852841	2.254973067	2.967462125	2.660288357	5.136405321
Arl3	9.56612364	10.40763029	11.3806856	10.27571276	11.45344625	5.043351369	9.786971507	9.10760186	7.912956519	7.282516676
Arl4a	5.120689713	6.165412208	9.240727624	7.767540119	15.59757068	53.62272067	45.63116365	44.43143979	59.65253649	21.88247817
Arl4c	0.602019386	0.459417786	2.069205533	0.646856744	0.767212776	1.307632686	0.449950118	0.911924905	0.495366508	1.864050514
Arl4d	19.7322982	6.953400909	27.37578756	10.43337891	30.38229664	89.81932592	155.786342	148.1357583	122.4690065	74.79775987
Arl5a	16.54290829	19.5593523	19.56020557	22.20403493	26.35230317	18.78554136	19.00285022	13.379516	19.97752866	16.27594434
Arl5b	6.547981291	8.256355929	5.693444109	7.688008743	6.698020711	6.385444104	6.873841399	5.328210082	5.169430282	4.433218097
Arl5c	0.369369814	0.40068382	0.522404273	0.369390324	0.037553156	1.013741549	0.031740382	0.16569593	0.213248885	0.812871099
Arl6	1.712550627	1.203791094	1.837441081	1.818947866	1.618039916	0.668552042	1.535046542	1.835815768	1.50011124	1.072160126
Arl6ip1	64.3585183	76.23217682	62.90355671	89.42792678	68.42603651	19.90378852	32.60568273	21.82219278	22.72755103	24.65663118
Arl6ip4	23.91688013	22.28727477	17.02214611	23.98399496	21.96548272	13.83088248	19.27613266	16.32309577	14.32339717	14.87459949
Arl6ip5	23.51834207	20.3752261	24.89014194	19.66607601	19.48276805	17.76593421	17.72170535	13.50861128	15.69205103	24.52319144
Arl6ip6	4.30743365	4.824031256	3.8437975	5.719632252	4.111666074	3.427507629	6.785951927	5.474780445	3.888119866	5.387839651
Arl8a	5.940973558	3.637745221	4.418051632	4.190659829	4.294143084	3.79363251	2.986446835	3.968440072	4.141827667	6.868541241
Arl8b	22.40180674	25.46353887	22.97574572	21.74290993	20.61945297	16.44588362	16.81819639	14.43313412	17.2261109	20.27471023
Arl9	0.045957624	0.25134607	0.204280789	0.07583429	0.15419012	0.151751909	0.043441119	0	0.062541578	0.021394749
Armc1	7.493095517	7.450975107	7.904151237	7.753187724	7.529467349	4.03328941	6.109787683	5.271637177	4.383365085	4.809331599
Armc10	5.583084973	2.999497315	3.910690018	4.249730966	2.988758897	3.919223112	2.701213867	5.588286668	2.90467245	5.986564627
Armc12	0	0	0	0	0	0.047504775	0.237980924	0.248468783	0.18272952	0.187528949
Armc2	0.044281274	0	0	0.03653408	0	0	0	0.010925297	0	0.010307177
Armc3	0.051157312	0.016956582	0.037898885	0.018758723	0	0.016087739	0	0.016829049	0.015470576	0.047630741
Armc4	0	0	0	0	0	0	0	0	0	0
Armc5	2.032098365	1.338697501	2.385181421	1.942031827	2.102152336	1.977048123	2.100904082	3.30903828	2.143175326	3.724902561
Armc6	0.826370554	1.051044034	1.601686854	0.972480741	1.977297109	0.65270574	0.708458504	1.213834489	0.924064446	0.751510907
Armc7	0.945699139	0.92444445	1.175587304	0.811102263	0.681180653	0.650246451	0.575742131	0.901672778	0.756178523	1.208831087
Armc8	3.885200441	3.437668272	3.312109518	3.669739224	2.999053149	1.70696621	1.664440517	2.734233461	1.612170784	3.241344879
Armc9	0.11664522	0.064438628	0.176943584	0.101838783	0.207063773	0.062883608	0.066504867	0.082226543	0.057111732	0.036201395
Armcx1	0.847061901	0.682946247	1.170256941	0.352580476	0.716884485	0.496763654	0.367879662	0.610028758	0.415397074	0.511569078
Armcx2	0.483515279	0.384637863	0.716405496	0.602815852	0.594813222	0.41054547	0.198050404	0.302214759	0.394795983	0.300122505
Armcx3	3.811830929	2.077702798	2.227758859	2.174276141	2.226212945	0.932344597	0.787345428	1.449026491	0.794111651	1.261887731
Armcx4	0.722873764	0.531557215	0.648032376	0.300707884	0.33288123	0.607477112	0.447871613	0.485594368	0.606217123	0.808781405
Armcx5	0.86473839	0.332225397	0.91725761	0.562111164	0.439581883	1.297892301	1.63477568	1.726216211	1.248102107	2.086010711
Armcx6	0.16165427	0.06889096	0.179637561	0.17782957	0.103306312	0.21787013	0.043657873	0.113954706	0.188560909	0.322522501
Armh1	0	0	0	0.030903976	0	0	0	0	0	0
Armh2	0	0.095056087	0.159341653	0	0.05345346	0	0	0	0	0
Armh3	2.434237578	2.587488941	2.829404707	2.75475858	2.018278762	2.837662408	3.438194924	4.528565761	2.969953054	3.959742246
Armh4	0.045117619	0	0.066848994	0.132352363	0.050457287	0.042565204	0.071078516	0	0.068220505	0.028004932
Armt1	4.270770488	4.305746333	7.184725895	4.524104376	7.208548215	2.667454818	3.924779018	3.86358786	2.618938803	2.963861989
Arnt	9.016674791	7.437282633	10.29090841	7.462658331	10.53408925	13.34117117	9.745454747	14.07633518	14.57832928	10.98520234
Arnt2	0.013128422	0	0.014588898	0.007221033	0	0	0.018614322	0	0	0.018335105
Arntl	0.049004848	0.031530776	2.030903794	0.044395092	1.969740704	1.09598276	2.062668497	0.714063716	0.802876066	2.141769029
Arntl2	0.320011585	0.654103938	0.612441849	0.567163133	0.576592408	0.050317957	0.016804927	0.140364183	0.048387643	0.165528514
Arpc1a	26.09110968	29.07447251	25.10708023	29.4712999	25.69785168	21.57943273	20.62916954	26.92287571	20.46602265	23.05507821
Arpc1b	34.62732135	30.12413811	28.33233618	31.86821541	21.70548205	32.70215203	18.51497722	20.81521201	26.47707738	47.21014081
Arpc2	78.04131494	75.41501566	77.20152898	83.47256131	65.43654398	63.72209247	53.95789935	59.00216742	52.9788306	81.28598016
Arpc3	80.19674222	63.0121631	65.14332421	68.82754381	62.11292005	64.4358769	60.07330529	48.24204818	57.93742619	72.65955855
Arpc4	13.59758801	13.91025077	13.88730444	14.25869422	13.37438041	11.53627616	10.49509496	13.29878015	10.00653322	16.94102337
Arpc5	48.60097459	41.3115157	42.97834396	46.24961579	40.43724631	43.06173838	36.17061644	36.03101233	37.34583926	53.45571009
Arpc5l	17.69783362	19.58041676	21.31111568	19.46869794	23.37256154	12.36575888	15.27283664	14.7238899	11.72698241	12.0631132
Arpin	5.365794578	3.160919559	4.012822047	2.685589432	3.213717933	1.967315402	1.370155553	2.91127142	1.822630742	1.491666566
Arpp19	41.2371233	33.7612683	34.75833942	38.89337836	46.1175351	24.84322495	24.89102905	18.27073788	25.04224509	27.31790162
Arpp21	0	0	0	0.006427221	0.003267038	0	0	0	0	0
Arrb1	1.604714337	1.858188965	2.447118412	1.169213936	1.211959416	1.926822176	1.201656321	2.049887664	1.5377849	2.483685469
Arrb2	6.873606315	6.443653223	12.01131478	6.147234289	7.892477795	13.19225765	5.579680273	11.44402382	9.472976237	16.04827478
Arrdc1	1.141749876	1.589464574	1.522517134	1.144350636	0.936375679	2.082506017	0.767453145	0.751195253	1.38111462	2.74028711
Arrdc2	3.1846727	2.425611771	2.660489364	2.31070998	3.005871283	1.832536765	3.351882432	5.684064447	2.008129799	3.722190341
Arrdc3	5.307273549	14.21404289	11.20790191	18.58685519	6.781645806	8.556932724	4.536552439	6.813164292	6.73340205	11.34980638
Arrdc4	5.252055846	4.342801368	5.477404562	3.599402827	2.340031628	36.88378798	9.597087691	11.41978863	19.28872943	11.63663357
Arsa	19.72768194	14.1905314	11.8804698	24.0818366	12.15214105	4.097562362	3.188112703	6.453113664	6.855955572	5.199254877
Arsb	7.198313015	7.850098161	11.37201682	10.72148701	9.965472256	4.085160523	5.790769706	2.129830312	6.202141776	3.46123483
Arsg	2.382420557	0.876727055	2.751684311	1.169389454	2.678366176	3.333116187	2.967157515	3.128776437	2.541507988	2.89936181
Arsi	0.02009399	0	0.022329354	0.110523082	0	0	0	0	0	0
Arsk	2.742705601	2.07387542	2.666841569	1.917143382	1.565603437	2.547113641	2.295463116	2.453015733	2.034687092	2.274331122
Art1	0	0	0	0	0	0	0	0	0	0
Art2b	0.19324909	0.320271321	0.987836931	0.340137284	0.345792178	0.060772172	0	0.025429002	0.116881617	0.047980615
Art3	0.611133235	0.923700831	0.48896567	1.344567772	0.601445529	1.153119858	0.854950657	0.36187641	0.931462118	1.160768701
Art4	0.512531605	0.810807688	1.113208196	0.691956086	1.068217165	1.406651445	0.858827633	1.586427324	1.479503588	1.648508465
Art5	0	0	0	0	0	0	0.029560018	0	0	0.029116615
Artn	0.016038056	0.047843708	0	0.052928524	0.035872319	0	0	0	0	0
Arv1	0.575601497	0.383485159	0.492518569	0.411577922	0.35404815	0.325822985	0.25027829	0.721437572	0.151439764	0.712776175
Arvcf	1.432005652	1.36918848	2.068702569	2.084234718	1.835546427	2.369434891	1.895030483	2.195967305	1.838819986	1.92814126
Arx	0	0	0	0	0	0	0	0	0	0
Arxes1	0	0	0	0	0	0	0	0	0	0
Arxes2	0.036064798	0	0	0.03967348	0	0	0	0	0.032719263	0.067157283
As3mt	25.17429602	13.53285141	18.79836645	15.4561923	13.06814594	27.60762859	34.38648285	31.03585824	36.07691356	19.296025
Asah1	20.85129287	13.12065201	19.89109152	16.50138977	15.76608036	27.5010471	19.51260568	14.76965556	21.21668798	30.50292594
Asah2	6.35661688	5.702537444	6.334351038	7.246024316	3.72188138	6.496758089	5.203053461	4.602725797	5.192342844	3.806229153
Asap1	2.485547966	2.122940707	2.8107549	2.197045869	1.960502493	2.575293216	1.520926398	2.490059981	1.675612805	3.328490864
Asap2	0.387834632	0.227675563	2.102971988	0.298135223	1.7401651	1.353366504	1.598897039	2.379530728	1.072528963	3.554431678
Asap3	3.333397426	3.038437998	2.244983333	5.491151202	2.146369471	0.786204739	0.580842255	2.600215651	1.58081944	0.830763475
Asb1	1.498434175	1.255172421	1.176449171	1.155650086	1.402549807	2.105130201	2.355508661	3.311236366	3.827098314	1.941062104
Asb10	0	0.020840599	0	0.023055532	0	0.019772742	0.059432368	0	0	0.019513626
Asb11	0.028307741	0	0.09437054	0	0	0	0	0	0.025681786	0
Asb12	0	0	0	0	0	0	0	0	0	0
Asb13	16.70589942	21.29929349	23.9653863	18.32377433	26.13987005	6.221370672	7.872480114	5.760826323	8.375786012	5.412156383
Asb14	0	0	0	0	0	0	0	0	0	0
Asb15	0	0	0	0.012418122	0.025249154	0	0	0	0	0.010510388
Asb16	0.039292387	0.019535758	0.152822191	0.043224025	0	0	0	0	0	0
Asb17	0	0	0	0	0	0	0	0	0	0
Asb2	0.30653212	0.323859597	1.639293438	0.295053547	0.36423582	0.108446567	0.108655243	0.207980114	0.069524202	0.124862971
Asb3	4.419679576	3.505706965	4.258394672	4.159328251	3.342783646	2.14507875	2.100909604	4.513057148	2.479981675	3.18734518
Asb4	0.207774748	0.158928307	0.195367386	0.052745749	0	0.331726866	0.120860067	0.252372782	0.087000285	1.101186177
Asb5	0	0	0	0	0	0.02411865	0.042288854	0.018922513	0.00579835	0.017851936
Asb6	2.83741587	3.187211711	3.649381117	3.236935607	3.173223919	4.362349514	4.8674191	6.767260056	5.124573315	6.384389352
Asb7	2.156884987	1.651465694	2.013335926	2.491340488	2.026207877	2.635149802	3.934845904	3.490952635	2.387299082	3.06250249
Asb8	6.861375632	7.448393086	8.804420666	7.591186906	7.277655411	5.731295502	6.058244567	7.625203524	4.97633931	10.10425891
Ascc1	1.674430772	1.396467056	1.69564106	1.634011075	1.412000492	1.815385777	2.699599356	2.472080143	2.17452238	2.017902449
Ascc2	9.404035936	7.781512394	7.327574764	8.657791409	8.175717958	4.47826102	3.555639351	5.667943074	4.367404954	4.763550934
Ascc3	7.636077832	7.50545605	4.957394257	8.012079547	5.92608381	5.678678129	6.300942529	6.237727104	5.687531864	5.34423383
Ascl1	0	0	0.024876394	0	0	0	0	0.022092791	0	0
Ascl2	0	0	0	0	0	0	0	0	0	0.128315404
Ascl3	0	0	0	0	0	0.074217799	0	0	0.07137063	0
Ascl4	0	0	0	0	0	0	0	0	0	0
Asf1a	4.434061576	4.006015629	4.223426103	5.463067188	2.748610057	3.681229933	6.250972829	7.201604711	4.321569813	6.982886796
Asf1b	1.354628986	0.483543597	1.04214822	0.687772903	0.582672796	0.458767185	0.03283214	0.377069637	0.315119857	1.196567218
Asgr1	89.22676793	95.16493633	65.69182791	93.73427093	67.99365296	64.31441998	72.64206174	79.42690713	47.08339123	46.1349248
Asgr2	149.1047432	151.7039929	102.821207	151.3063129	108.3754476	60.26105491	84.88361511	97.38075852	66.10331993	43.87934236
Ash1l	4.59849932	4.976951612	4.432334196	4.852885662	4.0923593	4.499456801	5.115345943	5.930633363	3.688701688	5.897943315
Ash2l	5.962522018	5.442764137	6.503124598	6.385616224	4.886475107	4.434687408	4.756333644	7.954854066	4.779744428	5.536804196
Asic1	0.010709562	0.021298722	0	0	0	0	0	0	0	0.019942579
Asic3	0.214750269	0.106771554	0.029830031	0.088589405	0.060041489	0.15195099	0.329860654	0.291413412	0.21918269	0.199946284
Asic5	1.311963506	2.319268726	2.213868479	2.405399983	1.793286406	0.687634729	1.906116847	2.253870552	1.212301653	1.017935189
Asl	228.7969074	181.1908762	175.5268098	147.5249236	156.0541952	786.9917288	745.1135396	1386.305522	800.5536801	991.0156215
Asns	20.33719103	8.079807586	2.009434112	25.08471118	3.204133719	26.25427192	4.484023479	4.867046453	10.69539444	10.73579444
Asnsd1	12.05409004	13.77297305	13.2434098	13.33529322	13.73504374	9.634151138	11.6090252	13.6020481	7.944001248	7.983246345
Aspa	4.064643734	6.911161667	7.240698338	11.53678209	5.864292451	1.434352263	3.812746885	1.959766297	3.321644959	1.068888817
Aspdh	56.05723987	57.28575746	83.82448601	58.06127587	76.06582238	33.63003636	59.67231233	44.20156772	59.98531555	24.14255646
Aspg	66.08358455	48.97771912	54.20135694	64.23034725	37.90174485	36.65001555	33.4199615	64.85301115	46.18869297	53.02428417
Asph	2.354076789	1.79373975	2.01976212	2.047613037	1.867367236	1.774138268	1.718041641	1.226453671	1.383239499	1.129030097
Asphd1	0	0	0	0	0	0	0	0	0.080491478	0
Asphd2	0	0	0	0	0	0	0	0	0	0
Aspm	0.181214477	0.175325672	0.076195473	0.102367375	0.120501256	0.060067986	0.032406538	0.024167643	0.008886713	0.136801872
Aspn	0.070781379	0.046922334	0.131092467	0.025954613	0.079158352	0.022259034	0.066905597	0	0	0
Asprv1	0.252946336	0.359320667	0.281085448	0.039750917	0.202058946	2.079547004	0.341565333	0.285294541	0.852361283	3.061620555
Aspscr1	28.07871254	22.32252749	26.3979185	22.9963646	26.54012281	21.06668107	22.27485158	35.07231462	20.51713308	23.99766971
Asrgl1	4.396289321	3.132963352	3.935425836	4.00328794	3.359669818	4.723633288	5.171365236	6.580358101	2.814086835	5.594077606
Ass1	961.5772812	1154.632418	1814.011937	1132.039339	1032.651097	1589.891513	2608.127462	2641.0346	2539.958474	2118.284808
Aste1	0.749360183	1.273682965	0.745577608	0.958537176	0.487236586	0.764510867	0.889527441	0.868533664	0.940717311	1.890286802
Astl	0	0	0.024716994	0	0	0	0	0	0	0
Astn1	0.011473978	0.004278555	0	0.00157776	0	0	0	0.001415458	0	0.004006129
Astn2	0.054596754	0.098708823	0.121340781	0.076439699	0.06660903	0.051508081	0.070373447	0.132254671	0.040526272	0.198711137
Asxl1	4.94101349	4.117541421	3.815848844	3.854359906	3.223372966	6.281282101	5.133097722	6.440377598	5.370737274	9.63480142
Asxl2	1.945823451	1.655071315	2.019243702	2.440198094	1.586887517	1.016719446	1.395019982	1.574673091	0.945125179	1.783814417
Asxl3	0	0	0	0	0.007951981	0.006708202	0	0.002339104	0	0.002206764
Asz1	0	0	0	0	0	0	0	0	0	0.028760349
Atad1	22.56069678	23.27235343	22.07200859	24.24097829	20.24327961	17.66038076	23.9113019	23.80004013	16.55788994	22.45350726
Atad2	1.52377893	1.563777951	1.465349106	1.375384528	1.310860078	0.746433182	0.563210358	1.118223141	0.72665996	1.209563369
Atad2b	1.95262936	2.245347654	2.754040842	2.847492247	3.096407174	2.640435534	3.014658156	3.651512294	2.5618537	3.384320214
Atad3a	23.7763849	19.21258933	21.521896	21.8131588	22.58886328	23.84686373	23.98003005	40.77882893	22.72261704	30.47645495
Atad5	0.208552876	0.250286874	0.303676896	0.308531558	0.25736287	0.230677723	0.047583859	0.191626281	0.052194914	0.287916306
Atat1	3.873976955	4.843856001	5.775437971	4.008446243	8.300310793	0.868471265	0.815758504	1.589857025	1.339727282	1.428483636
Atcay	0	0.013046914	0.014580282	0	0	0	0.012402219	0.012948787	0	0.024432368
Ate1	2.957467387	2.940842784	3.83543723	3.535983619	3.918889168	1.702678839	1.954999739	3.100738366	1.804681552	2.195514294
Atf1	8.537839951	8.542145644	9.935716559	10.53000288	9.332623088	9.328390217	10.10863035	9.602518486	9.097772858	13.74392444
Atf1-ps	0.053869824	0.107134018	0	0.059260097	0.120490631	0.050822276	0.101840139	0	0	0.200625054
Atf2	2.744281416	2.974769456	2.921027129	3.036428787	2.538225474	2.039614288	2.541227436	2.995697685	1.896232152	3.127029059
Atf3	2.106972247	2.681764445	3.527653859	4.172036693	4.901171233	13.8084149	4.142529241	10.56320354	129.4481289	2.380228019
Atf4	81.42762895	85.09478755	89.46170602	81.50513196	117.5248612	174.9128756	125.0018335	138.1677169	170.5375054	121.4817653
Atf5	205.138896	156.7114581	185.1905524	166.0111185	194.1386545	100.0266115	106.0858639	88.02790991	71.31480014	70.83468544
Atf6	16.99268066	19.74006468	10.43433848	17.32859131	10.39917296	20.61930774	27.84558158	21.76997836	25.36547863	25.85555381
Atf6b	7.164329684	5.617459113	9.57283582	5.095398343	9.658244388	8.065907131	4.664722881	9.18521117	6.107000715	8.504320895
Atf7	4.515193883	5.002315706	4.41248574	5.494032909	4.270212514	3.07497021	3.135780476	5.387372193	2.390631606	5.224504796
Atf7ip	1.971384806	1.288568331	2.497461362	1.661316835	1.696201021	1.176582789	1.568725827	2.262874851	0.954657826	2.50678371
Atf7ip2	0	0	0	0	0	0	0	0	0	0
Atg10	2.632748418	2.005237635	3.454732735	2.218353752	2.098621101	0.845551449	1.80025428	1.713745459	1.067212271	1.251706085
Atg101	6.184113645	7.781406651	17.26159194	10.9942646	12.48813854	6.193720136	6.732009387	10.52857296	7.55150231	8.677642335
Atg12	10.34127682	12.54366532	11.41739636	12.01348643	11.73964099	12.78404572	12.55584296	10.62371556	15.69054097	14.52559203
Atg13	16.16554875	18.04033212	14.25395732	16.38170611	15.52413609	16.93637266	13.09350587	15.60695774	13.62977705	16.91892554
Atg14	8.368788752	8.337749227	5.04334107	6.869225707	5.471552505	14.95560702	18.63540274	12.42050161	14.22126507	9.350255334
Atg16l1	10.29198619	11.55305015	9.851052014	10.6015023	11.32227654	17.61375942	22.6626327	23.84364432	19.08577519	18.53971392
Atg16l2	1.725417441	1.817734166	5.638081175	1.108059317	2.461569963	8.32380973	3.482274346	12.90457154	9.688308395	18.20960415
Atg2a	9.593158731	7.506004244	6.570413164	8.594277547	8.83244008	12.05655001	13.27967138	26.88060239	14.9176551	27.8981386
Atg2b	5.052083349	5.677037924	4.626267365	5.521156979	5.396827927	5.141325715	6.283756282	6.331821477	5.76560319	6.575057824
Atg3	41.33065229	44.50032059	40.22575931	51.84001418	39.06356522	31.20959852	48.22150825	39.83619898	33.31643427	32.95844564
Atg4a	3.748888858	2.79586162	4.790825749	3.649745948	4.507012423	3.13007244	3.703073125	2.904325866	3.027001141	2.949435433
Atg4b	7.394101939	6.901359527	9.374463961	7.191163411	9.152493816	5.976991802	7.132183868	8.375239904	6.662453746	6.743566531
Atg4c	1.495929659	1.879685242	2.349951237	1.660574122	2.304139909	0.981495868	0.938393045	0.986458791	1.221444378	0.658417629
Atg4d	11.21990229	9.74009199	11.16754087	15.28128682	12.26324716	12.88941847	17.17086326	36.83441017	15.90339039	18.97416271
Atg5	18.92937619	16.97227016	21.43873455	16.8035915	18.9867038	14.94631831	20.12410259	20.47338098	12.9521215	17.43427208
Atg7	8.744562433	7.959039421	9.559775905	8.371610801	9.814722402	7.462036509	6.061539527	9.423035875	5.574805496	8.083069589
Atg9a	16.4617444	15.54873113	16.39909932	15.87692871	18.74279297	17.8147301	19.67738253	28.02017448	19.29113723	25.72961346
Atg9b	0.256206097	0.21230492	0.189805228	0.219210721	0.079591133	0.255140328	0.040362833	0	0.154959503	0.106019698
Atic	12.72033454	8.926097862	12.81169542	10.43635893	10.84775624	6.983693099	5.569555691	10.2654816	5.943853251	8.615217088
Atl1	0.788357536	0.352766699	0.591339604	0.455301757	0.573078751	0.297503286	0.279446017	0.486268751	0.232448419	0.348655445
Atl2	11.35245698	12.14154006	10.06819001	12.69987998	9.697046806	19.72764043	36.82403217	33.51878512	26.66740452	29.52953461
Atl3	25.78919428	19.85513868	23.07976951	26.76419032	18.28591452	17.88453936	20.54160895	16.93591354	19.11181001	18.44158762
Atm	2.850634592	2.929247756	1.666974163	3.125901188	1.662426583	0.914983435	2.034829137	1.771165777	1.134801759	2.599269057
Atmin	1.840138854	2.589332563	1.761911165	1.66779077	1.863775888	1.74695616	1.859712564	1.861719279	1.11295947	2.564543366
Atn1	5.369520037	5.464968185	4.87176108	7.894264476	6.216943772	6.508002824	7.38037527	8.902620685	5.914475698	11.16329416
Atoh7	0	0	0	0	0	0.040399203	0.04047694	0	0	0
Atoh8	5.801608473	6.355276412	8.700843612	8.431667457	6.198104548	15.24096388	13.21939061	30.49002117	19.25643251	23.49506801
Atox1	123.8299563	109.1658131	121.7556228	113.9925604	126.0384739	92.25676756	94.78344965	56.73170749	88.12939862	95.27318856
Atp10a	0.0928759	0.167916043	0.131355529	0.195050221	0.151080377	0.223037011	0.095771222	0.249979691	0.091920338	0.267281493
Atp10b	0	0	0	0.110999252	0	0	0.095377665	0	0	0
Atp11a	2.925916464	2.616429152	5.968717612	1.466547953	2.526733656	1.985892224	0.716296874	1.125258634	2.619483819	1.933736069
Atp11b	9.742042187	11.86691792	10.63409253	11.58758481	11.67809149	8.223950534	13.28531875	15.02253251	9.068490788	14.02142951
Atp11c	49.28980778	61.05657218	48.85537767	66.44668046	45.24354218	38.52524933	38.91154725	43.07081333	32.89017947	30.41784642
Atp12a	0	0	0	0	0	0	0	0	0	0
Atp13a1	13.62820396	13.46879672	12.87726348	13.2514579	13.64249293	12.47752906	11.51768204	17.84615551	11.93590866	12.43030623
Atp13a2	2.354270893	2.784876724	4.464026955	3.494842251	3.71933653	4.285288485	3.176719071	3.575836187	3.835052352	6.714458349
Atp13a3	23.60441008	28.39133955	25.15834171	30.54054069	32.18429989	21.9656952	28.92257941	25.3506488	18.43127748	24.10009779
Atp13a4	0	0	0	0	0	0.040681496	0	0.021278033	0	0.040148375
Atp13a5	0	0	0.010274402	0	0	0	0	0.009124723	0	0
Atp1a1	146.860883	139.1729213	87.74273067	126.2047486	82.54877543	198.4802478	203.2441428	189.014781	215.1888127	203.3243875
Atp1a2	0.196222153	0.133035779	0.208139554	0.137363134	0.199495488	0.075731475	0.278216401	0.149639896	0.153744281	0.315564813
Atp1a3	0.164440528	0.081758085	0.197961593	0.120596417	0.137926543	0.465413172	0.051812082	0.108190898	0.174050657	0.816558324
Atp1a4	0.030102866	0.014966826	0.033451671	0	0	0.028399873	0.042681782	0	0	0.042041551
Atp1b1	22.36602291	24.20205047	36.72121693	31.13832071	28.97004147	101.2956046	160.9010892	61.6901941	117.4674601	84.57461463
Atp1b2	0.067190647	0.133625905	0.104531414	0.14782763	0.075142657	0.063389507	0.050809186	0.172407156	0.109723926	0.325305782
Atp1b3	14.32540615	13.95289101	29.1577172	13.52074604	17.87388409	30.07726768	16.9510181	17.24266388	25.13674681	56.96423751
Atp1b4	0	0	0	0	0	0	0	0	0	0
Atp23	0.81404087	0.551907927	0.767538679	1.058311891	0.537953338	0.174542859	0.209854464	0.158240901	0.134277588	0.183739223
Atp2a1	0.016145287	0.016054531	0.035882752	0	0.018056081	0.060927635	0	0.015933783	0	0.045096896
Atp2a2	45.82504644	59.96376415	52.20526959	40.11592873	74.42052358	116.3954915	96.88538745	70.28056406	103.2214257	83.43715174
Atp2a3	0.193476293	0.216437308	0.927185937	0.545391583	0.405701633	0.718715279	0.468635371	0.82343626	0.669202606	1.035798367
Atp2b1	6.711424513	6.63722976	5.966431601	6.301754045	6.127621669	8.684521492	9.484690106	10.4093982	7.100322057	11.10436622
Atp2b2	0.490348043	0.111832955	0.519901724	0.059384895	0.679187122	0.152787914	0.208361493	0.053276086	0.0775446	0.041884908
Atp2b3	0	0	0	0	0	0	0	0	0	0
Atp2b4	0.394686482	0.41086479	0.952570325	0.590212401	0.441397611	0.605081912	0.629563392	0.626877415	0.649008344	0.654570983
Atp2c1	8.836829527	9.361138534	8.758591916	9.143792589	10.26999339	6.16852011	6.884735952	7.840673794	5.141598475	6.459002672
Atp2c2	0	0	0.019149343	0.43600207	0	0	0.162887346	0	0	0.016044402
Atp4a	0.144051324	0.047747193	1.529618639	0.633861022	0.841298917	0.18120265	0.302585543	0.015796027	0.392065405	0.044707009
Atp5a1	391.3134353	447.1345308	400.103308	457.0228318	392.2665868	293.03537	374.0308795	354.4087415	309.5153488	317.3046295
Atp5b	590.0696096	634.9555891	592.0558597	672.719071	645.4917455	391.3240313	543.8731168	496.6645818	424.8492696	421.3120525
Atp5c1	122.2122052	126.0943008	132.1409738	149.2656869	126.7434654	73.19976684	109.3113376	93.85944855	80.18381347	67.90492478
Atp5d	80.22096114	97.57252801	93.46736286	109.1065651	104.7795706	69.88167599	90.58845565	78.40799663	68.42032583	70.27065552
Atp5e	154.5454982	175.1541573	207.6657935	189.3421636	239.1497453	115.1738342	159.9051308	107.7708741	112.4594264	96.80219422
Atp5g1	92.26950823	98.7234613	92.94855228	101.8081928	101.2602414	51.40021366	65.70214536	42.78428298	61.54565502	43.42074969
Atp5g2	115.1999939	116.3449775	117.3316076	131.3541715	116.3537235	92.64767338	100.5343974	118.2656109	76.47710524	98.94644704
Atp5g3	249.4563689	306.1605887	300.5157577	331.5495862	301.1155071	169.9025444	226.3582896	191.6095042	170.2459832	186.9301529
Atp5h	147.9155248	172.3425568	177.8032577	170.8025005	167.9789117	127.1416389	144.3711272	120.6674762	118.7074109	112.2435218
Atp5j	89.77117437	93.48983603	95.9659577	97.03666521	98.97470528	46.6442861	68.76286132	51.22971601	52.66004995	45.18807248
Atp5j2	277.3096446	308.3970369	320.8488129	350.4521653	313.3219495	145.440529	246.0564836	158.5456086	179.5354888	127.1030029
Atp5k	163.1481285	199.6822426	207.9136358	231.7873491	228.6531869	94.80720844	132.2308279	77.07967542	91.95748873	71.4259674
Atp5l	181.5078237	181.2132504	197.4013451	223.3538738	186.0938997	128.0681279	183.5726052	164.8688003	128.3197042	124.5551383
Atp5md	222.6181602	228.5174517	254.014298	282.7637137	246.5694705	148.3881647	270.7365391	198.7131491	180.590502	150.7172228
Atp5mpl	87.08090284	75.00042616	94.2284021	96.29716921	93.89360479	46.50391607	76.1913718	55.48890763	53.22153923	45.75262609
Atp5o	166.0438234	181.0634994	178.9192102	195.0835471	199.6946471	107.1710791	150.0834092	131.8475139	117.0273102	120.8378733
Atp5pb	218.0213968	240.4223967	242.1804651	264.8012838	236.0004727	133.0066188	185.2369665	179.1290084	135.4894127	123.9954516
Atp6ap1	18.59152231	18.89556792	21.39351479	17.33641992	21.98977883	21.33288188	21.20748923	17.43564206	22.56462147	23.14362386
Atp6ap2	20.07688298	21.17679416	16.00298004	19.09286237	19.46274775	20.15809338	24.3205047	15.20761164	21.93821059	25.46247951
Atp6v0a1	7.909501894	6.58798518	10.5336851	7.579680652	9.233155668	12.77970847	11.05081386	7.946714767	10.73592937	12.81152419
Atp6v0a2	8.021836607	9.40263868	7.574785172	8.447296712	7.727800155	5.940700915	7.543296248	8.439747768	7.230559233	7.33339936
Atp6v0a4	0.016907089	0.033624101	0.018787925	0.185988309	0.037816085	12.88809595	1.470280194	2.903295334	9.341274892	1.99918133
Atp6v0b	34.61175221	37.84747649	34.37315051	41.15309023	43.08038968	28.13351429	40.39746706	28.55984906	32.02694239	38.18556602
Atp6v0c	49.88734771	49.86075606	42.75301496	44.97039782	45.59569574	51.02159387	45.39766599	38.11302313	45.68966871	61.89714327
Atp6v0d1	50.7263401	43.74694279	37.66688593	40.73143972	45.06010018	39.47298396	37.57626474	38.63430573	39.11915087	42.7165089
Atp6v0d2	1.214804908	0.461474058	0.182015238	0.585595779	0.045794731	1.120325798	0.50318139	0.633122153	0.643931822	0.749804706
Atp6v0e	45.01719363	29.65797621	38.33196369	36.56630504	35.84936414	39.44624817	48.54637654	45.6653825	51.58887665	43.79548011
Atp6v0e2	0.151334573	0.12038711	0.437241599	0.266363638	0.135396011	0.142773205	0.514972562	0.059740832	0.41188827	0.591789243
Atp6v1a	18.09183638	13.40145851	13.93685108	14.79794623	15.31260924	11.84406601	11.06617253	8.833837298	11.58468967	10.9590351
Atp6v1b1	0	0	0.031297329	0	0	0	0	0	0	0
Atp6v1b2	18.51326281	17.96608577	19.98755657	18.11524097	15.65281829	18.91823073	20.14169165	27.46607641	21.51858344	39.81114084
Atp6v1c1	20.40764319	17.59576594	15.61617367	20.85828611	16.58270517	14.35455087	18.60647763	20.57370065	15.49127749	21.0692699
Atp6v1c2	0	0	0	0.015534493	0	0	0.026696462	0	0.012811509	0.026296012
Atp6v1d	31.26578148	25.63501273	22.4321638	26.90010512	25.66318194	16.74428298	25.04613253	22.43443734	22.90052692	23.53539759
Atp6v1e1	77.81046776	71.47366375	58.26981523	78.06580373	60.12244849	57.26296566	79.63221062	78.0522319	87.48491066	107.1189008
Atp6v1f	60.26285705	57.40190096	61.42675077	59.84635158	70.72069479	48.76705496	48.94356898	49.28783304	46.73753499	52.76976022
Atp6v1fnb	0	0	0	0	0	0.081111093	0	0	0.155998963	0.080048154
Atp6v1g1	52.33850145	41.88807798	62.73473784	44.71887252	45.29185478	49.52140221	51.8741803	47.6409908	40.52219358	53.22506503
Atp6v1g2	0.969742338	0.438314179	0.555138449	0.872816565	1.15023926	0.554473718	0.138885163	0.406016397	0.213281122	0.355684867
Atp6v1h	16.85960081	12.73099285	12.3178251	13.33080616	10.72058308	10.62825128	13.384149	10.37849311	11.83799528	10.69345771
Atp7a	1.083967571	1.401236643	1.701432466	0.924133665	1.485012482	1.39335363	1.0310165	1.056395432	0.780584711	2.012178987
Atp7b	4.721625888	3.153414993	5.647144848	4.022610112	5.114048401	2.821929612	3.056805073	4.721593476	1.775964509	1.851772358
Atp8a1	1.102787431	1.050897226	1.371356422	1.104818037	0.587286799	1.145678616	0.750777638	1.32803496	0.970711429	1.369021169
Atp8a2	0	0.027787465	0.093159749	0.015370355	0.015625892	0.013181828	0	0.027578472	0.025352284	0
Atp8b1	7.714541241	6.320788737	11.01820889	7.028558201	11.93036496	5.811683318	4.16029494	5.393218251	4.015278656	3.00867396
Atp8b2	0.56004914	0.302047987	0.748932093	0.323707391	0.509557368	0.608963957	0.242259781	0.590184491	0.54254365	1.210805289
Atp8b3	0	0	0	0	0	0	0	0	0	0.011720559
Atp8b4	0.289980468	0.152656105	0.44544866	0.112586903	0.27660852	0.812680344	0.209607399	0.151507962	0.332719533	0.984670968
Atp8b5	0.024032795	0.023897701	0.173591159	0.105750168	0.228455136	0.0226732	0.045433658	0.047435927	0.087213613	0.044752149
Atp9a	14.09140501	9.604797658	11.80233894	12.43102381	12.41556956	4.950814737	4.278541355	4.97261189	4.248762271	4.525816873
Atp9b	7.313388222	7.053712257	6.517118499	6.990068985	6.190062548	6.664008058	6.818489517	7.819047564	7.251327945	7.423181127
Atpaf1	2.7986283	1.922206908	2.372548922	2.666057872	2.45225035	1.279322087	1.636319742	1.252850597	0.889963954	2.82060587
Atpaf2	3.898944237	4.344944474	4.646429848	5.058152645	5.172317719	2.968065195	3.456697398	3.051757234	3.134744595	2.929169495
Atpif1	10.18289213	8.057736963	9.403180564	13.37116662	9.784088116	4.871064139	6.303898038	3.821639169	6.148010779	6.276106025
Atpsckmt	2.076365942	1.593275592	2.747482807	1.689991664	2.268413504	0.894526967	0.992680016	1.818190123	1.186873148	1.223633989
Atr	2.121065323	2.066865533	2.236285621	2.421644668	1.373595238	1.394956269	1.710211842	2.773944638	1.247155782	1.869288147
Atraid	57.70037516	68.24461494	55.50413054	74.58886644	61.26011108	52.21791129	71.11937369	67.41776848	56.26814771	57.39104622
Atrip	2.375340874	2.061371815	3.383470069	1.876623486	2.487414761	2.485430596	2.30650889	4.368780635	2.370492796	2.854967839
Atrn	3.907973298	3.330862015	3.137223657	4.523128292	3.482773898	3.165183541	3.606448919	2.890625529	3.214191011	2.483197393
Atrnl1	4.770051428	5.757998652	5.378017363	5.119778684	5.325940806	4.471023212	3.712316898	3.479171689	3.745408288	3.937357443
Atrx	6.49518416	6.674321762	7.759977888	7.997978425	6.736377799	5.140546189	5.483550678	6.115810248	4.633461586	7.127692695
Atxn1	0.438496566	0.375729423	2.032049951	0.628624395	0.592122999	0.649140814	0.588657987	0.264715461	0.471881795	0.542910167
Atxn10	28.92334593	23.19904889	20.48410205	25.23370149	22.90292232	13.2636979	16.37495259	20.21092987	15.2031748	13.45461421
Atxn1l	3.041377777	2.89373697	4.190200708	3.008724208	3.099528512	4.018423576	3.19196953	4.534693971	3.328298821	5.418970963
Atxn2	7.416480907	7.029906154	6.731974756	9.799200968	6.600467461	4.150156138	4.611658141	6.691790861	5.375453444	5.925679589
Atxn2l	14.39087635	14.58064771	14.83449396	13.63066825	15.35286325	13.56558408	13.06591842	16.73682125	15.83673683	16.13148552
Atxn3	2.064190481	1.875908801	2.456422191	1.925813743	2.454594131	1.168448496	1.531291253	1.72770903	1.289560114	2.281944813
Atxn7	3.127774677	3.760155617	3.136761259	3.664444755	3.124326987	3.636005753	3.04346295	3.903894912	3.632691047	3.065430493
Atxn7l1	1.277561419	1.013394696	1.565987565	1.695057281	2.192220708	1.23748895	0.884963091	0.972086668	0.862650982	1.15317132
Atxn7l2	0.400172916	0.460753471	0.3978808	0.55606061	0.588859689	0.695457649	0.69679587	0.769075428	0.745210063	0.823612636
Atxn7l3	5.628272034	5.842886131	6.01672444	7.219222544	6.621685437	6.28688238	7.011871088	7.565285262	6.127401507	10.85786532
Atxn7l3b	31.83622771	29.30944437	31.93096329	29.60640353	27.63067102	24.53188004	20.18839982	27.67262911	20.84668888	27.57255224
AU015228	0	0	0	0	0	0	0	0	0	0
AU018091	0	0	0	0	0	0.030767919	0.030827124	0.048278521	0	0.030364714
AU021092	1.370357624	0.721405339	1.030131836	1.019763912	0.90149376	0.760490077	0.64766042	0.357989784	0.694750099	0.788050261
AU022252	8.00397654	7.298971015	10.60817752	7.72036164	9.977365364	6.280364962	9.300277761	15.47072321	7.075526253	11.77813629
AU040320	6.474583715	4.99965583	5.261234983	5.052479134	5.826621826	4.352164197	4.905606112	8.226824049	5.295752776	4.135004781
AU041133	0.949887171	0.466583772	0.775771346	0.566530431	0.499155962	0.356300492	0.508434744	0.677670063	0.353014756	0.532774651
Auh	8.505855002	7.746617577	7.066984746	9.415258847	5.645282094	5.087283133	5.48530133	6.759998675	4.50748435	4.958937325
Aunip	0.043732117	0	0.194388452	0	0	0.082516167	0	0.043159223	0	0
Aup1	68.21624653	76.13541296	69.83224704	72.95960261	74.24818927	48.7302416	61.09391806	74.89556884	51.03169486	52.30910582
Aurka	1.111289675	0.073669524	0.576293909	0.488994608	0.745686457	0.139789506	0.116715411	0.194974526	0.156831327	0.482851605
Aurkaip1	34.76504207	32.18117334	32.49812095	34.48883666	33.50704564	18.28753605	21.50928644	22.08291763	18.38882162	16.36079809
Aurkb	1.199681242	0.216897738	0.393882344	0.509892839	0.274431164	0.231507068	0.257725045	0.215266426	0.074208638	0.482332374
Aurkc	0	0	0	0.04747254	0	0	0	0.042589133	0	0
Auts2	0.030491237	0.030319839	0.118591363	0.117397781	0.042624842	0.215747048	0.115286504	0.06770655	0.069156828	0.134849169
Aven	6.098850792	6.372413831	8.015814768	7.492405299	9.278853162	4.439498596	5.618578379	5.43844706	4.915184719	3.689532762
Avil	0.20555066	0.245274256	0.03045563	0.090447312	0.122601372	0.038784431	0.051812082	0.027047724	0.049728759	0.038276171
Avl9	3.960853351	4.613548206	3.522958789	4.339611334	3.634789139	5.710640816	6.083948948	5.776758101	4.585965778	8.052211295
Avpi1	26.00582306	17.76789157	30.22680675	27.606401	22.33774071	15.03214608	15.16865048	15.331695	13.99083733	11.92110575
Avpr1a	4.11713894	2.853390843	20.79614381	5.581320455	19.65010013	31.05416102	19.0064164	16.99158101	19.41179609	34.34500372
AW146154	1.28632169	1.732439683	1.718921629	1.486679638	1.092575551	0.522287908	0.800330334	1.189124541	0.4727075	0.773165198
AW209491	8.263705544	8.681350725	8.603346531	8.063737818	8.996087777	6.009036969	5.501582524	8.995380586	5.379997851	5.776920575
AW549877	7.951442731	5.775078466	9.334320616	7.207010356	7.742709411	7.66670744	9.759486134	11.79790262	8.662550531	11.985816
AW551984	0	0	0	0.011595589	0	0	0	0	0	0.009814217
AW554918	0.143624212	0.136739554	0.19355956	0.084040109	0.105942257	0.135499038	0.129982758	0.183963963	0.066536669	0.150794427
Awat2	0.414195032	0.730127415	0.292900566	0.53848344	0.315828407	0.284191275	0.391514921	0.278706171	0.119563951	0.105175134
Axdnd1	0	0.027340389	0.015276815	0	0	0.012969744	0.038984103	0.040702139	0.012472194	0.038399337
Axin1	5.861117494	7.108501237	5.499653476	7.642677773	6.629777991	7.389590808	9.318151393	11.35688947	6.911420853	12.00057339
Axin2	1.441727735	2.35996476	2.008803585	2.330183203	1.413912317	0.282495945	0.880567433	0.820869813	0.261597303	1.332015352
Axl	6.139254432	4.141051533	7.686365772	4.356042881	2.917979847	6.853797732	2.553358183	4.008925721	4.734286879	10.54609361
AY074887	0	0	0	0	0	0.073695874	0	0	0	0
AY358078	0	0.037801223	0	0	0.042513977	0.035864316	0	0.037516916	0	0
Azgp1	987.4678733	1129.456642	1078.029202	1092.779615	1081.756726	1001.096183	1298.57163	1481.430331	978.7085482	1045.311531
Azi2	8.541549399	8.619016984	6.33660254	10.17707586	7.20622773	5.885633792	6.32189801	6.732826582	5.008714221	7.805865863
Azin1	13.35836019	11.69433311	10.18325598	12.5510185	8.664400355	4.711002312	6.178997282	5.90772442	4.84327818	3.375648808
Azin2	0.594715165	0.689934157	0.091788122	0.672395867	0.147799929	0.109097074	0.296690435	0.146731089	0.074937039	0.123048442
B230219D22Rik	10.6256259	12.54848645	12.74963853	12.71325247	12.83115137	7.692965262	7.278932	11.3583349	5.870617898	10.50451348
B230307C23Rik	1.079031035	0.952407626	1.333795025	0.893584303	1.016910937	0.651969588	0.676144272	1.196511976	0.461969424	0.903053615
B2m	2904.381384	1748.229895	2526.998898	1895.863376	1788.82314	1282.76816	864.1463997	852.8473799	1377.673933	1703.272276
B3galnt1	0.105608073	0.055007556	0.089414464	0.07745022	0.050617193	0.104378021	0.133100377	0.129039981	0.100373835	0.220067191
B3galnt2	8.477572908	6.86647499	10.45953394	5.843263157	11.33430102	2.245045841	1.666940747	2.767870007	3.12272446	1.958454344
B3galt1	7.239231905	2.97583925	2.941622355	1.882081877	4.961056026	29.57429616	18.53728118	10.60384787	9.242288955	6.325089323
B3galt2	0.036395667	0.012063693	0.013481506	0	0	0	0	0	0	0
B3galt4	0.105655907	0.105061991	0.117409639	0.309941203	0.078773519	0.066452462	0.066580332	0.382329962	0.191709569	0.459071342
B3galt5	0	0	0.035908849	0	0	0.007621493	0	0	0	0
B3galt6	0.933441822	0.687551653	0.691521943	0.988811795	0.657279577	0.63601397	1.045723582	1.108868312	0.799804207	0.997848949
B3gat2	0	0	0	0	0	0	0	0	0	0
B3gat3	12.65774219	12.97011502	24.1574285	15.04286126	25.09612931	9.857660584	13.29036318	17.5440608	13.83752165	12.7319015
B3glct	0.419140466	0.314416288	0.326854672	0.501525737	0.345391585	0.395428662	0.38228817	0.31930854	0.22015	0.273857316
B3gnt2	8.041246869	6.349800581	9.11101019	9.279483427	8.11126848	8.199934333	9.817870064	11.57319628	9.423101308	10.66151651
B3gnt3	0.918189505	1.337692407	0.830504295	1.761740472	0.262684399	1.692200066	1.069752157	1.032602256	1.394814258	1.590499273
B3gnt4	0	0	0.018368552	0	0	0	0	0	0	0
B3gnt5	0.051645702	0.020542156	0.137738516	0.068176113	0.011551594	0.126682344	0	0.010193828	0.046854812	0.086553835
B3gnt6	0	0	0	0	0.0262412	0.022136783	0.044358759	0	0	0
B3gnt7	0.021402616	0	0.023783558	0.023544185	0	0.060575452	0	0	0	0.019927209
B3gnt8	0	0.107516392	0.320406663	0.07929547	0.040306892	0.374026885	0.068135745	0	0.065396061	0.30201166
B3gnt9	0.16919966	0.105155344	0.188022341	0.232662451	0.212877487	0.139674168	0.099959238	0.062618675	0.038375983	0.019691968
B3gntl1	0.51252478	0.242687505	0.424895514	0.375872375	0.345728865	0.184201903	0.130727415	0.505810672	0.280464519	0.227234983
B430306N03Rik	0.908181708	1.017551111	1.080284049	0.53470568	0.30040795	0.868871298	0.519907749	0.79529467	0.615049804	3.53712551
B4galnt1	23.16710902	19.94692185	23.10181906	18.79295347	20.78588393	24.56790462	23.82914802	46.49031726	26.40488358	34.36540643
B4galnt2	0	0.013549457	0.045425662	0.824421928	0.03047739	0.025710386	0.747035898	0	0	0.025373458
B4galnt3	0.309204359	0.141268277	0.789355754	0.275792174	0.429911875	0.173450325	0.126388424	0.090721389	0.121306446	0.054465506
B4galnt4	0.316766854	0.044998034	0.050286529	0.082967354	0	0.071153947	0.042774518	0.178638393	0.013684863	0.070221493
B4galt1	15.91267196	18.12132312	13.51162031	14.29864614	20.95673131	11.5405629	8.459884381	8.731020512	6.91778704	11.27968237
B4galt2	0.113717831	0.113078597	0.025273683	0.100077247	0.050870532	0	0.021498195	0.089782496	0.061901308	0.042351439
B4galt3	5.893110684	5.859984157	4.664398574	6.727414968	6.124246871	4.85164503	4.75587843	7.324755275	6.002134276	6.004492977
B4galt4	0.566732535	0.969300498	0.730543539	0.399001858	0.380283184	0.727152676	0.214279966	0.514563638	0.431894272	0.654303811
B4galt5	7.317251555	8.865308183	5.401271512	5.826387869	10.01487748	3.613639057	3.3958661	5.904859162	3.067596256	7.649062769
B4galt6	0.357906766	0.29201632	0.64247439	0.726866406	0.348948989	2.709930744	1.03227568	1.041540741	1.123981293	2.383905986
B4galt7	3.498379375	3.67064324	4.155665371	3.264531115	3.69655519	3.300467471	3.42084655	4.762138456	3.54596079	2.96518949
B4gat1	8.760821663	7.734576001	9.310824751	9.817577976	9.370352066	6.102344285	9.957963836	9.21168406	8.839506843	9.020856612
B9d1	0.44790152	0.098974169	0.331818997	0.602212146	0.278283692	0	0.047041749	0.14734466	0.225751188	0.046336118
B9d2	2.767914293	3.248681561	2.622020702	3.344370663	2.537292486	2.996604283	3.559953524	2.462967116	3.293311442	4.393754243
Baalc	0	0	0	0	0.010840897	0.00457263	0	0	0	0
Baat	123.3964088	155.2212712	182.8104641	164.4416877	165.2624562	103.1009437	88.827186	134.3011785	74.44337784	100.3163633
Babam1	18.87309299	15.85087194	17.87372533	18.54487804	19.55742089	9.386447936	9.897693678	9.605898145	11.18093637	8.760903559
Babam2	17.56790471	14.3356714	16.15181918	15.33928687	17.18016937	19.32399893	19.95691146	18.03749441	19.83344263	18.11722494
Bace1	3.531140045	4.945903753	5.269321839	5.915492471	6.295914512	1.789424172	2.603472396	3.992678958	2.370645822	2.968339693
Bace2	2.401556259	2.146228048	2.39846835	2.541534826	1.393886	2.179655304	2.528667801	1.980079967	3.419852473	3.283244928
Bach1	14.94819941	11.84813275	4.958265392	15.68102215	7.512981453	14.96966425	7.771718709	17.29219377	19.43643346	10.4480243
Bach2	0.184862361	0.409571007	0.832521753	0.420990647	0.413481628	0.232538992	0.668303241	0.787375448	0.5119681	1.108203007
Bad	7.193516318	8.750722127	7.790874439	7.953476394	8.534911433	6.476515496	8.283801456	9.009239584	7.023132802	6.765621576
Bag1	36.97163084	42.41347639	50.4635447	50.04622782	55.43658691	33.28753576	41.17383992	37.99067438	31.89849219	32.8129786
Bag2	1.774825195	1.217136893	0.986133152	1.312831528	1.984875682	0.837209489	1.561941572	0.332195234	1.776755132	0.797747115
Bag3	20.05425116	32.1575658	19.05063009	11.25412034	33.50986053	9.389195122	5.259974508	5.512904723	10.99014197	9.445497115
Bag4	6.331859998	7.343726596	7.023386841	9.041055293	7.832079331	6.137462417	9.92418147	7.471277139	7.361765987	6.229474824
Bag5	5.334329962	6.906048485	6.485655379	6.305318917	5.755095417	7.775789052	9.590138225	10.13664666	7.705232397	13.10793802
Bag6	21.91223038	19.3216762	18.01204086	19.65049787	19.34212069	19.36818969	19.88388537	25.8892985	20.48433861	23.1832194
Bahcc1	0.719173246	0.659406145	1.141682785	1.46924978	0.929630856	0.392113109	0.388453382	0.649837898	0.338939982	0.413062745
Bahd1	3.833458952	3.078850546	2.823137981	3.256352593	3.247071173	2.075794704	2.915992842	6.525530028	3.148585973	6.029618634
Baiap2	3.946324768	3.069808166	11.27888789	3.348009007	5.22764744	13.75200946	17.13705996	29.37497762	16.17055638	29.38069487
Baiap2l1	11.76458573	15.62627833	8.36085798	16.15839288	8.739410241	10.69572632	14.98343428	14.04056704	18.70921307	9.711753587
Baiap2l2	0	0.028937693	0	0.016006591	0.016272706	0.013727473	0.013753888	0	0.013200855	0
Baiap3	0.009005965	0	0.130101887	0.039628448	0.040287284	0.025489427	0.042564125	0.07999188	0.016341062	0.075466186
Bak1	15.7219471	10.6705322	9.675265453	13.90928845	6.605118307	5.755121613	5.29441614	5.774027497	5.710434333	13.50220134
Bambi	0.537607949	0.592904396	0.673448904	0.677423628	1.005700219	0.627076401	0.757635431	1.369823009	0.718303567	0.855481189
Banf1	21.45333432	15.80541352	19.70494352	15.21112079	20.44742943	11.48503563	12.94009953	12.60363556	10.12754558	13.72974818
Bank1	0.680401966	0.55070243	1.477019946	0.678857329	0.495487681	0.507556711	0.179482365	0.359168351	0.358886503	0.736625465
Banp	1.970326179	3.006770605	3.772037239	1.394912319	5.257890317	1.453959796	2.028396589	5.564007636	1.486675049	1.671029821
Bap1	9.775892926	10.16351979	9.69758588	10.66664778	10.16845743	9.342818666	12.30576606	14.62077364	11.88306697	13.45317597
Bard1	0.069165365	0.127727918	0.076859693	0.086955573	0.033150464	0.093217873	0.028019174	0.039005311	0.035856727	0.193192183
Barhl1	0	0	0.045638403	0	0	0	0	0	0.012419932	0.025492289
Barx1	0.040808074	0	0	0.089782747	0	0.192497305	0	0	0.074045063	0
Barx2	0	0.030836173	0.103380793	0	0	0.204793057	0.351749358	0.244834008	0.028133816	0.230982055
Basp1	1.497029338	1.458841908	2.062823005	0.724602432	0.870585402	1.271104843	0.254710149	0.5614189	0.679079044	1.477460218
Batf	0.552940372	0.916386945	1.092359884	0.135170707	0.824507788	0.869431963	0.17422099	0.303164898	0.44590854	1.144051054
Batf2	3.589180198	3.127478251	0.452299579	1.628172141	0.248286156	0.488720006	0.104927232	0.109551393	0.436402162	1.963712948
Batf3	1.404095775	1.628903535	1.99371021	1.63040173	0.697897978	0.515146579	0.073733977	1.231735138	0.424615155	2.541978605
Bax	23.64031943	18.21082056	16.09465161	20.27793658	24.83178161	9.768118076	11.99321276	13.3486641	11.07659878	13.76362455
Baz1a	3.398743731	5.114162133	2.947532519	3.709152475	3.328375674	4.699427318	4.020047577	5.288664291	4.502831652	7.149309683
Baz1b	10.2599239	12.98758628	8.838322361	11.21586955	9.749824465	4.576091796	5.131441296	7.747891851	5.53710605	7.381319469
Baz2a	6.028147581	5.954639852	6.635495725	8.246895476	6.225933771	5.515271704	5.396749769	8.359185598	4.503232954	9.910809804
Baz2b	1.452161432	1.281173743	1.503573334	1.431557312	1.354157074	2.361944467	1.832909169	1.679790859	2.322156338	1.929788406
Bbc3	0.834032986	0.507762058	2.13734958	1.385592954	1.865481509	2.424781709	2.558160001	3.309226505	8.724802562	2.900132607
Bbip1	5.187140526	4.484191923	4.855417903	5.757578353	5.069375889	3.526984692	4.748505352	5.395901552	4.112413556	3.894105286
Bbof1	0.095298196	0.227430006	0.148259552	0.188700905	0.149207426	0.071925554	0.108095934	0.263339393	0.138332643	0.053237242
Bbox1	54.71477672	54.62050968	41.4756002	68.68438854	40.5597737	20.29907525	41.1441726	30.15811635	22.46936579	21.27744624
Bbs1	0.257260986	0.217916365	0.338820839	0.157223777	0.223772743	0.251696253	0.279199922	0.60181535	0.181530445	0.36372541
Bbs10	1.997253561	0.902739337	1.793485898	1.198418677	1.466523721	0.342593459	0.591157408	1.612709518	0.366056412	1.108229332
Bbs12	0.170008918	0.042263315	0.141691219	0.075976954	0.017824637	0.015036665	0.010043733	0.068161352	0	0.044518841
Bbs2	1.059233101	1.271883965	0.799517814	1.077279892	0.871681857	1.018164585	1.813553367	1.518726322	1.06976331	1.804957697
Bbs4	1.320244769	0.489527358	1.417383161	0.689250793	0.725735166	5.446665476	5.626359951	3.489254534	2.47675066	6.437845389
Bbs5	1.859703323	0.849655177	1.843171949	1.409934452	1.320953503	0.877247672	1.211505963	1.364104864	0.683995453	1.240130635
Bbs7	2.165677677	1.781535049	2.297208441	2.252429846	2.091714784	1.225895986	1.116595358	1.476684947	0.750188562	1.319815579
Bbs9	2.495560701	1.011494259	1.461948314	1.148835479	0.955583385	3.697913179	1.78200348	2.088084329	2.780857705	2.235132124
Bbx	1.814923798	1.701299248	1.762555403	1.464501203	1.680770964	1.834903053	0.983119695	1.483214395	1.245537788	2.440299461
BC003965	6.411970281	6.193235804	9.554806502	7.174823569	7.910510823	3.189278533	4.063734854	5.620835668	3.533637113	3.780401847
BC004004	21.00495363	15.34925521	29.42627137	19.55026876	28.79932834	9.855434514	13.19530552	11.43458023	11.2914485	9.882876558
BC005537	61.78828677	61.72240267	53.37147926	63.13293322	52.78746008	37.52674209	36.75518809	38.16012991	39.8202794	54.6503905
BC005624	17.98351583	16.42688003	15.24368477	19.36890375	17.86681887	11.60010791	12.57119892	12.34100292	11.2689281	10.00734538
BC016579	0.013389534	0.026628537	0.014879058	0.044187917	0	0.48001811	0.240470888	0.066070653	0.291539046	0.14959819
BC024063	0.273185444	0.200784639	0.237581266	0.169859511	0.185966826	0.100851133	0.157181412	0.105498273	0.118533857	0.309647351
BC024139	1.830288482	1.840919551	2.057277782	1.527428989	1.011687713	0.416800414	1.352236454	2.283842235	0.64893205	0.665976386
BC024978	1.950911557	2.519781006	1.415961765	2.01941357	2.954691077	0.855750947	0.204142288	0.959124931	0.757611037	0.958481969
BC028528	0.770756248	0.293044337	1.032837417	0.548627555	0.177465486	1.625400098	0.557127912	0.827776287	0.822655756	2.406149498
BC029722	9.302230574	5.130219157	8.860337807	6.277399928	8.042770787	7.190404246	4.359488968	7.907462206	5.850784472	4.985518469
BC031181	48.03943753	46.16681062	60.68510242	51.95986116	55.04202959	38.47960965	42.83088231	26.8555377	41.61481266	32.1463024
BC034090	0.034815727	0.025965015	0.04836102	0.019149713	0.126542542	0.024634587	0.02468199	0.034359639	0.023689546	0.016207838
BC035044	0.616636242	0.570882403	0.378060236	0.304082341	0.142678989	0.240724807	0.060297004	0.356741053	0.096454183	0.514735375
BC048403	2.413230424	1.552724478	2.188733231	2.303343396	1.944749573	4.067941603	3.203588185	3.817591876	2.591825583	4.245928006
BC048671	0.037501545	0	0	0	0	0	0	0	0.034022731	0
BC049352	0.021995956	0.010936156	0.073328713	0.024196895	0	0	0.031187282	0.010853904	0	0
BC049715	0.05845063	0.034873239	0.181868379	0.05143941	0.169957474	0.088230295	0.154700123	0.103832861	0.074239877	0.097958318
BC049762	0.214439338	0.298527495	0.142976834	0.141537821	0.09592729	0.445077552	0.486473437	0.465586371	0.428003333	0.239588143
BC051019	0	0	0	0	0	0	0	0	0	0
BC051142	0.009187723	0	0	0.010107057	0	0.034671806	0.008684631	0.009067364	0.008335428	0.025663081
BC055324	0.350168622	0.105973987	0.203020834	0.050244375	0.068106272	0	0	0.045075834	0.096686857	0.056700776
BC147527	0.091498828	0.106148574	0.10167765	0.033551433	0.034109237	0.014387086	0	0.015050031	0	0.127786922
Bcam	1.638273776	1.973233254	1.5897535	2.741376499	2.116019711	1.872126258	1.635809879	1.184144208	2.386453601	1.675723471
Bcan	0	0	0	0	0	0	0	0	0	0
Bcap29	6.306310638	3.850528942	6.085771924	4.89872644	3.80472568	5.088428503	6.6146134	7.588543521	3.939673015	7.725763091
Bcap31	65.19020104	68.86075948	72.33137222	68.49178284	78.37615915	31.45749662	43.62824849	30.73950387	37.34544139	34.91816554
Bcar1	7.06100359	6.970799032	10.10449545	12.64785712	10.07441264	3.131086037	2.704957927	5.096867426	3.748350693	3.578787022
Bcar3	7.670869737	6.28954826	15.01458851	12.74646339	10.91152581	6.729056494	3.96887827	7.928977838	6.434286282	3.946934553
Bcas1	0.030710417	0	0.085317022	0.016891667	0	0.014486526	0	0.015154054	0	0.014296684
Bcas2	15.72225742	14.2522804	16.04920455	14.92234773	16.76517263	9.934533707	11.12873373	13.85641214	12.27349313	12.25543038
Bcas3	2.479499746	2.105479845	1.676673009	2.16326989	2.024871069	1.902698931	2.020456532	2.635632114	2.19017289	1.75601425
Bcat1	0	0	0	0	0	0.028831169	0	0	0.016635083	0.011381338
Bcat2	5.505741231	2.299081919	5.120089358	4.117059271	3.069371611	2.259741944	1.713790506	4.842648404	2.127781004	2.710225766
Bccip	62.72781571	56.82581251	57.05472947	67.82570528	51.87727004	39.42468592	48.82706642	46.88118593	34.67189814	39.53156218
Bcdin3d	1.966396915	1.694630901	2.719297146	1.778595519	1.710426595	0.824512452	0.743489104	2.458140186	1.268611551	1.952897849
Bche	20.19064888	25.12507207	17.89821825	26.0216009	18.14145105	19.86752122	32.71008124	32.63027297	19.41078499	15.97773416
Bckdha	93.34482926	103.3603168	77.26199876	112.6231837	88.74914454	64.6739528	91.70271568	102.6589195	66.82652436	83.06275883
Bckdhb	35.16368742	39.30555763	31.95816475	34.98667193	27.66816337	41.73456911	47.57221172	51.89963699	45.03272948	51.56494847
Bckdk	4.568376017	3.131560734	3.629219468	4.277015021	3.543719275	1.778993116	1.212778108	2.302228084	1.834202718	2.895966825
Bcl10	5.840324868	6.991547453	6.332508945	5.5826399	6.404701301	10.1639363	8.093197908	9.736932283	11.98603977	15.60044135
Bcl11a	0	0.031739992	0.10641092	0.052669965	0	0	0	0	0	0.044578541
Bcl11b	0.022904895	0.009110456	0.101811833	0.04535421	0.030738825	0.021609109	0.030310965	0.04068871	0.012468079	0.059712595
Bcl2	0.166264165	0.225449394	0.394715155	0.174587066	0.177489634	0.249547125	0.142872749	0.283421434	0.143984347	0.45033486
Bcl2a1a	0.627962432	0.624432511	1.860854275	0.383776128	0.312125226	2.172269207	0.197859014	0.550876519	1.899032603	2.1438022
Bcl2a1b	2.253577803	1.807185423	5.977953763	1.199551562	1.544693038	7.681347943	2.267609328	4.735086518	5.671909941	8.866695155
Bcl2a1d	0.209320811	0.485669731	1.860854275	0.076755226	0.390156533	2.501400905	0.131906009	0.964033908	0.886215215	2.468620716
Bcl2l1	3.850489869	3.387826542	5.432557481	5.444411135	4.520377666	12.26735364	13.02460524	10.64411408	15.49123496	10.99916845
Bcl2l11	1.794666473	1.053451473	0.904909373	1.469810672	0.760385925	14.23130792	6.35961588	8.418843916	5.702233982	6.691159691
Bcl2l12	3.14005871	2.39059341	5.28858511	3.292338104	3.07272396	0.509165574	0.834783261	0.823151618	1.424386291	1.553160476
Bcl2l13	6.721935009	8.462355504	7.549561846	9.53737463	7.76746305	5.927417292	7.342407611	6.736300511	5.743484029	7.663382487
Bcl2l14	0.274496483	0.204715107	0.254194125	0.176145023	0.051163855	0.258967544	0.064866464	0.022575047	0.228280196	0.425956405
Bcl2l15	0.010508948	0.052249372	0.023356039	0.011560484	0.023505362	0.019828861	0.009933508	0.031113839	0.03813636	0.039138019
Bcl2l2	6.448521174	5.062888601	4.982343963	5.696509992	6.034034649	4.864921619	3.314512339	7.949699475	4.697989881	5.458170078
Bcl3	21.91324622	30.42784195	19.17136243	21.74193199	17.1952934	15.96204435	3.805075041	10.66373856	18.67226825	13.04754378
Bcl6	1.376655474	9.012949379	22.72673909	12.01831892	4.113764683	1.350725684	1.020198689	3.184608089	1.568682018	2.737827828
Bcl6b	0.714282097	0.727590538	0.48398944	0.364129872	0.720883953	0.591693723	0.296416139	0.687731664	0.300302897	1.394967144
Bcl7a	2.930821075	2.392373793	3.256861387	3.737368911	2.706942696	1.513193567	2.356854604	5.626562229	1.256715196	3.298975887
Bcl7b	6.900802043	8.486351832	6.371880764	8.801511583	9.134252948	7.57974891	9.264457363	8.521226489	8.377781045	7.294183848
Bcl7c	0.999343555	1.355846513	2.493955225	1.453363357	2.727740313	1.214464849	1.849218464	1.429229724	1.206292073	1.529727795
Bcl9	0.398841238	0.268958118	0.560381071	0.549697928	0.317870495	0.211926583	0.208001024	0.524821856	0.316092657	0.614642963
Bcl9l	5.015841953	4.536671947	5.85214667	7.036784375	6.77526672	2.548044944	3.480711017	3.921361292	2.77577387	3.5545478
Bclaf1	9.584880745	8.396747421	7.83334049	8.702373202	6.928967883	10.93942728	12.72904684	14.4238405	10.31130557	16.95433626
Bclaf3	0.829194734	0.517354441	1.065978242	0.661766658	0.963695774	0.352795265	0.891369532	0.818332229	0.501516573	1.029378021
Bco1	5.889922575	3.882850742	3.199850752	3.67158893	3.854611692	1.831657974	2.453783352	1.334782893	3.384246161	1.421750799
Bco2	5.63447129	4.202098975	14.58480746	4.919256004	8.401747639	2.468010733	3.191339513	2.669999134	2.37333205	1.457237332
Bcor	1.795225485	1.450421465	3.24177105	2.509714972	1.282691054	2.634590271	2.15061571	4.927562639	2.216831055	5.055036447
Bcorl1	1.448086758	1.149587102	1.35753845	1.77653758	1.766086246	0.455388312	0.523859338	0.799834877	0.281132895	0.626969438
Bcr	7.681908606	6.021114094	6.537030584	5.99222142	8.581873864	3.340745161	2.904507885	7.540733532	4.628807693	3.748290345
Bcs1l	8.360167378	6.234879719	8.982801161	6.829898303	7.665291184	2.870713263	3.341083591	3.427659181	2.788470673	2.232134142
Bdh1	67.29882881	72.42664594	40.80746561	75.18749328	59.86725983	0.545361578	4.385667071	0.765659517	0.800461401	0.453233482
Bdh2	4.928445389	8.105072426	11.69067408	8.393039839	10.33448755	0.670619876	2.956405336	1.21597061	1.50475109	0.794197899
Bdkrb2	0	0	0.013991914	0.01385109	0.084488216	0.011878886	0	0	0	0.023446433
Bdnf	0.103828861	0.154867823	0.336523083	0.475908705	0.193528338	0.032651669	0.188108367	0.051234348	0.078497687	0.096671334
Bdp1	2.467936468	3.028537617	2.387206798	2.690200119	3.086200431	2.20661165	2.873584803	2.540780252	1.806465471	2.804369299
Bean1	0	0.01464146	0	0	0	0	0	0	0	0
Becn1	26.61952577	26.72154974	25.10662943	27.94170015	28.17466754	18.29797722	19.94250564	20.43537376	17.61689698	21.65697175
Becn2	0	0	0	0	0	0	0	0	0	0.028905035
Begain	0	0	0	0	0	0	0	0	0	0
Bend3	1.170291899	1.231283876	0.897751724	1.237558017	1.097699783	0.804914029	1.363136354	1.199669167	0.986381698	1.321599814
Bend4	0.157959087	0.225362972	0.137372326	0.158654674	0.030722354	0.174939989	0.058425538	0.094889451	0.031153496	0.121492648
Bend5	0.026222752	0.078226043	0.029139912	0.115386515	0	0.049478533	0.049573741	0	0.02379021	0.04883013
Bend6	0.064282163	0.063920818	0.166677598	0.023571435	0	0.181936689	0.040508173	0.021146687	0.019439686	0.099751365
Bend7	2.483431609	3.569997088	2.009782912	4.246363946	3.622624741	3.081472528	3.980452155	4.528834176	2.473464968	3.493484306
Best1	0.026676171	0	0.088931316	0.029345418	0	0.025167035	0.025215462	0.026326712	0.024201568	0.074511682
Best2	0	0	0	0	0	0	0	0	0	0
Best3	0	0	0	0	0	0	0	0	0	0
Bet1	32.51752877	32.10993328	39.02407515	30.38278017	53.60083738	16.8142086	16.27670042	14.05632073	12.61400842	8.419719016
Bet1l	10.39431795	11.41575811	8.533680184	7.423816876	10.52565312	7.830392454	7.67437514	12.47819947	6.755888053	9.677777125
Bex1	0	0	0	0.141101985	0.071723926	0.605055038	1.879279842	0.506348394	1.978268605	0.358275572
Bex2	0.923610672	0	0.068423873	0.06773521	0.06886133	0.05809065	0.17460729	0	0.167586469	0.057329388
Bex3	1.717114994	1.471950601	1.776540515	1.888931373	1.059495438	1.564112428	1.231310254	1.869926265	2.471036879	2.205164504
Bex4	0.279445476	0.416811974	0.232899372	0.461110638	0.156258918	0.13181828	1.122611395	0.620515626	1.521137058	0.650454184
Bex6	0	0	0.188357071	0	0	0	0	0	0	0.105210799
Bfar	14.78327378	18.30547166	10.19245841	18.88587155	9.714571719	7.930417713	10.39363998	12.5662351	8.526842096	10.34824963
Bfsp1	0	0.055186197	0.03083604	0.045788528	0.015516593	0.026179249	0	0	0	0
Bfsp2	0	0	0	0.075397564	0	0	0	0	0	0
Bglap	0	0	0	0	0	0	0	0	0	0
Bglap3	0.097352828	0.338819549	0.108182881	0.589017314	0.217749062	0	0.276066214	0.192155	0	0.045320866
Bgn	21.66208073	21.71796527	30.82194216	21.88884969	24.17583699	28.27414653	17.03512807	17.82994806	25.73073367	32.58194839
Bhlha15	0.715309238	1.896768856	0.512258635	0.227322002	0.533310704	0.359915968	0	0	0.072105989	0.029599947
Bhlhb9	2.055875511	1.734573666	0.484608339	2.638520071	0.731559911	0.793460286	1.634140124	1.44485364	1.116271884	1.348607125
Bhlhe22	0	0	0.01934744	0.038305429	0.058413404	0.016425632	0	0.034365024	0.031591013	0.064841514
Bhlhe40	40.8921282	40.39614987	76.09218239	57.81954131	73.10688694	85.9606144	47.79344971	35.1446124	196.630053	18.28908753
Bhlhe41	0.843435716	0.369747069	0.120937296	1.486524621	0.233278439	0.222459491	0.14573417	0.223759853	0.493674053	0.194212194
Bhmt	334.9014379	209.9234965	1006.178702	371.3916668	243.2930987	1613.982766	1239.914832	967.7227326	1319.227414	837.1406592
Bhmt2	89.34199459	52.74366637	129.0769548	60.83406176	81.13314437	83.03416367	81.81239868	79.3334671	76.66639947	48.04926842
Bicc1	0.848926815	0.764704939	1.165334474	0.889924461	0.625485259	0.989348222	0.849644534	0.680101194	0.915150903	1.227453013
Bicd1	0.021878979	0.005438998	0.006078229	0.03610232	0.012234178	0.046442771	0.046532138	0.010796182	0.05458581	0.086575618
Bicd2	2.785379117	3.019997934	3.225761839	2.547253179	3.743663912	1.630504511	2.172902437	2.29350199	1.857188863	2.6402348
Bicdl1	0.523466432	0.260261954	0.349019793	0.556650213	0.409793063	0.230464571	0.230908038	0.292745093	0.269114139	0.406150704
Bicdl2	0.08511845	0.04231999	0.023646871	0.280906481	0.071394161	0	0.040228806	0.084003393	0.019305619	0
Bicra	0.744322726	0.619790958	0.995240069	0.825457375	0.845948464	0.616578641	0.434723575	0.967485139	0.603905334	0.912747814
Bicral	0.912848844	0.661877352	1.165351304	0.842801888	1.118111558	0.689478019	0.711349113	1.241405611	0.55950692	0.996633391
Bid	10.00132914	10.01417263	4.990978195	9.091990816	5.307690125	3.429116012	4.245405083	9.801767256	3.402585135	8.385002445
Bik	1.118250774	0.963702852	2.181542883	1.776874887	1.695251957	0.586104769	0.869104203	2.378874596	1.059606379	1.295669811
Bin1	4.434735958	4.007324878	4.517406536	4.336427042	5.550013768	2.905452822	2.994216258	3.751406256	2.762061488	2.900147671
Bin2	2.773403124	1.450229349	3.321046785	1.052038908	1.497341163	2.99995821	1.898356309	3.515720978	2.667965046	5.787726208
Bin3	3.274829693	2.647897984	3.492103441	3.475151125	2.793046732	5.133670376	4.440023839	8.194083157	4.171462444	9.224226762
Birc2	6.01312461	7.089320456	5.113938513	5.236237415	4.416447671	5.971000675	4.210637903	5.373135087	5.206916469	6.971292666
Birc3	4.957332921	4.063987744	5.92933342	4.44040224	3.484417727	10.5438158	3.636627408	4.543824205	6.156839383	9.818416074
Birc5	2.057029201	0.397729533	1.269924557	0.754285921	0.639021811	0.485164503	0.162032691	1.015040993	0.725748262	1.489620384
Birc6	6.888245181	7.35336001	7.27180412	7.828859098	7.114597782	4.352160783	6.069689903	6.598644047	4.897256815	6.456565462
Bivm	3.225634175	2.291072961	4.26722748	3.154128542	3.535812688	2.125376094	3.121603288	2.981258911	2.415449258	2.347796313
Blcap	8.299351686	6.523562166	17.27410661	7.10095071	16.20593265	9.246664646	8.865986079	13.9370714	9.274389963	18.8887822
Blk	0.089761274	0	0.249367004	0.024685721	0.050192259	0	0.042423104	0.177170792	0.040717305	0.104466884
Blm	0.550545618	0.23197071	0.352557684	0.379804251	0.219148407	0.897945592	1.455354105	1.187966324	0.922757979	1.051250676
Blmh	20.25846211	13.39063775	20.38932629	15.15105783	17.61844186	10.88004575	11.01244344	18.66640991	12.0245723	13.52613261
Blnk	0.996788127	0.402668887	0.484608339	1.165060811	0.487706607	0.205711926	0.382771561	0.0922247	0.169560286	0.261020734
Bloc1s1	63.71928454	59.24413828	52.62890616	63.98538894	51.83605509	35.9162871	36.46265825	29.19996108	31.42358021	27.82997792
Bloc1s2	3.294881737	3.276360451	3.602995168	2.891945073	3.645630523	2.298292685	2.932234375	5.154319868	2.098823537	4.389488151
Bloc1s3	2.517074155	1.795576705	3.465955672	2.136895729	3.396322229	1.961689774	1.965464518	2.025081784	1.960899281	3.26060186
Bloc1s4	6.293942333	6.131699883	7.419432122	6.736593399	7.942463743	4.894737742	5.145344365	5.456039642	4.86129081	5.939254321
Bloc1s5	8.614978546	8.503793154	13.64115438	10.65728863	11.43442392	4.674118928	6.800953928	6.851526704	5.811759095	4.436577984
Bloc1s6	3.608337714	2.955798134	3.744787261	3.165021718	3.839837072	1.844569335	2.479183639	2.447253957	1.961282899	3.093194474
Blvra	9.245505646	5.575862102	8.975863398	8.04103242	7.465495198	5.101224847	4.03835321	3.886923803	3.724568992	5.62482601
Blvrb	127.0514399	88.48588263	69.57226967	116.1335789	108.5420166	40.00711216	37.76952791	47.1780476	29.93976491	38.39472019
Blzf1	3.461057197	3.090693381	3.167363154	2.717420098	3.476016298	2.266472297	2.296492649	3.201397619	2.031760688	2.855989815
Bmerb1	0	0	0	0.01616327	0	0.069309215	0.041665549	0	0	0
Bmf	1.961164782	0.752338515	0.862884031	2.934941525	0.779334003	3.813137324	5.900092671	5.541152265	4.326168052	5.255457613
Bmi1	3.855123725	3.924725885	3.544490435	3.626618341	3.224978771	2.929829655	3.759711844	4.046184617	2.928466417	4.016673282
Bmp1	19.06132227	19.5361006	25.73403668	18.08696646	24.30912074	28.97257325	36.95711199	43.24746911	27.38075327	28.63181498
Bmp10	0.628752322	1.667247895	0.419218869	1.060554468	0.796920484	1.660910329	0.871674731	1.571972919	1.102824367	1.444008288
Bmp15	0	0	0	0	0	0	0	0	0.016170624	0
Bmp2	3.021514009	3.608532715	2.890342593	2.861252285	1.794063591	4.760761719	3.709939741	4.349931704	4.945508348	7.627605892
Bmp2k	1.277182919	0.858381867	0.858289858	1.071782567	0.632307494	1.252555221	1.03546577	1.270415786	0.865594319	2.138570621
Bmp3	0	0.008866204	0	0.009808502	0	0	0	0	0	0
Bmp4	1.159888734	1.072901147	2.27809293	1.068235913	1.387661157	0.559859572	2.906672878	0.905106976	2.006696714	0.954357499
Bmp5	1.291622987	2.049207548	3.435067945	2.362785372	2.775361727	2.683554272	1.961666741	2.606695292	2.251447799	2.148436402
Bmp6	0.574677384	0.940122468	1.050612485	1.243967535	0.456102884	1.888838038	0.911190511	1.555086168	1.009098766	1.864085322
Bmp7	0.196734945	0.361161329	0.386790646	0.482784095	0.558508545	0.157050526	0.12874314	0.089611248	0.288321789	0.239533741
Bmp8a	0	0	0.051325017	0	0	0	0.021828936	0	0.020951212	0.0215015
Bmp8b	0.014615734	0	0.032483333	0	0	0.027577772	0	0.014424267	0.013259912	0.013608186
Bmper	1.021488489	0.391787923	0.178376686	0.144475679	0.065278949	20.07250218	10.05556315	10.48431201	20.7587648	31.45328801
Bmpr1a	8.106010048	10.19931075	8.172747352	10.425678	7.647252798	4.581370741	4.741120917	5.839961878	4.354489573	7.013750772
Bmpr1b	0.005684728	0.011305545	0	0	0	0	0.005373448	0	0	0
Bmpr2	3.886467743	4.075163323	4.067846783	4.151128599	3.683416133	4.208156767	3.962745275	4.397421748	2.565485149	5.432207172
Bms1	6.872465417	7.448762721	6.405222001	6.789999457	6.3287324	5.702109865	5.922635243	6.770920507	5.483363551	7.126572815
Bmt2	2.13253474	2.387282779	2.697662003	2.493460509	2.384920137	1.644943159	2.079152148	2.845840601	0.669239695	3.583938152
Bmx	0.055447376	0.018378565	0.102692735	0.0609955	0.103349285	0.296426631	0.034940826	0.182403373	0.083839709	0.430208882
Bmyc	2.108271921	1.768855085	4.832040341	2.899034855	3.536678722	0.497250451	2.241932743	2.015633004	1.135665049	1.96293647
Bnc1	0	0.029681612	0.01105667	0.021890777	0.022254719	0	0.056429873	0	0.054160873	0.02779171
Bnc2	0.00851315	0	0	0.018729969	0	0.00401577	0.008046994	0	0.007723431	0.019815722
Bnip1	6.575307315	4.608998003	8.175208652	5.632440718	5.786356453	4.067754785	3.820858204	4.494548328	4.302876783	3.763544951
Bnip2	14.87372364	13.76505755	16.87902907	14.81143262	14.56359754	19.39114307	15.68992003	16.13223106	17.4448204	18.19682537
Bnip3	122.0546945	129.294196	52.54493651	137.3990223	54.68483735	146.0930888	265.6321113	358.8077424	157.7340517	246.4523119
Bnip3l	18.57222224	21.64726567	18.17379638	23.39413533	17.74220107	24.18358446	29.88895815	41.58584655	21.84864457	39.20771144
Bnip3l-ps	3.657498262	3.636938625	3.662958001	4.569868846	4.090363027	4.387780432	5.932767683	8.021299556	4.874904181	7.020939003
Bnip5	0.048161454	0	0.021407677	0.074172757	0.010772272	0.072698947	0.127467965	0.399256499	0.13982009	0.206270461
Bnipl	0	0	0.068385965	0.169244209	0.03441159	0	0.116340369	0	0.055831208	0
Boc	0.137971471	0.049889419	0.097567374	0.096585392	0.098191156	0.153832647	0.094848404	0.086649841	0.159310594	0.233564172
Bod1	12.16170831	15.67801672	12.45812294	15.25250061	17.01238324	10.01612081	15.53988271	15.16914329	12.25548772	15.45431818
Bod1l	3.353762938	2.685728684	3.726853579	3.266546403	2.567184865	2.657389798	2.66250323	3.787857023	2.292736679	3.11276456
Bok	1.460635873	1.983800414	5.542377603	3.291957283	2.629539912	1.915761822	1.245957597	4.535455778	1.648345682	2.985246752
Bola1	12.07942464	13.34613714	12.92604912	13.0771826	13.58050036	6.873815145	9.78684909	9.019731357	6.668102971	6.843242091
Bola2	27.68749097	29.49841417	25.27338284	30.8205256	27.27807765	23.32244792	22.27685049	25.21036532	20.03545139	22.86336806
Bola3	9.049490002	9.095172467	12.51630538	10.33951931	10.09877896	6.998582775	9.196431627	7.301906781	7.7871846	6.653736925
Boll	0	0.027885679	0.015581503	0.030849361	0.015681121	0.013228419	0	0	0.012720945	0.013055064
Bop1	10.49278799	11.12794654	11.02978858	11.51871037	13.44234837	8.293911952	8.206771212	13.2617139	8.470510858	8.875787129
Bora	0.539856559	0.520554571	0.436300443	0.341928139	0.439089862	0.216073263	0.231952541	0.387479566	0.207784186	0.578798848
Borcs5	2.666597999	2.936727627	4.301484262	3.248842249	4.040386126	2.353436071	3.279468043	2.009120892	2.159099742	1.147949214
Borcs6	2.527337764	3.647104771	4.589487615	3.526140175	5.06692522	5.204883558	6.49677356	7.604358162	6.263505535	5.767998131
Borcs7	3.547808176	3.020258639	3.545400589	3.90280569	2.711731344	4.791891314	5.066500121	4.987508409	3.380790027	5.156852185
Borcs8	4.626275898	5.622552882	5.875345978	4.981478414	5.940283671	2.655682295	3.23922558	2.850524993	3.864016624	2.073913968
Bpgm	11.43155873	9.058863149	15.40026813	9.750781642	13.61055753	5.641304798	6.051135968	5.692972157	4.563290756	4.224656671
Bphl	78.19257905	83.42462816	85.00318176	87.84107283	74.59883842	22.51615596	30.78031052	20.04059085	17.50540148	10.69625241
Bpifa6	0	0	0	0	0	0	0	0	0	0
Bpifb4	0	0	0	0	0	0	0	0	0	0
Bpifb9a	0	0	0	0	0	0	0	0	0.049399672	0
Bpifb9b	0	0	0	0	0	0	0.051268156	0	0	0
Bpifc	0	0	0	0	0	0	0	0	0	0
Bpnt1	13.31433284	11.50389292	14.87009001	10.58492289	16.10381307	9.003886921	8.894302103	6.625166837	7.562210006	6.36492481
Bpnt2	8.552477429	9.116718935	9.133248914	10.80066818	9.220334913	9.359625645	12.98317498	8.533284259	8.589335574	14.3252668
Bptf	3.88829071	3.409834302	4.203812457	3.665644207	3.571116004	4.53075346	4.547435661	5.176062346	3.959467612	6.040284113
Braf	2.742146037	3.301373631	3.248664701	3.004063135	2.96530109	4.233299085	4.289643168	4.953955042	3.155975349	6.219258991
Brap	28.20970293	31.25415727	18.1451625	40.70872533	21.5725667	36.02273384	48.2476462	46.71815041	49.70204214	39.58789234
Brat1	2.380467696	1.71547283	2.719589459	2.250870555	2.34811665	1.07243201	0.884878743	2.692437173	1.407408896	1.830371495
Brca1	1.076816234	0.634526342	0.354550242	0.307109089	0.276533178	1.964069655	1.538088857	1.747567345	1.809121968	0.839200799
Brca2	0.369706588	0.318611265	0.273889826	0.428390486	0.336281896	0.334839724	0.577778058	0.549727535	0.17441368	0.330451739
Brcc3	6.043705943	5.761908849	6.632955289	5.702584335	6.340897155	5.302084948	6.643303956	6.431857242	4.137735116	5.371829219
Brd1	5.815571462	7.728422483	5.885944607	6.433157518	6.213709791	7.414008587	8.358086421	9.078472908	8.669267402	9.017740839
Brd2	22.72276673	31.14393549	22.60074513	30.45447558	30.3150274	28.44853697	23.6415491	29.44283327	32.17864555	30.57466529
Brd3	4.034858055	3.778079333	5.944377342	4.755118625	5.002382823	1.776822878	1.353725608	3.420519631	1.429815999	3.153933092
Brd3os	0.55901504	0.196190361	0.073082692	0.217041419	0.330974707	0.217160666	0.031082648	0.324524651	0.149164195	0.428629667
Brd4	3.231858637	3.445163544	3.404900505	3.8678888	2.836386085	3.873844316	3.704759531	4.143171857	4.388262462	5.428418823
Brd7	7.599194025	6.583597429	9.516895529	7.887784839	7.824069562	4.89332422	4.687374261	7.843543118	5.179813059	7.025423164
Brd8	3.655710284	2.321131633	3.129863384	2.76942665	2.21138392	2.875598152	3.109069083	4.045708717	2.555261931	4.822658005
Brd8dc	0.047027763	0.023381705	0	0.103466824	0.078890246	0.044367287	0.02222633	0.208852634	0.042665254	0.109464665
Brd9	3.388286221	2.686076039	2.724143478	2.851315291	2.16530843	1.826630032	1.638274861	2.172764161	1.884048202	2.994795662
Brdt	0.114341313	0.137635117	0.260809947	0.191983707	0.067301896	0.085162693	0.216160633	0.219747741	0.120113624	0.246536866
Brf1	2.492479634	2.569730283	2.37791109	3.087271674	2.495753093	2.091718103	2.118572496	3.570564273	1.831800661	2.581507721
Brf2	2.079147795	1.583586711	2.851185456	1.8735489	2.176796879	2.107596336	1.17081686	2.444829919	1.484941145	2.471259624
Bri3	23.33756582	24.17780987	14.47465801	24.91649635	10.11611076	9.045868454	14.02242515	14.56897926	8.042330905	12.53194269
Bri3bp	2.845179678	2.712277747	5.321747352	3.888628136	4.601930994	0.976080321	0.911279535	1.701762207	1.066631352	1.890089878
Bricd5	0.111413818	0	0.061904046	0.061281003	0.06229982	0	0.105313123	0	0.202157132	0
Brinp2	0	0	0	0	0	0	0	0	0	0
Brip1	0.864557099	1.40098807	0.293557942	1.50585389	0.590869519	0.256777754	0.438875515	0.158005805	0.217876903	0.365212493
Brix1	9.772826374	10.9456332	12.25529831	9.668729096	10.2039311	7.620775359	9.415723309	11.48289027	6.113348963	10.54096052
Brk1	35.80921519	35.86010413	41.03282808	35.20758693	36.13326947	29.52458614	36.24560305	37.79289616	30.55471196	35.32411735
Brms1	11.31815194	11.69667226	8.759152127	11.47239241	9.583652875	12.16512915	11.00407163	17.39310418	9.828161744	15.01654435
Brms1l	2.293423285	1.979329163	2.043653425	1.713671792	2.008325814	0.489889518	0.5521862	0.683284315	0.628128275	1.148240411
Brox	8.385502359	7.929898296	9.507236267	8.648029473	9.029422195	8.111564437	9.332190368	8.722984266	7.607625023	13.35969192
Brpf1	3.845484856	4.665119575	3.406412469	3.45673346	3.809100933	5.068745348	5.338135736	6.939627443	4.764649634	8.367890413
Brpf3	7.551501244	8.098170227	5.158752597	7.772111208	5.616962042	10.11916742	12.79658397	18.8147003	11.11881926	12.48937275
Brsk1	0.03195615	0.174770843	0.195311182	0.052730575	0.071476318	0.090444936	0.015103162	0.047306283	0.057983504	0.029753226
Brsk2	0	0	0	0.013088509	0	0	0	0	0	0
Brwd1	2.653958244	3.268214773	2.631818175	2.537658922	2.560192353	2.279966098	3.272855244	3.772676096	2.188514883	3.653324297
Brwd3	1.410079778	1.320181351	1.793548945	1.322077432	1.659449938	0.761345562	1.086800001	1.044776199	0.586498093	1.413865141
Bscl2	9.852186734	9.762964899	11.87472837	11.7552133	13.14951831	8.861386952	10.42251453	6.062257696	7.641511705	8.808632304
Bsdc1	26.71860536	22.97862083	17.30317563	22.86779401	23.49199369	20.00471864	26.11804938	36.95909262	23.9521365	30.8604503
Bsg	149.8496461	145.8235247	156.8674309	145.4893549	167.9388712	103.5394218	126.4820523	75.8673619	131.4623385	104.1601021
Bsn	0.002897829	0.00288154	0	0	0	0	0	0	0	0
Bspry	0.030872589	0	0.102921067	0.305655607	0.069052718	0.058252103	0.058364193	0.060936313	0	0.143721811
Bst1	1.165004124	0.330987248	0.660512986	0.26154606	0.05317887	2.40006892	0.337105683	0.281569591	1.22949354	4.84791634
Bst2	293.0273738	144.9040637	144.0603674	153.0453601	99.85728111	39.81711451	41.58304295	32.01901588	74.70844399	60.09496294
Bsx	0.013083578	0	0	0	0	0.024686816	0	0	0	0.060908254
Btaf1	4.248484322	5.553533904	4.28338991	5.075954494	4.995149978	5.32869888	6.888113099	6.900119092	5.041319073	6.699653381
Btbd1	5.365067998	7.202664833	8.924866878	8.134412888	9.283738681	5.122658204	7.7344864	8.149920977	5.797764376	8.020498325
Btbd10	0.422241128	0.629801421	0.58651688	0.381546204	0.387889536	0.348559673	0.349230382	0.431592233	0.444637283	0.645862327
Btbd11	0.135323927	0.127480964	0.332414722	0.117524672	0.08761761	0.631622215	0.208701762	0.513117671	0.575083636	0.450930408
Btbd16	0	0	0.016489002	0	0	0	0	0	0	0.096707922
Btbd17	0	0	0	0.050619022	0	0	0	0	0	0
Btbd18	0	0	0	0	0	0	0	0	0	0
Btbd19	1.465812282	0.929002326	0.178997487	2.657939077	2.251773494	4.027090509	0.806967912	2.3209348	2.01667569	1.019824628
Btbd2	8.237311164	7.001628199	8.376238672	8.366413156	6.23400701	4.322123756	3.157168458	7.260780838	3.480659512	3.088798383
Btbd3	0.913403594	0.811815782	1.221611607	1.200424471	0.822627816	0.976119064	0.947434926	1.076939141	0.660004345	1.362204989
Btbd6	2.966025832	2.734164266	2.107731305	2.604646271	2.576767941	1.909522082	2.65922273	4.233718999	2.148087486	2.429699075
Btbd7	2.944845622	3.709169827	3.461520764	3.657046903	3.651979157	3.309202633	3.946518383	3.958982792	2.505431207	4.612384644
Btbd8	0.375133054	0.20649562	0.394532828	0.331609237	0.419530035	0.233833959	0.253279902	0.674327076	0.182321789	0.343035933
Btbd9	0.742527224	0.668033946	0.563954363	0.736744388	0.686189245	0.714256336	0.747087026	1.061225872	0.701951519	0.766865095
Btc	0.926950572	0.595290397	1.287586929	1.083433636	0.345551711	0.892729677	0.401588671	0.419286752	0.367921059	5.825590706
Btd	39.385787	35.6867913	35.80958777	37.4338419	45.56809926	47.42246617	60.76298772	53.27823864	49.68259029	47.08527641
Btf3	87.86010818	83.59959733	75.87692367	92.21395918	76.41704689	71.51900612	71.56362504	99.13776814	69.62334587	80.9789533
Btf3l4	6.101935342	5.529485521	6.780747475	6.53389843	5.477436555	4.63346874	5.013263814	7.156966262	3.571939228	4.749107813
Btg1	5.886552426	10.26285091	15.0168959	10.79261202	11.61672776	29.56656395	24.16402246	20.79800761	27.37629227	40.47090878
Btg2	3.350762455	3.18861836	13.17245002	8.937664278	10.39580498	101.7023139	57.79442761	108.9488307	127.480956	23.36476579
Btg3	4.317168428	4.215551073	3.673710324	4.620793581	2.435800786	24.43761371	12.1320275	8.406074779	21.34771524	40.52151921
Btg4	0	0	0	0	0	0	0	0	0.070055843	0
Btk	0.976061065	0.951543531	0.935770735	0.357908929	0.342455796	1.227790527	0.524624108	0.812172704	0.65979713	2.387763067
Btla	0.079864116	0.17017539	0.278924268	0.125507723	0.051037732	0.107637154	0.053922136	0.213934277	0.041403176	0.159339896
Btn1a1	0	0	0	0	0	0	0	0	0.014575547	0
Btnl10	0	0	0.011695724	0	0.011770498	0	0	0	0	0
Btnl2	0	0.018036442	0.020156216	0	0	0.034224537	0	0.017900788	0.032911604	0.016888017
Btnl4	0	0.017499235	0	0	0	0	0	0	0	0
Btnl6	0	0	0	0	0	0	0	0	0	0.02424337
Btnl9	0.248046152	0.470880762	0.877036813	0.471313858	0.403494405	1.084972019	1.193634241	0.979186926	0.838771526	0.755826177
Btrc	1.212084708	0.822200578	1.362585437	0.935424284	1.014024156	0.673698231	0.71940212	0.913382345	0.792768203	0.629876459
Bub1	0.358321216	0.063626252	0.028441628	0.04223306	0.128805595	0.072439308	0	0.063147712	0.116100611	0.166810025
Bub1b	0.814986026	0.315157423	0.368968298	0.298844802	0.168785109	0.541063891	0.099861452	0.327681712	0.260153705	1.081998719
Bub3	12.42370666	12.1525851	13.01849129	11.38439101	13.32810266	8.784682464	8.251487082	10.48798621	6.932608131	9.918166884
Bud13	3.496390666	8.954472816	2.487740796	2.988448023	3.8257958	2.230702008	3.828022313	2.432788467	2.145127045	3.325623769
Bud23	8.108412195	8.372941909	11.40481711	7.952922762	11.54114492	6.392580986	8.897157965	8.226028998	7.407681234	5.965651007
Bud31	38.37605504	33.90769687	40.173946	37.19775732	39.02783067	21.67997929	25.00959606	25.88667173	22.65892946	22.08605829
Bves	0	0.011956611	0	0.013227356	0.013447266	0	0.034097375	0	0.010908782	0
Bysl	5.332050264	4.943829101	6.13339951	4.86684691	5.060575219	4.880850574	3.568923464	5.091534115	3.726124687	5.25966637
Bzw1	45.51095651	43.33061963	41.00977964	42.37123501	41.4031476	30.77746306	36.60210685	37.73765923	29.74308846	39.32938254
Bzw2	2.483074483	1.679671123	2.421430966	2.248405203	1.813515914	2.99597934	3.065611196	4.284287988	2.881046542	6.38525234
C030006K11Rik	10.00387183	9.977965936	10.98118618	11.3739358	11.76768666	5.467092587	6.515475964	11.91962471	6.419515812	8.462333922
C130026I21Rik	0.119067954	0.053817566	0.084199636	0.011907457	0	0.030635997	0.040926597	0.032047679	0.029460728	0.100781734
C130050O18Rik	0.194573023	0.214976981	0.216218373	0.130803572	0.108800366	0.356933013	0.071523967	0.149352081	0.068648045	0.392513273
C130073F10Rik	0	0	0	0	0	0.803470677	0.115002392	0.720423399	0.275945592	0.28319336
C130074G19Rik	53.10639426	66.80350548	69.87389311	70.58403013	75.45859828	68.08220111	93.551644	120.6329791	71.21032791	117.6323479
C1d	12.34217521	10.0458782	11.96391828	12.15373604	10.31504885	6.526245089	10.56871291	8.251300977	6.230732776	6.100922196
C1galt1	13.66305691	15.19092937	12.85175951	15.56276317	12.12179505	9.210842216	11.33867889	7.352534225	8.1010677	8.614344321
C1galt1c1	19.05379603	18.80010079	15.68554858	19.7035299	20.31962149	10.98718922	19.99614575	12.91196804	14.0764479	9.676531088
C1qa	33.05695356	34.24927039	74.43847057	32.52492044	27.03806409	109.7350633	40.27156297	65.45044363	62.1230547	140.939054
C1qb	52.72255278	43.27161445	79.04866259	38.07504147	28.24337488	144.8532453	55.35177606	88.07687226	83.20354475	192.2304218
C1qbp	55.30142024	48.59079502	58.91054661	53.38790425	51.07654713	39.894265	45.64899006	54.57696808	34.51446929	47.62748367
C1qc	48.65919075	41.29763378	83.06121525	38.17211129	27.34739974	156.3993934	53.10686418	85.97994295	86.85360448	214.6794468
C1ql2	0	0	0	0	0	0	0	0	0	0
C1ql3	0.070236849	0.052381524	0.019512594	0.038632412	0	0.016565845	0.016597721	0	0	0
C1ql4	0	0.220469407	0.615951432	0.040650139	0.785193267	0	0.209575216	0	0.033524727	0.137621045
C1qtnf1	4.179209418	4.567946435	3.473757319	4.018090382	1.566293122	8.6043538	4.998857231	7.640758446	6.780022714	11.14130784
C1qtnf12	0.462481206	0.585303718	0.700813779	0.64750964	1.363569024	0.356987053	0.357673978	0.539408613	0.534010076	0.391454259
C1qtnf2	0.309701422	0.068435671	0.650069188	0.227126987	0.654225304	0.162322696	0.390324102	0	0.28097211	0.384469202
C1qtnf3	0.04323845	0.021497698	0.144145582	0.118912339	0.072533577	0	0	0	0	0
C1qtnf4	0.017310204	0.043032248	0.028853826	0	0.067756029	0	0.008181174	0.008541719	0	0.008058455
C1qtnf6	0.477932923	0.376236696	0.442583962	0.438129506	0.244977454	0.563618856	0.282351694	0.668201959	0.75879596	0.704561524
C1qtnf7	0.091953292	0.152394003	0.340608904	0.303462713	0.479901148	0.549424702	0.695345586	0.272246094	0.695194054	0.370995805
C1qtnf9	0.247577066	0.328247171	0.275118871	0.181566596	0.153821001	0.12976168	0.078006823	0.24433379	0	0.076836713
C1ra	219.6254776	149.9063057	139.6818618	128.2332491	126.0698877	139.9297337	104.5790194	104.0677945	137.6083119	144.892202
C1rb	0.43590785	5.507460153	0.398918129	0.282073682	0.544850176	0.314483362	7.85297494	0.45550316	0.279156039	0.358110164
C1rl	60.55866632	56.05324813	60.34453666	58.05245063	51.07291598	37.00918645	47.47547066	40.11671317	36.62731267	25.83837404
C1s1	311.1695849	207.7753288	208.1079352	152.1226732	184.1569012	150.5401504	146.0587632	120.8588997	177.9400689	151.6003693
C1s2	0.187775393	0.186719864	0.069554846	0.0688548	0.11666589	0.118101652	0.078885938	0.061771841	0.037856999	0.097128301
C2	121.5405506	73.25383736	55.06563866	60.7967575	43.31929825	42.6673188	41.24038389	46.51989689	49.22516598	53.15839278
C2cd2	14.54874202	10.14819378	14.72236244	13.04851445	16.18895148	6.512060165	7.339625687	8.487023385	6.845835223	6.09965094
C2cd2l	13.15180141	13.2179467	9.050694045	14.43961	13.14725861	8.72289308	13.70265295	15.97478396	13.86038377	8.036266207
C2cd3	1.726695993	2.66336219	1.994325585	2.071470404	2.113511845	1.436609505	1.940584419	2.200539299	1.733039643	1.72792318
C2cd4b	0	0	0.091570228	0	0.092155668	0	0	0	0	0
C2cd4c	0	0	0.009138042	0.045230352	0.009196464	0	0	0	0	0.022969103
C2cd4d	0.25322092	0.209831256	0.984867023	0.232132065	0.424784408	0	0.039892547	0.124951855	0	0.117882464
C2cd5	0.776528523	0.475570884	0.754335187	0.42428583	0.534861256	0.591900694	0.490959052	0.573498161	0.503876651	0.550627535
C2cd6	0	0	0	0.00784907	0	0	0.006744423	0	0	0
C3	3571.161473	3023.827011	1889.981754	2131.995238	1730.920589	6006.687565	4631.680191	3982.231511	5209.647255	4880.771957
C330007P06Rik	5.23693214	4.581187415	4.66347754	5.068074781	4.329226206	2.483686171	2.883141314	3.233697109	2.568178647	2.648810559
C330018D20Rik	4.057502218	3.470704574	4.121019908	3.215639978	4.14736701	1.378888588	2.495023409	3.336957232	2.374909586	1.74672241
C3ar1	0.064596172	0.21839241	1.191584479	0.156331416	0.563480782	0.840996947	0.549531665	1.172999222	0.128928661	1.948639087
C4b	496.6328123	457.6648373	410.9746733	412.2049964	269.4924886	443.2663486	343.7430618	302.3880522	389.5290403	326.8867242
C4bp	458.4603832	351.7917716	381.6758255	324.6886603	328.2974555	644.9722996	396.1429228	194.5495237	425.5217579	429.9682838
C5ar1	0.194497314	0.580211999	0.816507135	0.190185711	0.435032125	2.670858906	0.367694417	1.834183024	0.568576765	3.078521193
C5ar2	0.288324224	0.435364554	0.723864322	0.270185478	0.35827487	0.36268402	0.111033361	0.474245263	0.174385305	0.367873675
C6	27.98979157	32.90851946	116.4724093	34.86823191	95.52320679	18.58223953	9.294151137	12.80398429	14.0361567	27.06936092
C7	0.413755563	0.644573272	0.888915654	0.53101579	0.94087115	0.65058066	0.404136167	0.462780051	0.350348801	1.168540053
C77080	17.45003425	12.54063416	14.65796787	23.09362508	14.36752294	6.518471018	8.729665102	14.31568329	9.162203101	7.10924929
C87436	1.822621387	2.261313192	1.960344477	2.152150435	1.944827242	1.380341579	1.817654087	2.203049983	1.236367515	1.961643703
C8a	262.3309874	282.9687935	320.1873364	249.6970246	320.7563439	48.45416023	42.63513191	26.57194197	91.48972278	35.67122062
C8b	214.9407176	151.5983684	251.669667	145.8527548	220.0445207	91.87745895	98.83053333	88.47313089	110.272246	73.07456209
C8g	111.0795769	162.4249525	198.634215	186.5951875	184.3323035	44.04503251	118.9697721	38.10680582	56.47381561	34.67985097
C9	147.4025494	181.8141934	403.2555362	193.388844	359.7773557	87.01317095	80.77777127	49.62891106	79.44462613	75.2016152
C9orf72	7.640229177	8.24847727	3.950527801	5.660320792	6.06830325	47.33745425	21.54770946	9.463647216	48.91649236	10.71386789
Caap1	2.05312962	2.2509822	2.252280415	2.171699985	2.178367812	2.011478233	1.890944536	2.311984366	1.432824599	1.372427501
Cab39	14.54959678	14.90153466	13.80237973	16.65663027	15.62114388	14.20657464	19.39738542	15.86561457	12.38963716	20.61482451
Cab39l	19.38245607	18.54682407	22.94135421	20.07947918	22.08500656	14.74470637	29.02807898	83.79187682	19.48302958	87.71094571
Cabcoco1	0.386152681	0.340098368	0.318767713	0.436928436	0.061693405	0.239401793	0.302435272	0.773076513	0.100094686	0.287626344
Cabin1	3.712592569	3.12832772	3.131480543	3.345992095	2.626250982	2.73593706	3.248570575	5.871160601	3.733421626	5.886042854
Cables1	0.913756615	0.495611007	0.313853326	0.383799088	0.037159988	2.711580489	5.245147962	11.16575456	6.782665054	8.925309333
Cables2	8.448837085	9.395253261	10.20605378	10.55974677	11.28367138	5.337633242	7.237496856	6.923648037	8.417905334	7.392317932
Cabp1	0	0.028930113	0	0	0	0	0.082501716	0	0	0.108352242
Cabp2	0.055875039	0.083341428	0.093136318	0	0	0.026357025	0.026407742	0.027571536	0	0
Cabp4	0.291547446	0.217431443	0.040497594	0.160359999	0	0.068763473	0.06889579	0	0	0.135724692
Cabp7	0	0	0	0	0	0	0	0	0	0
Cabyr	1.377895514	2.424111623	0.942264633	1.438037471	3.793155423	0.433314861	0.333960507	0.244074743	0.352585443	0.460531493
Cacfd1	10.27887935	11.88255384	7.074340582	7.980322062	9.886976611	5.626873611	6.617301546	9.935496454	6.274473143	4.982067871
Cachd1	0.391440313	0.344755373	0.285848101	0.369092788	0.150091631	0.379846876	0.126859263	0.24282495	0.243516706	0.374869085
Cacna1a	0.043875242	0.031163292	0.027860663	0.137901274	0.042058179	0.005913302	0.059246803	0.043300473	0.045491629	0.046686476
Cacna1b	0.004824932	0	0	0	0	0.018207894	0.022803662	0.123804844	0.109433727	0.089846421
Cacna1c	0.010579007	0.007013027	0.023511746	0.019395924	0.011831032	0.036595265	0.026665951	0.013920562	0.012796867	0.01969947
Cacna1d	0.097660961	0.165090376	0.13746537	0.139662929	0.094656581	0.098278443	0.11693022	0.192763192	0.085648103	0.075773852
Cacna1e	0.002067097	0.001027739	0.006891155	0.002273933	0.005779344	0.003900312	0.004884771	0	0	0.004811499
Cacna1f	0.027013516	0.026861667	0.04002486	0	0	0	0	0.008886546	0.016338413	0.025151317
Cacna1g	0.016979452	0.005628002	0.006289446	0	0	0.010679255	0	0	0	0.005269653
Cacna1h	0.015394934	0	0.005702516	0.011290245	0	0.004841335	0.014551952	0.00506442	0	0.019111562
Cacna1i	0	0.005598904	0.012513855	0.018581861	0	0.01062404	0.005322242	0	0	0
Cacna1s	0.033543584	0	0.037275152	0.009224998	0.046891832	0.079114852	0	0.00827604	0.007607982	0.031231229
Cacna2d1	0.027227813	0.014768051	0.049511097	0.03267519	0.008304606	0.037363591	0.046794359	0.017099808	0.022456398	0.062224793
Cacna2d2	0.019580394	0	0	0.032309445	0	0	0	0.01932389	0	0
Cacna2d3	0	0	0	0.016052853	0	0.027534297	0	0	0	0
Cacna2d4	0	0	0	0	0.009709695	0.008190991	0	0	0	0
Cacnb1	0.147462629	0.026660674	0.223455226	0.132723735	0.104945798	0.050589202	0.038014911	0.052920312	0.048648482	0.149778733
Cacnb2	0.054178552	0.013468501	0.022577125	0.007449965	0.030295291	0.051113539	0.03840892	0.013367202	0.036864528	0.044138246
Cacnb3	0.113320811	0.112683808	0.181894884	0.110808723	0.098569585	0.023757772	0.083312206	0.086983789	0.182770946	0.175848246
Cacnb4	0	0.013869309	0.005166443	0.015343335	0.010398949	0.377214792	0.153813051	0.027529992	0.531462062	0.047616121
Cacng1	0	0	0	0.101574663	0	0	0.043639727	0.045562937	0	0.085970254
Cacng2	0	0	0	0	0	0	0	0	0	0
Cacng6	0	0	0	0	0	0	0	0	0	0
Cacng7	0.224338441	0.159340988	0.320522216	0.334923841	0.448015869	0.12094118	0.257494535	0.04744277	0.072688495	0.149195348
Cacng8	0	0	0	0	0	0	0	0	0	0
Cactin	4.546759478	5.271355543	4.984593744	5.540014102	5.586514468	4.693485677	4.374882644	6.17744111	6.659162783	6.397446134
Cacul1	6.995537998	7.776691052	8.717241198	7.452156507	10.04344988	4.947017017	5.19955909	4.956643282	4.778935614	6.491027182
Cacybp	20.69283843	20.02816022	21.03967774	17.33252754	27.40016757	7.680050856	13.65211605	8.889167506	9.672525775	9.144186407
Cad	3.5889633	3.923355415	2.153465926	1.568998934	2.696038818	2.267035249	0.849942308	1.223999188	1.054870867	1.371264543
Cadm1	1.159381523	1.170807788	1.323448811	1.146362658	1.17046643	0.795872339	0.910404852	0.723468685	0.736691688	0.735039909
Cadm2	0	0	0	0	0.012646426	0.005334192	0.016033368	0	0	0
[truncated: 15,271 more rows]
