# Supplementary material for: Liver transcriptomics reveals features of the host response in a mouse model of dengue virus infection
Source: Front Immunol. 2022 Aug 26;13:892469. doi: 10.3389/fimmu.2022.892469 (PMC9459046; doi:10.3389/fimmu.2022.892469)
Supplement: Supplementary file 4 [file Table_4.xls]

gene_id	control_1	control_2	control_3	control_4	control_5	severe_1	severe_2	severe_3	severe_4	severe_5
0610009B22Rik	320	257	399	278	390	217	380	306	289	253
0610010F05Rik	276	302	312	309	317	259	343	357	260	293
0610010K14Rik	215	136	173	169	141	137	95	184	122	141
0610012G03Rik	282	319	315	336	275	155	234	293	224	261
0610030E20Rik	516	422	790	412	696	195	151	444	172	465
0610040J01Rik	524	535	456	530	485	304	315	292	323	259
1110002E22Rik	0	0	3	0	2	0	0	0	0	0
1110004F10Rik	678	534	603	585	554	675	619	735	589	777
1110008P14Rik	259	261	240	186	204	123	168	120	166	145
1110017D15Rik	0	0	0	0	0	1	3	2	1	3
1110025M09Rik	11	16	18	15	8	13	8	25	9	39
1110032A03Rik	419	434	478	392	448	295	411	407	362	378
1110032F04Rik	0	0	0	0	0	0	0	0	0	0
1110038F14Rik	102	123	94	83	75	74	42	76	44	96
1110051M20Rik	46	24	31	32	15	40	17	48	24	23
1110059E24Rik	244	200	205	226	190	125	237	194	158	154
1110059G10Rik	200	139	208	152	163	152	146	166	136	232
1110065P20Rik	186	169	134	147	175	141	238	136	137	135
1190005I06Rik	0	0	0	1	0	3	0	0	0	5
1190007I07Rik	107	111	91	101	93	33	51	41	47	53
1300017J02Rik	8825	9858	9087	8566	9312	8871	11182	10021	9125	7683
1500009L16Rik	0	0	0	2	0	0	0	0	0	4
1520401A03Rik	0	0	1	1	2	0	0	1	0	0
1600012H06Rik	424	344	424	400	376	307	353	425	319	473
1600014C10Rik	3236	3407	1852	2698	2193	1805	1766	2866	1990	2126
1700001C19Rik	67	90	156	106	129	70	80	107	58	74
1700001J03Rik	0	3	2	0	0	0	0	2	2	8
1700001L19Rik	0	2	2	0	0	0	0	0	0	0
1700001O22Rik	0	0	0	0	1	2	0	0	0	0
1700001P01Rik	0	1	3	0	1	2	0	1	1	0
1700003E16Rik	2	2	4	7	6	1	1	1	4	0
1700003F12Rik	3	0	1	0	2	4	3	0	2	4
1700007K13Rik	1	1	0	1	2	0	0	0	1	0
1700008O03Rik	1	2	0	1	0	0	4	0	1	2
1700010I14Rik	1	3	45	6	17	7	4	7	3	6
1700011L22Rik	1	2	0	0	0	0	0	0	0	0
1700012B07Rik	0	0	0	0	0	0	0	0	0	0
1700012B09Rik	0	0	0	0	0	0	0	0	0	0
1700013H16Rik	0	2	0	0	0	0	0	0	0	0
1700014D04Rik	0	0	0	0	1	0	0	0	2	0
1700016C15Rik	1	0	0	0	1	0	0	1	0	2
1700017B05Rik	184	180	590	261	843	3252	2145	2017	3829	1522
1700018B08Rik	0	0	0	0	0	0	0	0	2	0
1700019A02Rik	0	1	1	0	0	0	4	0	0	0
1700019D03Rik	0	0	0	0	0	0	1	0	0	0
1700020L24Rik	0	0	4	0	0	2	1	0	6	7
1700025G04Rik	49	69	59	63	48	129	83	91	85	141
1700028K03Rik	0	6	0	1	0	0	0	1	0	0
1700029H14Rik	0	0	0	0	0	0	0	0	0	1
1700029I15Rik	12	4	13	0	6	4	14	6	8	14
1700029J07Rik	6	5	19	10	3	2	11	7	8	6
1700030J22Rik	12	15	7	21	9	3	3	7	8	2
1700030K09Rik	59	39	56	37	47	18	42	49	22	31
1700037C18Rik	16	3	3	2	0	1	2	2	2	0
1700037H04Rik	64	38	59	30	37	17	28	23	13	28
1700056E22Rik	15	7	8	9	2	13	3	16	11	23
1700057G04Rik	0	0	0	0	0	2	0	0	0	0
1700065D16Rik	0	0	0	0	0	0	0	0	0	0
1700066B19Rik	1	0	1	0	0	0	0	0	0	0
1700066M21Rik	360	467	677	463	692	155	284	239	263	151
1700067K01Rik	1	3	0	2	2	35	36	8	16	28
1700088E04Rik	4	10	10	4	3	0	5	2	3	0
1700092M07Rik	1	1	1	1	0	0	0	0	0	0
1700093K21Rik	0	0	1	0	0	0	0	0	0	1
1700094D03Rik	61	75	57	49	59	69	50	102	44	40
1700102P08Rik	13	16	5	6	11	1	2	3	2	3
1700109H08Rik	6	18	5	10	11	13	17	7	22	14
1700113H08Rik	0	1	0	0	0	0	3	3	0	2
1700123O20Rik	515	557	503	544	486	470	628	450	457	503
1700125H20Rik	0	0	0	0	0	0	0	0	0	0
1810009A15Rik	0	0	0	1	0	0	0	0	1	0
1810009J06Rik	0	0	0	0	0	0	0	0	0	0
1810010H24Rik	57	33	35	42	25	138	156	469	124	181
1810013L24Rik	659	718	488	719	606	647	713	745	572	1008
1810020O05Rik	0	1	1	2	0	1	1	1	1	5
1810024B03Rik	20	21	22	17	19	10	20	3	8	12
1810030O07Rik	161	104	148	136	125	145	155	193	95	217
1810037I17Rik	374	269	253	313	276	139	249	198	174	214
1810046K07Rik	23	4	36	4	1	20	25	14	26	16
1810055G02Rik	1226	740	259	658	241	3182	1805	529	3506	356
1810058I24Rik	1147	1572	453	1286	619	518	368	304	368	446
1810062G17Rik	15	1	7	16	20	17	11	22	13	8
2010003K11Rik	485	233	102	230	69	109	84	53	81	78
2010106E10Rik	0	0	2	0	0	0	0	0	0	0
2010109A12Rik	0	4	1	0	1	1	1	5	0	1
2010315B03Rik	305	256	361	279	330	173	212	298	184	280
2200002D01Rik	181	109	113	133	93	81	39	41	62	49
2200002J24Rik	0	0	1	3	1	1	0	0	0	2
2210010C04Rik	1	0	0	0	0	0	0	0	0	0
2210016F16Rik	607	481	532	475	418	336	318	397	322	322
2210016L21Rik	165	89	129	139	87	51	42	86	41	91
2210408I21Rik	61	46	61	70	46	63	46	45	33	31
2210418O10Rik	9	39	30	7	11	7	7	5	5	32
2300009A05Rik	91	91	86	125	94	86	109	101	136	134
2310002L09Rik	0	0	0	0	0	0	0	0	0	0
2310009B15Rik	39	56	47	53	46	31	44	59	30	46
2310011J03Rik	222	184	189	197	165	178	118	240	134	220
2310022A10Rik	86	83	73	55	76	68	85	100	71	132
2310022B05Rik	294	249	308	303	191	170	208	258	236	359
2310030G06Rik	235	197	243	260	204	233	226	215	280	192
2310033P09Rik	110	93	101	82	78	92	68	101	86	137
2310039H08Rik	372	347	296	339	248	333	364	428	273	392
2310057J18Rik	0	0	0	0	0	0	1	0	1	0
2310057M21Rik	62	81	26	33	42	40	69	41	58	51
2310061I04Rik	342	375	343	331	365	251	423	566	387	444
2410002F23Rik	176	120	117	153	121	280	214	279	214	365
2410004B18Rik	131	122	101	94	127	81	90	89	112	94
2410004P03Rik	0	0	1	0	0	0	0	1	0	0
2410137M14Rik	0	0	0	0	0	1	0	0	0	0
2510002D24Rik	186	170	196	200	154	58	72	135	57	47
2510009E07Rik	159	147	224	110	153	194	145	130	147	219
2510022D24Rik	115	108	98	128	90	78	86	69	73	73
2510039O18Rik	511	479	452	440	477	604	727	1019	602	981
2610001J05Rik	272	215	260	215	248	195	164	221	175	208
2610002M06Rik	628	570	439	477	348	241	285	275	190	298
2610008E11Rik	134	103	189	146	118	134	141	208	107	180
2610028H24Rik	0	0	0	1	0	0	1	0	0	0
2610044O15Rik8	56	55	46	65	61	33	36	59	23	49
2610301B20Rik	120	90	142	97	99	95	106	134	74	102
2610318N02Rik	0	2	1	0	0	1	0	0	1	7
2610507B11Rik	3788	3748	3221	3510	3477	1780	2089	2944	2105	2488
2610524H06Rik	21	3	5	5	4	3	3	2	10	20
2610528A11Rik	0	1	0	0	0	0	0	0	0	0
2610528J11Rik	93	42	143	75	109	25	24	64	32	15
2700049A03Rik	101	58	64	50	64	26	31	45	20	45
2700062C07Rik	101	80	106	83	88	97	92	180	112	133
2700081O15Rik	56	51	46	50	42	50	43	57	60	49
2700097O09Rik	56	59	39	19	28	39	25	34	52	30
2810004N23Rik	369	327	417	336	314	317	344	369	318	332
2810006K23Rik	163	94	152	114	116	32	53	52	59	37
2810021J22Rik	39	16	57	38	40	18	13	40	19	34
2810408A11Rik	1	0	2	2	6	0	1	3	1	4
2810459M11Rik	1076	905	1268	1233	1493	652	630	1673	608	709
2900026A02Rik	1527	1532	1791	2374	1178	1663	1059	2023	2141	1638
3110009E18Rik	4	7	10	4	8	5	3	4	3	6
3110040N11Rik	229	117	131	114	145	98	119	125	139	68
3110082I17Rik	92	63	99	66	60	62	26	43	34	59
3300002I08Rik	116	105	97	76	80	46	54	60	45	88
3425401B19Rik	0	0	0	0	0	1	0	0	0	0
3830403N18Rik	3	1	5	3	0	2	5	0	7	4
3830406C13Rik	285	172	309	211	211	103	94	147	108	66
4430402I18Rik	7	11	25	15	12	8	4	3	5	2
4833420G17Rik	733	659	468	580	392	458	615	653	570	681
4833439L19Rik	1149	1258	1268	1081	1215	772	1014	873	895	952
4921507P07Rik	6	8	6	10	8	14	9	6	6	4
4921524J17Rik	118	105	116	138	158	146	258	209	235	239
4921528I07Rik	0	0	0	0	0	0	0	0	0	0
4921536K21Rik	0	0	0	0	0	0	0	0	0	2
4930402H24Rik	861	623	885	787	954	197	183	215	360	137
4930404N11Rik	0	2	0	0	3	0	0	0	0	0
4930415O20Rik	2	0	0	2	0	0	0	0	0	0
4930426D05Rik	0	0	0	0	1	0	0	1	0	0
4930430F08Rik	98	131	122	111	130	61	95	80	91	47
4930432K21Rik	1	0	2	2	0	2	3	2	5	5
4930438A08Rik	0	0	0	1	0	9	0	2	6	15
4930447C04Rik	0	0	0	0	0	0	0	0	0	0
4930453N24Rik	468	593	450	519	396	438	357	516	363	589
4930467E23Rik	21	13	18	14	29	4	12	9	3	9
4930486L24Rik	11	15	3	3	6	3	7	11	4	12
4930503B20Rik	0	0	0	0	0	0	0	0	0	0
4930503L19Rik	57	39	56	29	40	76	57	65	79	112
4930505A04Rik	0	0	0	0	0	0	0	0	0	0
4930512M02Rik	2	0	0	0	0	0	0	0	0	0
4930513O06Rik	9	2	2	9	4	4	2	0	2	1
4930522L14Rik	39	23	61	61	33	29	58	61	31	58
4930523C07Rik	271	345	126	354	124	199	180	261	164	272
4930524B15Rik	0	0	0	0	0	0	0	0	0	0
4930524J08Rik	0	1	4	0	2	13	2	3	1	10
4930544D05Rik	0	0	0	0	0	0	0	0	0	0
4930548H24Rik	0	0	0	1	0	0	1	0	0	0
4930550C14Rik	0	1	2	1	3	0	0	4	0	1
4930555G01Rik	0	0	0	0	0	0	0	0	1	0
4930558K02Rik	0	0	0	0	0	0	0	0	0	0
4930562C15Rik	0	0	0	0	0	0	0	0	0	1
4930563E22Rik	1	3	0	0	2	0	0	1	5	2
4930579F01Rik	0	1	1	3	0	1	0	0	0	0
4930579G24Rik	8	24	12	13	15	7	18	6	10	14
4930590J08Rik	6	4	5	11	8	1	10	20	12	7
4931406B18Rik	0	0	0	0	0	0	0	0	0	0
4931406C07Rik	2389	3125	3788	3432	4421	1414	1529	933	1270	738
4931414P19Rik	64	72	62	56	65	12	24	63	39	63
4931422A03Rik	0	0	1	0	0	0	3	2	0	0
4931428F04Rik	46	22	27	9	31	9	3	2	7	5
4932438A13Rik	1357	1584	2169	1431	2110	1356	2268	2018	1475	1984
4932438H23Rik	1	0	0	0	0	0	0	0	0	0
4933403O08Rik	0	0	1	0	0	0	0	0	0	0
4933405L10Rik	0	0	0	0	0	0	0	2	0	0
4933407O12Rik	1	1	9	0	0	0	1	4	1	4
4933411K16Rik	25	15	48	32	26	14	3	20	13	26
4933424G06Rik	0	0	0	0	0	0	0	0	0	0
4933427D14Rik	40	53	77	61	61	66	68	105	48	141
4933428G20Rik	0	0	0	0	0	0	2	0	1	1
4933430I17Rik	1	0	4	1	5	1	4	4	0	0
4933434E20Rik	653	515	435	477	465	344	355	581	331	469
4933440N22Rik	26	12	10	11	11	50	31	41	28	77
5031439G07Rik	1010	882	759	961	692	490	469	732	516	912
5430403G16Rik	18	10	49	23	10	16	21	52	15	25
5730409E04Rik	118	60	101	68	81	43	46	90	43	69
5730455P16Rik	345	330	360	348	349	297	406	470	273	438
5730507C01Rik	4	4	1	4	2	0	5	1	3	1
5830411N06Rik	0	1	1	0	0	1	0	0	2	0
6030458C11Rik	384	375	334	267	272	198	195	289	167	255
6030498E09Rik	0	1	0	0	2	0	1	3	0	0
6330403K07Rik	0	0	0	0	0	0	0	0	0	0
6330409D20Rik	2	0	0	0	0	0	0	0	0	0
6430548M08Rik	148	205	117	92	142	280	119	207	177	367
6430550D23Rik	18	17	40	21	15	6	16	25	8	13
6430571L13Rik	13	3	7	8	20	4	3	23	1	1
6430628N08Rik	0	0	0	0	0	1	0	0	0	0
6720489N17Rik	17	8	19	5	1	8	7	7	6	12
6820408C15Rik	0	0	1	0	0	0	0	1	0	0
8030462N17Rik	262	362	272	294	335	337	437	328	314	335
9030025P20Rik	27	13	11	15	23	9	11	11	38	15
9030624G23Rik	0	0	1	0	0	0	0	1	0	0
9130008F23Rik	2	3	2	10	0	0	2	2	2	4
9130019O22Rik	40	58	42	56	38	36	27	38	24	57
9130023H24Rik	91	49	76	43	42	33	24	48	26	51
9130401M01Rik	245	229	177	228	215	198	281	310	221	224
9130409I23Rik	409	229	199	363	261	38	14	23	8	4
9330159F19Rik	0	0	0	0	0	0	1	0	0	0
9430015G10Rik	64	101	49	55	127	35	64	57	60	59
9430038I01Rik	122	79	63	105	60	118	139	139	113	149
9430069I07Rik	1	0	1	0	0	0	0	0	0	0
9430078G10Rik	0	1	0	1	0	0	0	0	0	1
9530053A07Rik	0	0	0	2	0	3	1	0	0	1
9530057J20Rik	0	1	0	2	2	0	2	1	2	0
9530068E07Rik	2612	2416	2208	2528	2413	1982	2722	1771	2338	2487
9530077C05Rik	3	1	4	1	2	123	20	44	235	52
9830107B12Rik	0	2	2	2	1	1	2	3	0	1
9930012K11Rik	0	2	7	0	2	7	5	5	3	13
9930021J03Rik	392	516	407	547	413	360	437	332	361	334
9930104L06Rik	97	75	114	82	108	75	74	105	54	125
9930111J21Rik1	43	26	19	39	8	23	3	13	7	77
9930111J21Rik2	4	1	0	1	1	2	0	1	0	3
a	0	0	0	0	0	6	0	1	4	5
A130010J15Rik	130	172	125	191	170	114	181	128	120	92
A1bg	17	11	2	6	5	185	114	3	151	41
A1cf	3823	5122	4604	5681	5555	1954	2501	2829	2104	1119
A2m	3	4	3	2	3	36	7	3	23	63
A2ml1	595	292	248	275	151	249	51	77	159	120
A3galt2	0	0	0	2	0	2	4	1	1	1
A430005L14Rik	392	341	359	333	305	395	493	519	412	459
A430033K04Rik	78	66	87	67	78	31	31	54	20	56
A430057M04Rik	4	7	2	2	3	1	0	1	0	8
A4galt	8	6	8	4	1	3	2	5	0	10
A4gnt	4	0	1	0	0	0	0	0	0	0
A530016L24Rik	0	0	0	1	0	0	1	2	1	0
A530032D15Rik	5	4	3	3	0	2	0	0	4	3
A530064D06Rik	2	5	3	0	0	13	2	4	2	9
A630001G21Rik	25	14	23	13	10	37	13	15	13	57
A630076J17Rik	0	0	0	0	0	0	0	0	0	0
A630095N17Rik	0	0	0	0	0	0	1	0	0	0
A730008H23Rik	256	235	377	497	188	154	108	256	121	169
A730046J19Rik	2	0	0	0	0	0	1	0	1	0
A830018L16Rik	0	0	2	0	0	0	0	0	0	0
A930007A09Rik	0	2	3	0	6	3	1	7	3	13
A930009A15Rik	0	0	1	0	0	0	0	2	0	0
A930017K11Rik	0	0	0	0	0	0	0	1	0	1
A930018O16Rik	1	3	0	1	0	0	0	0	0	1
A930018P22Rik	4	2	0	4	3	0	1	1	2	3
A930033H14Rik	89	52	9	57	12	23	5	44	16	20
AA414768	0	0	5	2	4	4	2	0	1	3
AA467197	1	3	3	1	0	15	3	0	9	22
AA986860	87	66	25	95	41	231	189	168	220	143
Aaas	163	158	147	149	186	65	79	107	91	70
Aacs	1766	1520	1603	619	1981	363	328	309	312	202
Aadac	8680	10640	11851	11176	11260	2567	6721	2907	3340	1972
Aadacl2fm1	0	0	0	1	0	0	0	0	0	0
Aadat	950	1146	1649	1273	1542	790	1177	1184	823	759
Aagab	395	328	584	366	431	254	339	498	273	476
Aak1	423	481	430	444	494	479	420	590	397	522
Aamdc	297	316	264	272	190	106	208	137	141	83
Aamp	2411	2464	1700	2249	1910	1874	2401	2520	1998	2123
Aar2	356	384	358	348	377	252	267	307	290	343
Aard	3	3	9	10	7	4	1	0	1	3
Aars	5578	6009	4231	5280	4323	3306	2731	2578	3708	3285
Aars2	261	294	294	280	314	161	242	198	199	152
Aarsd1	282	284	272	288	275	171	196	233	170	168
Aasdh	134	110	181	85	186	56	65	112	59	78
Aasdhppt	365	426	526	434	620	238	391	347	261	203
Aass	4108	5156	4461	5049	3609	11612	21607	17032	13111	19526
Aatf	261	219	306	291	202	204	221	343	192	301
Aatk	26	31	40	24	31	47	26	35	27	83
AB010352	51	34	119	61	60	31	39	49	33	56
AB124611	95	89	102	66	27	298	66	123	233	470
Abat	4162	4624	6838	5467	5617	3147	4240	3754	3212	2955
Abca1	5464	4718	5235	3899	4953	18557	9608	8942	9531	16731
Abca13	1	4	6	0	1	20	6	9	27	26
Abca14	2	3	6	8	3	2	6	2	5	3
Abca17	0	0	0	0	1	0	0	0	4	0
Abca2	797	688	1654	947	1591	400	542	440	543	458
Abca3	1454	1646	1544	1735	1617	1317	1384	1302	1873	1405
Abca4	3	4	3	4	0	0	1	15	1	12
Abca5	111	158	124	144	163	149	241	252	136	152
Abca6	5721	6435	4278	6582	3876	7736	14129	15802	8512	12543
Abca7	143	184	199	146	185	273	212	216	248	287
Abca8a	1168	3172	2124	3284	3743	180	316	548	249	116
Abca8b	2500	2084	1999	2341	2374	762	832	1036	1025	604
Abca9	57	81	235	48	97	240	94	189	101	216
Abcb10	659	629	788	595	1011	322	307	239	358	172
Abcb11	5392	8152	18198	10000	15554	3296	7704	6345	6394	2700
Abcb1a	169	136	62	217	49	66	261	180	130	115
Abcb1b	28	26	16	25	48	25	39	22	20	56
Abcb4	4348	6353	3311	8191	4452	1766	3269	3916	2809	3107
Abcb6	1233	1290	914	1219	1400	616	972	1035	855	740
Abcb7	1420	1210	986	1180	957	830	929	836	802	771
Abcb8	673	427	551	522	448	598	565	721	504	606
Abcb9	24	19	33	21	44	24	26	45	29	39
Abcc1	49	61	84	55	37	175	49	88	84	183
Abcc10	202	219	187	214	210	146	137	291	189	197
Abcc12	68	16	7	43	15	1	0	0	1	4
Abcc2	11803	11749	5516	13329	8038	10387	10864	11830	8662	9143
Abcc3	5934	4871	2639	4520	3896	3213	1601	7690	1433	3246
Abcc4	76	66	61	82	31	206	117	236	139	265
Abcc5	139	142	149	90	72	205	94	140	120	331
Abcc6	2365	2581	2477	2516	2368	1077	1815	2350	1918	971
Abcc8	0	0	0	0	0	0	0	0	0	0
Abcc9	313	387	380	403	425	832	633	733	799	723
Abcd1	730	379	406	363	345	313	217	303	355	357
Abcd2	493	770	213	969	241	418	451	756	307	545
Abcd3	7416	10283	13264	14399	12245	3641	5253	3157	4147	2774
Abcd4	234	139	188	134	135	467	854	1594	583	758
Abce1	1982	1871	1976	1787	2026	1742	2165	2431	1619	2216
Abcf1	1444	1509	1011	1261	1275	1499	1322	1550	1429	1596
Abcf2	847	788	665	759	702	904	960	1112	954	1125
Abcf3	1070	970	807	866	949	625	499	1048	676	585
Abcg1	205	160	199	118	70	231	126	189	157	685
Abcg2	1522	1660	2023	2100	2525	735	745	649	555	525
Abcg3	129	73	164	78	72	26	8	40	23	42
Abcg4	2	2	3	1	1	0	0	0	2	0
Abcg5	1708	1827	769	2133	1065	1609	2297	2283	1743	1798
Abcg8	1819	1879	882	2246	1288	1746	2727	4421	2068	2102
Abhd10	134	115	134	115	86	112	135	131	93	175
Abhd11	460	444	400	432	394	388	386	414	376	434
Abhd12	581	448	580	571	435	575	583	718	578	744
Abhd13	412	512	472	499	487	522	628	507	483	675
Abhd14a	112	97	212	124	209	46	97	88	66	45
Abhd14b	2167	2479	2776	2337	2151	1122	1801	1581	1381	915
Abhd15	573	543	646	755	563	805	1145	2153	966	1285
Abhd16a	1021	949	578	1075	502	420	547	554	441	451
Abhd16b	0	0	1	0	0	0	0	0	0	0
Abhd17a	614	623	588	612	593	469	597	546	451	534
Abhd17b	339	376	307	423	329	326	391	282	270	428
Abhd17c	865	1169	1052	973	1136	1746	1707	1358	2561	1645
Abhd18	390	297	427	325	509	134	118	197	221	143
Abhd2	1436	1159	504	1000	569	949	1278	1025	1201	1628
Abhd3	862	935	910	1052	1199	667	986	570	875	591
Abhd4	1372	641	749	714	689	819	503	721	731	1109
Abhd5	446	474	1025	473	1161	400	473	438	486	424
Abhd6	513	943	515	1180	903	348	536	253	737	228
Abhd8	58	67	87	66	141	67	76	84	74	83
Abi1	752	826	754	722	651	1007	1015	1308	937	1357
Abi2	53	47	33	41	33	57	39	73	54	127
Abi3	111	129	149	63	75	167	64	152	89	362
Abi3bp	53	78	73	55	84	79	68	71	72	93
Abitram	113	104	74	76	68	60	78	80	68	109
Abl1	692	541	551	621	410	580	416	612	433	622
Abl2	257	234	198	259	182	483	337	421	355	462
Ablim1	738	438	695	401	646	543	285	698	640	529
Ablim2	35	30	37	25	32	39	36	38	34	20
Ablim3	240	251	399	245	636	785	1006	1431	924	1757
Abo	0	0	0	0	0	0	2	0	0	0
Abr	164	120	215	106	88	274	108	191	129	444
Abra	0	0	0	0	0	0	0	0	0	0
Abracl	287	177	146	169	82	178	234	201	182	232
Abraxas1	100	92	119	124	73	72	121	116	68	92
Abraxas2	550	418	556	457	518	452	513	535	515	547
Abt1	222	183	172	194	198	214	284	275	290	241
Abtb1	315	322	308	328	329	302	331	472	288	357
Abtb2	148	102	579	86	257	659	997	781	1203	817
Acaa1a	4150	4010	1654	3519	1590	1523	1140	2174	1706	1589
Acaa1b	3279	11247	11975	17407	14395	122	747	265	206	143
Acaa2	9689	14913	10912	15528	13155	3839	7022	4040	4582	2922
Acaca	3946	3896	3300	2746	1516	1408	1320	763	1249	885
Acacb	5042	1599	5616	1425	2045	1280	1962	2049	2722	850
Acad10	586	454	383	469	327	233	267	360	266	188
Acad11	6382	8715	5060	8570	6577	2507	4525	4849	3667	2265
Acad12	141	91	91	103	75	23	23	67	46	26
Acad8	965	1073	976	1069	1022	526	819	795	623	809
Acad9	719	577	614	612	546	266	259	250	273	202
Acadl	5244	5466	2524	5483	3611	1708	2618	1961	2086	1781
Acadm	6154	6154	3664	6345	4738	2480	4100	3240	3574	2233
Acads	2465	2820	2107	2884	2396	1060	1617	1421	1323	1088
Acadsb	2158	2440	2592	2452	2786	811	1202	1126	986	725
Acadvl	8681	8955	6311	9295	7666	3331	5039	3908	3838	2858
Acap1	20	13	50	40	36	45	24	27	40	52
Acap2	488	430	433	450	369	544	492	548	417	848
Acap3	79	106	64	75	87	57	97	111	93	123
Acat1	6637	6954	5086	7172	6160	1439	2401	1465	1030	952
Acat2	864	592	1737	706	989	626	324	136	506	87
Acat3	2798	2496	3988	2640	3522	1313	1191	634	1523	703
Acbd3	649	500	403	399	413	482	435	497	481	570
Acbd5	4869	5298	4480	6214	5073	2464	3169	2801	2634	2196
Acbd6	438	384	326	336	244	272	339	429	303	355
Accs	100	36	55	49	17	71	39	94	67	92
Accsl	1	0	0	0	0	0	0	0	0	1
Acd	209	201	158	180	159	160	166	197	175	196
Ace	27	48	21	36	27	133	53	47	68	163
Ace2	1	15	13	5	14	13	11	17	24	22
Acer2	385	395	185	198	111	640	480	655	598	952
Acer3	258	273	278	307	205	242	259	260	234	398
Ache	2	7	2	8	6	5	0	4	9	10
Acin1	1128	1062	1235	960	1101	968	1035	1351	1179	1434
Ackr2	32	16	32	22	9	152	36	43	98	201
Ackr3	6	8	19	11	15	40	30	15	31	25
Ackr4	5	0	7	21	16	3	2	2	8	0
Acly	7000	4835	15956	2553	5356	3213	2849	1339	3076	2388
Acmsd	128	119	388	70	276	1192	1203	2715	2330	1496
Acnat1	1242	1523	3245	1528	3163	671	544	868	1057	450
Acnat2	812	882	1141	1011	817	4382	2048	2966	3884	2895
Aco1	4154	4317	4761	4301	4813	2682	3520	2923	2747	2335
Aco2	3285	3187	2608	2977	2453	2849	3448	3812	3748	2866
Acod1	47	91	26	11	2	183	1	11	23	477
Acot1	116	420	207	616	485	21	37	48	20	28
Acot10	2	0	0	0	0	0	2	0	0	0
Acot11	167	53	187	101	73	115	59	51	87	57
Acot12	2523	3145	1484	3619	1772	2362	5245	3706	3189	2546
Acot13	684	768	636	887	631	229	415	262	319	156
Acot2	87	142	51	215	41	10	20	34	15	35
Acot3	535	861	17	1501	30	67	181	140	44	31
Acot4	798	964	207	1196	323	296	401	549	316	215
Acot5	0	0	0	0	0	2	0	0	0	0
Acot6	55	15	45	38	23	3	1	6	3	14
Acot7	234	278	266	299	244	258	350	385	298	234
Acot8	183	260	185	263	217	65	96	91	108	88
Acot9	166	93	103	83	66	133	104	107	102	219
Acox1	36234	49846	38529	43277	38115	16273	17459	15567	17686	12799
Acox2	4475	2521	3576	2710	3682	4062	3205	5909	2970	2105
Acox3	756	541	677	614	562	454	311	442	454	490
Acoxl	0	0	1	0	0	0	0	0	0	1
Acp1	1221	1131	865	995	963	760	801	835	674	768
Acp2	1249	856	1373	917	1122	931	554	1044	678	921
Acp5	1083	1401	1751	1588	1731	1542	1228	1263	958	1778
Acp6	497	469	414	517	536	282	486	453	350	320
Acpp	210	130	490	103	55	905	253	310	166	1003
Acr	0	0	0	1	0	0	1	3	4	1
Acrbp	41	36	65	21	65	13	14	24	22	27
Acsbg1	0	3	7	5	1	1	5	1	1	5
Acsbg3	2	1	1	0	1	0	0	0	0	0
Acsf2	4690	4256	2952	4901	3478	1151	1095	678	1693	843
Acsf3	665	473	483	481	449	226	272	315	205	253
Acsl1	7130	12712	17391	19791	24980	6588	10084	4769	7281	7540
Acsl3	497	481	899	416	655	939	598	344	853	383
Acsl4	1450	1177	1555	1060	1416	2427	2561	2071	2715	3481
Acsl5	6900	6130	11544	7491	7177	2468	4229	2066	2677	2296
Acsl6	0	2	5	4	2	0	1	0	0	0
Acsm1	11931	8324	5887	7512	6117	4111	3139	2663	3437	1810
Acsm2	35	37	51	50	67	25	10	13	9	12
Acsm3	2457	2628	1793	2481	1937	1480	2295	2165	1708	1079
Acsm5	3080	2976	1747	3338	2152	756	636	827	788	530
Acss1	1	6	3	9	2	4	7	8	11	7
Acss2	2576	1904	11760	3255	4009	2933	2135	1825	2113	1417
Acss3	258	354	429	676	305	820	901	1247	1450	651
Acta1	0	0	0	0	0	0	0	0	0	0
Acta2	70	74	150	182	79	94	96	42	74	84
Actb	10421	6724	9644	5679	9508	7072	3271	4540	5637	8399
Actc1	1	0	3	0	2	0	1	0	1	0
Actg1	2514	881	1565	1466	1049	2936	978	2408	3690	3328
Actg2	15	5	10	69	16	2	17	5	14	11
Actl6a	333	329	327	327	311	276	294	323	289	361
Actl7b	0	0	0	0	0	2	0	0	0	0
Actl9	0	1	0	0	0	1	0	0	0	0
Actn1	961	743	681	751	530	367	268	384	397	456
Actn2	0	0	4	0	0	0	0	0	0	1
Actn3	0	0	1	0	0	0	1	0	0	1
Actn4	3023	2565	2685	2290	2763	3210	2923	3501	3420	2919
Actr10	720	702	673	707	637	541	696	618	520	649
Actr1a	996	1125	1003	978	1091	1092	1080	1123	1209	1326
Actr1b	1359	1371	1070	1279	1255	1088	1441	1450	1260	1285
Actr2	2549	2311	2154	2256	1976	2266	2270	1642	2033	3110
Actr3	1708	1539	1666	1546	1340	1857	1563	1913	1741	2866
Actr3b	3	2	1	3	1	2	3	1	2	3
Actr5	105	93	104	108	83	107	78	207	143	137
Actr6	257	208	262	256	191	123	260	229	178	141
Actr8	453	506	480	468	452	448	511	627	515	434
Actrt3	0	0	0	0	0	0	2	0	0	0
Acvr1	302	245	357	226	361	324	298	417	290	335
Acvr1b	486	202	262	522	218	557	256	528	403	502
Acvr1c	0	0	2	0	4	2	0	0	0	1
Acvr2a	374	526	473	452	510	504	632	621	346	688
Acvr2b	166	129	137	159	151	122	98	280	113	225
Acvrl1	75	79	103	80	48	109	35	74	53	111
Acy1	408	459	298	448	321	206	419	237	372	144
Acy3	681	531	817	727	781	181	254	170	232	131
Acyp1	104	113	138	89	125	36	45	67	50	42
Acyp2	35	22	15	35	44	20	10	8	9	15
Ada	41	42	20	37	19	40	44	43	59	49
Adal	263	280	273	283	345	122	158	173	182	128
Adam10	794	672	763	645	543	689	500	613	557	1070
Adam11	99	185	253	177	48	68	46	122	70	58
Adam12	4	0	7	2	3	5	0	0	0	2
Adam15	98	71	76	37	50	109	65	79	99	162
Adam17	407	430	514	297	410	602	361	344	520	626
Adam19	28	19	63	38	31	67	20	37	43	121
Adam1a	16	14	8	6	9	5	2	1	8	7
Adam2	2	8	1	1	4	13	0	1	1	1
Adam21	0	0	1	0	0	1	1	2	0	0
Adam22	8	2	8	4	2	4	4	1	4	5
Adam23	153	246	252	203	115	822	447	633	592	768
Adam24	1	0	0	0	0	0	0	0	0	0
Adam28	0	0	0	0	0	0	0	0	0	0
Adam3	0	0	0	0	0	0	0	0	1	0
Adam32	4	1	3	3	8	2	2	0	1	0
Adam33	15	14	17	14	10	6	18	11	17	13
Adam4	4	7	6	6	2	1	4	3	5	0
Adam5	0	0	0	0	0	0	0	0	0	0
Adam8	15	17	37	15	16	85	8	22	43	108
Adam9	1760	1855	1579	1622	1717	2129	1967	1255	1732	2264
Adamdec1	90	55	139	70	38	243	100	85	129	221
Adamts1	251	223	237	207	198	2009	504	606	2204	541
Adamts10	64	67	135	55	105	84	70	108	83	136
Adamts12	15	7	22	6	9	25	18	18	16	29
Adamts13	21	51	71	53	65	39	21	36	49	35
Adamts14	25	25	16	13	10	55	26	46	65	69
Adamts15	17	15	17	10	15	32	37	19	40	70
Adamts16	0	0	1	0	2	0	0	0	0	0
Adamts17	2	1	3	1	3	0	1	0	2	2
Adamts18	0	0	0	0	0	0	2	0	0	0
Adamts19	0	0	0	0	0	0	0	0	0	0
Adamts2	56	66	107	67	64	926	351	356	454	619
Adamts20	0	0	0	1	0	0	0	0	0	1
Adamts3	14	9	2	4	5	35	19	16	25	53
Adamts4	3	10	20	4	17	57	16	21	18	63
Adamts5	7	9	58	26	32	26	14	16	16	44
Adamts6	102	105	9	113	7	100	162	106	117	89
Adamts7	128	104	189	141	127	103	86	361	183	204
Adamts8	0	1	1	3	2	0	0	0	0	2
Adamts9	36	16	22	23	31	19	23	15	16	73
Adamtsl1	12	10	22	13	12	13	3	7	3	13
Adamtsl2	46	55	88	38	70	140	101	84	106	173
Adamtsl3	9	0	3	1	1	4	2	0	3	7
Adamtsl4	32	23	41	56	31	127	47	86	113	127
Adamtsl5	9	5	9	8	9	2	9	5	6	13
Adap1	29	26	35	45	9	57	18	37	32	81
Adap2	782	701	817	1001	876	551	559	551	443	779
Adar	758	793	359	636	259	481	261	425	313	826
Adarb1	338	325	249	363	209	587	476	929	503	651
Adarb2	1	0	4	0	5	0	0	0	0	0
Adat1	104	110	149	104	109	27	49	110	41	121
Adat2	70	52	49	58	31	60	49	77	70	113
Adat3	20	17	17	12	10	22	8	19	22	32
Adck1	220	169	251	179	259	186	223	262	244	173
Adck2	187	225	167	190	178	113	148	156	122	162
Adck5	275	212	437	406	579	121	288	307	277	186
Adcy1	26	25	9	6	26	593	515	906	726	946
Adcy10	0	0	1	2	2	11	22	7	6	23
Adcy2	1	0	2	9	1	11	3	1	38	5
Adcy3	14	15	26	19	14	19	12	18	19	34
Adcy4	59	72	139	62	74	282	83	115	202	349
Adcy5	16	11	40	26	33	14	11	22	29	10
Adcy6	817	848	354	1028	500	412	502	847	455	656
Adcy7	90	63	231	48	73	162	57	107	107	362
Adcy8	0	0	0	0	0	2	0	0	0	1
Adcy9	728	448	671	555	517	556	598	1410	582	628
Adcyap1r1	7	3	12	21	12	1	21	6	1	8
Add1	797	530	812	523	587	549	411	862	570	758
Add2	2	0	0	0	0	0	0	0	0	0
Add3	186	202	233	212	168	192	207	231	220	443
Adgb	50	35	114	30	38	185	54	113	93	202
Adgra1	0	2	0	0	0	0	0	0	0	0
Adgra2	103	95	102	108	77	136	82	107	141	144
Adgra3	638	731	756	780	913	299	258	351	317	250
Adgrb1	1	0	0	0	0	3	0	0	0	2
Adgrb2	0	0	0	3	0	0	0	0	0	0
Adgrd1	11	4	5	22	5	6	5	0	5	10
Adgre1	328	410	889	309	275	1154	336	567	829	1160
Adgre4	62	196	294	64	114	397	89	241	164	329
Adgre5	337	330	573	261	308	809	329	609	488	1312
Adgrf1	59	52	217	75	342	128	208	215	96	109
Adgrf2	0	0	1	0	6	0	1	2	1	0
Adgrf3	0	0	0	0	0	0	1	0	1	4
Adgrf4	1	0	0	1	0	1	1	1	1	1
Adgrf5	457	635	499	507	212	1803	1421	1814	1567	2667
Adgrg1	42	42	80	62	41	177	99	142	124	109
Adgrg2	65	74	17	71	21	29	23	74	11	32
Adgrg3	56	35	96	36	40	153	87	103	137	227
Adgrg5	3	3	15	9	6	3	0	0	1	4
Adgrg6	19	29	32	36	39	35	38	46	35	69
Adgrg7	0	0	0	122	0	0	62	0	0	0
Adgrl1	90	53	80	60	68	99	64	93	77	130
Adgrl2	1232	1119	984	944	805	994	867	943	894	881
Adgrl3	17	8	21	7	2	11	20	14	10	17
Adgrl4	149	152	213	121	80	310	212	320	280	381
Adgrv1	20	27	23	46	63	9	19	10	4	4
Adh1	23932	32029	37008	32694	41998	14547	18432	13285	12734	6146
Adh4	1370	1835	2740	2165	3046	395	340	223	266	95
Adh5	7976	7653	7042	7648	5735	6005	6900	6649	4892	4887
Adh6a	0	0	0	6	0	0	0	0	0	1
Adh6b	3	0	0	5	2	3	1	1	9	3
Adh7	316	124	36	151	73	359	259	255	287	112
Adhfe1	2980	2441	2122	2415	1691	1185	977	1053	1138	1106
Adi1	2554	2764	2199	2685	2376	1107	1805	1152	1293	1111
Adig	0	2	0	0	1	1	0	0	0	0
Adipoq	5	3	0	0	0	0	0	0	4	5
Adipor1	1846	1892	1643	1696	1547	2182	2232	2630	2256	2790
Adipor2	9692	10604	11841	11047	10158	4437	6362	4618	4821	3752
Adk	11938	11521	8820	10099	6593	12820	16737	12417	12167	9157
Adm	19	13	19	8	17	67	40	66	65	123
Adm2	3	2	0	0	0	0	0	0	0	0
Adnp	1010	990	916	1097	990	755	786	1052	668	911
Adnp2	141	210	147	164	196	160	182	250	124	336
Ado	210	263	286	210	267	267	259	362	228	338
Adora1	860	484	190	690	313	805	977	2502	1149	1979
Adora2a	30	22	35	22	15	27	4	14	24	59
Adora2b	0	0	0	0	3	4	0	0	1	8
Adora3	0	1	1	0	0	4	0	1	0	2
Adpgk	370	386	350	336	351	508	425	592	443	641
Adprh	79	77	244	76	183	142	89	97	96	150
Adprhl1	0	0	0	0	0	0	0	0	0	0
Adprhl2	158	132	175	178	179	189	203	272	202	246
Adprm	274	209	197	211	164	169	189	434	198	230
Adra1a	135	70	104	124	107	59	56	45	44	16
Adra1b	487	527	1510	627	1283	312	360	153	329	134
Adra1d	0	0	3	0	0	1	0	0	0	0
Adra2a	0	2	0	0	0	43	54	127	214	109
Adra2b	13	14	53	25	41	12	7	11	21	14
Adra2c	1	0	0	0	0	0	0	0	0	0
Adrb1	11	11	25	9	11	24	10	30	27	42
Adrb2	39	38	18	26	11	713	224	327	976	209
Adrb3	48	26	100	65	69	72	25	56	23	9
Adrm1	1311	1158	1161	1172	1230	1188	1187	1431	1254	1345
Adsl	357	242	307	272	256	250	221	373	255	352
Adss	1018	941	805	898	868	601	865	936	779	886
Adssl1	350	400	318	481	238	271	302	499	155	375
Adtrp	1278	1827	1674	1886	1772	629	962	590	558	369
Aebp1	20	33	39	48	30	31	63	20	64	79
Aebp2	419	471	390	457	378	586	669	701	425	755
Aen	199	188	210	217	264	179	137	368	139	265
AF366264	0	0	0	0	0	0	0	0	0	0
Afap1	14	14	30	24	18	28	10	5	27	28
Afap1l1	38	52	64	32	22	95	89	89	63	131
Afap1l2	29	35	25	18	22	6	4	9	6	21
Afdn	1756	1302	1397	1215	1351	2399	1526	1985	2049	1834
Aff1	648	580	757	618	733	1320	1361	1410	1583	1661
Aff2	0	0	6	1	1	8	2	4	4	4
Aff3	5	1	3	6	3	4	9	10	8	11
Aff4	2337	2489	1687	2270	1834	4193	5089	3743	4841	4564
Afg1l	175	166	190	152	216	79	105	127	135	47
Afg3l1	1130	1042	835	914	867	776	781	964	841	785
Afg3l2	1768	1654	1415	1769	1305	1230	1391	1797	1298	1630
Afm	2724	3899	3794	3651	4137	764	1747	911	1650	776
Afmid	1126	1599	2047	1831	1766	1284	1708	2949	1141	1255
Afp	36	16	32	9	11	29	12	12	11	7
Aftph	812	777	813	781	839	849	981	1266	844	1189
Aga	346	275	253	263	245	180	303	198	248	223
Agap1	201	174	182	147	208	413	285	280	313	369
Agap2	94	9	55	16	44	13	7	18	35	46
Agap3	478	475	365	486	416	456	551	775	535	710
Agbl1	0	0	0	0	0	0	0	0	0	0
Agbl2	0	0	0	0	3	0	0	2	1	0
Agbl3	51	41	42	45	48	25	41	38	30	15
Agbl5	165	147	78	164	94	61	56	160	118	114
Ager	5	9	7	6	10	15	4	12	10	23
Agfg1	582	522	534	495	379	587	619	700	593	1008
Agfg2	391	298	649	586	609	460	650	1073	607	809
Aggf1	514	596	702	435	643	430	507	522	389	719
Agk	104	83	124	93	79	61	87	69	48	84
Agl	1524	1296	1147	1627	1149	542	775	985	540	432
Agmat	1260	1668	1553	1750	1464	1216	1022	1258	920	1018
Agmo	1114	1536	1179	1497	1371	650	1073	702	731	467
Ago1	586	610	646	543	613	372	427	513	362	535
Ago2	371	480	283	393	347	478	477	556	510	782
Ago3	272	373	338	276	377	186	202	282	168	277
Ago4	70	60	84	58	84	67	77	165	80	162
Agpat1	154	132	153	158	152	91	62	84	61	125
Agpat2	1572	1359	3660	1765	2994	1942	2527	1953	1625	1408
Agpat3	4111	3606	2797	3657	3098	2921	4059	3892	3654	2930
Agpat4	26	18	23	16	16	28	16	16	22	50
Agpat5	177	195	199	142	190	190	185	191	128	221
Agps	361	273	310	340	258	246	206	306	207	319
Agr2	0	0	0	1	0	0	0	0	0	0
Agrn	806	886	622	833	730	423	437	635	426	574
Agrp	0	0	0	0	0	0	0	0	0	0
Agt	6288	9325	7292	7160	8145	24185	31470	17910	33964	20965
Agtpbp1	177	267	181	202	262	159	222	135	211	137
Agtr1a	1188	1081	1079	1182	984	1272	1728	1464	1403	1424
Agtrap	102	87	146	89	39	298	81	175	175	521
Agxt	2627	2861	3654	2760	2330	4301	6951	4787	8766	3421
Agxt2	3348	2910	2391	2528	2058	1162	1301	1729	1312	945
Ahctf1	1014	1440	1883	1037	1738	1149	1611	1660	1367	1454
Ahcy	16642	21047	14759	17033	13899	41535	49844	78532	45176	51767
Ahcyl1	2199	2016	2108	1898	1816	2439	2417	3372	2484	3222
Ahcyl2	281	263	767	327	701	175	219	273	256	301
Ahdc1	177	117	250	258	247	119	146	299	100	180
Ahi1	16	14	26	15	32	54	66	61	65	113
Ahnak	304	308	614	430	325	357	264	288	214	621
Ahnak2	10	5	7	7	8	1	15	9	7	20
Ahr	1563	927	928	959	399	2921	1378	1458	1363	1261
Ahrr	5	3	2	3	2	2	0	3	1	16
Ahsa1	1704	1467	1561	1143	1851	869	937	1012	1036	1110
Ahsa2	676	754	721	617	1031	309	481	421	540	364
Ahsg	122837	140068	101581	113185	120634	208692	229411	295984	278630	261097
Ahsp	2	0	6	0	3	0	0	0	0	0
AI182371	4630	5571	10430	5602	8513	4956	7358	6202	4764	3739
AI413582	36	25	25	18	17	14	21	35	32	49
AI429214	15	2	13	4	1	10	3	14	4	35
AI467606	17	5	30	6	3	16	2	7	3	23
AI597479	232	219	277	199	292	186	251	199	164	231
AI661453	456	311	825	588	555	196	209	339	294	280
AI837181	236	230	212	177	225	218	214	309	273	348
AI987944	273	234	271	271	211	324	381	300	303	389
Aicda	0	0	0	0	0	0	0	0	0	0
Aida	328	269	178	220	104	141	146	163	105	313
Aif1	236	152	177	120	53	112	21	71	82	142
Aif1l	2	4	6	1	3	7	8	4	6	4
Aifm1	2198	2129	1913	2025	1963	1218	1472	1124	1082	860
Aifm2	892	746	312	934	321	582	512	877	948	957
Aifm3	75	84	86	109	71	15	18	41	31	19
Aig1	746	333	283	428	222	273	254	223	315	251
Aim2	20	16	60	31	22	76	25	43	21	141
Aimp1	571	505	380	470	423	307	395	704	357	424
Aimp2	207	203	120	172	136	124	128	154	111	142
Aip	418	365	337	321	357	231	236	249	286	217
Aipl1	0	0	1	0	0	0	0	3	0	2
Aire	0	0	2	0	0	0	0	0	0	0
Ajap1	2	0	0	0	0	0	4	1	1	0
Ajm1	0	2	0	2	3	0	0	0	0	1
Ajuba	76	39	151	80	154	41	31	127	64	78
Ak1	3	2	4	1	3	4	2	1	1	6
Ak2	7329	7452	2564	7674	3171	1262	1577	1229	1437	1424
Ak3	5905	7554	5740	6783	5928	5451	5242	5999	4579	4879
Ak4	2004	3647	1138	3441	1236	323	501	665	442	244
Ak5	0	3	0	2	2	0	1	0	0	4
Ak6	97	182	84	139	160	71	154	92	114	52
Ak7	2	0	2	2	2	0	0	0	0	0
Ak8	1	1	1	1	1	3	0	0	1	2
Ak9	0	0	0	0	0	0	0	1	0	0
Akap1	2287	2012	2085	2093	1882	1637	1826	2628	1682	1827
Akap10	297	360	349	343	345	350	408	500	310	616
Akap11	935	903	783	911	589	1204	1690	1976	1427	1627
Akap12	78	75	72	45	44	127	147	72	77	206
Akap13	1832	2477	1270	1744	1295	2200	1812	1288	3078	1699
Akap14	0	0	0	0	0	0	0	0	0	0
Akap17a	284	243	241	222	253	259	461	931	419	549
Akap17b	110	116	124	110	172	47	61	89	35	64
Akap3	0	1	0	0	0	0	3	0	1	0
Akap5	10	7	14	5	11	18	15	25	4	14
Akap6	0	2	9	0	2	8	1	1	6	1
Akap7	145	123	104	141	95	121	149	277	111	150
Akap8	700	771	617	704	531	645	813	897	654	954
Akap8l	416	365	436	432	448	278	265	554	344	405
Akap9	1531	1119	1002	1317	781	961	987	1323	915	1061
Akip1	273	231	184	258	249	129	211	365	159	244
Akirin1	546	665	679	583	643	718	904	902	766	1191
Akirin2	368	433	396	337	392	305	428	397	406	525
Akna	69	52	159	54	83	166	59	104	75	312
Akr1a1	6153	6365	5695	6606	6764	4290	3915	2927	3392	3903
Akr1b10	64	40	63	32	11	39	25	40	67	53
Akr1b3	193	202	290	175	151	231	130	135	105	187
Akr1b7	15	36	19	42	4	237	157	349	159	162
Akr1b8	39	26	28	78	13	52	25	28	29	36
Akr1c12	1749	1672	1095	1769	1513	564	744	728	580	441
Akr1c13	2078	1858	1639	2138	1875	625	1017	796	705	474
Akr1c14	10719	11167	7907	14389	11193	2555	3432	3825	3009	1093
Akr1c18	6	0	0	4	10	13	11	1	21	4
Akr1c19	1699	1388	594	2133	1362	442	372	377	429	186
Akr1c20	1254	1586	1566	1931	1686	470	871	262	352	230
Akr1c21	0	2	2	0	7	0	0	0	0	0
Akr1c6	12464	18445	17327	21122	19273	4493	5948	2227	2677	2079
Akr1cl	0	0	0	0	0	0	0	0	0	0
Akr1d1	2029	2156	3324	2865	2124	4662	5016	3544	3326	2481
Akr1e1	720	558	857	608	746	269	363	335	374	163
Akr7a5	1500	1739	1526	1697	1504	696	1087	1095	754	730
Akt1	1624	1288	881	1149	948	1450	1104	1682	1411	1788
Akt1s1	592	638	590	569	681	543	715	901	660	864
Akt2	1843	1911	1650	1725	1500	1419	1124	1673	1452	1417
Akt3	98	115	102	67	66	116	98	121	65	194
Aktip	156	191	197	169	237	106	128	126	92	145
Alad	1433	1871	1928	2026	2087	574	561	402	445	309
Alas1	16690	12020	2385	7519	13119	4688	3881	5487	3822	2377
Alas2	844	1052	1638	1436	1898	37	102	19	48	52
Alb	794969	1328444	1125708	1165968	1278455	812060	1181653	654952	1026584	699589
Albfm1	783	1008	625	959	790	500	376	339	438	238
Alcam	1319	1126	878	921	885	687	837	749	858	844
Aldh16a1	1058	960	794	1017	806	1119	1532	1444	1194	1040
Aldh18a1	195	99	82	110	35	82	23	38	50	78
Aldh1a1	18456	19808	20335	23328	24996	5306	4275	2541	4538	3142
Aldh1a2	1	1	10	15	5	2	4	6	6	4
Aldh1a3	25	24	14	16	10	38	26	33	31	29
Aldh1a7	5048	2731	4248	2893	3999	2203	1851	561	2335	1188
Aldh1b1	602	475	1544	651	520	726	712	416	828	470
Aldh1l1	22160	18778	24078	18436	13249	26104	24772	23599	24593	19954
Aldh1l2	57	71	24	58	24	8	6	4	6	7
Aldh2	30561	36631	25590	33250	31653	21983	25274	21036	19781	18679
Aldh3a1	0	2	1	1	0	0	0	1	0	1
Aldh3a2	4226	6639	2720	8316	5040	689	867	997	878	591
Aldh3b1	132	57	88	71	63	141	60	78	116	108
Aldh3b2	3	0	0	0	0	0	0	0	0	0
Aldh3b3	17	1	4	1	0	1	0	1	0	0
Aldh4a1	5678	7018	6492	7619	5641	3653	4029	3835	3907	3285
Aldh5a1	949	1253	1157	1252	1398	418	591	418	381	333
Aldh6a1	7435	9632	6731	9035	7220	5178	7253	6775	5589	4730
Aldh7a1	6802	7911	7206	7317	7470	3867	5271	4415	4416	3232
Aldh8a1	4838	4667	6137	5353	5393	4576	5389	6512	5379	5449
Aldh9a1	4575	4613	4204	4272	3995	1232	2046	1355	1536	940
Aldoa	3049	1929	1662	2190	1656	1693	1863	3095	2288	3501
Aldoart1	1	0	1	0	1	1	0	0	0	0
Aldob	101505	86880	58550	61404	54976	60181	116765	70274	63543	49055
Aldoc	277	190	316	249	270	205	89	19	157	81
Alg1	389	361	256	273	274	302	341	414	319	369
Alg10b	503	534	592	549	644	406	473	472	329	520
Alg11	651	665	578	621	631	382	543	519	379	594
Alg12	241	217	158	93	190	178	86	124	121	121
Alg13	75	66	48	54	54	31	60	65	53	66
Alg14	192	249	245	221	246	102	148	111	137	103
Alg2	399	368	420	267	356	200	135	182	149	180
Alg3	250	204	223	172	191	215	139	148	136	149
Alg5	625	524	527	532	507	514	586	557	586	542
Alg6	189	183	123	153	134	56	74	40	70	32
Alg8	211	139	164	160	183	129	81	129	119	116
Alg9	353	313	293	368	265	242	285	253	272	265
Alk	0	1	3	0	0	0	0	1	0	0
Alkal2	0	0	0	0	0	0	0	0	0	0
Alkbh1	123	100	102	67	82	133	122	127	153	148
Alkbh2	141	182	53	110	76	84	118	94	96	86
Alkbh3	372	336	353	348	283	254	292	322	252	351
Alkbh4	68	84	46	57	59	32	47	56	41	85
Alkbh5	2359	2836	1595	2381	1794	1852	2263	2090	2212	2454
Alkbh6	213	153	114	139	121	85	113	96	96	118
Alkbh7	103	62	147	82	154	55	87	123	84	102
Alkbh8	198	155	255	179	201	138	157	192	131	175
Alms1	60	42	69	48	53	31	35	68	34	78
Alox12	50	18	27	22	9	12	13	13	24	22
Alox12e	0	3	1	0	0	0	1	0	2	3
Alox15	5	9	21	9	5	3	7	9	9	16
Alox5	0	3	12	5	3	8	4	6	18	27
Alox5ap	66	68	71	53	24	466	134	137	259	538
Aloxe3	0	2	0	1	0	1	1	0	0	0
Alpk1	677	235	176	64	25	1191	77	221	689	408
Alpk2	0	1	0	0	0	0	0	0	0	0
Alpk3	0	1	0	0	0	0	3	2	0	3
Alpl	615	567	248	553	266	128	93	157	119	76
Als2	1682	1255	2389	1476	2401	744	742	862	909	558
Als2cl	557	404	860	606	817	454	320	505	466	396
Alx1	0	0	0	0	0	0	0	0	0	0
Alyref	230	226	185	170	168	140	138	154	135	174
Alyref2	74	31	75	40	65	21	29	47	24	35
Amacr	1989	1930	2162	2318	2146	1043	1193	1173	1177	634
Ambp	60371	46541	46071	38820	39344	64655	60568	34451	79792	59956
Ambra1	557	512	570	571	529	532	503	750	667	717
Amd1	796	839	543	650	745	255	348	304	204	413
Amd2	5	3	8	3	3	4	1	0	1	5
Amdhd1	1590	2264	3754	2465	2983	1211	1987	3700	1896	1783
Amdhd2	416	294	173	318	175	82	102	177	127	119
Amer1	156	122	126	187	108	61	52	115	47	168
Amer2	4	7	6	9	7	1	11	10	11	2
Amer3	0	0	0	0	0	0	0	0	0	0
Amfr	5753	5905	4553	5639	5230	6327	6400	7743	6199	6171
Amh	3	2	3	0	3	0	2	1	2	1
Amhr2	3	0	4	4	2	1	2	0	1	0
Amigo1	61	58	47	83	91	63	39	150	83	115
Amigo2	307	346	89	304	54	95	113	159	126	143
Amigo3	35	32	11	5	16	8	10	12	10	4
Ammecr1	55	40	70	47	52	48	24	42	25	52
Ammecr1l	1241	1288	1245	1226	1138	1766	1499	1298	1864	1508
Amn	4	1	2	4	2	1	0	1	2	4
Amn1	103	90	80	89	75	95	126	127	97	92
Amot	296	164	256	251	129	113	116	239	118	214
Amotl1	122	128	167	90	110	228	140	212	201	273
Amotl2	310	433	369	515	383	107	139	343	307	238
Ampd1	0	0	0	0	0	2	0	0	0	1
Ampd2	513	567	626	500	659	339	267	346	419	451
Ampd3	56	23	28	20	11	76	39	74	40	171
Amph	0	2	1	0	0	1	0	1	0	0
Amt	703	485	1012	612	792	231	430	247	288	201
Amy1	1742	3516	3035	2390	3042	5251	11595	10908	5562	3291
Amy2a1	0	0	0	0	1	0	7	2	4	1
Amy2a3	0	0	0	0	0	0	0	0	0	0
Amy2a4	0	0	0	0	0	0	0	0	0	0
Amy2a5	0	0	0	0	0	0	0	0	0	0
Amy2b	0	0	0	0	0	0	0	0	0	0
Amz1	9	8	25	6	12	1	2	4	2	7
Amz2	328	274	260	339	244	173	207	260	201	247
Anapc1	1071	940	1013	888	958	646	739	866	646	721
Anapc10	58	59	85	47	62	33	40	35	29	54
Anapc11	193	162	161	168	167	105	104	109	106	110
Anapc13	532	562	478	554	529	315	407	312	332	265
Anapc15	128	108	169	127	148	104	123	120	110	142
Anapc16	369	435	425	346	371	688	861	1411	797	1140
Anapc2	810	619	645	637	739	546	541	658	606	724
Anapc4	394	229	357	271	235	239	257	320	258	296
Anapc5	1384	1154	906	1142	1080	996	1018	962	1035	990
Anapc7	342	327	316	339	304	385	451	521	348	507
Ang	7025	4642	2444	2814	1577	6601	3920	4944	7760	4566
Ang4	0	0	0	0	0	0	0	0	0	0
Angel1	96	61	104	62	66	41	95	153	58	82
Angel2	446	381	395	365	326	304	327	418	316	382
Angpt1	9	12	25	11	5	14	15	8	12	16
Angpt2	21	18	17	8	18	19	10	18	16	45
Angpt4	3	0	2	2	0	2	0	0	0	0
Angptl1	5	2	0	2	1	0	0	0	2	2
Angptl2	96	98	210	164	173	141	112	106	150	139
Angptl3	5296	9169	9355	9384	7397	8257	12000	7267	7546	5665
Angptl4	2062	3389	433	1720	1490	2250	4604	6169	3667	2981
Angptl6	42	97	120	114	164	94	74	50	59	66
Angptl7	2	4	17	7	1	7	5	0	2	13
Angptl8	185	228	1514	1094	527	46	98	244	55	72
Ank	714	790	523	532	441	417	539	512	483	418
Ank1	9	5	2	4	1	2	4	1	0	1
Ank2	86	41	49	49	40	51	23	17	27	80
Ank3	389	148	247	248	193	909	561	772	761	499
Ankdd1a	0	0	1	0	0	4	0	5	1	10
Ankdd1b	0	0	0	3	0	0	0	0	0	0
Ankef1	1	0	0	0	3	0	0	0	0	0
Ankfy1	1210	1049	784	949	582	652	583	711	683	940
Ankhd1	959	1060	966	822	891	1194	1172	1637	1208	1527
Ankib1	747	849	507	744	530	631	736	788	545	822
Ankk1	0	0	0	0	0	0	0	0	0	0
Ankle1	14	3	3	5	2	0	7	2	2	2
Ankle2	542	549	592	532	573	562	596	781	550	802
Ankmy1	1	1	0	3	0	3	10	8	4	1
Ankmy2	205	114	137	118	118	79	75	77	103	82
Ankra2	177	164	144	185	155	90	119	150	126	170
Ankrd1	1	0	16	6	6	2	6	0	2	5
Ankrd10	141	168	211	136	186	164	139	220	146	190
Ankrd11	1468	1512	1169	1488	1131	1758	1593	1979	1483	1974
Ankrd12	259	266	121	196	153	153	206	272	152	282
Ankrd13a	345	359	411	345	448	409	341	369	463	494
Ankrd13b	57	75	52	115	80	44	58	84	53	67
Ankrd13c	531	532	534	446	667	668	690	621	961	622
Ankrd13d	7	6	22	5	7	6	8	6	5	8
Ankrd16	155	147	116	153	115	175	152	224	151	292
Ankrd17	1715	2000	1453	1656	1129	1675	1917	2538	1695	2963
Ankrd2	20	3	4	1	3	15	9	4	17	22
Ankrd22	1	0	1	1	3	2	2	0	0	3
Ankrd23	16	16	72	24	53	18	20	42	25	29
Ankrd24	100	61	89	65	78	53	26	46	43	22
Ankrd26	127	142	156	125	179	89	89	135	89	85
Ankrd27	1024	595	512	593	535	561	539	1064	646	832
Ankrd28	943	911	727	1071	639	1057	1267	1470	855	1145
Ankrd29	5	4	8	6	3	2	7	10	4	2
Ankrd31	1	0	0	0	0	0	0	0	0	0
Ankrd33b	454	496	660	367	517	1841	1765	1595	1913	1686
Ankrd34a	0	0	1	1	1	1	0	0	0	1
Ankrd34b	0	1	0	0	0	0	0	0	0	0
Ankrd34c	0	0	0	0	0	0	0	0	0	0
Ankrd35	0	1	1	2	1	1	0	2	2	4
Ankrd36	0	0	0	0	0	0	0	2	0	0
Ankrd37	15	15	5	12	16	5	3	5	5	7
Ankrd39	42	27	35	29	44	29	26	62	25	42
Ankrd40	723	678	918	751	901	784	799	994	758	841
Ankrd42	16	9	19	17	19	5	20	12	12	4
Ankrd44	103	89	162	85	70	246	113	173	151	336
Ankrd45	0	0	0	0	0	0	0	0	0	0
Ankrd46	844	654	881	688	1013	284	220	550	357	290
Ankrd49	179	128	124	118	105	123	148	243	114	246
Ankrd50	169	178	215	233	175	202	212	274	221	364
Ankrd52	844	876	643	859	908	783	549	1441	715	1393
Ankrd53	0	0	0	0	0	0	0	0	0	0
Ankrd54	96	111	99	90	157	91	103	220	85	124
Ankrd55	4	7	7	2	0	22	21	26	6	13
Ankrd6	17	16	2	5	6	10	3	14	2	22
Ankrd61	0	0	0	0	1	0	0	0	0	0
Ankrd63	0	0	0	0	0	0	0	0	1	0
Ankrd65	0	0	0	0	0	0	0	0	1	0
Ankrd66	0	2	1	0	0	0	0	0	1	8
Ankrd7	0	2	0	0	2	0	6	3	4	1
Ankrd9	31	38	47	40	53	22	14	9	22	19
Anks1	431	314	355	299	309	547	500	527	633	540
Anks1b	0	0	0	0	0	0	0	0	0	2
Anks3	177	258	187	216	217	145	185	275	243	188
Anks4b	1234	999	1453	1426	1009	75	74	169	91	98
Anks6	7	5	3	10	7	7	14	5	8	7
Ankub1	3	4	4	8	5	4	5	3	0	3
Ankzf1	278	260	265	265	275	200	201	298	172	374
Anln	43	16	17	13	14	52	38	37	14	78
Ano1	26	29	22	94	36	48	28	40	47	25
Ano10	377	199	322	270	289	390	306	396	377	354
Ano2	2	2	1	0	1	1	1	2	2	3
Ano4	0	1	2	0	0	0	0	0	4	0
Ano5	0	0	4	2	3	0	0	0	0	1
Ano6	240	206	320	254	256	739	258	298	487	896
Ano7	0	2	4	1	3	0	2	0	0	1
Ano8	85	68	132	92	84	57	83	73	118	57
Ano9	2	1	0	12	0	4	10	4	1	4
Anp32a	1369	967	2845	1261	1754	859	932	1883	1137	1042
Anp32b	1234	1028	851	952	886	834	866	1244	872	1288
Anp32e	456	320	469	295	412	321	290	265	263	308
Anpep	3672	3082	2655	3458	2717	1614	1818	1156	1824	1272
Antkmt	333	345	372	339	347	206	269	185	229	199
Antxr1	31	22	32	30	26	43	42	35	54	51
Antxr2	548	546	581	405	459	880	807	596	908	712
Anxa1	84	79	139	78	75	320	141	110	403	479
Anxa10	0	0	0	4	0	0	2	0	0	0
Anxa11	708	620	607	676	530	587	427	471	449	530
Anxa13	5	9	16	60	16	13	42	25	18	6
Anxa2	248	179	261	789	169	297	115	130	206	380
Anxa3	67	66	103	77	38	89	52	81	107	137
Anxa4	1012	928	813	975	789	383	515	296	401	379
Anxa5	1935	1042	1271	1153	1002	1089	657	532	1246	1328
Anxa6	2143	1916	2243	2030	2035	1764	1947	2125	1811	1309
Anxa7	3670	2485	1201	2393	1538	1265	1170	1340	1250	1501
Anxa8	3	3	0	16	0	13	9	3	12	13
Anxa9	29	15	18	23	11	17	9	6	14	20
Aoah	45	60	76	27	25	317	33	98	110	461
Aoc1	1	1	1	0	2	8	4	9	2	8
Aoc2	51	46	30	16	51	39	42	55	20	51
Aoc3	8	2	6	8	3	5	6	3	4	15
Aopep	293	206	228	172	175	348	315	493	335	288
Aox1	2645	1749	1575	2781	3907	644	393	695	395	328
Aox2	0	1	0	3	1	0	0	0	0	0
Aox3	4654	9281	12571	10123	16381	1376	1662	1205	2141	1081
Aox4	0	0	0	0	0	0	1	0	0	2
Ap1ar	582	553	369	393	331	404	434	413	360	469
Ap1b1	1439	995	1154	1023	962	933	872	1236	1114	1084
Ap1g1	1660	1875	1853	1750	1745	1734	1809	1628	1730	2093
Ap1g2	226	171	151	167	132	110	93	122	99	141
Ap1m1	627	464	436	372	382	437	487	529	482	553
Ap1m2	9	4	3	15	5	1	8	1	0	4
Ap1s1	508	355	464	471	326	279	295	205	293	257
Ap1s2	51	54	80	27	53	182	47	93	164	270
Ap1s3	27	17	33	16	33	16	21	18	10	29
Ap2a1	733	719	543	645	662	669	617	1058	711	978
Ap2a2	1561	1455	1859	1408	2234	1279	1144	1483	1359	1284
Ap2b1	1535	1225	1249	1041	1135	832	683	990	852	964
Ap2m1	2727	2219	2040	2346	2127	2176	2052	1880	1958	1804
Ap2s1	685	619	584	720	648	479	560	467	517	530
Ap3b1	1100	800	942	754	755	894	977	1442	1211	1091
Ap3d1	1506	1277	1125	1110	1172	1179	1235	1778	1448	1642
Ap3m1	2381	2652	1296	2450	1272	824	1329	1071	1053	1393
Ap3m2	42	33	57	32	18	30	16	29	16	58
Ap3s1	397	538	529	574	623	300	336	283	314	336
Ap3s2	546	389	466	431	448	351	270	498	311	365
Ap4b1	358	280	315	296	326	333	469	523	440	597
Ap4e1	202	132	192	174	179	177	242	232	212	292
Ap4m1	219	281	200	306	183	169	272	478	206	314
Ap4s1	161	105	159	146	103	124	103	205	105	112
Ap5b1	55	41	50	51	37	40	10	56	19	92
Ap5m1	279	263	231	291	217	165	259	292	182	278
Ap5s1	227	305	220	298	205	419	414	400	542	464
Ap5z1	226	162	133	135	187	113	144	272	176	194
Apaf1	119	79	81	75	57	217	98	103	67	403
Apba1	6	5	12	7	7	21	13	6	8	49
Apba2	0	0	2	3	4	1	0	0	4	3
Apba3	563	446	495	398	586	348	343	614	444	369
Apbb1	10	11	11	10	4	7	11	10	15	10
Apbb1ip	76	46	135	42	50	125	44	94	81	236
Apbb2	207	237	137	166	190	202	222	158	206	152
Apbb3	315	316	186	183	250	838	514	545	1057	561
Apc	806	1087	837	992	815	1185	1336	1363	1040	1534
Apc2	0	3	2	1	4	4	4	0	2	2
Apcdd1	4	2	6	7	8	17	6	5	15	21
Apcs	12443	4311	3337	2273	1678	14809	13207	9606	22953	15777
Apeh	1122	1203	896	1164	1020	650	899	1088	937	732
Apela	0	0	0	0	0	1	0	0	0	0
Apex1	556	408	546	429	500	539	371	350	345	517
Apex2	112	136	102	135	127	77	148	196	138	248
Aph1a	826	824	638	755	588	706	666	958	739	835
Aph1b	49	22	82	34	116	114	68	124	119	156
Aph1c	20	22	29	28	35	70	38	93	71	99
Api5	1320	1435	1358	1271	1333	1377	1487	1350	1270	2205
Apip	328	222	226	216	163	116	106	126	129	79
Aplf	76	47	64	46	56	24	60	32	36	34
Apln	3	0	0	0	1	0	2	0	0	0
Aplnr	0	0	0	3	0	0	1	0	0	0
Aplp1	4	3	21	32	8	2	13	6	10	8
Aplp2	5367	5955	5400	6024	6043	4649	6144	4681	5414	5320
Apmap	642	716	673	710	593	681	866	774	774	750
Apoa1	101986	93715	99424	70474	89663	87934	122103	144553	103414	129210
Apoa2	47915	65990	57448	64403	58807	29170	42521	26879	33375	26330
Apoa4	7018	2456	2264	4795	2541	5725	9705	6137	6612	3372
Apoa5	17688	19566	12210	21225	21099	21498	32690	59162	16245	33784
Apob	167326	169617	151997	160400	161440	114819	162523	97991	121860	106395
Apobec1	373	484	498	284	568	415	237	398	499	703
Apobec2	0	0	0	0	0	0	0	0	0	2
Apobec3	189	142	110	90	47	272	79	113	100	643
Apobr	61	29	54	60	18	111	47	70	71	224
Apoc1	23668	34213	36071	30479	32124	14638	25517	19182	14520	13408
Apoc2	48	53	57	35	35	19	70	61	28	171
Apoc3	8642	12261	15490	12194	15772	11646	18821	18192	10808	10566
Apoc4	2062	2442	2188	2336	2236	1737	2361	2482	1453	2098
Apod	0	0	2	0	0	3	3	4	9	10
Apoe	193369	250974	203533	238473	220796	133186	178085	170949	119722	138754
Apof	18417	12317	11507	12566	9003	10021	11726	4432	13583	8307
Apoh	30155	37413	27595	32279	27829	33709	51580	49784	34089	30398
Apol10b	109	81	93	42	11	42	0	8	43	58
Apol11a	0	0	0	0	0	0	0	0	0	0
Apol11b	5	1	27	2	1	1	0	0	0	1
Apol6	13	2	2	4	0	0	0	0	0	0
Apol7a	2911	3408	2065	4453	1479	351	186	216	225	211
Apol7b	1	0	1	2	0	0	0	0	0	0
Apol7c	5	10	70	0	10	0	0	0	0	1
Apol7e	3	2	13	4	3	2	2	2	2	4
Apol8	0	0	0	0	0	1	0	0	0	0
Apol9a	1433	631	317	1413	63	133	9	50	201	368
Apol9b	3351	2245	846	3075	191	305	69	206	490	972
Apold1	22	22	20	27	13	64	39	25	45	56
Apom	3843	3697	3877	4185	4063	3810	4338	3032	4096	3394
Apon	8536	6847	6720	5870	4833	8012	6124	2985	7632	6035
Apoo	255	272	305	308	337	176	299	228	225	165
Apool	574	487	431	524	371	225	338	253	290	243
App	2101	2377	1442	1949	1152	2731	1897	2058	2519	3292
Appbp2	309	311	265	329	271	292	380	324	339	393
Appl1	361	245	480	275	358	340	308	443	255	463
Appl2	346	319	347	275	262	309	305	577	348	435
Aprt	601	403	336	396	290	572	441	830	565	667
Aptx	169	153	144	210	131	103	97	123	68	113
Aqp1	965	1024	1049	1178	554	2062	1685	1877	2005	2468
Aqp11	557	394	322	442	221	94	167	135	184	82
Aqp12	0	0	0	0	0	0	0	0	0	0
Aqp3	1	4	1	1	1	0	0	0	0	0
Aqp4	114	131	36	65	30	6	61	11	4	8
Aqp5	2	1	0	11	0	0	2	0	1	0
Aqp7	5	0	0	1	1	0	0	0	0	0
Aqp8	1015	288	4451	642	1468	52	159	46	108	60
Aqp9	7475	6894	5363	6502	5689	6137	4331	5700	5305	5191
Aqr	598	498	524	587	515	466	489	514	371	735
Ar	108	144	71	108	44	8	34	6	4	17
Araf	1246	1046	1190	964	970	914	928	1417	895	1034
Arap1	1087	713	1301	810	918	890	540	1133	707	958
Arap2	436	407	489	455	349	436	406	458	489	524
Arap3	140	196	233	117	132	171	167	207	171	287
Arc	0	0	2	1	1	2	3	2	2	1
Arcn1	4962	4451	3303	3719	3388	3496	3264	2906	2703	3152
Areg	2	1	0	14	3	3	1	7	14	1
Arel1	1393	1686	834	1636	706	870	666	849	758	1675
Arf1	5558	4499	3829	4019	3510	4393	3559	2866	3630	3782
Arf2	163	212	198	185	172	280	247	306	182	526
Arf3	1501	1310	1128	1468	965	1052	976	1096	939	1573
Arf4	3559	2988	1815	2117	1882	1846	1277	1307	1636	1537
Arf5	755	700	887	709	681	440	514	588	466	557
Arf6	1493	1383	1224	1098	1257	1113	1307	1252	1489	1505
Arfgap1	579	377	395	399	367	482	320	574	443	452
Arfgap2	1895	1543	2072	1648	1964	1486	1319	2231	1657	1486
Arfgap3	249	270	150	206	204	225	110	156	160	182
Arfgef1	2540	2644	1884	2331	1978	1914	2303	2877	1942	2507
Arfgef2	1398	1486	1237	1417	1114	1423	1758	2381	1841	2025
Arfgef3	0	1	0	4	1	0	0	1	0	0
Arfip1	588	538	478	439	481	426	477	600	382	755
Arfip2	242	409	216	223	342	186	228	243	159	237
Arfrp1	256	197	257	244	222	214	207	388	232	253
Arg1	34427	19501	25979	18813	18668	56992	61548	81551	51715	70743
Arg2	5	2	3	2	5	138	33	42	57	151
Arglu1	335	315	339	307	364	289	200	402	275	372
Arhgap1	285	295	316	213	217	358	209	204	314	536
Arhgap10	28	28	81	32	30	51	46	42	39	46
Arhgap11a	85	38	56	50	43	70	70	43	51	167
Arhgap12	590	489	570	541	519	408	411	498	373	513
Arhgap15	46	20	28	24	11	58	14	19	37	84
Arhgap17	273	213	329	178	191	208	158	203	161	315
Arhgap18	259	185	266	340	208	127	236	164	213	183
Arhgap19	96	29	153	45	66	75	59	128	52	299
Arhgap20	1	2	1	1	2	0	0	0	0	0
Arhgap21	1108	1074	640	946	657	891	915	897	792	1011
Arhgap22	0	1	7	2	5	3	1	1	3	3
Arhgap23	165	171	260	242	253	278	201	298	365	332
Arhgap24	46	34	226	64	168	70	108	61	98	87
Arhgap25	38	30	61	27	25	121	42	71	94	159
Arhgap26	134	116	278	171	219	195	229	217	167	224
Arhgap27	69	51	61	53	22	142	39	64	72	119
Arhgap28	4	8	8	8	15	8	9	11	10	9
Arhgap29	1236	1377	1505	1684	1718	412	562	831	439	560
Arhgap30	157	134	231	78	75	291	79	157	96	583
Arhgap31	139	191	196	148	66	369	184	242	255	534
Arhgap32	275	440	260	249	375	520	578	450	330	295
Arhgap33	7	5	19	1	3	7	2	9	10	14
Arhgap35	2063	2749	1999	2246	2529	1509	1877	2011	1426	2059
Arhgap36	2	3	6	7	5	0	7	1	0	1
Arhgap39	72	55	79	37	66	82	64	84	67	87
Arhgap4	104	66	191	110	143	119	39	110	129	117
Arhgap42	1103	1321	1507	1424	1725	1008	1807	1590	1424	1315
Arhgap44	22	16	36	44	33	23	13	7	28	14
Arhgap45	135	125	291	165	151	275	112	186	162	531
Arhgap5	1551	1710	1249	1442	1235	1795	2635	3058	1607	2369
Arhgap6	62	59	133	44	159	33	49	37	73	22
Arhgap8	1	2	3	3	0	7	1	1	0	4
Arhgap9	58	27	98	26	51	104	37	80	96	220
Arhgdia	1805	1422	1486	1432	1459	2082	1349	1993	1830	2573
Arhgdib	379	240	320	199	87	555	136	265	378	795
Arhgdig	0	0	0	2	0	0	0	0	0	0
Arhgef1	647	563	626	602	558	805	645	934	762	1091
Arhgef10	29	40	42	28	40	61	25	41	36	30
Arhgef10l	435	372	425	434	436	574	309	1155	506	729
Arhgef11	732	662	711	636	695	714	769	805	740	782
Arhgef12	4465	5180	3044	4640	3153	3623	3928	3636	4281	4870
Arhgef15	64	119	125	99	52	110	81	152	102	174
Arhgef16	180	86	170	154	86	65	65	73	80	77
Arhgef17	54	71	77	69	81	81	57	73	79	108
Arhgef18	407	351	566	446	533	390	345	652	481	556
Arhgef19	619	349	1206	554	940	1054	769	1246	1268	869
Arhgef2	189	91	194	115	50	308	113	158	143	417
Arhgef25	13	8	24	23	13	16	7	6	31	19
Arhgef26	2674	2134	418	736	469	1451	1557	1607	1376	851
Arhgef28	0	10	8	9	3	7	8	4	2	5
Arhgef3	356	443	543	476	340	590	250	436	517	572
Arhgef33	1	0	0	0	0	0	1	2	0	1
Arhgef37	120	70	270	60	192	325	910	594	636	656
Arhgef38	0	0	2	0	0	1	0	2	0	1
Arhgef39	11	3	8	3	9	4	4	0	1	14
Arhgef4	2	0	9	0	1	5	1	4	2	9
Arhgef40	139	146	135	165	170	63	76	195	104	88
Arhgef5	661	457	668	597	558	640	474	779	721	1079
Arhgef6	80	61	133	49	56	105	73	80	110	199
Arhgef7	368	277	462	399	553	662	441	758	503	884
Arhgef9	33	58	71	57	43	18	52	15	27	7
Arid1a	1010	836	1031	896	965	727	782	1145	677	1278
Arid1b	503	584	461	602	624	905	583	761	786	718
Arid2	446	479	510	579	409	613	491	824	567	849
Arid3a	11	11	52	19	38	64	30	39	41	136
Arid3b	59	57	51	64	57	46	56	87	51	97
Arid3c	1	0	0	0	0	0	0	0	0	0
Arid4a	386	546	503	418	466	325	390	464	319	457
Arid4b	516	650	468	498	567	457	477	599	383	545
Arid5a	113	89	35	50	33	831	163	330	528	393
Arid5b	2087	1768	647	1067	1866	2127	2094	1767	1579	1668
Arih1	1396	1429	1265	1341	1296	1392	1922	1927	1519	2155
Arih2	765	974	611	901	718	1198	1342	1933	1151	1783
Arl1	1996	1711	1118	1457	1228	1146	1242	1026	988	1178
Arl10	146	101	139	136	179	163	157	143	143	144
Arl11	9	4	9	5	1	23	6	22	6	44
Arl13b	234	164	135	263	89	948	915	833	926	883
Arl14	0	0	0	11	0	0	1	0	0	0
Arl14ep	232	211	214	222	207	128	153	220	127	258
Arl14epl	0	0	0	0	0	0	0	0	0	0
Arl15	172	145	165	157	216	465	528	402	489	480
Arl16	128	137	93	103	126	68	96	96	78	80
Arl2	67	42	60	70	42	34	47	51	54	56
Arl2bp	135	88	100	107	118	107	96	121	118	222
Arl3	170	186	182	166	182	95	184	164	155	139
Arl4a	351	425	570	484	956	3896	3309	3086	4507	1611
Arl4c	43	33	133	42	49	99	34	66	39	143
Arl4d	491	174	613	236	676	2369	4101	3735	3359	1999
Arl5a	1640	1950	1745	2001	2336	1974	1993	1344	2183	1733
Arl5b	832	1055	651	888	761	860	924	686	724	605
Arl5c	11	12	14	10	1	32	1	5	7	26
Arl6	58	41	56	56	49	24	55	63	56	39
Arl6ip1	2474	2947	2176	3125	2352	811	1326	850	963	1018
Arl6ip4	509	477	326	464	418	312	434	352	336	340
Arl6ip5	567	494	540	431	420	454	452	330	417	635
Arl6ip6	198	223	159	239	169	167	330	255	197	266
Arl8a	393	242	263	252	254	266	209	266	302	488
Arl8b	1181	1350	1090	1042	972	919	938	771	1001	1148
Arl9	2	11	8	3	6	7	2	0	3	1
Armc1	808	808	767	760	726	461	697	576	521	557
Armc10	211	114	133	146	101	157	108	214	121	243
Armc12	0	0	0	0	0	1	5	5	4	4
Armc2	4	0	0	3	0	0	0	1	0	1
Armc3	3	1	2	1	0	1	0	1	1	3
Armc4	0	0	0	0	0	0	0	0	0	0
Armc5	160	106	169	139	148	165	175	264	186	315
Armc6	43	55	75	46	92	36	39	64	53	42
Armc7	59	58	66	46	38	43	38	57	52	81
Armc8	481	428	369	413	332	224	218	343	220	431
Armc9	63	35	86	50	100	36	38	45	34	21
Armcx1	37	30	46	14	28	23	17	27	20	24
Armcx2	30	24	40	34	33	27	13	19	27	20
Armcx3	270	148	142	140	141	70	59	104	62	96
Armcx4	119	88	96	45	49	106	78	81	110	143
Armcx5	44	17	42	26	20	70	88	89	70	114
Armcx6	7	3	7	7	4	10	2	5	9	15
Armh1	0	0	0	1	0	0	0	0	0	0
Armh2	0	2	3	0	1	0	0	0	0	0
Armh3	174	186	182	179	129	215	260	328	234	304
Armh4	3	0	4	8	3	3	5	0	5	2
Armt1	216	219	327	208	326	143	210	198	146	161
Arnt	739	613	759	556	772	1159	845	1169	1317	967
Arnt2	2	0	2	1	0	0	3	0	0	3
Arntl	17	11	634	14	611	403	757	251	307	798
Arntl2	18	37	31	29	29	3	1	8	3	10
Arpc1a	746	836	646	766	657	654	624	780	645	708
Arpc1b	967	846	712	809	542	968	547	589	815	1416
Arpc2	2022	1965	1800	1966	1516	1750	1479	1549	1513	2262
Arpc3	1301	1028	951	1015	901	1108	1031	793	1036	1266
Arpc4	556	572	511	530	489	500	454	551	451	744
Arpc5	1660	1419	1321	1436	1235	1559	1307	1247	1406	1961
Arpc5l	586	652	635	586	692	434	535	494	428	429
Arpin	211	125	142	96	113	82	57	116	79	63
Arpp19	617	508	468	529	617	394	394	277	413	439
Arpp21	0	0	0	2	1	0	0	0	0	0
Arrb1	231	269	317	153	156	294	183	299	244	384
Arrb2	262	247	412	213	269	533	225	442	398	657
Arrdc1	45	63	54	41	33	87	32	30	60	116
Arrdc2	141	108	106	93	119	86	157	255	98	177
Arrdc3	512	1379	973	1630	585	875	463	666	716	1176
Arrdc4	374	311	351	233	149	2784	723	824	1514	890
Arsa	1240	897	672	1376	683	273	212	411	475	351
Arsb	517	567	735	700	640	311	440	155	491	267
Arsg	381	141	396	170	383	565	502	507	448	498
Arsi	1	0	1	5	0	0	0	0	0	0
Arsk	192	146	168	122	98	189	170	174	157	171
Art1	0	0	0	0	0	0	0	0	0	0
Art2b	15	25	69	24	24	5	0	2	10	4
Art3	25	38	18	50	22	50	37	15	42	51
Art4	22	35	43	27	41	64	39	69	70	76
Art5	0	0	0	0	0	0	1	0	0	1
Artn	1	3	0	3	2	0	0	0	0	0
Arv1	100	67	77	65	55	60	46	127	29	133
Arvcf	130	125	169	172	149	228	182	202	184	188
Arx	0	0	0	0	0	0	0	0	0	0
Arxes1	0	0	0	0	0	0	0	0	0	0
Arxes2	1	0	0	1	0	0	0	0	1	2
As3mt	1256	679	844	701	583	1460	1815	1569	1984	1034
Asah1	1201	760	1031	864	812	1679	1189	862	1347	1887
Asah2	552	498	495	572	289	598	478	405	497	355
Asap1	397	341	404	319	280	436	257	403	295	571
Asap2	83	49	405	58	333	307	362	516	253	817
Asap3	396	363	240	593	228	99	73	313	207	106
Asb1	184	155	130	129	154	274	306	412	518	256
Asb10	0	1	0	1	0	1	3	0	0	1
Asb11	1	0	3	0	0	0	0	0	1	0
Asb12	0	0	0	0	0	0	0	0	0	0
Asb13	684	877	883	682	957	270	341	239	378	238
Asb14	0	0	0	0	0	0	0	0	0	0
Asb15	0	0	0	1	2	0	0	0	0	1
Asb16	2	1	7	2	0	0	0	0	0	0
Asb17	0	0	0	0	0	0	0	0	0	0
Asb2	16	17	77	14	17	6	6	11	4	7
Asb3	173	138	150	148	117	89	87	179	107	134
Asb4	13	10	11	3	0	22	8	16	6	74
Asb5	0	0	0	0	0	4	7	3	1	3
Asb6	108	122	125	112	108	176	196	261	215	261
Asb7	200	154	168	210	168	259	386	328	244	305
Asb8	349	381	403	351	331	309	326	393	279	552
Ascc1	248	208	226	220	187	285	423	371	355	321
Ascc2	840	699	589	703	653	424	336	513	430	457
Ascc3	1039	1027	607	991	721	819	907	860	853	781
Ascl1	0	0	1	0	0	0	0	1	0	0
Ascl2	0	0	0	0	0	0	0	0	0	4
Ascl3	0	0	0	0	0	1	0	0	1	0
Ascl4	0	0	0	0	0	0	0	0	0	0
Asf1a	175	159	150	196	97	154	261	288	188	296
Asf1b	39	14	27	18	15	14	1	11	10	37
Asgr1	8060	8645	5340	7697	5492	6158	6942	7270	4688	4476
Asgr2	3882	3972	2409	3581	2523	1663	2338	2569	1897	1227
Ash1l	1131	1231	981	1085	900	1173	1331	1478	1000	1558
Ash2l	378	347	371	368	277	298	319	511	334	377
Asic1	1	2	0	0	0	0	0	0	0	2
Asic3	8	4	1	3	2	6	13	11	9	8
Asic5	54	96	82	90	66	30	83	94	55	45
Asl	7790	6204	5378	4566	4751	28402	26839	47827	30044	36240
Asns	866	346	77	971	122	1185	202	210	502	491
Asnsd1	530	609	524	533	540	449	540	606	385	377
Aspa	131	224	210	338	169	49	130	64	118	37
Aspdh	975	1002	1312	918	1183	620	1098	779	1150	451
Aspg	4826	3597	3562	4264	2475	2837	2582	4799	3718	4159
Asph	860	659	664	680	610	687	664	454	557	443
Asphd1	0	0	0	0	0	0	0	0	2	0
Asphd2	0	0	0	0	0	0	0	0	0	0
Aspm	37	36	14	19	22	13	7	5	2	30
Aspn	3	2	5	1	3	1	3	0	0	0
Asprv1	7	10	7	1	5	61	10	8	26	91
Aspscr1	1182	945	1000	880	999	940	992	1496	952	1085
Asrgl1	180	129	145	149	123	205	224	273	127	246
Ass1	28238	34099	47938	30220	27116	49489	81028	78587	82216	66812
Aste1	86	147	77	100	50	93	108	101	119	233
Astl	0	0	1	0	0	0	0	0	0	0
Astn1	8	3	0	1	0	0	0	1	0	3
Astn2	11	20	22	14	12	11	15	27	9	43
Asxl1	636	533	442	451	371	857	699	840	762	1332
Asxl2	650	556	607	741	474	360	493	533	348	640
Asxl3	0	0	0	0	3	3	0	1	0	1
Asz1	0	0	0	0	0	0	0	0	0	1
Atad1	1204	1249	1060	1176	966	999	1350	1287	974	1287
Atad2	156	161	135	128	120	81	61	116	82	133
Atad2b	390	451	495	517	553	559	637	739	564	726
Atad3a	1030	837	839	859	875	1095	1099	1790	1085	1418
Atad5	29	35	38	39	32	34	7	27	8	43
Atat1	202	254	271	190	387	48	45	84	77	80
Atcay	0	1	1	0	0	0	1	1	0	2
Ate1	449	449	524	488	532	274	314	477	302	358
Atf1	487	490	510	546	476	564	610	555	572	842
Atf1-ps	1	2	0	1	2	1	2	0	0	4
Atf2	688	750	659	692	569	542	674	761	524	842
Atf3	75	96	113	135	156	521	156	381	5079	91
Atf4	2120	2228	2096	1929	2736	4827	3443	3645	4894	3397
Atf5	6412	4926	5209	4717	5426	3314	3508	2788	2457	2378
Atf6	2425	2833	1340	2248	1327	3119	4204	3148	3990	3963
Atf6b	331	261	398	214	399	395	228	430	311	422
Atf7	622	693	547	688	526	449	457	752	363	773
Atf7ip	607	399	692	465	467	384	511	706	324	829
Atf7ip2	0	0	0	0	0	0	0	0	0	0
Atg10	94	72	111	72	67	32	68	62	42	48
Atg101	211	267	530	341	381	224	243	364	284	318
Atg12	464	566	461	490	471	608	596	483	776	700
Atg13	1104	1239	876	1017	948	1226	946	1080	1026	1241
Atg14	520	521	282	388	304	985	1225	782	974	624
Atg16l1	613	692	528	574	603	1112	1428	1439	1253	1186
Atg16l2	185	196	544	108	236	946	395	1402	1145	2097
Atg2a	1126	886	694	917	927	1500	1649	3197	1930	3517
Atg2b	915	1034	754	909	874	987	1204	1162	1151	1279
Atg3	1498	1622	1312	1708	1266	1199	1849	1463	1331	1283
Atg4a	200	150	230	177	215	177	209	157	178	169
Atg4b	440	413	502	389	487	377	449	505	437	431
Atg4c	220	278	311	222	303	153	146	147	198	104
Atg4d	441	385	395	546	431	537	714	1467	689	801
Atg5	834	752	850	673	748	698	938	914	629	825
Atg7	555	508	546	483	557	502	407	606	390	551
Atg9a	1217	1156	1091	1067	1239	1396	1539	2099	1572	2043
Atg9b	18	15	12	14	5	19	3	0	12	8
Atic	598	422	542	446	456	348	277	489	308	435
Atl1	40	18	27	21	26	16	15	25	13	19
Atl2	2303	2477	1838	2342	1759	4242	7903	6890	5963	6434
Atl3	3216	2490	2590	3034	2039	2364	2710	2140	2627	2470
Atm	629	650	331	627	328	214	475	396	276	616
Atmin	159	225	137	131	144	160	170	163	106	238
Atn1	425	435	347	568	440	546	618	714	516	949
Atoh7	0	0	0	0	0	1	1	0	0	0
Atoh8	246	271	332	325	235	685	593	1310	900	1070
Atox1	1146	1016	1014	959	1043	905	928	532	899	947
Atp10a	11	20	14	21	16	28	12	30	12	34
Atp10b	0	0	0	14	0	0	14	0	0	0
Atp11a	834	750	1531	380	644	600	216	325	823	592
Atp11b	960	1176	943	1038	1029	859	1385	1500	985	1484
Atp11c	5970	7437	5325	7316	4900	4946	4986	5286	4391	3957
Atp12a	0	0	0	0	0	0	0	0	0	0
Atp13a1	982	976	835	868	879	953	878	1303	948	962
Atp13a2	269	320	459	363	380	519	384	414	483	824
Atp13a3	3230	3907	3098	3799	3938	3186	4187	3515	2780	3542
Atp13a4	0	0	0	0	0	4	0	2	0	4
Atp13a5	0	0	1	0	0	0	0	1	0	0
Atp1a1	9789	9329	5263	7647	4920	14023	14332	12766	15810	14556
Atp1a2	22	15	21	14	20	9	33	17	19	38
Atp1a3	12	6	13	8	9	36	4	8	14	64
Atp1a4	2	1	2	0	0	2	3	0	0	3
Atp1b1	1043	1135	1541	1320	1208	5007	7938	2915	6038	4236
Atp1b2	5	10	7	10	5	5	4	13	9	26
Atp1b3	683	669	1251	586	762	1520	855	833	1321	2917
Atp1b4	0	0	0	0	0	0	0	0	0	0
Atp23	66	45	56	78	39	15	18	13	12	16
Atp2a1	1	1	2	0	1	4	0	1	0	3
Atp2a2	4368	5748	4478	3476	6343	11760	9770	6788	10845	8542
Atp2a3	16	18	69	41	30	63	41	69	61	92
Atp2b1	915	910	732	781	747	1255	1368	1438	1067	1626
Atp2b2	109	25	104	12	135	36	49	12	19	10
Atp2b3	0	0	0	0	0	0	0	0	0	0
Atp2b4	64	67	139	87	64	104	108	103	116	114
Atp2c1	842	897	751	792	875	623	694	757	540	661
Atp2c2	0	0	1	23	0	0	10	0	0	1
Atp4a	9	3	86	36	47	12	20	1	27	3
Atp5a1	17135	19690	15766	18192	15359	13601	17327	15725	14939	14923
Atp5b	19963	21603	18025	20689	19527	14033	19466	17026	15843	15309
Atp5c1	3963	4112	3856	4400	3675	2516	3750	3084	2866	2365
Atp5d	2805	3431	2941	3468	3276	2590	3351	2778	2637	2639
Atp5e	1152	1313	1393	1283	1594	910	1261	814	924	775
Atp5g1	1658	1784	1503	1663	1627	979	1249	779	1219	838
Atp5g2	1342	1363	1230	1391	1212	1144	1239	1396	982	1238
Atp5g3	4222	5211	4577	5101	4557	3048	4053	3286	3176	3398
Atp5h	1811	2122	1959	1901	1839	1650	1870	1497	1602	1476
Atp5j	2473	2590	2379	2430	2438	1362	2004	1430	1599	1337
Atp5j2	2137	2390	2225	2455	2159	1188	2006	1238	1525	1052
Atp5k	940	1157	1078	1214	1178	579	806	450	584	442
Atp5l	2487	2497	2434	2782	2280	1860	2661	2289	1938	1833
Atp5md	1455	1502	1494	1680	1441	1028	1872	1316	1301	1058
Atp5mpl	1143	990	1113	1149	1102	647	1058	738	770	645
Atp5o	2308	2531	2238	2465	2482	1579	2207	1857	1793	1804
Atp5pb	5111	5668	5109	5643	4947	3305	4594	4255	3501	3122
Atp6ap1	1267	1295	1312	1074	1340	1541	1529	1204	1695	1694
Atp6ap2	856	908	614	740	742	911	1097	657	1031	1166
Atp6v0a1	776	650	930	676	810	1329	1147	790	1161	1350
Atp6v0a2	772	910	656	739	665	606	768	823	767	758
Atp6v0a4	1	2	1	10	2	808	92	174	609	127
Atp6v0b	903	993	807	976	1005	778	1115	755	921	1070
Atp6v0c	1368	1375	1055	1121	1118	1483	1317	1059	1381	1823
Atp6v0d1	1507	1307	1007	1100	1197	1243	1181	1163	1281	1363
Atp6v0d2	89	34	12	39	3	87	39	47	52	59
Atp6v0e	646	428	495	477	460	600	737	664	816	675
Atp6v0e2	5	4	13	8	4	5	18	2	15	21
Atp6v1a	1431	1066	992	1064	1083	993	926	708	1010	931
Atp6v1b1	0	0	1	0	0	0	0	0	0	0
Atp6v1b2	914	892	888	813	691	990	1052	1374	1171	2111
Atp6v1c1	790	685	544	734	574	589	762	807	661	876
Atp6v1c2	0	0	0	1	0	0	2	0	1	2
Atp6v1d	872	719	563	682	640	495	739	634	704	705
Atp6v1e1	1705	1575	1149	1555	1178	1330	1846	1733	2113	2521
Atp6v1f	689	660	632	622	723	591	592	571	589	648
Atp6v1fnb	0	0	0	0	0	1	0	0	2	1
Atp6v1g1	1030	829	1111	800	797	1033	1080	950	879	1125
Atp6v1g2	33	15	17	27	35	20	5	14	8	13
Atp6v1h	1305	991	858	938	742	872	1096	814	1010	889
Atp7a	160	208	226	124	196	218	161	158	127	319
Atp7b	603	405	649	467	584	382	413	611	250	254
Atp8a1	168	161	188	153	80	185	121	205	163	224
Atp8a2	0	2	6	1	1	1	0	2	2	0
Atp8b1	943	777	1212	781	1304	753	538	668	541	395
Atp8b2	59	32	71	31	48	68	27	63	63	137
Atp8b3	0	0	0	0	0	0	0	0	0	1
Atp8b4	34	18	47	12	29	101	26	18	43	124
Atp8b5	2	2	13	8	17	2	4	4	8	4
Atp9a	1348	924	1016	1081	1062	502	433	482	448	465
Atp9b	732	710	587	636	554	707	722	793	800	798
Atpaf1	97	67	74	84	76	47	60	44	34	105
Atpaf2	290	325	311	342	344	234	272	230	257	234
Atpif1	284	226	236	339	244	144	186	108	189	188
Atpsckmt	346	267	412	256	338	158	175	307	218	219
Atr	449	440	426	466	260	313	383	595	291	425
Atraid	908	1080	786	1067	862	871	1184	1075	976	970
Atrip	110	96	141	79	103	122	113	205	121	142
Atrn	1477	1266	1067	1554	1177	1268	1442	1107	1339	1008
Atrnl1	617	749	626	602	616	613	508	456	534	547
Atrx	1198	1238	1288	1341	1111	1005	1070	1143	942	1412
Atxn1	188	162	784	245	227	295	267	115	223	250
Atxn10	1329	1072	847	1054	941	646	796	941	770	664
Atxn1l	417	399	517	375	380	584	463	630	503	798
Atxn2	1283	1223	1048	1541	1021	761	844	1173	1025	1101
Atxn2l	1216	1239	1128	1047	1160	1215	1168	1433	1475	1464
Atxn3	395	361	423	335	420	237	310	335	272	469
Atxn7	646	781	583	688	577	796	665	817	827	680
Atxn7l1	262	209	289	316	402	269	192	202	195	254
Atxn7l2	19	22	17	24	25	35	35	37	39	42
Atxn7l3	500	522	481	583	526	592	659	681	600	1036
Atxn7l3b	2063	1910	1862	1744	1601	1685	1384	1817	1489	1919
AU015228	0	0	0	0	0	0	0	0	0	0
AU018091	0	0	0	0	0	2	2	3	0	2
AU021092	34	18	23	23	20	20	17	9	19	21
AU022252	820	752	978	719	914	682	1008	1606	799	1296
AU040320	640	497	468	454	515	456	513	824	577	439
AU041133	83	41	61	45	39	33	47	60	34	50
Auh	642	588	480	646	381	407	438	517	375	402
Aunip	1	0	4	0	0	2	0	1	0	0
Aup1	2018	2265	1859	1962	1964	1528	1912	2245	1664	1662
Aurka	45	3	21	18	27	6	5	8	7	21
Aurkaip1	825	768	694	744	711	460	540	531	481	417
Aurkb	44	8	13	17	9	9	10	8	3	19
Aurkc	0	0	0	1	0	0	0	1	0	0
Auts2	4	4	14	14	5	30	16	9	10	19
Aven	197	207	233	220	268	152	192	178	175	128
Avil	15	18	2	6	8	3	4	2	4	3
Avl9	496	581	397	494	407	758	806	733	633	1083
Avpi1	457	314	478	441	351	280	282	273	271	225
Avpr1a	198	138	900	244	845	1583	967	828	1029	1774
AW146154	79	107	95	83	60	34	52	74	32	51
AW209491	301	318	282	267	293	232	212	332	216	226
AW549877	727	531	768	599	633	743	944	1093	873	1177
AW551984	0	0	0	1	0	0	0	0	0	1
AW554918	47	45	57	25	31	47	45	61	24	53
Awat2	22	39	14	26	15	16	22	15	7	6
Axdnd1	0	2	1	0	0	1	3	3	1	3
Axin1	437	533	369	518	442	584	735	858	568	961
Axin2	130	214	163	191	114	27	84	75	26	129
Axl	600	407	676	387	255	710	264	397	510	1107
AY074887	0	0	0	0	0	1	0	0	0	0
AY358078	0	1	0	0	1	1	0	1	0	0
Azgp1	23380	26893	22969	23520	22902	25124	32527	35541	25542	26582
Azi2	1083	1099	723	1173	817	791	848	865	700	1063
Azin1	2207	1943	1514	1885	1280	825	1080	989	882	599
Azin2	36	42	5	37	8	7	19	9	5	8
B230219D22Rik	890	1057	961	968	961	683	645	964	542	945
B230307C23Rik	89	79	99	67	75	57	59	100	42	80
B2m	44868	27160	35130	26624	24710	21005	14123	13350	23459	28261
B3galnt1	21	11	16	14	9	22	28	26	22	47
B3galnt2	399	325	443	250	477	112	83	132	162	99
B3galt1	1299	537	475	307	796	5625	3519	1928	1828	1219
B3galt2	3	1	1	0	0	0	0	0	0	0
B3galt4	3	3	3	8	2	2	2	11	6	14
B3galt5	0	0	4	0	0	1	0	0	0	0
B3galt6	54	40	36	52	34	39	64	65	51	62
B3gat2	0	0	0	0	0	0	0	0	0	0
B3gat3	361	372	620	390	640	298	401	507	435	390
B3glct	57	43	40	62	42	57	55	44	33	40
B3gnt2	408	324	416	428	368	441	527	595	527	581
B3gnt3	43	63	35	75	11	84	53	49	72	80
B3gnt4	0	0	1	0	0	0	0	0	0	0
B3gnt5	5	2	12	6	1	13	0	1	5	9
B3gnt6	0	0	0	0	1	1	2	0	0	0
B3gnt7	1	0	1	1	0	3	0	0	0	1
B3gnt8	0	3	8	2	1	11	2	0	2	9
B3gnt9	8	5	8	10	9	7	5	3	2	1
B3gntl1	63	30	47	42	38	24	17	63	38	30
B430306N03Rik	71	80	76	38	21	72	43	63	53	297
B4galnt1	1588	1375	1425	1171	1274	1785	1728	3229	1995	2530
B4galnt2	0	1	3	55	2	2	58	0	0	2
B4galnt3	37	17	85	30	46	22	16	11	16	7
B4galnt4	21	3	3	5	0	5	3	12	1	5
B4galt1	1081	1238	826	883	1273	831	608	601	518	823
B4galt2	5	5	1	4	2	0	1	4	3	2
B4galt3	212	212	151	220	197	185	181	267	238	232
B4galt4	25	43	29	16	15	34	10	23	21	31
B4galt5	554	675	368	401	678	290	272	453	256	622
B4galt6	39	32	63	72	34	313	119	115	135	279
B4galt7	145	153	155	123	137	145	150	200	162	132
B4gat1	321	285	307	327	307	237	386	342	357	355
B9d1	9	2	6	11	5	0	1	3	5	1
B9d2	61	72	52	67	50	70	83	55	80	104
Baalc	0	0	0	0	2	1	0	0	0	0
Baat	4328	5475	5770	5243	5183	3833	3296	4773	2878	3779
Babam1	1049	886	894	937	972	553	582	541	685	523
Babam2	446	366	369	354	390	520	536	464	555	494
Bace1	350	493	470	533	558	188	273	401	259	316
Bace2	79	71	71	76	41	76	88	66	124	116
Bach1	1789	1426	534	1706	804	1899	984	2097	2564	1343
Bach2	57	127	231	118	114	76	218	246	174	367
Bad	197	241	192	198	209	188	240	250	212	199
Bag1	898	1036	1103	1105	1204	857	1058	935	854	856
Bag2	58	40	29	39	58	29	54	11	64	28
Bag3	937	1511	801	478	1400	465	260	261	566	474
Bag4	547	638	546	710	605	562	907	654	701	578
Bag5	255	332	279	274	246	394	485	491	406	673
Bag6	1775	1574	1313	1447	1401	1663	1704	2125	1829	2017
Bahcc1	154	142	220	286	178	89	88	141	80	95
Bahd1	338	273	224	261	256	194	272	583	306	571
Baiap2	271	212	697	209	321	1001	1245	2044	1224	2167
Baiap2l1	688	919	440	859	457	663	927	832	1206	610
Baiap2l2	0	2	0	1	1	1	1	0	1	0
Baiap3	1	0	13	4	4	3	5	9	2	9
Bak1	567	387	314	456	213	220	202	211	227	523
Bambi	55	61	62	63	92	68	82	142	81	94
Banf1	467	346	386	301	398	265	298	278	243	321
Bank1	43	35	84	39	28	34	12	23	25	50
Banp	101	155	174	65	241	79	110	289	84	92
Bap1	615	643	549	610	572	623	819	932	824	909
Bard1	7	13	7	8	3	10	3	4	4	21
Barhl1	0	0	3	0	0	0	0	0	1	2
Barx1	1	0	0	2	0	5	0	0	2	0
Barx2	0	1	3	0	0	7	12	8	1	8
Basp1	50	49	62	22	26	45	9	19	25	53
Batf	9	15	16	2	12	15	3	5	8	20
Batf2	97	85	11	40	6	14	3	3	13	57
Batf3	18	21	23	19	8	7	1	16	6	35
Bax	395	306	242	308	371	173	212	226	204	247
Baz1a	378	572	295	375	331	554	473	596	552	854
Baz1b	1597	2033	1238	1587	1357	755	845	1222	950	1234
Baz2a	1059	1052	1049	1317	978	1027	1003	1488	872	1870
Baz2b	337	299	314	302	281	581	450	395	594	481
Bbc3	49	30	113	74	98	151	159	197	565	183
Bbip1	222	193	187	224	194	160	215	234	194	179
Bbof1	5	12	7	9	7	4	6	14	8	3
Bbox1	3316	3329	2262	3784	2198	1304	2638	1852	1501	1385
Bbs1	27	23	32	15	21	28	31	64	21	41
Bbs10	99	45	80	54	65	18	31	81	20	59
Bbs12	32	8	24	13	3	3	2	13	0	9
Bbs2	53	64	36	49	39	54	96	77	59	97
Bbs4	59	22	57	28	29	258	266	158	122	309
Bbs5	74	34	66	51	47	37	51	55	30	53
Bbs7	110	91	105	104	95	66	60	76	42	72
Bbs9	184	75	97	77	63	289	139	156	226	177
Bbx	349	329	305	256	289	374	200	289	264	504
BC003965	349	339	468	355	385	184	234	310	212	221
BC004004	1124	826	1417	951	1378	559	747	620	666	568
BC005537	2838	2851	2206	2636	2168	1827	1786	1776	2016	2696
BC005624	430	395	328	421	382	294	318	299	297	257
BC016579	1	2	1	3	0	38	19	5	24	12
BC024063	23	17	18	13	14	9	14	9	11	28
BC024139	87	88	88	66	43	21	68	110	34	34
BC024978	271	352	177	255	367	126	30	135	116	143
BC028528	34	13	41	22	7	76	26	37	40	114
BC029722	238	132	204	146	184	195	118	205	165	137
BC031181	775	749	881	762	794	658	731	439	740	557
BC034090	4	3	5	2	13	3	3	4	3	2
BC035044	29	27	16	13	6	12	3	17	5	26
BC048403	136	88	111	118	98	243	191	218	161	257
BC048671	1	0	0	0	0	0	0	0	1	0
BC049352	2	1	6	2	0	0	3	1	0	0
BC049715	5	3	14	4	13	8	14	9	7	9
BC049762	5	7	3	3	2	11	12	11	11	6
BC051019	0	0	0	0	0	0	0	0	0	0
BC051142	1	0	0	1	0	4	1	1	1	3
BC055324	23	7	12	3	4	0	0	3	7	4
BC147527	6	7	6	2	2	1	0	1	0	9
Bcam	71	86	62	108	82	86	75	52	114	78
Bcan	0	0	0	0	0	0	0	0	0	0
Bcap29	228	140	198	161	123	195	253	278	157	300
Bcap31	1959	2081	1956	1871	2106	1002	1387	936	1237	1127
Bcar1	417	414	537	679	532	196	169	305	244	227
Bcar3	570	470	1004	861	725	530	312	597	527	315
Bcas1	2	0	5	1	0	1	0	1	0	1
Bcas2	430	392	395	371	410	288	322	384	370	360
Bcas3	493	421	300	391	360	401	425	531	480	375
Bcat1	0	0	0	0	0	5	0	0	3	2
Bcat2	331	139	277	225	165	144	109	295	141	175
Bccip	1405	1280	1150	1381	1039	936	1157	1064	856	951
Bcdin3d	45	39	56	37	35	20	18	57	32	48
Bche	2279	2852	1818	2670	1831	2377	3906	3732	2415	1937
Bckdha	3637	4050	2709	3989	3092	2671	3780	4053	2870	3476
Bckdhb	1120	1259	916	1013	788	1409	1603	1675	1581	1764
Bckdk	235	162	168	200	163	97	66	120	104	160
Bcl10	206	248	201	179	202	380	302	348	466	591
Bcl11a	0	2	6	3	0	0	0	0	0	3
Bcl11b	5	2	20	9	6	5	7	9	3	14
Bcl2	22	30	47	21	21	35	20	38	21	64
Bcl2a1a	9	9	24	5	4	33	3	8	30	33
Bcl2a1b	31	25	74	15	19	112	33	66	86	131
Bcl2a1d	3	7	24	1	5	38	2	14	14	38
Bcl2l1	382	338	485	491	401	1290	1367	1070	1694	1172
Bcl2l11	227	134	103	169	86	1908	851	1079	795	909
Bcl2l12	64	49	97	61	56	11	18	17	32	34
Bcl2l13	842	1066	851	1086	870	787	973	855	793	1031
Bcl2l14	12	9	10	7	2	12	3	1	11	20
Bcl2l15	1	5	2	1	2	2	1	3	4	4
Bcl2l2	594	469	413	477	497	475	323	742	477	540
Bcl3	724	1011	570	653	508	559	133	357	680	463
Bcl6	125	823	1857	992	334	130	98	293	157	267
Bcl6b	41	42	25	19	37	36	18	40	19	86
Bcl7a	201	165	201	233	166	110	171	391	95	243
Bcl7b	207	256	172	240	245	241	294	259	277	235
Bcl7c	118	161	265	156	288	152	231	171	157	194
Bcl9	87	59	110	109	62	49	48	116	76	144
Bcl9l	741	674	778	945	895	399	544	587	452	564
Bclaf1	1168	1029	859	964	755	1413	1641	1781	1385	2219
Bclaf3	51	32	59	37	53	23	58	51	34	68
Bco1	270	179	132	153	158	89	119	62	171	70
Bco2	252	189	587	200	336	117	151	121	117	70
Bcor	288	234	468	366	184	448	365	801	392	871
Bcorl1	243	194	205	271	265	81	93	136	52	113
Bcr	935	737	716	663	934	431	374	930	621	490
Bcs1l	272	204	263	202	223	99	115	113	100	78
Bdh1	4424	4788	2414	4493	3519	38	305	51	58	32
Bdh2	104	172	222	161	195	15	66	26	35	18
Bdkrb2	0	0	1	1	6	1	0	0	0	2
Bdnf	12	18	35	50	20	4	23	6	10	12
Bdp1	440	543	383	436	492	417	542	459	355	537
Bean1	0	1	0	0	0	0	0	0	0	0
Becn1	1157	1168	982	1104	1095	843	917	900	844	1011
Becn2	0	0	0	0	0	0	0	0	0	1
Begain	0	0	0	0	0	0	0	0	0	0
Bend3	155	164	107	149	130	113	191	161	144	188
Bend4	23	33	18	21	4	27	9	14	5	19
Bend5	1	3	1	4	0	2	2	0	1	2
Bend6	3	3	7	1	0	9	2	1	1	5
Bend7	184	266	134	286	240	242	312	340	202	278
Best1	1	0	3	1	0	1	1	1	1	3
Best2	0	0	0	0	0	0	0	0	0	0
Best3	0	0	0	0	0	0	0	0	0	0
Bet1	863	857	932	733	1272	473	457	378	369	240
Bet1l	402	444	297	261	364	321	314	489	288	402
Bex1	0	0	0	2	1	10	31	8	34	6
Bex2	15	0	1	1	1	1	3	0	3	1
Bex3	29	25	27	29	16	28	22	32	46	40
Bex4	4	6	3	6	2	2	17	9	24	10
Bex6	0	0	3	0	0	0	0	0	0	2
Bfar	1370	1706	850	1591	805	779	1019	1180	871	1030
Bfsp1	0	4	2	3	1	2	0	0	0	0
Bfsp2	0	0	0	3	0	0	0	0	0	0
Bglap	0	0	0	0	0	0	0	0	0	0
Bglap3	2	7	2	11	4	0	6	4	0	1
Bgn	970	978	1242	891	968	1342	807	809	1270	1567
Bhlha15	45	120	29	13	30	24	0	0	5	2
Bhlhb9	132	112	28	154	42	54	111	94	79	93
Bhlhe22	0	0	1	2	3	1	0	2	2	4
Bhlhe40	2292	2277	3838	2946	3664	5107	2834	1996	12148	1101
Bhlhe41	93	41	12	149	23	26	17	25	60	23
Bhmt	12488	7872	33763	12589	8112	63792	48913	36564	54222	33527
Bhmt2	3362	1996	4371	2081	2730	3312	3257	3025	3180	1942
Bicc1	85	77	105	81	56	105	90	69	101	132
Bicd1	4	1	1	6	2	9	9	2	11	17
Bicd2	332	362	346	276	399	206	274	277	244	338
Bicdl1	30	15	18	29	21	14	14	17	17	25
Bicdl2	4	2	1	12	3	0	2	4	1	0
Bicra	123	103	148	124	125	108	76	162	110	162
Bicral	336	245	386	282	368	269	277	463	227	394
Bid	432	435	194	357	205	157	194	429	162	389
Bik	45	39	79	65	61	25	37	97	47	56
Bin1	252	229	231	224	282	175	180	216	173	177
Bin2	116	61	125	40	56	133	84	149	123	260
Bin3	198	161	190	191	151	329	284	502	278	599
Birc2	571	677	437	452	375	601	423	517	545	711
Birc3	393	324	423	320	247	886	305	365	538	836
Birc5	36	7	20	12	10	9	3	18	14	28
Birc6	2080	2233	1976	2149	1921	1393	1939	2019	1630	2094
Bivm	252	180	300	224	247	176	258	236	208	197
Blcap	315	249	590	245	550	372	356	536	388	770
Blk	4	0	10	1	2	0	2	8	2	5
Blm	59	25	34	37	21	102	165	129	109	121
Blmh	859	571	778	584	668	489	494	802	562	616
Blnk	32	13	14	34	14	7	13	3	6	9
Bloc1s1	631	590	469	576	459	377	382	293	343	296
Bloc1s2	188	188	185	150	186	139	177	298	132	269
Bloc1s3	92	66	114	71	111	76	76	75	79	128
Bloc1s4	148	145	157	144	167	122	128	130	126	150
Bloc1s5	273	271	389	307	324	157	228	220	203	151
Bloc1s6	227	187	212	181	216	123	165	156	136	209
Blvra	277	168	242	219	200	162	128	118	123	181
Blvrb	2283	1599	1125	1897	1744	762	718	859	593	741
Blzf1	255	229	210	182	229	177	179	239	165	226
Bmerb1	0	0	0	1	0	5	3	0	0	0
Bmf	197	76	78	268	70	406	627	564	479	567
Bmi1	504	516	417	431	377	406	520	536	422	564
Bmp1	1368	1410	1662	1180	1560	2204	2806	3145	2166	2207
Bmp10	15	40	9	23	17	42	22	38	29	37
Bmp15	0	0	0	0	0	0	0	0	1	0
Bmp2	194	233	167	167	103	324	252	283	350	526
Bmp2k	253	171	153	193	112	263	217	255	189	455
Bmp3	0	1	0	1	0	0	0	0	0	0
Bmp4	43	40	76	36	46	22	114	34	82	38
Bmp5	89	142	213	148	171	196	143	182	171	159
Bmp6	31	51	51	61	22	108	52	85	60	108
Bmp7	13	24	23	29	33	11	9	6	21	17
Bmp8a	0	0	2	0	0	0	1	0	1	1
Bmp8b	1	0	2	0	0	2	0	1	1	1
Bmper	70	27	11	9	4	1458	729	728	1568	2315
Bmpr1a	863	1092	783	1009	728	517	534	630	511	802
Bmpr1b	1	2	0	0	0	0	1	0	0	0
Bmpr2	826	871	778	802	700	948	891	947	601	1240
Bms1	589	642	494	529	485	518	537	588	518	656
Bmt2	159	179	181	169	159	130	164	215	55	287
Bmx	3	1	5	3	5	17	2	10	5	25
Bmyc	32	27	66	40	48	8	36	31	19	32
Bnc1	0	3	1	2	2	0	6	0	6	3
Bnc2	2	0	0	4	0	1	2	0	2	5
Bnip1	244	172	273	190	192	160	150	169	176	150
Bnip2	707	658	722	640	619	977	789	777	914	929
Bnip3	3859	4111	1495	3949	1546	4896	8885	11495	5497	8369
Bnip3l	1365	1600	1202	1563	1166	1884	2324	3097	1770	3095
Bnip3l-ps	81	81	73	92	81	103	139	180	119	167
Bnip5	5	0	2	7	1	8	14	42	16	23
Bnipl	0	0	2	5	1	0	4	0	2	0
Boc	11	4	7	7	7	13	8	7	14	20
Bod1	307	398	283	350	384	268	415	388	341	419
Bod1l	637	513	637	564	436	535	535	729	480	635
Bok	41	56	140	84	66	57	37	129	51	90
Bola1	189	210	182	186	190	114	162	143	115	115
Bola2	168	180	138	170	148	150	143	155	134	149
Bola3	466	471	580	484	465	382	501	381	442	368
Boll	0	2	1	2	1	1	0	0	1	1
Bop1	481	513	455	480	551	403	398	616	428	437
Bora	33	32	24	19	24	14	15	24	14	38
Borcs5	93	103	135	103	126	87	121	71	83	43
Borcs6	82	119	134	104	147	179	223	250	224	201
Borcs7	139	119	125	139	95	199	210	198	146	217
Borcs8	189	231	216	185	217	115	140	118	174	91
Bpgm	325	259	394	252	346	170	182	164	143	129
Bphl	1933	2074	1891	1974	1649	590	805	502	477	284
Bpifa6	0	0	0	0	0	0	0	0	0	0
Bpifb4	0	0	0	0	0	0	0	0	0	0
Bpifb9a	0	0	0	0	0	0	0	0	2	0
Bpifb9b	0	0	0	0	0	0	2	0	0	0
Bpifc	0	0	0	0	0	0	0	0	0	0
Bpnt1	1190	1034	1196	860	1287	853	841	600	745	611
Bpnt2	1000	1072	961	1148	964	1160	1606	1011	1107	1799
Bptf	923	814	898	791	758	1140	1142	1245	1036	1540
Braf	484	586	516	482	468	792	801	886	614	1179
Brap	2277	2537	1318	2987	1557	3082	4120	3821	4422	3432
Brat1	178	129	183	153	157	85	70	204	116	147
Brca1	135	80	40	35	31	261	204	222	250	113
Brca2	75	65	50	79	61	72	124	113	39	72
Brcc3	485	465	479	416	455	451	564	523	366	463
Brd1	538	719	490	541	514	727	818	851	884	896
Brd2	2125	2929	1902	2589	2535	2820	2339	2790	3317	3071
Brd3	617	581	818	661	684	288	219	530	241	518
Brd3os	17	6	2	6	9	7	1	10	5	14
Brd4	1194	1280	1132	1299	937	1517	1448	1551	1787	2154
Brd7	567	494	639	535	522	387	370	593	426	563
Brd8	379	242	292	261	205	316	341	425	292	537
Brd8dc	2	1	0	4	3	2	1	9	2	5
Brd9	217	173	157	166	124	124	111	141	133	206
Brdt	19	23	39	29	10	15	38	37	22	44
Brf1	516	535	443	581	462	459	464	749	418	574
Brf2	94	72	116	77	88	101	56	112	74	120
Bri3	645	672	360	626	250	265	410	408	245	372
Bri3bp	363	348	611	451	525	132	123	220	150	259
Bricd5	2	0	1	1	1	0	2	0	4	0
Brinp2	0	0	0	0	0	0	0	0	0	0
Brip1	108	176	33	171	66	34	58	20	30	49
Brix1	467	526	527	420	436	386	476	556	322	541
Brk1	706	711	728	631	637	617	756	755	664	748
Brms1	280	291	195	258	212	319	288	436	268	399
Brms1l	106	92	85	72	83	24	27	32	32	57
Brox	592	563	604	555	570	607	697	624	592	1013
Brpf1	350	427	279	286	310	489	514	640	478	818
Brpf3	854	921	525	799	568	1213	1531	2156	1386	1517
Brsk1	2	11	11	3	4	6	1	3	4	2
Brsk2	0	0	0	1	0	0	0	0	0	0
Brwd1	604	748	539	525	521	550	788	870	549	893
Brwd3	325	306	372	277	342	186	265	244	149	350
Bscl2	579	577	628	628	691	552	648	361	495	556
Bsdc1	1347	1165	785	1048	1059	1069	1393	1888	1331	1671
Bsg	4727	4626	4453	4172	4737	3462	4221	2425	4571	3529
Bsn	1	1	0	0	0	0	0	0	0	0
Bspry	1	0	3	9	2	2	2	2	0	5
Bst1	49	14	25	10	2	107	15	12	57	219
Bst2	4263	2120	1886	2024	1299	614	640	472	1198	939
Bsx	1	0	0	0	0	2	0	0	0	5
Btaf1	604	794	548	656	635	803	1036	994	790	1023
Btbd1	497	671	744	685	769	503	758	765	592	798
Btbd10	56	84	70	46	46	49	49	58	65	92
Btbd11	19	18	42	15	11	94	31	73	89	68
Btbd16	0	0	1	0	0	0	0	0	0	7
Btbd17	0	0	0	2	0	0	0	0	0	0
Btbd18	0	0	0	0	0	0	0	0	0	0
Btbd19	91	58	10	150	125	265	53	146	138	68
Btbd2	365	312	334	337	247	203	148	326	170	147
Btbd3	113	101	136	135	91	128	124	135	90	181
Btbd6	233	216	149	186	181	159	221	337	186	205
Btbd7	450	570	476	508	499	536	638	613	422	757
Btbd8	56	31	53	45	56	37	40	102	30	55
Btbd9	357	323	244	322	295	364	380	517	372	396
Btc	48	31	60	51	16	49	22	22	21	324
Btd	1419	1293	1161	1226	1468	1811	2316	1945	1973	1822
Btf3	1786	1709	1388	1704	1389	1541	1539	2042	1560	1768
Btf3l4	451	411	451	439	362	363	392	536	291	377
Btg1	531	931	1219	885	937	2827	2306	1901	2722	3921
Btg2	186	178	658	451	516	5984	3394	6128	7800	1393
Btg3	111	109	85	108	56	666	330	219	605	1119
Btg4	0	0	0	0	0	0	0	0	4	0
Btk	51	50	44	17	16	68	29	43	38	134
Btla	7	15	22	10	4	10	5	19	4	15
Btn1a1	0	0	0	0	0	0	0	0	1	0
Btnl10	0	0	1	0	1	0	0	0	0	0
Btnl2	0	1	1	0	0	2	0	1	2	1
Btnl4	0	1	0	0	0	0	0	0	0	0
Btnl6	0	0	0	0	0	0	0	0	0	1
Btnl9	11	21	35	19	16	51	56	44	41	36
Btrc	258	176	261	181	193	152	162	197	186	144
Bub1	28	5	2	3	9	6	0	5	10	14
Bub1b	54	21	22	18	10	38	7	22	19	77
Bub3	491	483	463	409	471	368	345	420	302	421
Bud13	139	358	89	108	136	94	161	98	94	142
Bud23	286	297	362	255	364	239	332	294	288	226
Bud31	673	598	634	593	612	403	464	460	438	416
Bves	0	1	0	1	1	0	3	0	1	0
Bysl	370	345	383	307	314	359	262	358	285	392
Bzw1	3104	2972	2517	2627	2525	2225	2641	2608	2236	2881
Bzw2	147	100	129	121	96	188	192	257	188	406
C030006K11Rik	328	329	324	339	345	190	226	396	232	298
C130026I21Rik	11	5	7	1	0	3	4	3	3	10
C130050O18Rik	18	20	18	11	9	35	7	14	7	39
C130073F10Rik	0	0	0	0	0	14	2	12	5	5
C130074G19Rik	2728	3451	3230	3296	3466	3707	5084	6279	4032	6490
C1d	744	609	649	666	556	417	674	504	414	395
C1galt1	508	568	430	526	403	363	446	277	332	344
C1galt1c1	517	513	383	486	493	316	574	355	421	282
C1qa	644	671	1305	576	471	2266	830	1292	1334	2949
C1qb	1048	865	1414	688	502	3052	1164	1774	1823	4104
C1qbp	1160	1025	1112	1018	958	887	1013	1160	798	1073
C1qc	983	839	1510	701	494	3349	1135	1760	1934	4658
C1ql2	0	0	0	0	0	0	0	0	0	0
C1ql3	4	3	1	2	0	1	1	0	0	0
C1ql4	0	6	15	1	19	0	6	0	1	4
C1qtnf1	373	410	279	326	125	814	472	691	667	1068
C1qtnf12	11	14	15	14	29	9	9	13	14	10
C1qtnf2	9	2	17	6	17	5	12	0	9	12
C1qtnf3	2	1	6	5	3	0	0	0	0	0
C1qtnf4	2	5	3	0	7	0	1	1	0	1
C1qtnf6	24	19	20	20	11	30	15	34	42	38
C1qtnf7	3	5	10	9	14	19	24	9	25	13
C1qtnf9	9	12	9	6	5	5	3	9	0	3
C1ra	10922	7497	6251	5797	5606	7376	5502	5244	7543	7739
C1rb	17	216	14	10	19	13	324	18	12	15
C1rl	3282	3055	2943	2860	2475	2126	2722	2203	2188	1504
C1s1	17385	11674	10463	7726	9200	8915	8633	6842	10958	9097
C1s2	9	9	3	3	5	6	4	3	2	5
C2	5786	3507	2359	2631	1844	2153	2077	2244	2583	2718
C2cd2	3189	2237	2904	2600	3173	1513	1702	1885	1654	1436
C2cd2l	1027	1038	636	1025	918	722	1132	1264	1193	674
C2cd3	254	394	264	277	278	224	302	328	281	273
C2cd4b	0	0	2	0	2	0	0	0	0	0
C2cd4c	0	0	1	5	1	0	0	0	0	3
C2cd4d	6	5	21	5	9	0	1	3	0	3
C2cd5	151	93	132	75	93	122	101	113	108	115
C2cd6	0	0	0	1	0	0	1	0	0	0
C3	334870	285149	159483	181734	145133	597026	459475	378373	538462	491559
C330007P06Rik	740	651	593	651	547	372	431	463	400	402
C330018D20Rik	186	160	170	134	170	67	121	155	120	86
C3ar1	5	17	83	11	39	69	45	92	11	162
C4b	48966	45379	36464	36945	23759	46325	35855	30210	42333	34616
C4bp	16047	12383	12022	10331	10275	23929	14669	6900	16417	16164
C5ar1	9	27	34	8	18	131	18	86	29	153
C5ar2	27	41	61	23	30	36	11	45	18	37
C6	1782	2107	6673	2018	5438	1254	626	826	985	1851
C7	30	47	58	35	61	50	31	34	28	91
C77080	1778	1285	1344	2139	1309	704	941	1478	1029	778
C87436	218	272	211	234	208	175	230	267	163	252
C8a	17070	18517	18749	14770	18663	3342	2935	1752	6562	2493
C8b	8665	6146	9130	5345	7932	3926	4215	3614	4900	3164
C8g	2848	4188	4583	4349	4226	1197	3227	990	1596	955
C9	6006	7450	14786	7163	13108	3758	3482	2049	3568	3291
C9orf72	490	532	228	330	348	3218	1462	615	3458	738
Caap1	78	86	77	75	74	81	76	89	60	56
Cab39	1401	1443	1196	1458	1345	1450	1976	1548	1315	2132
Cab39l	1167	1123	1243	1099	1189	941	1849	5112	1293	5672
Cabcoco1	35	31	26	36	5	23	29	71	10	28
Cabin1	498	422	378	408	315	389	461	798	552	848
Cables1	55	30	17	21	2	173	334	681	450	577
Cables2	448	501	487	509	535	300	406	372	492	421
Cabp1	0	1	0	0	0	0	3	0	0	4
Cabp2	2	3	3	0	0	1	1	1	0	0
Cabp4	8	6	1	4	0	2	2	0	0	4
Cabp7	0	0	0	0	0	0	0	0	0	0
Cabyr	39	69	24	37	96	13	10	7	11	14
Cacfd1	486	565	301	343	418	282	331	476	327	253
Cachd1	35	31	23	30	12	36	12	22	24	36
Cacna1a	7	5	4	20	6	1	10	7	8	8
Cacna1b	1	0	0	0	0	4	5	26	25	20
Cacna1c	3	2	6	5	3	11	8	4	4	6
Cacna1d	30	51	38	39	26	32	38	60	29	25
Cacna1e	2	1	6	2	5	4	5	0	0	5
Cacna1f	3	3	4	0	0	0	0	1	2	3
Cacna1g	3	1	1	0	0	2	0	0	0	1
Cacna1h	3	0	1	2	0	1	3	1	0	4
Cacna1i	0	1	2	3	0	2	1	0	0	0
Cacna1s	4	0	4	1	5	10	0	1	1	4
Cacna2d1	11	6	18	12	3	16	20	7	10	27
Cacna2d2	2	0	0	3	0	0	0	2	0	0
Cacna2d3	0	0	0	1	0	2	0	0	0	0
Cacna2d4	0	0	0	0	1	1	0	0	0	0
Cacnb1	11	2	15	9	7	4	3	4	4	12
Cacnb2	8	2	3	1	4	8	6	2	6	7
Cacnb3	9	9	13	8	7	2	7	7	16	15
Cacnb4	0	3	1	3	2	86	35	6	126	11
Cacng1	0	0	0	2	0	0	1	1	0	2
Cacng2	0	0	0	0	0	0	0	0	0	0
Cacng6	0	0	0	0	0	0	0	0	0	0
Cacng7	14	10	18	19	25	8	17	3	5	10
Cacng8	0	0	0	0	0	0	0	0	0	0
Cactin	223	260	220	247	245	244	227	307	360	337
Cacul1	1170	1308	1312	1133	1502	877	920	840	881	1166
Cacybp	788	767	721	600	933	310	550	343	406	374
Cad	463	509	250	184	311	310	116	160	150	190
Cadm1	514	522	528	462	464	374	427	325	360	350
Cadm2	0	0	0	0	2	1	3	0	0	0
[truncated: 15,271 more rows]
