# Supplementary material for: Liver transcriptomics reveals features of the host response in a mouse model of dengue virus infection
Source: Front Immunol. 2022 Aug 26;13:892469. doi: 10.3389/fimmu.2022.892469 (PMC9459046; doi:10.3389/fimmu.2022.892469)
Supplement: Supplementary file 5 [file Table_5.xls]

gene_id	BaseMean	lfcSE	stat	FoldChange	log2FoldChange	p-value	q-value	Regulation	expression_control_1	expression_control_2	expression_control_3	expression_control_4	expression_control_5	expression_severe_1	expression_severe_2	expression_severe_3	expression_severe_4	expression_severe_5
0610030E20Rik	416.5755939	0.322624345	-3.12103618	0.497606676	-1.006922254	0.001802159	0.006660943	Down	5.736295202	4.664940256	9.759304128	5.038436698	8.653040903	2.045149006	1.586726852	4.871221548	1.734723457	4.812983396
1190007I07Rik	71.85394011	0.190099829	-5.887291098	0.460357633	-1.119173029	3.93E-09	7.52E-08	Down	7.944862783	8.195537574	7.508513829	8.249750156	7.722595674	2.311666161	3.579449436	3.004412779	3.166069863	3.664022332
1700017B05Rik	1534.179596	0.474445008	5.672512595	6.458930431	2.691295281	1.41E-08	2.34E-07	Up	1.671189055	1.625668941	5.954835116	2.607744669	8.562745969	27.86550059	18.41528688	18.07951511	31.55100074	12.87069596
1700030J22Rik	8.626867442	0.568915258	-2.504509449	0.37245715	-1.424853638	0.012262133	0.033473824	Down	0.183400512	0.22796197	0.118885067	0.353065589	0.153829466	0.043256274	0.043339509	0.10558214	0.110924964	0.028459608
1700037H04Rik	32.95093101	0.310142926	-3.294240338	0.492540636	-1.021685339	0.000986881	0.004000287	Down	1.897782413	1.12047426	1.944143979	0.978598391	1.22700376	0.475580367	0.784816107	0.673081107	0.34972752	0.773043787
1700066M21Rik	373.9248894	0.288453062	-4.274673761	0.425419263	-1.233042735	1.91E-05	0.00013585	Down	5.948921105	7.67369322	12.4318095	8.416538198	12.78849767	2.416439685	4.436060711	3.897684932	3.942861027	2.323230363
1700067K01Rik	13.43999983	0.729587463	5.487770145	16.04229116	4.003808297	4.07E-08	6.14E-07	Up	0.024402367	0.072795589	0	0.053688189	0.054580773	0.805765299	0.830381943	0.192661559	0.354219087	0.636164769
1700102P08Rik	6.071800503	0.661441028	-3.302066688	0.220046086	-2.184122386	0.000959752	0.003909123	Down	0.48587971	0.59464427	0.207665994	0.246691088	0.459786084	0.035260946	0.070657593	0.110657228	0.067816507	0.104396583
1810010H24Rik	123.4901441	0.367247584	6.793867796	5.637406235	2.495031533	1.09E-11	3.55E-10	Up	1.244894982	0.716677293	0.849446194	1.009076171	0.610626426	2.843449372	3.220519194	10.10889823	2.456968332	3.680578246
1810055G02Rik	1309.207449	0.740399303	2.362921191	3.362432259	1.749505203	0.018131525	0.046344385	Up	28.95058699	17.37602638	6.7963641	17.09265774	6.36446162	70.88847468	40.28909782	12.32808716	75.1101844	7.827021392
1810058I24Rik	699.1121605	0.330173219	-3.875717548	0.4118931	-1.279658138	0.000106311	0.000594354	Down	104.7765417	142.7923783	45.98421884	129.2285316	63.23667353	44.64151802	31.77546341	27.40610682	30.49779727	37.93281908
2010003K11Rik	148.6469937	0.446102144	-3.059966839	0.388218892	-1.365057767	0.002213615	0.007896164	Down	23.08208859	11.02658754	5.394404466	12.04142819	3.672486275	4.894050154	3.778818942	2.489329325	3.497344361	3.456269404
2200002D01Rik	89.03794464	0.286839035	-3.944204	0.456487839	-1.131351669	8.01E-05	0.000462231	Down	19.82781401	11.87338645	13.75576268	16.02746001	11.39349421	8.371240774	4.03835321	4.432545875	6.161805195	4.997720461
2410002F23Rik	201.9730055	0.175770373	5.752082352	2.015371306	1.011045661	8.82E-09	1.55E-07	Up	3.891322756	2.638260503	2.87461983	3.721284003	2.99190419	5.840515355	4.472411875	6.087821498	4.292579746	7.513755686
2510002D24Rik	125.4790374	0.271423149	-4.632630758	0.418296192	-1.25740323	3.61E-06	3.18E-05	Down	3.226233806	2.932132951	3.777886745	3.816187356	2.987317204	0.949116317	1.180480513	2.310945921	0.896969678	0.759032498
2610528J11Rik	61.31442576	0.418226625	-3.563023918	0.355975174	-1.490151467	0.000366607	0.001718389	Down	4.445094943	1.996177826	7.595285442	3.943448337	5.826427096	1.127318553	1.084308263	3.018917102	1.387612119	0.667527207
2810006K23Rik	85.90033681	0.248856929	-5.609156658	0.380013479	-1.395877502	2.03E-08	3.27E-07	Down	3.143397748	1.80256706	3.257356488	2.418429233	2.501770391	0.582197404	0.966119917	0.989664968	1.032247305	0.664344091
3830406C13Rik	168.2974546	0.251887694	-4.510824261	0.454949677	-1.136221121	6.46E-06	5.27E-05	Down	1.984807486	1.191115346	2.391343578	1.616489112	1.643363778	0.676736042	0.618792178	1.010331712	0.682365872	0.427953994
4430402I18Rik	9.171176932	0.574301847	-2.781606088	0.330453341	-1.597481515	0.005409065	0.016937607	Down	0.065362898	0.102135752	0.259407925	0.154078244	0.125311876	0.070474467	0.035305038	0.027645703	0.042356813	0.01738773
4930402H24Rik	515.8268034	0.286737473	-6.417687034	0.279284737	-1.840191364	1.38E-10	3.59E-09	Down	6.48139846	4.663429982	7.403188547	6.517140768	8.031407661	1.399072915	1.302147233	1.597265645	2.458601169	0.960208965
4930438A08Rik	3.244687327	1.422926959	3.19991108	23.47803465	4.55323974	0.0013747	0.005280985	Up	0	0	0	0.024988613	0	0.192875213	0	0.044836167	0.123650712	0.317246059
4930467E23Rik	13.0359952	0.466287796	-2.872769731	0.395147321	-1.339537466	0.004068906	0.013341728	Down	0.223307593	0.137460966	0.212699598	0.163767994	0.344873575	0.040128483	0.120617098	0.094449535	0.028941795	0.089105872
4931406C07Rik	2303.412996	0.290603112	-5.072993812	0.359925996	-1.474227789	3.92E-07	4.50E-06	Down	43.06541855	56.01629598	75.88089812	68.05759548	89.12730267	24.04753054	26.05334201	16.59844054	20.76998852	12.38649705
4931428F04Rik	15.80510475	0.551419388	-4.169043248	0.203219215	-2.298891277	3.06E-05	0.00020348	Down	0.720685548	0.342738196	0.470069112	0.155112676	0.543159526	0.133026769	0.044427581	0.030923675	0.099496095	0.072935272
4933440N22Rik	29.18340636	0.375632809	4.597738751	3.31052843	1.72706152	4.27E-06	3.68E-05	Up	0.675413704	0.309977099	0.288673215	0.3143446	0.319570683	1.225392103	0.761205025	1.051122899	0.659894584	1.862373848
9130409I23Rik	151.5358665	0.469056771	-8.494023242	0.063189159	-3.984179117	2.00E-17	1.63E-15	Down	10.80160412	6.013845609	5.840203688	10.54601471	7.708736154	0.946797489	0.349491338	0.599467862	0.191679182	0.098356838
9530077C05Rik	51.19380619	0.759867457	7.303083306	46.83046125	5.549375343	2.81E-13	1.20E-11	Up	0.048100279	0.015943299	0.071268283	0.017637748	0.035861963	1.860544243	0.303109652	0.696229041	3.418331781	0.77626374
a	1.630652925	1.644282711	2.540212139	18.0863189	4.176826902	0.011078525	0.030794216	Up	0	0	0	0	0	0.027500577	0	0.00479463	0.017630394	0.022616825
A1bg	56.97034467	0.785286868	4.767219233	13.39511127	3.74363466	1.87E-06	1.79E-05	Up	0.517924522	0.333243802	0.067710733	0.201087744	0.170359079	5.317381662	3.282961852	0.09020112	4.173635449	1.163003518
A1cf	3515.644399	0.269800406	-4.390923425	0.439924263	-1.184672922	1.13E-05	8.58E-05	Down	31.26157408	41.64836546	41.83616125	51.10320429	50.80054047	15.07438684	19.33141606	22.83035223	15.60889978	8.519542025
A2m	14.47947362	0.758267458	4.155458436	8.882396084	3.150948906	3.25E-05	0.000214463	Up	0.02581645	0.034228439	0.02868841	0.018933114	0.028871825	0.292271396	0.056939904	0.025478252	0.179565587	0.5047722
A2ml1	217.9406367	0.445909202	-2.560133239	0.453260715	-1.14158697	0.010463204	0.029409033	Down	7.034094107	3.432621385	3.258013345	3.576355658	1.996392279	2.777148534	0.569908084	0.898369615	1.70532966	1.320845661
AA467197	5.650392123	1.034821885	2.566330864	6.301500239	2.655695341	0.010278074	0.028956846	Up	0.086780919	0.258879312	0.289304688	0.095464312	0	1.228072648	0.246087149	0	0.70857654	1.777569325
AA986860	128.4871576	0.351804595	4.766962806	3.197710688	1.677039417	1.87E-06	1.79E-05	Up	1.661038705	1.253015026	0.530408503	1.995266469	0.875431324	4.160840159	3.410874471	3.165504259	3.810686254	2.542003572
Aacs	889.3878122	0.31492524	-7.10498609	0.212047672	-2.237539451	1.20E-12	4.60E-11	Down	30.89236736	26.43966347	31.16046883	11.91154072	38.75454948	5.990673756	5.423476562	5.334480004	4.951480787	3.289966532
Aadac	7074.002026	0.329676984	-4.676114588	0.343502534	-1.541607354	2.92E-06	2.66E-05	Down	372.5543768	454.112458	565.242635	527.6830413	540.488006	103.9451825	272.6762249	123.1368663	130.0578063	78.80549013
Aass	10498.12091	0.184995324	10.40441758	3.796759475	1.924768607	2.37E-25	5.30E-23	Up	61.64751442	76.93959367	74.39218739	83.35032659	60.56890798	164.3995846	306.4947504	252.2457775	178.5011285	272.8211531
AB124611	154.423896	0.464079804	3.641340687	3.226282287	1.689872674	0.000271222	0.001334595	Up	3.195808541	2.97713822	3.813004247	2.442406137	1.015777614	9.457622268	2.098671747	4.083526515	7.111039345	14.72090889
Abca1	8781.576327	0.242874592	5.907942015	2.703613654	1.434889005	3.46E-09	6.73E-08	Up	29.10140046	24.98693453	30.98345566	22.84405688	29.50185011	93.24370442	48.37039406	47.00142063	46.05339813	82.96687204
Abca13	10.0723194	0.748957005	3.915634155	7.635071307	2.932641631	9.02E-05	0.000513718	Up	0.003341141	0.013289439	0.022276966	0	0.003736565	0.063042491	0.01894914	0.029676347	0.081842445	0.080881237
Abca2	802.4954632	0.288780635	-4.185761134	0.432638285	-1.208766757	2.84E-05	0.000191556	Down	4.303442677	3.694009288	9.924375221	5.625025288	9.607394108	2.037634312	2.766307283	2.344679564	2.65997493	2.30251675
Abca6	8481.8515	0.223730438	5.176702684	2.231766294	1.158185959	2.26E-07	2.75E-06	Up	39.30518674	43.96208799	32.66093895	49.74536174	29.78100917	50.14214749	91.75564108	107.1428253	53.05539399	80.23409487
Abca8a	1483.724438	0.419839164	-7.717556838	0.105833436	-3.240132611	1.19E-14	6.36E-13	Down	9.69373474	26.17780999	19.58902275	29.9825272	34.74128209	1.409384031	2.479012998	4.488507631	1.874854842	0.896367078
Abca8b	1541.074802	0.199989629	-6.749143564	0.392357663	-1.349758718	1.49E-11	4.70E-10	Down	18.56276351	15.38693721	16.49397708	19.12145061	19.71337864	5.337847318	5.83941555	7.591638144	6.90472683	4.175602808
Abcb10	507.7100449	0.284425045	-4.664302791	0.398694461	-1.326644533	3.10E-06	2.80E-05	Down	8.117258943	7.704180956	10.78599396	8.062277655	13.92684901	3.741867544	3.574421748	2.905326915	4.000617452	1.97256831
Abcb11	8375.164879	0.395410749	-2.685758164	0.47897503	-1.061977647	0.007236545	0.021548072	Down	51.11290992	76.84165991	191.6965749	104.2791595	164.8923636	29.47653828	69.03040632	59.35884886	54.98868926	23.83000351
Abcc1	85.73981681	0.365643361	2.890097436	2.080232727	1.05674494	0.003851224	0.012735794	Up	0.450571131	0.557762049	0.858334439	0.556348307	0.380493053	1.518147203	0.425899171	0.798588543	0.700755607	1.566743824
Abcc12	14.88545825	0.905835858	-5.084932419	0.04106024	-4.606114122	3.68E-07	4.26E-06	Down	0.769970563	0.180151149	0.088079171	0.535612204	0.189947768	0.010682521	0	0	0.010272715	0.042170118
Abcc4	126.1804205	0.275483477	5.950249364	3.114920587	1.639195383	2.68E-09	5.35E-08	Up	0.464103785	0.400771931	0.413943743	0.550848498	0.211709788	1.186799325	0.675352967	1.422285038	0.770080862	1.506700772
Abcc9	565.9554705	0.17396778	5.812236507	2.015505727	1.011141883	6.16E-09	1.12E-07	Up	2.156283029	2.651088562	2.909075504	3.054100138	3.274372491	5.407459884	4.122005527	4.983546588	4.993766359	4.637451105
Abcd3	7627.183309	0.271550295	-5.66799286	0.344089284	-1.539145131	1.44E-08	2.40E-07	Down	113.7170268	156.7932834	226.0165585	242.8873553	209.9869426	52.67263037	76.1389018	47.77530603	57.6912333	39.60425526
Abcd4	501.4342254	0.295878344	8.064855574	5.227844084	2.386216115	7.33E-16	4.73E-14	Up	3.816831275	2.254518217	3.407649541	2.404410979	2.462626786	7.186419053	13.16704768	25.65952086	8.627315339	11.51160634
Abcg2	1297.770088	0.224521783	-6.976229383	0.337669679	-1.566315458	3.03E-12	1.08E-10	Down	22.86490614	24.79788846	33.77229877	34.70490536	42.42226755	10.41719184	10.57924015	9.622160305	7.564282961	7.343340953
Abcg3	63.55612726	0.375252181	-4.976051092	0.274090832	-1.867274023	6.49E-07	7.04E-06	Down	1.883447084	1.059835388	2.660832462	1.252780875	1.175638865	0.35813405	0.110407133	0.576363971	0.304657281	0.570942829
Abhd14a	109.1235399	0.338296851	-3.243819807	0.467366416	-1.097374027	0.001179383	0.004635769	Down	3.680743375	3.169867393	7.742181474	4.482868513	7.68142029	1.426211391	3.013232779	2.8541271	1.967802304	1.376922984
Abhd15	930.9115371	0.230376697	4.605092531	2.08624126	1.060906006	4.12E-06	3.58E-05	Up	9.795105807	9.230095256	12.2714815	14.19770867	10.76318067	12.98251828	18.50135042	36.32215942	14.9813741	20.45206934
Abhd18	273.937645	0.247022836	-4.927537329	0.430112437	-1.217214246	8.33E-07	8.86E-06	Down	5.07866764	3.84586007	6.179068788	4.655703836	7.412772873	1.646260419	1.452481553	2.53177165	2.610943488	1.73380736
Ablim3	757.5648471	0.320362933	5.38155504	3.303626891	1.724050759	7.38E-08	1.02E-06	Up	2.775832824	2.886739738	5.128199718	3.117202019	8.226534184	8.565649014	10.99824725	16.33408532	9.695585697	18.92053646
Abtb2	569.2383927	0.462887792	4.30248254	3.976685983	1.991566645	1.69E-05	0.000122165	Up	1.803398132	1.235895969	7.840042797	1.152776596	3.502198432	7.575719177	11.48334707	9.391912866	13.29889449	9.268972121
Acaa1b	5947.293445	0.527453303	-9.944399476	0.026365472	-5.245206351	2.67E-23	4.66E-21	Down	81.30132422	277.2967258	329.9451085	474.784936	399.1586982	2.853806916	17.50734287	6.48448063	4.633865626	3.301200174
Acaa2	8625.184816	0.28136647	-5.169525304	0.36487366	-1.454531086	2.35E-07	2.84E-06	Down	358.7500067	549.0726653	448.9803031	632.4777959	544.7303088	134.1033499	245.7634074	147.627562	153.9175209	100.7332377
Acaca	2070.941713	0.294891381	-4.603233343	0.390270457	-1.357453838	4.16E-06	3.61E-05	Down	21.13811778	20.75295883	19.64414548	16.18179014	9.082097491	7.115746044	6.683848484	4.033730613	6.070041827	4.413997902
Acad12	67.17661938	0.325452753	-4.275246478	0.381197157	-1.391390734	1.91E-05	0.000135636	Down	3.291765518	2.112530632	2.360810569	2.645232214	1.958162675	0.506577817	0.507552589	1.54368151	0.974288606	0.565148717
Acad9	427.0849959	0.165480865	-7.434810588	0.426223224	-1.230318889	1.05E-13	4.78E-12	Down	15.74028691	12.56062965	14.93695575	14.73845552	13.36762095	5.493813891	5.359533014	5.401282384	5.422086149	4.117321143
Acadl	3215.969925	0.250668263	-4.2966971	0.473998501	-1.077045597	1.73E-05	0.000125018	Down	149.5126543	154.9661129	79.96769693	171.9690585	115.1384776	45.94218937	70.55508888	55.17800356	53.95722244	47.27796852
Acadsb	1715.138608	0.200262654	-6.524341124	0.404277588	-1.306581867	6.83E-11	1.89E-09	Down	35.79894368	40.24949556	47.78193557	44.74618736	51.68655772	12.69252942	18.84806071	18.43445417	14.83937806	11.19789517
Acadvl	5944.764358	0.21202888	-4.938028827	0.483971929	-1.047004723	7.89E-07	8.42E-06	Down	220.3569028	226.034295	178.0184654	259.5512332	217.6223241	79.77009124	120.9051205	97.90042544	88.38567573	67.54586179
Acat1	3883.419446	0.276404042	-7.487360159	0.238236008	-2.069536609	7.03E-14	3.30E-12	Down	109.2847838	113.8608469	93.06239073	129.9107111	113.4348021	22.35410191	37.37003224	23.80666853	15.38668693	14.5950117
Acat2	656.6472394	0.516191632	-2.733613786	0.376033067	-1.411068563	0.006264347	0.0191635	Down	23.11482524	15.74890714	51.64005068	20.77774309	29.59040363	15.80009717	8.19342183	3.590780854	12.28138657	2.16708399
Acat3	2074.167132	0.312607291	-4.598537776	0.369197212	-1.437536438	4.25E-06	3.66E-05	Down	71.38278733	63.32019108	113.0605024	74.09118111	100.4876915	31.6023276	28.72109451	15.96276685	35.25053463	16.69862593
Ace	61.97669483	0.397858309	3.954193945	2.975658396	1.573208916	7.68E-05	0.000446741	Up	0.293000056	0.517960952	0.253240524	0.429757277	0.3276766	1.361645745	0.543654819	0.503355616	0.669472689	1.646914916
Acer2	454.2113236	0.31223206	4.58218511	2.69578436	1.430705098	4.60E-06	3.92E-05	Up	4.519724909	4.611054044	2.413420353	2.557014922	1.457310109	7.088262618	5.326426554	7.588670456	6.369017904	10.40561709
Ackr2	63.57265799	0.493739616	4.668587806	4.941903197	2.305066751	3.03E-06	2.74E-05	Up	0.560300514	0.278575468	0.622631359	0.423750792	0.176234641	2.51086396	0.595822605	0.743040727	1.55674375	3.276775735
Ackr3	20.41493753	0.440479187	3.00486552	2.502865423	1.323580721	0.002656983	0.009256482	Up	0.142898255	0.189459988	0.502850916	0.288194149	0.399525644	0.898761	0.675367818	0.352565697	0.669818875	0.554364361
Acly	4781.357417	0.428030859	-3.218299859	0.384876728	-1.377531654	0.001289529	0.005006141	Down	49.52592599	34.01597209	125.4493922	19.87019725	42.37921016	21.44637238	19.05331055	9.349497331	19.74426213	15.73071656
Acmsd	994.8949472	0.431599201	7.460883312	9.318587412	3.220111276	8.59E-14	4.01E-12	Up	3.086883595	2.853705079	10.39805184	1.857056522	7.443841048	27.12033759	27.42327653	64.61795919	50.97840191	33.59088884
Acnat1	1426.027019	0.360649302	-4.224076615	0.347862656	-1.523410285	2.40E-05	0.000165202	Down	10.79505747	13.16300693	31.34209578	14.60977462	30.74540941	5.502175462	4.469363677	7.44554013	8.334861028	3.641627297
Acnat2	2113.139143	0.243127958	7.654015731	3.632355023	1.860905217	1.95E-14	1.02E-12	Up	16.04351057	17.32861306	25.05180308	21.97411182	18.05274126	81.68161225	38.24870717	57.83458756	69.62137712	53.25637018
Acot1	199.3397159	0.442325229	-8.093765758	0.083616021	-3.580076794	5.78E-16	3.84E-14	Down	4.132530762	14.87850311	8.19480117	24.14102008	19.3231342	0.705806987	1.245957597	1.687611452	0.646410071	0.928743434
Acot13	495.7030462	0.282064447	-4.646830277	0.403123666	-1.310705612	3.37E-06	3.00E-05	Down	55.37786485	61.82913478	57.21991264	78.99880546	57.13302121	17.49138264	31.75935214	20.93411075	23.43099877	11.75937724
Acot2	63.52605738	0.479026228	-4.663298503	0.212591779	-2.23384229	3.11E-06	2.81E-05	Down	2.196346179	3.564689676	1.430743185	5.970858777	1.157558965	0.238171665	0.477259925	0.847097847	0.343552262	0.822676712
Acot3	334.5845302	1.040191711	-2.503637133	0.16445188	-2.604262592	0.012292403	0.033524524	Down	11.4239857	18.28179623	0.4033878	35.25829932	0.716411996	1.349731005	3.653304538	2.95029216	0.852386491	0.616318468
Acot6	19.54116276	0.559805046	-4.829700255	0.153499879	-2.703690575	1.37E-06	1.37E-05	Down	0.900291295	0.244153787	0.818545536	0.684259376	0.421042488	0.046328706	0.015472618	0.096926991	0.044551428	0.213367376
Acot8	154.2799507	0.213492295	-5.919896739	0.416430505	-1.263852341	3.22E-09	6.33E-08	Down	3.382289944	4.778426788	3.799631177	5.347272202	4.485358952	1.133395944	1.677159669	1.659870696	1.810937713	1.514335265
Acox1	28355.0639	0.185849068	-7.030438934	0.40427236	-1.306600525	2.06E-12	7.55E-11	Down	517.7331345	708.2259527	611.7688885	680.2422884	609.0645607	219.364253	235.8047113	219.5167815	229.2658205	170.2728239
Acpp	356.0732739	0.574127116	2.552699334	2.761733109	1.465573906	0.010689173	0.029897551	Up	1.957924386	1.205235227	5.07671368	1.056405479	0.573478362	7.960379138	2.229669919	2.852406618	1.404121605	8.706772024
Acrbp	32.34535016	0.374619443	-3.121800331	0.444579367	-1.169487101	0.001797488	0.006648479	Down	1.057164032	0.92302373	1.862438103	0.595654759	1.874345312	0.316235359	0.341216474	0.610721043	0.514637248	0.648189371
Acsf2	2547.768995	0.290877952	-6.214932783	0.285628744	-1.807786923	5.13E-10	1.20E-08	Down	84.87507583	76.58801182	59.36543511	97.56832163	70.39059496	19.65129653	18.73116909	12.10905208	27.79612804	14.20412634
Acsl1	11863.99165	0.345115108	-3.305081132	0.453560393	-1.140633431	0.000949489	0.003878344	Down	59.92716275	106.2428995	162.4309227	182.9863628	234.8033812	52.23917744	80.11437636	39.55802766	55.51945964	59.00450234
Acsl4	1985.775886	0.16868125	6.142050261	2.050603718	1.036048716	8.15E-10	1.81E-08	Up	15.24085791	12.30182993	18.1627571	12.25643247	16.64494602	24.06687715	25.44452941	21.48298532	25.88995281	34.0663069
Acsl5	5243.440334	0.266616733	-5.415638359	0.367572361	-1.443899807	6.11E-08	8.72E-07	Down	113.9870732	100.6975329	211.9204168	136.1329037	132.5950111	38.46451139	66.03704474	33.68293675	40.12129071	35.31490277
Acsm1	5431.41149	0.287209338	-4.513682104	0.407148883	-1.29637165	6.37E-06	5.22E-05	Down	314.4970174	218.1843523	172.4422539	217.8271774	180.3249796	102.2340851	78.21218767	69.27618647	82.19383237	44.42197665
Acsm2	30.80814332	0.381332391	-4.601041146	0.296370546	-1.75452602	4.20E-06	3.63E-05	Down	0.288496972	0.303268136	0.46714678	0.453377557	0.617626246	0.194411422	0.077914206	0.105752267	0.067303204	0.092094582
Acsm5	1659.656206	0.232843002	-7.935640275	0.277823723	-1.847758302	2.09E-15	1.26E-13	Down	54.34007254	52.2100691	34.25093028	64.78472639	42.46092882	12.58345341	10.60644992	14.39952372	12.61292251	8.70612676
Acss2	3366.470442	0.448638249	-2.425561316	0.470347981	-1.088199583	0.015284734	0.040178856	Down	50.50141016	37.11730489	256.1975296	70.1981131	87.89646893	54.24731685	39.56388752	35.30966815	37.5817636	25.86468038
Acss3	717.0685616	0.322825284	4.288037099	2.610428775	1.384286795	1.80E-05	0.000129211	Up	2.491612835	3.399507152	4.603923674	7.181651864	3.294112435	7.471077793	8.224870656	11.88503398	12.70424523	5.853578693
Acy3	446.6882479	0.250119944	-7.197729902	0.287115714	-1.800295802	6.12E-13	2.44E-11	Down	29.41103882	22.8039257	39.20985881	34.53937404	37.7217656	7.374802259	10.36908421	7.245782517	9.090154194	5.267616717
Acyp1	79.92288262	0.225020267	-5.364727591	0.433116658	-1.207172433	8.11E-08	1.12E-06	Down	1.617965825	1.748100078	2.385750705	1.523150477	2.17482213	0.528380837	0.661746955	1.028688603	0.705709595	0.608365972
Acyp2	21.23140423	0.428582862	-2.902419537	0.422221728	-1.243927273	0.003702923	0.01231643	Down	0.80525791	0.503316862	0.383502486	0.885832885	1.13213276	0.434115711	0.217475525	0.181647767	0.187857906	0.321320056
Adam11	110.427567	0.404000005	-2.520133702	0.493754558	-1.018134027	0.011731027	0.032282289	Down	1.036854432	1.926664814	2.944510346	2.039260276	0.562213872	0.671892912	0.455390386	1.261001332	0.665120979	0.565575003
Adam23	423.6482524	0.249405556	7.224606019	3.486687052	1.801856881	5.03E-13	2.05E-11	Up	1.304111054	2.085019381	2.386896874	1.903425935	1.096222499	6.610031295	3.601422729	5.324759243	4.577884855	6.094863514
Adam8	36.15938152	0.58108224	2.476951607	2.71191618	1.439312588	0.013250987	0.035650055	Up	0.198829792	0.22407374	0.545006763	0.218724915	0.237185375	1.062961847	0.100235975	0.287796826	0.517104916	1.332887738
Adamdec1	116.6621698	0.390405271	2.708602033	2.081253228	1.05745251	0.006756733	0.020378285	Up	2.072380165	1.259335514	3.556736463	1.773134814	0.978561759	5.278879443	2.176558529	1.93160786	2.694862684	4.738040956
Adamts1	730.0233988	0.453779174	5.536281765	5.705088902	2.512249368	3.09E-08	4.78E-07	Up	2.854317546	2.521652702	2.994931414	2.589498778	2.518091353	21.55346285	5.417545092	6.80102405	22.73841396	5.728032192
Adamts14	34.87348414	0.355507472	4.513340502	3.040958807	1.604526274	6.38E-06	5.22E-05	Up	0.268360014	0.2668515	0.190856849	0.153510451	0.120048164	0.556992104	0.263812019	0.487313844	0.633010868	0.689614694
Adamts15	26.94995076	0.371205114	3.909413428	2.734343056	1.451194258	9.25E-05	0.00052504	Up	0.139712401	0.122582687	0.15525476	0.090407161	0.137865315	0.248110169	0.287429401	0.15410359	0.298240101	0.535628519
Adamts2	311.8468209	0.325833692	9.127917753	7.858114258	2.974183145	6.98E-20	7.70E-18	Up	0.428111239	0.501723429	0.90899679	0.563456255	0.54717507	6.678641654	2.536408217	2.685911638	3.148795587	4.405942962
Adamts3	18.01672789	0.519570246	4.163035646	4.478418823	2.162989456	3.14E-05	0.000208331	Up	0.093659002	0.059870908	0.014868305	0.029437321	0.037408408	0.220901207	0.120148548	0.105636644	0.151733513	0.33012391
Adamts4	22.77378991	0.595641865	2.867123021	3.266574407	1.707778502	0.00414222	0.013529488	Up	0.026401421	0.08751004	0.195589711	0.038724234	0.167314156	0.473248721	0.133097365	0.182388922	0.143713828	0.516209758
Adamtsl2	89.8944486	0.289977514	3.65675743	2.085477041	1.06037743	0.000255426	0.001265559	Up	0.662387936	0.787533643	1.408144502	0.601942459	1.127276226	1.901915293	1.374736262	1.19373242	1.384778972	2.319424843
Adamtsl4	68.44018651	0.337874285	4.421503044	2.816516998	1.493912178	9.80E-06	7.62E-05	Up	0.424981643	0.30373852	0.6050817	0.818135088	0.460425758	1.591228198	0.590012867	1.127176081	1.361503145	1.570375578
Adarb1	458.5708656	0.205571199	5.439937484	2.170901809	1.118294473	5.33E-08	7.79E-07	Up	0.928409915	0.88768376	0.76003289	1.096848117	0.642017818	1.521141881	1.235871892	2.51832574	1.253461698	1.664882842
Adcy1	375.7716569	0.33081609	16.16399466	40.7099491	5.347309512	9.05E-59	1.18E-55	Up	0.117258181	0.112114467	0.04510475	0.029767191	0.131135682	2.523091793	2.195434408	4.032469797	2.970478671	3.972286465
Adcy10	7.378351751	0.868968984	4.375597772	13.95063367	3.802258749	1.21E-05	9.11E-05	Up	0	0	0.006877461	0.013616483	0.013842862	0.06422726	0.128701696	0.042755237	0.033689101	0.132533483
Adcy4	142.9342298	0.39444128	3.499869883	2.603573537	1.380493156	0.000465485	0.002114085	Up	0.921757389	1.118533398	2.413178157	1.065548212	1.292927168	4.156447287	1.225705517	1.773109583	2.86309658	5.07656162
Adgb	90.37054201	0.427880968	3.081465103	2.494067083	1.31850027	0.002059846	0.007449656	Up	0.463991549	0.322968342	1.175587304	0.306251426	0.394367746	1.619646912	0.473671504	1.0348839	0.782966224	1.745303883
Adgra3	525.7207704	0.186535103	-7.122865255	0.398136652	-1.328664404	1.06E-12	4.05E-11	Down	7.918298328	9.021534247	10.42660561	10.64933731	12.67242369	3.50099042	3.02673445	4.299237315	3.569360854	2.888888694
Adgrf5	1147.923346	0.251405878	8.122438666	4.118242608	2.042028822	4.57E-16	3.10E-14	Up	2.709113386	3.74314414	3.287164947	3.30625039	1.405479672	10.08359192	7.962482532	10.61258998	8.427523871	14.72019682
Adgrg1	92.50645363	0.280895102	4.796432669	2.544345247	1.347294446	1.62E-06	1.58E-05	Up	0.23305736	0.231747291	0.493302695	0.378461774	0.254433982	0.926606518	0.519268716	0.777633563	0.624245226	0.563144243
Adgrg3	96.05918605	0.336551881	4.360139396	2.765256127	1.467413114	1.30E-05	9.67E-05	Up	0.622668299	0.386980086	1.18617818	0.440339889	0.497400761	1.604976626	0.914389886	1.130261863	1.382004027	2.35003432
Adgrg5	4.31628226	0.921069194	-2.331565271	0.225698237	-2.147532945	0.019723573	0.049719933	Down	0.056328386	0.056011751	0.312973293	0.185893995	0.125989696	0.053141751	0	0	0.01703437	0.069927123
Adgrl4	219.8019974	0.234199721	4.776523491	2.171452615	1.118660471	1.78E-06	1.72E-05	Up	2.015447753	2.044469838	3.201657337	1.800476451	1.210188408	3.955993074	2.710594604	4.271775052	3.436080423	4.798327327
Adgrv1	22.63685796	0.539330747	-3.566561894	0.26360388	-1.92355649	0.000361695	0.0016987	Down	0.048610379	0.065255124	0.062120768	0.122991087	0.171244758	0.020637167	0.043651186	0.02398679	0.008820212	0.009051877
Adh1	23279.595	0.31186203	-4.151281306	0.407641542	-1.294627014	3.31E-05	0.000217713	Down	948.7353438	1262.586987	1630.315549	1425.774829	1861.968891	544.0616037	690.6881104	519.7575004	457.984673	226.8497269
Adh4	1241.257971	0.389270175	-7.702977811	0.125126605	-2.99853952	1.33E-14	7.05E-13	Down	54.7800649	72.96085046	121.7481884	95.23063389	136.2101904	14.90073268	12.8506272	8.799945025	9.649473654	3.536756821
Adhfe1	1686.637569	0.160308172	-6.432718264	0.48929712	-1.031217305	1.25E-10	3.28E-09	Down	48.45098639	39.46444342	38.33908184	43.19368863	30.74735006	18.17662561	15.01496608	16.89615367	16.78605469	16.74253075
Adipor2	7677.926044	0.19314986	-5.644206517	0.469703517	-1.090177698	1.66E-08	2.72E-07	Down	124.2593789	135.1877488	168.6996275	155.8033984	145.6470549	53.66779529	77.09973235	58.43093318	56.07546936	44.78764446
Adm	43.06017963	0.338721891	6.695622815	4.816396027	2.267954022	2.15E-11	6.53E-10	Up	0.756998551	0.515034882	0.841211145	0.350629323	0.757474635	2.518400534	1.506415831	2.595126327	2.349496577	4.56274479
Adora1	970.0959145	0.387772868	4.019926562	2.946124612	1.558818453	5.82E-05	0.000353916	Up	8.85178244	4.953697532	2.173180755	7.812646424	3.602917712	7.816938824	9.505397353	25.41515169	10.72932305	18.96521164
Adra1a	75.65265659	0.355918347	-3.400882821	0.432137822	-1.21043659	0.000671686	0.002892874	Down	0.475572208	0.245206841	0.407123346	0.480530749	0.421545252	0.196084499	0.186472227	0.156447394	0.140622686	0.052478607
Adra1b	572.7676939	0.430251944	-3.951033364	0.30779895	-1.699939787	7.78E-05	0.000451784	Down	6.96751081	7.497408064	24.00687365	9.86808837	20.52830408	4.211257881	4.868493823	2.1602959	4.270361104	1.784978985
Adra2a	55.4785056	1.038045245	7.811591725	276.0499725	8.108785647	5.65E-15	3.21E-13	Up	0	0.029660358	0	0	0	0.605022543	0.761257775	1.869267221	2.895531773	1.513563569
Adrb1	19.64931488	0.424689202	2.383565814	2.01708889	1.012274663	0.017145818	0.044211343	Up	0.201363768	0.200231856	0.508555813	0.181237454	0.225195162	0.414484638	0.173034251	0.5419797	0.448407039	0.715842624
Adrb2	271.1550625	0.504219166	8.605510439	20.23896061	4.339063296	7.60E-18	6.52E-16	Up	0.95462836	0.924922119	0.489612165	0.700099669	0.30112037	16.46523023	5.182760928	7.899336208	21.67402428	4.763165048
Adtrp	1150.274339	0.27888334	-4.926600751	0.385834252	-1.373946871	8.37E-07	8.89E-06	Down	25.24176729	35.88221927	36.74128385	40.97768242	39.14085858	11.72055299	17.96004454	11.50042889	9.998690293	6.785703668
Afap1l1	66.74993857	0.285093432	4.231992019	2.307791886	1.206513129	2.32E-05	0.000160176	Up	0.620191584	0.843912577	1.160732689	0.574525156	0.401552818	1.462764561	1.373016357	1.433525423	0.932830708	1.99064211
Afap1l2	16.98341352	0.431406621	-3.438217238	0.357677264	-1.483269681	0.000585558	0.002571393	Down	0.343276612	0.411970488	0.32884875	0.23438808	0.291237051	0.067004816	0.044755833	0.105138517	0.064434354	0.231443576
Aff1	1067.501938	0.135324312	8.712316568	2.264179362	1.178988249	2.98E-18	2.65E-16	Up	4.095798669	3.64538525	5.317034075	4.297034781	5.181378217	7.871292995	8.131396761	8.795404714	9.077463729	9.774911775
Aff4	3320.142394	0.174220521	6.529039378	2.199983403	1.13749264	6.62E-11	1.84E-09	Up	11.75266983	12.44670979	9.427637498	12.55800002	10.31465912	19.89350183	24.1909936	18.57679424	22.0868061	21.36992894
Afm	2396.249803	0.309567536	-5.070032256	0.336921081	-1.569517393	3.98E-07	4.56E-06	Down	74.82214821	106.4947378	115.8058146	110.3193519	127.0826658	19.7981669	45.35857554	24.69531485	41.11753083	19.84560807
Agt	16999.99046	0.250900156	7.248948601	3.527784254	1.818762334	4.20E-13	1.73E-11	Up	180.8566492	266.6997641	233.0658144	226.543585	261.9936477	656.2609936	855.5829527	508.3825718	886.259273	561.4310571
Agtrap	167.1347885	0.428713156	3.388339317	2.737057308	1.452625642	0.000703172	0.00300805	Up	1.406070593	1.192553991	2.236504513	1.349627005	0.601241966	3.875535956	1.05544451	2.380773737	2.188593047	6.686891802
Agxt	4310.058062	0.291068655	3.684675341	2.103065081	1.072493496	0.000228994	0.001150804	Up	93.9491463	101.7425145	145.2149327	108.5822025	93.18937779	145.1144836	234.9759891	168.954325	284.4161442	113.910946
Ahcy	34824.72283	0.178569253	9.580420293	3.273351414	1.710768493	9.67E-22	1.43E-19	Up	363.4656543	457.0880903	358.199325	409.2284385	339.4838678	855.8164468	1028.997171	1692.690822	895.1290431	1052.665713
Ahi1	45.83002367	0.316029534	5.745523281	3.520438271	1.815755046	9.16E-09	1.61E-07	Up	0.174447706	0.151783709	0.315013088	0.179909186	0.39018717	0.555453353	0.680193768	0.656369264	0.642952145	1.14710545
Ahsg	186977.3307	0.140409614	8.053843252	2.189857544	1.130837022	8.02E-16	5.16E-14	Up	4606.577307	5223.239426	4233.227569	4669.332888	5059.372044	7383.521033	8132.177195	10954.44851	9479.753623	9116.55305
AI661453	400.0034287	0.260386224	-3.915732388	0.493252145	-1.01960277	9.01E-05	0.000513713	Down	5.033017393	3.413310694	10.11876492	7.139334227	6.850689711	2.040930485	2.180486024	3.692635219	2.943953404	2.877406625
Aifm3	54.06356363	0.297458774	-5.850807731	0.299292059	-1.740374096	4.89E-09	9.15E-08	Down	1.3380932	1.490240048	1.705035874	2.139283776	1.416645462	0.252478797	0.303557549	0.721908371	0.501772444	0.315615498
Ak2	3445.52015	0.309881737	-6.333151496	0.256578468	-1.962527988	2.40E-10	5.93E-09	Down	178.9235646	180.9037252	69.55859647	206.092133	86.57585471	29.06636532	36.39133149	29.610642	31.82728558	32.36774385
Ak4	1342.019758	0.382556727	-6.1297632	0.19682943	-2.344982146	8.80E-10	1.93E-08	Down	15.0733662	27.27722211	9.511844998	28.47173972	10.39701641	2.292047471	3.561998166	4.936365393	3.016163049	1.708763578
Akap12	93.23789701	0.310329957	3.361268754	2.060654145	1.043102387	0.000775853	0.003280377	Up	0.693469425	0.663049302	0.711336643	0.440110802	0.43748495	1.065233924	1.23535985	0.631739936	0.621074149	1.705216611
Akap17a	379.6749924	0.261581062	4.158543504	2.125491111	1.087796226	3.20E-05	0.000211979	Up	3.468183798	2.95081432	3.270474574	2.982315177	3.455270178	2.983953711	5.321427174	11.2203542	4.642135369	6.242171962
Akap17b	91.73118197	0.258098001	-4.183623277	0.473099387	-1.079784803	2.87E-05	0.000193094	Down	0.983955021	1.031792565	1.232577444	1.082410622	1.720634925	0.396633116	0.515769705	0.785679983	0.284034189	0.533018342
Akr1b7	118.2751598	0.456947711	7.093679207	9.457379428	3.241440478	1.31E-12	4.92E-11	Up	0.667545534	1.593103458	0.939622064	2.056154409	0.199079872	9.950537355	6.604390145	15.328095	6.419582327	6.712499547
Akr1c12	1075.130726	0.217719164	-5.946123043	0.407653431	-1.294584937	2.75E-09	5.46E-08	Down	78.91071483	75.01261144	54.89973609	87.79924881	76.34187492	24.00677515	31.72944943	32.41534648	23.74073577	18.52526276
Akr1c13	1308.968907	0.231163986	-5.809991198	0.394183495	-1.343060724	6.25E-09	1.13E-07	Down	82.85117039	73.66321305	72.61762277	93.77295561	83.60497135	23.509407	38.32811758	31.32126493	25.50129495	17.595883
Akr1c14	6870.121797	0.325923346	-5.916350361	0.262742829	-1.928276705	3.29E-09	6.45E-08	Down	204.3704058	211.7152279	167.5272443	301.7943801	238.6645774	45.95821935	61.85209983	71.97278309	52.04822663	19.40276026
Akr1c19	890.8383356	0.356885166	-5.363517764	0.265326389	-1.914159925	8.16E-08	1.12E-06	Down	75.97592636	61.71971828	29.51746382	104.9277306	68.11416836	18.6471922	15.72421588	16.63784584	17.40443503	7.744175538
Akr1c20	1017.140196	0.371556445	-4.826356496	0.288518581	-1.793263862	1.39E-06	1.39E-05	Down	52.01411104	65.41519958	72.18141164	88.109496	78.20939746	18.39204643	34.14956937	10.72501865	13.24604787	8.882415798
Akr1c6	10545.77414	0.344238654	-6.589481261	0.207566545	-2.268354162	4.41E-11	1.26E-09	Down	497.6620582	732.3312966	768.7947978	927.7456539	860.6055414	169.2474221	224.4871485	87.75470867	96.971804	77.28784525
Akr1e1	496.2152768	0.267988633	-4.261224952	0.45314358	-1.141959851	2.03E-05	0.000142875	Down	12.98332716	10.0055173	17.1729259	12.06073799	15.04423323	4.576298423	6.187334025	5.961718041	6.118502186	2.736659267
Alad	1156.249771	0.249750626	-7.85228122	0.256830394	-1.961112148	4.09E-15	2.35E-13	Down	16.8227683	21.84122055	25.15175373	26.16420319	27.40005583	6.357285536	6.225261035	4.657474081	4.739486568	3.377453447
Alas1	7132.394636	0.42255334	-3.055730529	0.408608426	-1.291209142	0.002245129	0.008002602	Down	284.4305213	203.6930316	45.16668465	140.960277	250.033568	75.37303729	62.51826772	92.28432531	59.09225402	37.71626352
Alas2	706.138331	0.402733319	-11.62650689	0.038945982	-4.682381705	3.02E-31	1.11E-28	Down	23.22873213	28.79059516	50.09644707	43.47647232	58.41938664	0.960712267	2.653546262	0.516071387	1.198517306	1.332496331
Albfm1	604.3140002	0.266750221	-3.986381849	0.478513576	-1.063368239	6.71E-05	0.000398388	Down	14.52493465	18.59365639	12.88375364	19.56986507	16.38918064	8.750461978	6.593009515	6.206192525	7.371341782	4.11063581
Aldh1a1	12575.53817	0.264090244	-8.936813182	0.194774245	-2.360125175	4.01E-19	3.99E-17	Down	391.3869168	417.6968439	479.206686	544.2056276	592.81197	106.1559939	85.69357756	53.17977657	87.30783659	62.03753347
Aldh1a7	2696.542775	0.378856109	-2.937556364	0.462360106	-1.112911174	0.0033081	0.011169126	Down	136.0994427	73.21676642	127.2715925	85.80295274	120.5774598	56.035087	47.17227829	14.92701546	57.11417374	29.82174556
Aldh1l2	25.9119594	0.458949568	-6.227986754	0.137897496	-2.858331831	4.72E-10	1.11E-08	Down	0.343172676	0.425057848	0.160568022	0.384133903	0.161594589	0.045439797	0.034145426	0.023766813	0.032772465	0.039238781
Aldh3a2	3064.267578	0.304731545	-8.854669328	0.154074812	-2.698297067	8.39E-19	8.13E-17	Down	29.92619481	46.74945136	21.40429262	64.78184101	39.91446092	4.603093331	5.803427136	6.967713501	5.640745878	3.896629428
Aldh5a1	810.7582473	0.224985401	-6.381466788	0.369658024	-1.435736865	1.75E-10	4.41E-09	Down	7.500677276	9.847753796	10.16196269	10.88567579	12.35717407	3.116872965	4.415350464	3.260495987	2.731990947	2.45051926
Aldh9a1	2847.911423	0.232134004	-6.613044862	0.34505241	-1.535112584	3.76E-11	1.09E-09	Down	88.81318841	89.04748573	90.68992444	91.22931342	86.73230185	22.56345617	37.54355773	25.95964679	27.05188869	16.99001788
Aldoc	185.5309162	0.481402955	-2.350658142	0.456404912	-1.131613775	0.018740242	0.047662217	Down	5.354862998	3.652363885	6.788372214	5.295228936	5.837274073	3.738789452	1.626305139	0.362489404	2.753520158	1.457918454
Alg2	262.1213084	0.173242274	-6.055661719	0.483270686	-1.049096607	1.40E-09	2.97E-08	Down	7.253805428	6.652619262	8.485008199	5.339751753	7.238035855	3.430295668	2.319905035	3.265408472	2.4575326	3.046808305
Alg6	104.5453324	0.296519518	-4.855802656	0.368608115	-1.439840263	1.20E-06	1.22E-05	Down	3.534350173	3.402911897	2.556011789	3.147429433	2.802401106	0.987971352	1.30804572	0.738211631	1.187588065	0.557156715
Alox5ap	181.063885	0.422427779	5.906672822	5.637840578	2.495142683	3.49E-09	6.77E-08	Up	3.615015815	3.703625132	4.321500666	3.19344128	1.470128285	24.08023581	6.937683719	7.405594938	12.87022214	27.43646539
Alpl	276.7977254	0.317010022	-6.012232429	0.266842813	-1.905937938	1.83E-09	3.75E-08	Down	9.234109187	8.465542461	4.13791476	9.134017098	4.466622528	1.813169529	1.319915931	2.32644432	1.621014367	1.062461254
Als2	1294.624738	0.254777671	-4.768458397	0.430803918	-1.214896723	1.86E-06	1.78E-05	Down	13.27336234	9.848056422	20.94985772	12.81321505	21.18970177	5.539064812	5.534804641	6.713289024	6.507869784	4.099857638
Amd1	501.866724	0.191972718	-6.267235846	0.434329456	-1.203138297	3.68E-10	8.79E-09	Down	13.78966675	14.45288369	10.4532299	12.38713466	14.4336012	4.167632693	5.698537093	5.197415141	3.206202019	6.661474563
Amdhd2	194.1111757	0.277315155	-4.096387337	0.455022475	-1.135990288	4.20E-05	0.00026747	Down	14.48561253	10.17988115	6.694214224	12.18112649	6.814897184	2.693803661	3.357276712	6.082609287	4.012058597	3.858070099
Ampd3	51.90793633	0.454422212	3.414986308	2.931919786	1.551845634	0.000637852	0.002770471	Up	0.587500595	0.239938513	0.326428662	0.230816621	0.129059713	0.752215761	0.38674822	0.766169968	0.380715263	1.670305894
Amt	496.1735032	0.284103607	-4.5724557	0.406393391	-1.299051155	4.82E-06	4.09E-05	Down	19.07399671	13.08518782	30.51243451	18.26646881	24.03196516	5.91298682	11.02803832	6.613882153	7.089226936	5.077641735
Amy1	5079.713583	0.357166475	4.099038718	2.758796821	1.46403921	4.15E-05	0.000264796	Up	53.10115886	106.5752987	102.8074325	80.14391404	103.7033495	151.0102475	334.0950445	328.1512768	153.8178886	93.40354291
Amz1	7.376033711	0.655488539	-2.903120707	0.26739375	-1.902962352	0.003694642	0.012303167	Down	0.186166889	0.164551468	0.574658598	0.136529966	0.277599643	0.019514997	0.039105096	0.081656929	0.037532711	0.134814806
Anapc16	676.1991499	0.170827615	7.914763698	2.552764065	1.352060205	2.48E-15	1.47E-13	Up	10.77506936	12.6309149	13.79089996	11.11441494	12.11561164	18.95355585	23.76513537	40.66247815	21.11407416	30.99403927
Angptl4	2864.983145	0.429601407	2.678543669	2.22022537	1.150706129	0.007394309	0.021904704	Up	60.18026471	98.35327943	14.04311003	55.22181528	48.63281706	61.95216723	127.011832	177.6860462	97.09488585	81.00410501
Angptl8	398.5931545	0.577058628	-4.822523448	0.145301473	-2.782878762	1.42E-06	1.41E-05	Down	11.87845186	14.55709795	108.0249212	77.27201454	37.84220678	2.78647081	5.947817328	15.46147991	3.203839975	4.304277166
Ank3	477.7503487	0.281698227	5.667675861	3.024243366	1.596574241	1.45E-08	2.40E-07	Up	0.397523003	0.150392515	0.280491423	0.278792537	0.220570637	0.876365151	0.541899758	0.778579715	0.705533002	0.47478045
Ankdd1a	1.982975588	1.497523331	2.555284527	14.18798884	3.826598196	0.010610103	0.02974607	Up	0	0	0.006853024	0	0	0.023272381	0	0.030430942	0.0055949	0.057418507
Ankrd33b	1140.768412	0.190199112	9.87091789	3.674224603	1.87743982	5.57E-23	9.27E-21	Up	1.122115791	1.219032661	1.812740869	0.997848674	1.429058772	4.292834667	4.123537644	3.890591462	4.289600074	3.879886407
Ankrd37	8.695565267	0.509012595	-2.563621905	0.404744719	-1.304915838	0.010358632	0.029160871	Down	0.407382311	0.405092322	0.150900571	0.35851634	0.485969057	0.128111898	0.077015049	0.134015192	0.123197225	0.177006236
Ankrd44	150.5660152	0.303490764	3.405786924	2.047161438	1.033624877	0.000659736	0.002846541	Up	0.582130682	0.50017861	1.017438691	0.528468359	0.442444734	1.311677065	0.603677711	0.964944842	0.774248237	1.768081018
Ankrd46	571.0299273	0.246836026	-4.993308593	0.425570941	-1.232528452	5.94E-07	6.51E-06	Down	16.35004584	12.59813101	18.96541743	14.66161346	21.94642065	5.190430986	4.028493261	10.51507412	6.27429244	5.230631744
Ankrd55	10.79691057	0.638845495	3.442834268	4.593007574	2.199439163	0.000575652	0.002538005	Up	0.031969946	0.055632912	0.062171296	0.017584447	0	0.165887302	0.158651666	0.205082394	0.043506402	0.096739732
Ankrd9	29.43956485	0.34088592	-3.613900268	0.425748184	-1.231927718	0.000301625	0.001461118	Down	0.907130369	1.105715642	1.528325433	1.287611371	1.734449295	0.607350295	0.387239349	0.259910391	0.584050912	0.517655977
Anks4b	647.9338318	0.222727668	-16.00413788	0.084519948	-3.564564302	1.20E-57	1.43E-54	Down	33.76162508	27.17850194	44.17573325	42.91849732	30.87287504	1.935878066	1.913741767	4.563184287	2.258757399	2.496398299
Anln	31.45875142	0.454583982	2.470342301	2.177960878	1.12297804	0.013498382	0.03617324	Up	0.304191938	0.112551444	0.133640513	0.101167122	0.110760525	0.347049274	0.254100941	0.258317654	0.089851906	0.513751929
Ano6	393.2750267	0.327741642	3.366761342	2.148646116	1.103427889	0.000760565	0.0032243	Up	1.699547268	1.450577945	2.518152072	1.978666139	2.02740119	4.937134937	1.726971397	2.082626503	3.128750846	5.907580318
Anxa1	190.8754417	0.392581201	4.392496678	3.304453331	1.724411621	1.12E-05	8.53E-05	Up	3.344331346	3.127583753	6.149712078	3.416185267	3.339404304	12.0195593	5.306309271	4.322110035	14.55643657	17.7560004
Anxa4	642.910364	0.193440735	-5.841181461	0.456940291	-1.129922437	5.18E-09	9.62E-08	Down	20.58837578	18.77333344	18.37985535	21.82041413	17.95131645	7.351041942	9.90358049	5.943009243	7.401265087	7.178941315
Aoah	122.4348453	0.564146651	3.805791322	4.42913334	2.147024431	0.000141352	0.000763447	Up	0.576006103	0.763690987	1.081030962	0.380185137	0.357875778	3.82809217	0.399274839	1.237980395	1.27740105	5.494081727
Aoc1	3.560397629	0.901557106	2.939328835	6.276554436	2.649972798	0.003289239	0.011118543	Up	0.019467153	0.019357724	0.021632784	0	0.04354218	0.14692679	0.073604755	0.172909191	0.035322583	0.145001353
Aox1	1502.443273	0.323295897	-7.198136274	0.199280448	-2.327127925	6.10E-13	2.44E-11	Down	25.84041168	16.99086171	17.09874673	29.88763426	42.68692676	5.935648463	3.629190246	6.70087748	3.500989921	2.983508056
Aox3	6039.745781	0.351660664	-7.888760133	0.146181574	-2.774166624	3.05E-15	1.79E-13	Down	37.369116	74.10253442	112.1672936	89.41543247	147.0972594	10.42349667	12.61423441	9.548751977	15.59635549	8.081495929
Ap1s2	101.1291411	0.417697097	3.692167133	2.912397936	1.542207492	0.000222351	0.001124231	Up	0.512026249	0.539097916	0.892528322	0.298196549	0.595080398	1.723859991	0.44602925	0.921463461	1.493777489	2.523861001
Apaf1	126.2641608	0.415974744	2.690670258	2.172341432	1.119250873	0.007130864	0.021295987	Up	0.992377601	0.655102002	0.75062838	0.688031076	0.531597063	1.707254548	0.7725018	0.847696397	0.506902937	3.129065521
Apba1	13.02546858	0.593229526	2.335914544	2.61304773	1.385733477	0.019495696	0.049277443	Up	0.045456108	0.037667158	0.101025781	0.058338578	0.059308476	0.150095907	0.093095307	0.04486063	0.054985857	0.345634194
Apbb3	484.992296	0.294939867	5.329234596	2.972761538	1.571803741	9.86E-08	1.33E-06	Up	7.758329647	7.739209465	5.090736151	4.958217385	6.886133043	19.47198589	11.96641958	13.24729775	23.61851972	12.86471458
Apcs	10110.50652	0.461123118	3.859061082	3.433077152	1.77950228	0.000113823	0.000630695	Up	702.3186864	241.9574447	209.3029255	141.131955	105.9202031	788.5757332	704.6228668	535.0875245	1175.353736	829.111936
Aph1c	50.07964347	0.29389987	5.053126252	2.799391277	1.48511315	4.35E-07	4.94E-06	Up	0.194910645	0.213196509	0.314060655	0.300179061	0.381462046	0.643594252	0.350052024	0.894461461	0.627745959	0.898297886
Apobr	72.51538891	0.4286547	2.922807845	2.383159183	1.252875319	0.003468905	0.011632563	Up	0.910243711	0.430306289	0.895429878	0.984908537	0.30038489	1.562641607	0.662932244	1.030858397	0.961183294	3.112113946
Apod	3.071404445	1.198434251	3.212391114	14.41840365	3.849839538	0.00131635	0.005091803	Up	0	0	0.059516233	0	0	0.075792333	0.075938175	0.105713045	0.218654284	0.249330316
Apol11b	3.628835268	1.425036022	-2.847265423	0.06005983	-4.057455791	0.004409658	0.014279319	Down	0.135001916	0.026848608	0.810109384	0.059404142	0.030195878	0.025472905	0	0	0	0.02513909
Apol6	1.973148844	1.643850115	-2.686246825	0.046850649	-4.415787152	0.007225969	0.021534212	Down	0.279526616	0.042762359	0.047788102	0.094614262	0	0	0	0	0	0
Apol7a	1517.463403	0.312292323	-11.26946827	0.087209649	-3.519368428	1.86E-29	5.54E-27	Down	40.32834226	46.94827012	31.79056088	67.86371953	22.91469413	4.587581936	2.435704181	2.953214803	2.827943287	2.721637243
Apol7c	9.244549438	1.469784686	-4.114844977	0.015114362	-6.047936131	3.87E-05	0.000249961	Down	0.134870783	0.268225287	2.098243488	0	0.301665469	0	0	0	0	0.025114671
Apol9a	444.6696617	0.932232492	-2.483569185	0.200925992	-2.31526389	0.013007306	0.035086915	Down	41.02500867	17.96319954	10.08490294	44.50014767	2.017069053	3.592218001	0.243550168	1.412685918	5.220577669	9.809117322
Apol9b	1131.376909	0.788303489	-2.831050302	0.212903736	-2.231726829	0.004639542	0.01490583	Down	71.47228534	47.61364507	20.05134796	72.14814351	4.555901586	6.137219174	1.391091716	4.33614286	9.481549877	19.30230285
Apold1	33.50124394	0.340344572	3.527704969	2.298408508	1.200635239	0.000419179	0.001933189	Up	0.372069228	0.369977742	0.37587292	0.502321349	0.245879403	1.021150135	0.623460742	0.417267156	0.69045217	0.881797207
Aqp1	1481.118495	0.192557646	5.877345272	2.191210027	1.131727773	4.17E-09	7.91E-08	Up	19.41880284	20.490235	23.45743905	26.07697608	12.46759337	39.14644716	32.05077067	37.27627717	36.60408277	46.24022232
Aqp11	255.554552	0.309652269	-4.727254877	0.362535656	-1.4638052	2.28E-06	2.13E-05	Down	23.40065216	16.45965892	15.03275595	20.4273408	10.38347604	3.72571107	6.631819076	5.597313797	7.013109206	3.207496842
Aqp4	45.61948566	0.698517447	-2.812768781	0.256180387	-1.964768067	0.004911696	0.01562604	Down	1.054026283	1.204397176	0.369878476	0.661114595	0.310202697	0.052336707	0.533113717	0.100371958	0.033552632	0.068867798
Aqp8	808.0195897	0.603500238	-6.822877399	0.057607157	-4.117608133	8.92E-12	2.97E-10	Down	37.93599277	10.70359685	184.864268	26.39594646	61.36054282	1.833569212	5.617278657	1.696744164	3.662091404	2.087931667
Ar	53.09828054	0.521772036	-5.22301882	0.151225657	-2.725225162	1.76E-07	2.23E-06	Down	0.596074446	0.790298366	0.43545679	0.655718298	0.271585857	0.041655782	0.177377732	0.032681435	0.020028884	0.087358524
Arg1	43657.00451	0.177615058	8.47278646	2.83803908	1.504894455	2.40E-17	1.93E-15	Up	1294.56215	729.1761442	1085.565731	778.2131774	785.053481	2021.837169	2187.666434	3026.398669	1764.250575	2476.776497
Arg2	43.7510807	0.584344223	7.977474061	25.30921547	4.661590883	1.49E-15	9.22E-14	Up	0.195976671	0.077950016	0.130666902	0.086234523	0.219170501	5.102958188	1.222620696	1.624638654	2.026885609	5.510499119
Arhgap25	66.16245822	0.367657243	3.994821308	2.767771776	1.468724987	6.47E-05	0.000386382	Up	0.513132011	0.402827035	0.915346059	0.401075446	0.377540239	1.541485467	0.536090652	0.946187009	1.151578049	1.999043548
Arhgap29	1019.913972	0.199313481	-7.041937223	0.377997077	-1.403553018	1.90E-12	7.00E-11	Down	11.43357403	12.66628692	15.47070151	17.13651178	17.77315067	3.595582899	4.91409203	7.586433965	3.684241333	4.823154608
Arhgap31	229.1429516	0.322383486	3.514192119	2.193017775	1.132917505	0.000441094	0.002021891	Up	0.999744961	1.366028105	1.566536306	1.170989331	0.530879659	2.503855967	1.250937695	1.717761681	1.663928333	3.575981801
Arhgap9	77.82160779	0.452413011	2.339062706	2.082364182	1.058222402	0.019332188	0.048933215	Up	1.140285922	0.52783888	2.141025373	0.562310141	1.121330592	1.928979716	0.687592175	1.55220428	1.712288795	4.027059709
Arhgef37	384.8472188	0.410590792	5.295884592	4.5141096	2.174441447	1.18E-07	1.57E-06	Up	0.589594357	0.341996732	1.474164016	0.324294902	1.054996519	1.506482135	4.226266673	2.880259633	2.834974786	3.000927689
Arid3a	43.18024651	0.522894557	2.348657086	2.342582742	1.228100006	0.01884125	0.047876622	Up	0.092918277	0.092395962	0.488114576	0.17655453	0.358979614	0.51003149	0.239537301	0.325121876	0.314204451	1.069613785
Arid5a	262.9611376	0.455610019	6.389027305	7.520897597	2.910904854	1.67E-10	4.25E-09	Up	1.068072854	0.836496801	0.367621115	0.519887335	0.348830218	7.410235503	1.45630879	3.078289738	4.527686717	3.458554339
Arl11	12.39313512	0.650522675	2.855702457	3.62429202	1.857699202	0.004294174	0.013949493	Up	0.167793923	0.074155873	0.186460222	0.102546424	0.020850258	0.404548045	0.105737345	0.404789762	0.10148573	0.763776011
Arl13b	544.1956998	0.263871925	9.152169955	5.333197305	2.415000702	5.58E-20	6.25E-18	Up	3.328120484	2.319417207	2.133668378	4.114866317	1.415633773	12.72037964	12.30120651	11.69233648	11.94852186	11.6929342
Arl15	324.6055666	0.187665229	8.082045012	2.861395321	1.51671883	6.37E-16	4.21E-14	Up	0.515450473	0.432094105	0.549480657	0.517576974	0.723918995	1.314679833	1.495670233	1.188933787	1.329497017	1.339304573
Arl4a	1982.537643	0.366766171	7.147470257	6.153683719	2.621450295	8.84E-13	3.42E-11	Up	5.120689713	6.165412208	9.240727624	7.767540119	15.59757068	53.62272067	45.63116365	44.43143979	59.65253649	21.88247817
Arl4d	1804.340431	0.383337241	7.523970306	7.383055579	2.884218019	5.31E-14	2.57E-12	Up	19.7322982	6.953400909	27.37578756	10.43337891	30.38229664	89.81932592	155.786342	148.1357583	122.4690065	74.79775987
Arl6ip1	1785.596483	0.195385966	-6.885633379	0.393556827	-1.345356129	5.75E-12	1.97E-10	Down	64.3585183	76.23217682	62.90355671	89.42792678	68.42603651	19.90378852	32.60568273	21.82219278	22.72755103	24.65663118
Armc12	1.895548788	1.303179972	3.375970322	21.10476575	4.399496912	0.000735559	0.003134052	Up	0	0	0	0	0	0.047504775	0.237980924	0.248468783	0.18272952	0.187528949
Armcx3	120.387707	0.231952377	-4.600069216	0.477311503	-1.066996989	4.22E-06	3.65E-05	Down	3.811830929	2.077702798	2.227758859	2.174276141	2.226212945	0.932344597	0.787345428	1.449026491	0.794111651	1.261887731
Armcx5	57.39112611	0.271778262	5.795799917	2.979711036	1.575172429	6.80E-09	1.23E-07	Up	0.86473839	0.332225397	0.91725761	0.562111164	0.439581883	1.297892301	1.63477568	1.726216211	1.248102107	2.086010711
Arntl2	16.54902353	0.479821093	-5.268016282	0.173414287	-2.527705329	1.38E-07	1.80E-06	Down	0.320011585	0.654103938	0.612441849	0.567163133	0.576592408	0.050317957	0.016804927	0.140364183	0.048387643	0.165528514
Arrdc4	842.2296957	0.410341953	5.760575446	5.147263991	2.363805777	8.38E-09	1.48E-07	Up	5.252055846	4.342801368	5.477404562	3.599402827	2.340031628	36.88378798	9.597087691	11.41978863	19.28872943	11.63663357
Arsa	647.9595274	0.276796869	-5.236759962	0.366143538	-1.449518759	1.63E-07	2.09E-06	Down	19.72768194	14.1905314	11.8804698	24.0818366	12.15214105	4.097562362	3.188112703	6.453113664	6.855955572	5.199254877
Art2b	17.49654154	0.664608438	-4.255830858	0.140782401	-2.8284611	2.08E-05	0.000146057	Down	0.19324909	0.320271321	0.987836931	0.340137284	0.345792178	0.060772172	0	0.025429002	0.116881617	0.047980615
As3mt	1201.562857	0.260936727	3.986591245	2.056581252	1.040248072	6.70E-05	0.000398235	Up	25.17429602	13.53285141	18.79836645	15.4561923	13.06814594	27.60762859	34.38648285	31.03585824	36.07691356	19.296025
Asap3	257.4868058	0.40186764	-2.873921761	0.449086059	-1.154936156	0.004054094	0.013308387	Down	3.333397426	3.038437998	2.244983333	5.491151202	2.146369471	0.786204739	0.580842255	2.600215651	1.58081944	0.830763475
Asb1	253.8295467	0.250359636	5.17105253	2.453128538	1.294622829	2.33E-07	2.82E-06	Up	1.498434175	1.255172421	1.176449171	1.155650086	1.402549807	2.105130201	2.355508661	3.311236366	3.827098314	1.941062104
Asb13	552.0303262	0.232860381	-6.078989609	0.374865293	-1.415555836	1.21E-09	2.60E-08	Down	16.70589942	21.29929349	23.9653863	18.32377433	26.13987005	6.221370672	7.872480114	5.760826323	8.375786012	5.412156383
Asb2	17.02328609	0.588253022	-3.41980451	0.247978966	-2.011710339	0.000626662	0.002729311	Down	0.30653212	0.323859597	1.639293438	0.295053547	0.36423582	0.108446567	0.108655243	0.207980114	0.069524202	0.124862971
Asb5	1.838547603	1.35627458	3.206181483	20.37124776	4.348462445	0.001345091	0.005185314	Up	0	0	0	0	0	0.02411865	0.042288854	0.018922513	0.00579835	0.017851936
Asic3	6.483997842	0.602055188	2.3989774	2.721339194	1.444316789	0.016440929	0.042677913	Up	0.214750269	0.106771554	0.029830031	0.088589405	0.060041489	0.15195099	0.329860654	0.291413412	0.21918269	0.199946284
Asl	19689.94979	0.175823331	14.78798218	6.063170057	2.600072287	1.75E-49	1.48E-46	Up	228.7969074	181.1908762	175.5268098	147.5249236	156.0541952	786.9917288	745.1135396	1386.305522	800.5536801	991.0156215
Aspa	146.7838032	0.407925165	-3.311700952	0.392040292	-1.350926158	0.000927306	0.003803999	Down	4.064643734	6.911161667	7.240698338	11.53678209	5.864292451	1.434352263	3.812746885	1.959766297	3.321644959	1.068888817
Asprv1	22.24080395	0.704412437	3.87472123	6.631806087	2.729401823	0.000106747	0.000596558	Up	0.252946336	0.359320667	0.281085448	0.039750917	0.202058946	2.079547004	0.341565333	0.285294541	0.852361283	3.061620555
Ass1	52609.79007	0.210261272	5.461839882	2.216699795	1.148413401	4.71E-08	6.96E-07	Up	961.5772812	1154.632418	1814.011937	1132.039339	1032.651097	1589.891513	2608.127462	2641.0346	2539.958474	2118.284808
Atat1	162.2586301	0.273499681	-7.127797271	0.258914868	-1.949450281	1.02E-12	3.93E-11	Down	3.873976955	4.843856001	5.775437971	4.008446243	8.300310793	0.868471265	0.815758504	1.589857025	1.339727282	1.428483636
Atf3	731.5084655	1.00475454	3.549761352	11.84855184	3.566638835	0.000385581	0.001795575	Up	2.106972247	2.681764445	3.527653859	4.172036693	4.901171233	13.8084149	4.142529241	10.56320354	129.4481289	2.380228019
Atg14	669.5151763	0.271630778	4.679331617	2.413372298	1.271050489	2.88E-06	2.62E-05	Up	8.368788752	8.337749227	5.04334107	6.869225707	5.471552505	14.95560702	18.63540274	12.42050161	14.22126507	9.350255334
Atg16l1	944.6169978	0.144560703	7.884588055	2.203507167	1.139801589	3.16E-15	1.85E-13	Up	10.29198619	11.55305015	9.851052014	10.6015023	11.32227654	17.61375942	22.6626327	23.84364432	19.08577519	18.53971392
Atg16l2	708.8547355	0.433383981	5.177304422	4.7363011	2.2437608	2.25E-07	2.75E-06	Up	1.725417441	1.817734166	5.638081175	1.108059317	2.461569963	8.32380973	3.482274346	12.90457154	9.688308395	18.20960415
Atg2a	1601.874705	0.220535656	6.25233578	2.600633277	1.378862975	4.04E-10	9.61E-09	Up	9.593158731	7.506004244	6.570413164	8.594277547	8.83244008	12.05655001	13.27967138	26.88060239	14.9176551	27.8981386
Atl2	4213.4538	0.180441375	8.849856828	3.02488509	1.596880338	8.76E-19	8.43E-17	Up	11.35245698	12.14154006	10.06819001	12.69987998	9.697046806	19.72764043	36.82403217	33.51878512	26.66740452	29.52953461
Atoh8	590.5139815	0.205020358	8.372060177	3.286251221	1.716442773	5.66E-17	4.33E-15	Up	5.801608473	6.355276412	8.700843612	8.431667457	6.198104548	15.24096388	13.21939061	30.49002117	19.25643251	23.49506801
Atp1a1	10856.94192	0.214604488	4.74183085	2.024573725	1.01761818	2.12E-06	2.00E-05	Up	146.860883	139.1729213	87.74273067	126.2047486	82.54877543	198.4802478	203.2441428	189.014781	215.1888127	203.3243875
Atp1b1	3314.184312	0.289203005	7.406333957	4.413533165	2.141934039	1.30E-13	5.81E-12	Up	22.36602291	24.20205047	36.72121693	31.13832071	28.97004147	101.2956046	160.9010892	61.6901941	117.4674601	84.57461463
Atp23	35.15279229	0.301796847	-6.264018596	0.269720847	-1.890461062	3.75E-10	8.95E-09	Down	0.81404087	0.551907927	0.767538679	1.058311891	0.537953338	0.174542859	0.209854464	0.158240901	0.134277588	0.183739223
Atp2a2	7310.893937	0.255342178	4.030723479	2.040911624	1.029213712	5.56E-05	0.000339195	Up	45.82504644	59.96376415	52.20526959	40.11592873	74.42052358	116.3954915	96.88538745	70.28056406	103.2214257	83.43715174
Atp2b2	51.0575381	0.649554348	-2.329829199	0.350296703	-1.513350685	0.01981518	0.049891358	Down	0.490348043	0.111832955	0.519901724	0.059384895	0.679187122	0.152787914	0.208361493	0.053276086	0.0775446	0.041884908
Atp6v0a4	194.8263907	0.918976082	7.542512802	122.0551082	6.931388865	4.61E-14	2.25E-12	Up	0.016907089	0.033624101	0.018787925	0.185988309	0.037816085	12.88809595	1.470280194	2.903295334	9.341274892	1.99918133
Atp6v1g2	18.54885618	0.440958971	-2.369360415	0.484715214	-1.04479073	0.01781888	0.045675622	Down	0.969742338	0.438314179	0.555138449	0.872816565	1.15023926	0.554473718	0.138885163	0.406016397	0.213281122	0.355684867
Atp9a	766.3762189	0.13770786	-8.482839683	0.444990457	-1.168153697	2.20E-17	1.79E-15	Down	14.09140501	9.604797658	11.80233894	12.43102381	12.41556956	4.950814737	4.278541355	4.97261189	4.248762271	4.525816873
Avpr1a	853.4057504	0.498141525	2.87212054	2.695816887	1.430722505	0.004077274	0.013363051	Up	4.11713894	2.853390843	20.79614381	5.581320455	19.65010013	31.05416102	19.0064164	16.99158101	19.41179609	34.34500372
Axin2	112.3873123	0.382112579	-3.303256212	0.41690317	-1.262215752	0.00095569	0.003898117	Down	1.441727735	2.35996476	2.008803585	2.330183203	1.413912317	0.282495945	0.880567433	0.820869813	0.261597303	1.332015352
B3galnt1	21.20485934	0.336483308	3.156531305	2.087997659	1.062120095	0.001596577	0.005990406	Up	0.105608073	0.055007556	0.089414464	0.07745022	0.050617193	0.104378021	0.133100377	0.129039981	0.100373835	0.220067191
B3galnt2	245.653982	0.260288029	-6.279337203	0.322096234	-1.634436302	3.40E-10	8.19E-09	Down	8.477572908	6.86647499	10.45953394	5.843263157	11.33430102	2.245045841	1.666940747	2.767870007	3.12272446	1.958454344
B3galt1	1814.643077	0.470236884	4.599727384	4.478331953	2.162961471	4.23E-06	3.65E-05	Up	7.239231905	2.97583925	2.941622355	1.882081877	4.961056026	29.57429616	18.53728118	10.60384787	9.242288955	6.325089323
B4galnt3	28.51711372	0.486106538	-3.068930656	0.355561924	-1.491827256	0.002148264	0.007703324	Down	0.309204359	0.141268277	0.789355754	0.275792174	0.429911875	0.173450325	0.126388424	0.090721389	0.121306446	0.054465506
B4galt6	120.5574795	0.376414458	5.443581938	4.138313501	2.049042942	5.22E-08	7.64E-07	Up	0.357906766	0.29201632	0.64247439	0.726866406	0.348948989	2.709930744	1.03227568	1.041540741	1.123981293	2.383905986
Bag3	711.9415813	0.355469981	-3.62653242	0.409199585	-1.289123412	0.000287253	0.0014024	Down	20.05425116	32.1575658	19.05063009	11.25412034	33.50986053	9.389195122	5.259974508	5.512904723	10.99014197	9.445497115
Baiap2	923.0818202	0.334327465	6.528746191	4.540147491	2.182739165	6.63E-11	1.84E-09	Up	3.946324768	3.069808166	11.27888789	3.348009007	5.22764744	13.75200946	17.13705996	29.37497762	16.17055638	29.38069487
Barx2	3.987192315	1.073114105	2.995934547	9.285500149	3.214979621	0.002736052	0.009476646	Up	0	0.030836173	0.103380793	0	0	0.204793057	0.351749358	0.244834008	0.028133816	0.230982055
Bbc3	165.7693793	0.468011935	3.963365594	3.617272788	1.8549024	7.39E-05	0.000432212	Up	0.834032986	0.507762058	2.13734958	1.385592954	1.865481509	2.424781709	2.558160001	3.309226505	8.724802562	2.900132607
Bbs4	130.6946661	0.339422366	7.565307363	5.929187939	2.567834527	3.87E-14	1.91E-12	Up	1.320244769	0.489527358	1.417383161	0.689250793	0.725735166	5.446665476	5.626359951	3.489254534	2.47675066	6.437845389
Bbs9	149.2154869	0.331808555	3.272269093	2.122503419	1.085766878	0.00106688	0.004274978	Up	2.495560701	1.011494259	1.461948314	1.148835479	0.955583385	3.697913179	1.78200348	2.088084329	2.780857705	2.235132124
BC016579	11.05176892	0.826127444	4.741619097	15.1073809	3.917181664	2.12E-06	2.00E-05	Up	0.013389534	0.026628537	0.014879058	0.044187917	0	0.48001811	0.240470888	0.066070653	0.291539046	0.14959819
BC024978	195.0870558	0.360941836	-3.748196577	0.391509453	-1.352880954	0.000178111	0.000928729	Down	1.950911557	2.519781006	1.415961765	2.01941357	2.954691077	0.855750947	0.204142288	0.959124931	0.757611037	0.958481969
BC028528	40.14472303	0.493579994	2.764290577	2.574689623	1.364398527	0.005704671	0.017721147	Up	0.770756248	0.293044337	1.032837417	0.548627555	0.177465486	1.625400098	0.557127912	0.827776287	0.822655756	2.406149498
BC048403	161.268515	0.173827042	5.756460571	2.000871494	1.000628513	8.59E-09	1.51E-07	Up	2.413230424	1.552724478	2.188733231	2.303343396	1.944749573	4.067941603	3.203588185	3.817591876	2.591825583	4.245928006
BC049762	7.185127847	0.551529268	2.573693219	2.67486696	1.419467138	0.010061945	0.028426184	Up	0.214439338	0.298527495	0.142976834	0.141537821	0.09592729	0.445077552	0.486473437	0.465586371	0.428003333	0.239588143
Bcar1	368.1816549	0.211972285	-5.404395825	0.452007265	-1.145582134	6.50E-08	9.19E-07	Down	7.06100359	6.970799032	10.10449545	12.64785712	10.07441264	3.131086037	2.704957927	5.096867426	3.748350693	3.578787022
Bcl10	310.5341296	0.191406538	5.459349976	2.063302402	1.044955281	4.78E-08	7.05E-07	Up	5.840324868	6.991547453	6.332508945	5.5826399	6.404701301	10.1639363	8.093197908	9.736932283	11.98603977	15.60044135
Bcl2a1b	58.70847043	0.461555374	3.110976616	2.705486376	1.435887976	0.001864697	0.006845822	Up	2.253577803	1.807185423	5.977953763	1.199551562	1.544693038	7.681347943	2.267609328	4.735086518	5.671909941	8.866695155
Bcl2l1	881.1837259	0.212682382	8.075693458	3.288791896	1.717557722	6.71E-16	4.39E-14	Up	3.850489869	3.387826542	5.432557481	5.444411135	4.520377666	12.26735364	13.02460524	10.64411408	15.49123496	10.99916845
Bcl2l11	638.1007044	0.329061648	9.206360282	8.165040775	3.02946009	3.37E-20	3.97E-18	Up	1.794666473	1.053451473	0.904909373	1.469810672	0.760385925	14.23130792	6.35961588	8.418843916	5.702233982	6.691159691
Bcl2l12	43.05788179	0.330784035	-4.561781962	0.351363286	-1.508964642	5.07E-06	4.27E-05	Down	3.14005871	2.39059341	5.28858511	3.292338104	3.07272396	0.509165574	0.834783261	0.823151618	1.424386291	1.553160476
Bcl6	495.3348513	0.53840304	-3.939820966	0.229853799	-2.121211586	8.15E-05	0.000470001	Down	1.376655474	9.012949379	22.72673909	12.01831892	4.113764683	1.350725684	1.020198689	3.184608089	1.568682018	2.737827828
Bco2	212.0722985	0.354121555	-3.867744856	0.386984631	-1.369651822	0.000109847	0.000610547	Down	5.63447129	4.202098975	14.58480746	4.919256004	8.401747639	2.468010733	3.191339513	2.669999134	2.37333205	1.457237332
Bcorl1	162.7701042	0.227390783	-5.689984236	0.407861159	-1.293849971	1.27E-08	2.14E-07	Down	1.448086758	1.149587102	1.35753845	1.77653758	1.766086246	0.455388312	0.523859338	0.799834877	0.281132895	0.626969438
Bcs1l	165.0234295	0.18610419	-6.156824842	0.451935597	-1.145810897	7.42E-10	1.68E-08	Down	8.360167378	6.234879719	8.982801161	6.829898303	7.665291184	2.870713263	3.341083591	3.427659181	2.788470673	2.232134142
Bdh1	1972.313193	0.559506203	-9.380446492	0.026306844	-5.248418003	6.57E-21	8.40E-19	Down	67.29882881	72.42664594	40.80746561	75.18749328	59.86725983	0.545361578	4.385667071	0.765659517	0.800461401	0.453233482
Bdh2	100.6223428	0.408264199	-5.763448703	0.195737249	-2.353009768	8.24E-09	1.46E-07	Down	4.928445389	8.105072426	11.69067408	8.393039839	10.33448755	0.670619876	2.956405336	1.21597061	1.50475109	0.794197899
Bet1	656.44377	0.266824541	-4.559532491	0.430297044	-1.216595165	5.13E-06	4.31E-05	Down	32.51752877	32.10993328	39.02407515	30.38278017	53.60083738	16.8142086	16.27670042	14.05632073	12.61400842	8.419719016
Bex1	9.710066422	1.092164806	4.562523608	31.62574829	4.98302771	5.05E-06	4.26E-05	Up	0	0	0	0.141101985	0.071723926	0.605055038	1.879279842	0.506348394	1.978268605	0.358275572
Bex4	8.419122817	0.671318582	2.430393046	3.0984958	1.631568013	0.015082457	0.039734606	Up	0.279445476	0.416811974	0.232899372	0.461110638	0.156258918	0.13181828	1.122611395	0.620515626	1.521137058	0.650454184
Bhlha15	26.44309822	0.976566496	-2.852554245	0.145016714	-2.785708904	0.004336941	0.014069284	Down	0.715309238	1.896768856	0.512258635	0.227322002	0.533310704	0.359915968	0	0	0.072105989	0.029599947
Bhmt	31775.51616	0.398008111	4.425422018	3.390161161	1.761353858	9.63E-06	7.51E-05	Up	334.9014379	209.9234965	1006.178702	371.3916668	243.2930987	1613.982766	1239.914832	967.7227326	1319.227414	837.1406592
Bicd1	6.194308934	0.726908884	2.50148756	3.526784758	1.81835353	0.012367279	0.033690254	Up	0.021878979	0.005438998	0.006078229	0.03610232	0.012234178	0.046442771	0.046532138	0.010796182	0.05458581	0.086575618
Bin3	282.9144712	0.194662057	6.033688686	2.25719374	1.174530254	1.60E-09	3.34E-08	Up	3.274829693	2.647897984	3.492103441	3.475151125	2.793046732	5.133670376	4.440023839	8.194083157	4.171462444	9.224226762
Blm	80.33957891	0.277879395	6.814430856	3.715586423	1.893589926	9.46E-12	3.12E-10	Up	0.550545618	0.23197071	0.352557684	0.379804251	0.219148407	0.897945592	1.455354105	1.187966324	0.922757979	1.051250676
Blnk	14.27646955	0.502006928	-2.852762124	0.370589433	-1.43210635	0.004334105	0.014063268	Down	0.996788127	0.402668887	0.484608339	1.165060811	0.487706607	0.205711926	0.382771561	0.0922247	0.169560286	0.261020734
Blvrb	1215.722881	0.194006096	-6.139843846	0.43794842	-1.191167132	8.26E-10	1.83E-08	Down	127.0514399	88.48588263	69.57226967	116.1335789	108.5420166	40.00711216	37.76952791	47.1780476	29.93976491	38.39472019
Bmf	333.0624926	0.369412581	5.387360694	3.97280731	1.990158821	7.15E-08	9.96E-07	Up	1.961164782	0.752338515	0.862884031	2.934941525	0.779334003	3.813137324	5.900092671	5.541152265	4.326168052	5.255457613
Bmp2	257.1221264	0.23541818	4.437744637	2.062974184	1.044725768	9.09E-06	7.15E-05	Up	3.021514009	3.608532715	2.890342593	2.861252285	1.794063591	4.760761719	3.709939741	4.349931704	4.945508348	7.627605892
Bmper	691.55092	0.573173605	10.28071816	59.4100991	5.89263629	8.61E-25	1.79E-22	Up	1.021488489	0.391787923	0.178376686	0.144475679	0.065278949	20.07250218	10.05556315	10.48431201	20.7587648	31.45328801
Bmx	7.424118637	0.721377387	2.482087201	3.459399379	1.790521579	0.013061531	0.035226553	Up	0.055447376	0.018378565	0.102692735	0.0609955	0.103349285	0.296426631	0.034940826	0.182403373	0.083839709	0.430208882
Bnip3	5343.157612	0.33128391	4.28613133	2.675718503	1.419926346	1.82E-05	0.000130259	Up	122.0546945	129.294196	52.54493651	137.3990223	54.68483735	146.0930888	265.6321113	358.8077424	157.7340517	246.4523119
Bnip5	11.49281311	0.687120942	4.059469312	6.913165089	2.789346378	4.92E-05	0.000305489	Up	0.048161454	0	0.021407677	0.074172757	0.010772272	0.072698947	0.127467965	0.399256499	0.13982009	0.206270461
Bphl	1205.21577	0.275826797	-6.381331979	0.295219033	-1.760142361	1.76E-10	4.41E-09	Down	78.19257905	83.42462816	85.00318176	87.84107283	74.59883842	22.51615596	30.78031052	20.04059085	17.50540148	10.69625241
Brca1	139.2632181	0.416169232	4.36636581	3.523836791	1.817147106	1.26E-05	9.45E-05	Up	1.076816234	0.634526342	0.354550242	0.307109089	0.276533178	1.964069655	1.538088857	1.747567345	1.809121968	0.839200799
Bri3bp	312.9747839	0.233185235	-5.877637782	0.386736183	-1.370578345	4.16E-09	7.91E-08	Down	2.845179678	2.712277747	5.321747352	3.888628136	4.601930994	0.976080321	0.911279535	1.701762207	1.066631352	1.890089878
Brip1	73.57909844	0.456310594	-3.259063068	0.356717771	-1.487145005	0.001117808	0.004438092	Down	0.864557099	1.40098807	0.293557942	1.50585389	0.590869519	0.256777754	0.438875515	0.158005805	0.217876903	0.365212493
Brms1l	59.70137855	0.231284018	-5.715833429	0.399985354	-1.32198092	1.09E-08	1.88E-07	Down	2.293423285	1.979329163	2.043653425	1.713671792	2.008325814	0.489889518	0.5521862	0.683284315	0.628128275	1.148240411
Brpf3	1139.724582	0.198885889	5.674038498	2.186292142	1.128486193	1.39E-08	2.32E-07	Up	7.551501244	8.098170227	5.158752597	7.772111208	5.616962042	10.11916742	12.79658397	18.8147003	11.11881926	12.48937275
Bst1	49.29767311	0.770965432	2.692359969	4.21553713	2.075716466	0.007094832	0.021219339	Up	1.165004124	0.330987248	0.660512986	0.26154606	0.05317887	2.40006892	0.337105683	0.281569591	1.22949354	4.84791634
Bst2	1508.628337	0.332429458	-4.526656655	0.352380497	-1.504794018	5.99E-06	4.95E-05	Down	293.0273738	144.9040637	144.0603674	153.0453601	99.85728111	39.81711451	41.58304295	32.01901588	74.70844399	60.09496294
Btbd11	46.32809519	0.411912072	4.438274053	3.550885056	1.828178661	9.07E-06	7.14E-05	Up	0.135323927	0.127480964	0.332414722	0.117524672	0.08761761	0.631622215	0.208701762	0.513117671	0.575083636	0.450930408
Btg1	1817.947726	0.253738189	6.44360323	3.105850127	1.634988214	1.17E-10	3.08E-09	Up	5.886552426	10.26285091	15.0168959	10.79261202	11.61672776	29.56656395	24.16402246	20.79800761	27.37629227	40.47090878
Btg2	2767.258891	0.487304721	7.612181412	13.0814625	3.709451937	2.70E-14	1.37E-12	Up	3.350762455	3.18861836	13.17245002	8.937664278	10.39580498	101.7023139	57.79442761	108.9488307	127.480956	23.36476579
Btg3	338.5215938	0.37784586	7.103531414	6.426529855	2.684039933	1.22E-12	4.62E-11	Up	4.317168428	4.215551073	3.673710324	4.620793581	2.435800786	24.43761371	12.1320275	8.406074779	21.34771524	40.52151921
Btnl9	33.30930881	0.343553367	3.557131578	2.332803081	1.22206453	0.000374926	0.001750512	Up	0.248046152	0.470880762	0.877036813	0.471313858	0.403494405	1.084972019	1.193634241	0.979186926	0.838771526	0.755826177
Bzw2	178.8236559	0.207735916	5.157183751	2.101373037	1.071332293	2.51E-07	3.02E-06	Up	2.483074483	1.679671123	2.421430966	2.248405203	1.813515914	2.99597934	3.065611196	4.284287988	2.881046542	6.38525234
C130073F10Rik	3.862540986	1.230804499	4.404881066	42.85962832	5.421547434	1.06E-05	8.14E-05	Up	0	0	0	0	0	0.803470677	0.115002392	0.720423399	0.275945592	0.28319336
C1qa	1218.20195	0.347033098	3.679093021	2.422954056	1.276767049	0.000234065	0.001172698	Up	33.05695356	34.24927039	74.43847057	32.52492044	27.03806409	109.7350633	40.27156297	65.45044363	62.1230547	140.939054
C1qb	1620.460563	0.33623106	4.279948674	2.711425778	1.439051679	1.87E-05	0.000133331	Up	52.72255278	43.27161445	79.04866259	38.07504147	28.24337488	144.8532453	55.35177606	88.07687226	83.20354475	192.2304218
C1qc	1710.412701	0.365928	4.207977052	2.907575447	1.539816628	2.58E-05	0.000175481	Up	48.65919075	41.29763378	83.06121525	38.17211129	27.34739974	156.3993934	53.10686418	85.97994295	86.85360448	214.6794468
C1qtnf1	517.1714955	0.288717353	4.641181858	2.531495187	1.339989742	3.46E-06	3.07E-05	Up	4.179209418	4.567946435	3.473757319	4.018090382	1.566293122	8.6043538	4.998857231	7.640758446	6.780022714	11.14130784
C1qtnf3	1.667155672	1.382492711	-3.01322928	0.055715884	-4.165767516	0.002584835	0.00902928	Down	0.04323845	0.021497698	0.144145582	0.118912339	0.072533577	0	0	0	0	0
C2cd4d	5.133308231	0.876828231	-3.10462727	0.151540484	-2.722224837	0.001905189	0.006967703	Down	0.25322092	0.209831256	0.984867023	0.232132065	0.424784408	0	0.039892547	0.124951855	0	0.117882464
C3	359173.5062	0.260973697	4.731033241	2.353283664	1.234675233	2.23E-06	2.09E-05	Up	3571.161473	3023.827011	1889.981754	2131.995238	1730.920589	6006.687565	4631.680191	3982.231511	5209.647255	4880.771957
C5ar1	50.30904165	0.579275318	3.665457328	4.356921013	2.123308959	0.000246897	0.001226694	Up	0.194497314	0.580211999	0.816507135	0.190185711	0.435032125	2.670858906	0.367694417	1.834183024	0.568576765	3.078521193
C6	2331.569441	0.415977221	-4.064432637	0.309774137	-1.690711395	4.81E-05	0.000300625	Down	27.98979157	32.90851946	116.4724093	34.86823191	95.52320679	18.58223953	9.294151137	12.80398429	14.0361567	27.06936092
C8a	10381.61964	0.343056713	-6.619209751	0.207220073	-2.270764338	3.61E-11	1.05E-09	Down	262.3309874	282.9687935	320.1873364	249.6970246	320.7563439	48.45416023	42.63513191	26.57194197	91.48972278	35.67122062
C8g	2812.541541	0.362611617	-3.487714356	0.416190015	-1.264685742	0.000487168	0.002201398	Down	111.0795769	162.4249525	198.634215	186.5951875	184.3323035	44.04503251	118.9697721	38.10680582	56.47381561	34.67985097
C9	6439.509849	0.312967489	-4.892951821	0.345957124	-1.531334846	9.93E-07	1.04E-05	Down	147.4025494	181.8141934	403.2555362	193.388844	359.7773557	87.01317095	80.77777127	49.62891106	79.44462613	75.2016152
C9orf72	1200.675899	0.493509436	4.919562633	5.380911501	2.427850579	8.67E-07	9.17E-06	Up	7.640229177	8.24847727	3.950527801	5.660320792	6.06830325	47.33745425	21.54770946	9.463647216	48.91649236	10.71386789
Cab39l	1982.240259	0.394090283	3.322267477	2.478166857	1.309273329	0.000892891	0.003689224	Up	19.38245607	18.54682407	22.94135421	20.07947918	22.08500656	14.74470637	29.02807898	83.79187682	19.48302958	87.71094571
Cables1	229.5538626	0.515782048	8.124752357	18.25982976	4.19060141	4.48E-16	3.06E-14	Up	0.913756615	0.495611007	0.313853326	0.383799088	0.037159988	2.711580489	5.245147962	11.16575456	6.782665054	8.925309333
Cabyr	32.00627321	0.456321231	-4.921340187	0.210849863	-2.245712012	8.60E-07	9.10E-06	Down	1.377895514	2.424111623	0.942264633	1.438037471	3.793155423	0.433314861	0.333960507	0.244074743	0.352585443	0.460531493
Cacna1b	7.968388711	1.145919365	5.129486898	58.80954284	5.877978371	2.91E-07	3.45E-06	Up	0.004824932	0	0	0	0	0.018207894	0.022803662	0.123804844	0.109433727	0.089846421
Cacnb4	29.47648803	0.913548635	5.47521505	32.0416211	5.001875235	4.37E-08	6.52E-07	Up	0	0.013869309	0.005166443	0.015343335	0.010398949	0.377214792	0.153813051	0.027529992	0.531462062	0.047616121
Camk2d	222.5682349	0.189495256	5.744415677	2.126586472	1.088539519	9.22E-09	1.61E-07	Up	0.776659565	1.001121571	0.863059355	1.02524755	0.77850252	1.655409025	1.305123474	1.57271423	1.268303564	2.43718189
Capn3	23.53221594	0.606301136	-4.356211428	0.160297526	-2.641175936	1.32E-05	9.82E-05	Down	0.493616239	0.69667827	0.265417145	0.77072105	1.228724622	0.075111477	0.075256009	0.047143532	0.231136078	0.029650864
Capn8	30.09096034	0.634311579	-3.040566388	0.262671855	-1.928666468	0.002361336	0.008348282	Down	0.231699731	0.149080602	1.55999714	0.614719888	1.051727971	0.282883646	0.10306472	0.242115299	0.098920569	0.063449212
Caprin2	18.78330462	0.424501186	-2.790161625	0.439999284	-1.184426919	0.005268174	0.016579763	Down	0.289543921	0.222480799	0.599633097	0.405383997	0.367967536	0.124165323	0.149285095	0.194830143	0.179103075	0.049015268
Car1	35.79486543	0.860943594	-6.813093465	0.017149506	-5.865689173	9.55E-12	3.15E-10	Down	0.275925138	3.41007809	3.548037622	4.899914146	2.953559718	0.037187911	0.111778407	0	0	0.073401146
Car3	9115.315706	0.572766632	-15.5637485	0.002072524	-8.914395812	1.28E-54	1.41E-51	Down	113.5367698	478.5432644	1259.543894	511.0775411	1238.702163	1.806819528	2.2543312	0.641912717	0.852361283	0.571951093
Car5a	703.8652535	0.358644356	-4.184360041	0.353382594	-1.500697113	2.86E-05	0.00019256	Down	46.90619952	44.16436808	57.2180383	57.08276287	46.98284978	11.12612827	20.78069256	13.96657367	22.48872551	5.345138528
Car7	15.75154928	0.541321915	-3.16138488	0.305379068	-1.711326918	0.001570209	0.00590808	Down	0.260925181	0.667178898	0.662747205	0.697081686	0.166746094	0.105498858	0.176169771	0.220720323	0.033817225	0.121469045
Card9	23.19225818	0.524736655	3.021000193	3.000555334	1.585229535	0.002519412	0.00883737	Up	0.364655177	0.306819925	0.62341751	0.339428664	0.156850808	1.296712399	0.291658843	0.58134166	0.559862945	1.932637356
Cars	542.8236133	0.15030002	-7.6016334	0.452965899	-1.142525651	2.92E-14	1.48E-12	Down	14.71640686	13.57128406	12.25557971	17.09886377	12.25684677	5.104839785	5.587035979	6.156382666	5.252949258	5.07003103
Cars2	161.0367393	0.28027878	-3.613705543	0.495568028	-1.012844981	0.000301852	0.001461722	Down	5.073822027	4.725354997	6.793417274	4.437984408	7.944032109	2.7319691	2.52667019	2.638020977	2.806799524	1.382649936
Casc1	2.717629715	1.251222902	2.439323645	8.294399921	3.05213761	0.014714783	0.038930599	Up	0	0.0117493	0	0.006499006	0	0	0.027921812	0.034982798	0.026799099	0.049505368
Casp7	409.4656351	0.22284908	-5.466339702	0.429827956	-1.218168775	4.59E-08	6.79E-07	Down	8.359889553	7.054024611	5.991129244	8.367993756	4.186427899	2.677032667	2.434597691	2.304934902	2.594137993	2.408239832
Casp8	505.8324642	0.196229052	-6.63238902	0.405713325	-1.301467408	3.30E-11	9.70E-10	Down	13.60981605	14.33582662	10.98618947	20.37917146	12.26668632	5.381672829	4.785208493	4.977991661	4.526236756	5.259914514
Casz1	27.93171032	0.529632625	2.376261567	2.392544321	1.25854565	0.01748906	0.044966426	Up	0.158163691	0.036294142	0.101399233	0.214141195	0.040819006	0.361561805	0.097752033	0.150088208	0.231794297	0.260537892
Cat	29422.0254	0.250404925	-7.292618061	0.282024524	-1.826107475	3.04E-13	1.29E-11	Down	806.6005808	936.4442397	1267.826667	1136.991555	1293.755393	316.5843874	293.2594795	237.0397259	272.7570626	164.7822791
Cavin2	257.9863471	0.262198895	4.632278193	2.320729254	1.214578222	3.62E-06	3.19E-05	Up	2.236135508	2.964754236	5.414243327	2.659876342	2.236471753	4.939625762	6.289520318	4.916054512	6.448961387	7.989408445
Cblb	373.5589826	0.279242667	5.940303517	3.157507573	1.658786194	2.84E-09	5.65E-08	Up	1.175124763	1.523893488	0.976023378	1.45263178	0.758713823	3.943119071	2.318892971	2.283593152	3.67095215	3.592537415
Cbx2	160.8966161	0.369184687	4.56064959	3.212556863	1.683721991	5.10E-06	4.29E-05	Up	0.515597384	0.494709651	0.924769817	0.945314358	0.900333857	1.100865123	0.872126442	2.526360987	3.192312982	2.762417476
Ccdc120	107.1222901	0.487708482	5.620746096	6.686658994	2.741285545	1.90E-08	3.08E-07	Up	0.518635761	0.455047403	0.118656505	0.755114579	0.443541862	2.849425359	0.922798646	1.866716421	4.580696824	2.712667277
Ccdc148	48.93760693	0.386041876	3.510085368	2.558041979	1.35503994	0.000447963	0.00204879	Up	0.037464344	0.052593527	0.127345184	0.060607451	0.056685865	0.158012469	0.077075149	0.171818303	0.081973425	0.258535019
Ccdc15	105.8740279	0.192024005	7.654506824	2.769929115	1.469849057	1.94E-14	1.02E-12	Up	0.202051542	0.218236088	0.255498338	0.226101262	0.163629345	0.476552476	0.572963367	0.636032084	0.350814202	0.515716372
Ccdc159	54.99995454	0.332683678	-4.35728596	0.366123449	-1.44959792	1.32E-05	9.78E-05	Down	3.881618133	2.092227315	3.95061834	2.873282488	3.164472739	1.163634262	0.822969433	1.467864637	1.086082918	0.405312405
Ccdc162	53.66972263	0.33940772	-3.671775171	0.421548684	-1.24622884	0.000240872	0.001203014	Down	0.525281732	0.30179009	0.719917509	0.391648459	0.48301346	0.121138174	0.231708791	0.293760287	0.074130655	0.168457791
Ccdc166	17.41137349	0.359420497	-4.308278481	0.341869212	-1.548483593	1.65E-05	0.00011937	Down	0.851272648	0.388926666	0.664737643	0.683356797	0.66898754	0.19535207	0.195727972	0.204353738	0.166984805	0.192792033
Ccdc167	107.4605543	0.316353935	-4.901561509	0.341361374	-1.550628272	9.51E-07	9.99E-06	Down	1.800173801	1.80961805	1.77087673	1.385128662	1.77119733	0.68675783	0.604393989	0.41745044	0.508695875	0.219813422
Ccdc174	177.4818632	0.181633393	5.702633818	2.050234215	1.03578873	1.18E-08	2.01E-07	Up	2.191037618	2.978252042	2.256080955	2.520838289	2.697629535	4.020385979	4.864147478	5.356242374	4.212649522	3.892837635
Ccdc180	2.852749872	1.451177032	2.999572677	20.43415915	4.352910973	0.002703586	0.009385474	Up	0	0	0	0	0.01215517	0.133301558	0.041094788	0.021452921	0	0.080956724
Ccdc25	811.2322618	0.134963063	-7.744877906	0.484553394	-1.045272448	9.57E-15	5.25E-13	Down	27.38333529	29.83331235	26.52197805	35.39081089	28.72757416	10.51719872	13.69630974	12.89699144	10.7472568	14.02492546
Ccdc30	36.64244543	0.503810775	-3.462049123	0.298495761	-1.744217651	0.000536079	0.002392985	Down	0.296340849	0.349498314	0.582031684	0.447292768	0.447021884	0.110530094	0.221485559	0.027205466	0.118794594	0.038499398
Ccdc51	77.89743858	0.3150824	-4.349260487	0.386790581	-1.370375431	1.37E-05	0.000100996	Down	2.456077419	1.313296801	4.016712565	2.80379122	3.705526728	0.699511273	0.832268037	1.577823421	0.840845474	0.819783934
Ccdc68	34.89170399	0.301055007	3.880727833	2.247486647	1.168312545	0.000104144	0.000582923	Up	0.497618811	0.467331494	0.921627677	0.821116629	0.556511977	1.304075817	1.22819005	1.036766609	0.82767195	1.904739654
Ccdc77	37.15447352	0.319050371	-4.333537817	0.383522507	-1.382616849	1.47E-05	0.000107822	Down	0.905022281	0.647321626	1.040989615	0.716118794	1.331752145	0.16477285	0.345187996	0.282052557	0.388927089	0.340010142
Ccl17	3.579646269	1.002773746	3.032198075	8.228381141	3.040608621	0.002427798	0.008545302	Up	0	0.037672296	0.126299455	0	0	0.321677965	0.143243088	0.186944794	0.137483397	0.352736068
Ccl22	2.6340752	1.561297105	-2.682885821	0.054834137	-4.188781867	0.007298991	0.021703099	Down	0	0.274460673	0.477115775	0.033736698	0.068595163	0.028933057	0	0	0	0
Ccl25	54.12588162	0.387586449	-3.948242872	0.346208863	-1.530285434	7.87E-05	0.000456158	Down	1.214932872	1.898448287	2.121567712	2.553670342	1.698400158	0.307018162	1.02536312	0.428220419	0.669211177	0.323194423
Ccl3	6.447208442	1.303606335	2.555942961	10.06966258	3.331943436	0.010590048	0.029701467	Up	0	0.27963335	0.156248945	0	0	1.658157162	0.066453914	0.138765098	0.063781855	2.029170046
Ccl4	8.222096769	1.127956996	2.41607653	6.612658622	2.725230424	0.015688763	0.041052646	Up	0	0.167356323	0.561075759	0	0.282331455	1.825982766	0	0.58134166	0.381724735	3.05565636
Ccl6	885.3703402	0.347465186	10.5855562	12.80035795	3.678112249	3.48E-26	8.17E-24	Up	5.027975275	4.845874584	8.295012783	3.616475323	5.363511202	74.80182519	29.17400849	37.44483396	46.70333022	112.604898
Ccn1	121.6639147	0.576307291	-3.126672706	0.286791809	-1.801924276	0.001767966	0.006546044	Down	2.163532192	1.497789576	9.860325462	7.26055989	7.840684187	0.800952049	0.880153905	1.621663125	2.931826665	0.458974328
Ccn2	243.4677997	0.295921766	4.421824086	2.47686286	1.308513991	9.79E-06	7.62E-05	Up	3.027762082	2.574069784	5.444979896	2.186581658	4.497564747	5.669338013	5.505470293	8.211567585	5.514754853	13.707855
Ccn6	4.228972245	1.172181075	-3.10650106	0.08013733	-3.641381753	0.001893156	0.006927265	Down	0.026561353	0.066030113	0.118064722	0.175314662	0.178229326	0.037588068	0	0	0	0
Ccnd1	479.2416337	0.300212114	-10.64790741	0.109073248	-3.196630795	1.78E-26	4.26E-24	Down	11.05489419	11.87217226	10.18811131	22.68442841	13.36878401	1.376692905	0.91956132	1.091007437	1.832035593	1.139071638
Ccnd2	113.173567	0.229018771	-4.919576989	0.457969849	-1.126675476	8.67E-07	9.17E-06	Down	0.970009646	1.259282749	1.392311707	1.222684212	0.858808112	0.349530279	0.362937505	0.578370235	0.29334238	0.714986813
Ccnf	197.4309302	0.301719138	-4.237989275	0.412171749	-1.278682471	2.26E-05	0.000156268	Down	4.664305715	3.349729199	8.120328165	3.800756428	6.549387215	1.694982177	2.351414373	2.693726206	1.379195809	1.190240113
Ccng2	452.74701	0.249379759	5.66392715	2.661922905	1.412468788	1.48E-08	2.44E-07	Up	4.832451519	4.849575562	6.062947753	5.022019933	9.115207994	10.84091717	17.82931323	10.65915141	12.30396472	16.62883252
Ccnl1	1677.080255	0.418860671	5.691422987	5.219505927	2.383913249	1.26E-08	2.13E-07	Up	3.220710595	3.120488133	4.962597325	2.990916653	4.39756348	24.92534715	9.60742843	15.51643929	24.89702769	4.938668062
Ccno	19.69503178	0.398132662	6.64978518	6.265791125	2.647496677	2.94E-11	8.69E-10	Up	0.32565974	0.14719506	0.164494492	0.162838911	0.066218465	0.977570267	0.727592423	1.11026872	0.778913799	1.157711365
Ccp110	258.7095655	0.282674246	4.53753095	2.432842864	1.28264314	5.69E-06	4.73E-05	Up	1.794061294	2.011028014	1.220350759	1.411406584	2.383346188	4.041644466	4.357753111	3.562579273	3.896461961	2.368911352
Ccr1	44.88440149	0.734032854	3.400381483	5.641159484	2.495991725	0.000672919	0.002897313	Up	0.411987127	0.195081549	0.414217003	0.23739624	0.19746248	2.665234317	0.129809305	0.367867206	0.355970788	3.671470375
Ccrl2	144.8550981	0.52615222	5.414853038	7.205192365	2.849036948	6.13E-08	8.75E-07	Up	1.2562919	2.149837666	0.811656147	0.707068654	0.588128649	9.53688961	2.292153137	3.258169458	12.4842663	5.603623446
Cd14	2002.71563	0.740256005	7.660256619	50.93378261	5.670550958	1.86E-14	9.78E-13	Up	2.17344145	1.363233623	6.279589616	1.655251162	2.842011995	218.1400085	19.09039699	27.78560137	101.3517092	246.8497124
Cd163	1971.654736	0.435278277	7.771711141	10.4313721	3.382857032	7.74E-15	4.27E-13	Up	1.922815578	5.282532134	9.300210478	3.132144665	3.708028294	65.80536166	16.80048142	38.42693805	24.73535622	63.66915781
Cd177	47.01528174	0.769311144	4.416369268	10.53824041	3.397562093	1.00E-05	7.78E-05	Up	0.020396544	0.06084567	0.679966949	0.067312332	0.114052369	2.020479421	0.674789097	0.362328258	2.128013765	2.905545158
Cd19	8.121076138	0.734756718	-2.343517071	0.303146084	-1.721914911	0.019102888	0.048446953	Down	0.220571042	0.263197394	0.269619407	0.533811561	0.222008054	0.02080928	0.020849322	0.217681547	0	0.164292637
Cd1d1	3633.059456	0.286867325	-3.937778478	0.457036097	-1.129619979	8.22E-05	0.000473637	Down	122.2381595	119.7891176	90.12798789	152.2208002	86.12771405	51.64155094	55.82835428	23.98164455	45.54600943	41.96985833
Cd209a	2.636529648	1.085646864	-2.710703962	0.130049499	-2.942867257	0.006714054	0.020283097	Down	0.224554401	0.07443071	0.332713388	0.164682371	0.16742027	0	0.03537641	0.036935454	0.033953952	0
Cd276	72.24276668	0.365769211	-8.069129596	0.129279088	-2.951439168	7.08E-16	4.59E-14	Down	2.553753174	1.934779384	1.428575751	4.395479106	1.767993658	0.163896673	0.279160481	0.291463132	0.330979345	0.274973046
Cd28	161.0114768	0.569374	8.233354678	25.77424189	4.687858088	1.82E-16	1.32E-14	Up	0.256168583	0.048519733	0.23044403	0.093933696	0.177348553	8.78091274	1.625807475	1.516876547	2.36831986	2.657676078
Cd300c2	126.2147837	0.454577251	2.625330582	2.286935315	1.19341556	0.008656488	0.024957507	Up	3.169522606	2.715315931	9.265877981	1.716513702	3.871832593	11.08679691	2.765509661	6.83348054	7.387831488	12.121919
Cd300e	142.1239867	0.388697193	4.064090545	2.989078085	1.579700585	4.82E-05	0.000300804	Up	2.354757112	3.122027309	2.376095683	1.399398879	1.180508714	7.073187754	1.867639959	5.101916571	4.444526012	8.820120696
Cd300ld3	6.172680293	0.651002881	3.015180776	3.898424984	1.962891374	0.002568261	0.00897795	Up	0.250179227	0.062193228	0.347513139	0.068803108	0.139893964	0.826090911	0.295600179	0.493803726	0.453942928	0.81526521
Cd300lf	209.0876868	0.438032147	7.072147502	8.561288561	3.097827953	1.53E-12	5.66E-11	Up	2.113564887	1.693023266	1.500551448	0.936478662	0.722243256	13.348691	4.273141187	6.431454242	6.231878237	22.35712793
Cd300lg	226.422864	0.200603635	5.238306203	2.071711719	1.050823264	1.62E-07	2.08E-06	Up	2.648693338	3.333408725	4.507001996	3.847026814	2.337334175	5.817635754	4.205364091	6.759628432	5.538137553	7.45610978
Cd33	102.003953	0.499814314	6.406790898	9.20364793	3.202205797	1.49E-10	3.84E-09	Up	0.374762405	0.652147614	0.478920941	0.309196152	0.20955776	4.808431997	1.29298151	1.738309069	1.478990169	7.187913745
Cd36	1043.856969	0.377099536	2.749309869	2.05161991	1.036763477	0.00597209	0.01839907	Up	18.14289608	10.50368459	11.02777567	12.32324183	4.800176337	34.18993741	12.60311492	12.40747834	16.74985961	22.00804334
Cd37	59.32033313	0.498127802	3.467863344	3.311395072	1.727439144	0.000524614	0.002348294	Up	0.311543943	0.535096453	1.793954618	1.215088844	0.475111576	3.500309734	1.017310803	1.844776185	1.567387847	4.298271567
Cd38	539.0432577	0.357884796	4.847063083	3.328080156	1.734690181	1.25E-06	1.27E-05	Up	5.75121606	6.470407583	5.571651742	4.603071764	2.53564194	18.55573072	7.544603457	10.11469989	9.24805137	27.20282296
Cd53	334.3137415	0.381266599	3.447591172	2.487077325	1.314451362	0.000565609	0.002500654	Up	4.241796832	3.784331411	7.643205463	3.18350653	2.083731079	12.39818668	3.597333908	7.609547146	6.923358689	14.04430867
Cd55	586.5643582	0.233371865	4.685660487	2.13391295	1.093501325	2.79E-06	2.56E-05	Up	1.728511024	1.990183298	2.502094599	1.656278445	1.409113747	3.965236371	1.9864332	3.277061093	3.788360076	3.862451282
Cd59b	30.16586293	0.426647173	-5.207333462	0.214389462	-2.221694099	1.92E-07	2.39E-06	Down	0.826942833	0.650186268	1.538684213	0.676976837	1.527014309	0.181432709	0.345385472	0.151834387	0.13957802	0.125338557
Cd80	37.21830462	0.550246172	3.935627151	4.486417167	2.165563775	8.30E-05	0.000476942	Up	0.270925797	0.117863752	0.545680387	0.13039028	0.208305525	1.437743588	0.384136037	0.317509774	1.167519068	1.418902343
Cd84	127.3735833	0.437539736	4.590827733	4.024109482	2.008669556	4.41E-06	3.78E-05	Up	0.382180289	0.458273841	1.398998856	0.506979061	0.414840389	2.651172148	0.97750869	2.11882874	1.080973992	4.228149662
Cd93	227.7848877	0.315388413	7.801386848	5.503948672	2.460467016	6.12E-15	3.44E-13	Up	0.845061559	0.399355853	0.929773026	0.598269866	0.449144345	2.999570835	1.961381553	2.196452068	2.512551542	5.663449118
Cdc42ep5	58.10274308	0.351937963	4.840636885	3.257135826	1.703603883	1.29E-06	1.30E-05	Up	1.597155326	1.434482767	0.687031541	2.040350413	1.843797256	3.64548467	4.285599325	3.305003605	2.664282846	7.96293494
Cdc7	6.442924038	0.784100029	-2.352467228	0.278438455	-1.844569622	0.018649333	0.047481524	Down	0.424616119	0.152002532	0.188741081	0.11210488	0.05698433	0.080118909	0	0.016762145	0.046227216	0.079068972
Cdca7	32.55327384	0.278796659	-4.08718394	0.453918996	-1.139493229	4.37E-05	0.000276597	Down	0.816129915	1.025106015	1.3603809	1.157680131	0.888699939	0.405241812	0.46692483	0.572285293	0.253302261	0.359938104
Cdh18	5.499956752	0.761324425	-2.746276174	0.234749318	-2.090807128	0.0060276	0.018542181	Down	0.04776589	0.178115201	0.119429155	0.131363491	0.093483217	0.022531828	0.022575185	0.011785038	0.054168636	0
Cdh24	10.20051602	0.553987943	-2.469831985	0.387358917	-1.368257142	0.013517652	0.036218108	Down	0.226693014	0.240446635	0.285499774	0.06650031	0.388733921	0.057031582	0.057141324	0.07457444	0.054843717	0.168852596
Cdh4	21.3379731	0.392563181	5.617878997	4.611935857	2.205372448	1.93E-08	3.12E-07	Up	0.086814831	0.043163413	0.056275672	0.079584681	0.032363121	0.27983697	0.280375441	0.228473471	0.210030648	0.168396208
Cdin1	50.5549594	0.308887785	-3.706191584	0.452253223	-1.144797311	0.000210399	0.001069461	Down	1.064019081	0.439185579	1.059685826	0.596285309	0.673554166	0.331451621	0.284648066	0.386350322	0.264095841	0.205610766
Cdip1	2044.893744	0.212639849	5.909877985	2.389445001	1.256675561	3.42E-09	6.67E-08	Up	18.52146722	19.6288608	15.53556986	12.73929252	13.94203147	28.75897788	26.61572742	54.43570607	23.63631441	36.12787998
Cdk17	560.5038232	0.268087842	4.06416688	2.128081981	1.08955373	4.82E-05	0.000300804	Up	2.126205944	1.798868089	2.499801365	2.933387315	2.12823457	5.568925038	3.814142609	2.521500944	4.753151146	3.685838255
Cdk20	122.7980708	0.301874534	3.332563761	2.008357542	1.006016131	0.000860498	0.003576006	Up	2.191999543	2.370399619	4.04959958	1.627650033	2.022423642	3.748236861	2.900760865	7.328125256	2.436108128	5.280808721
Cdk6	366.6666339	0.219836043	-5.253715303	0.449079888	-1.154955981	1.49E-07	1.93E-06	Down	2.8421899	2.415293756	2.561392476	2.161837326	2.644523299	0.862033358	0.611962751	1.169109715	0.699828681	1.671547874
Cdkl5	39.28710833	0.237182538	-4.380239255	0.486692935	-1.038916262	1.19E-05	8.95E-05	Down	0.906841894	1.020842635	0.969696551	1.035226056	0.975896156	0.355129655	0.371986325	0.624784937	0.35702905	0.366406493
Cdkn1a	1151.905071	0.883211633	3.64134907	9.292597107	3.216081859	0.000271213	0.001334595	Up	1.118433853	1.356276683	13.12575559	1.020286555	16.9315671	58.29122825	83.9564905	25.57544349	61.30169271	24.02687024
Cdnf	11.81312956	0.49775978	2.944729815	2.762104812	1.465768066	0.003232368	0.010949551	Up	0.03686677	0.146638132	0.143388096	0.24333419	0.061844925	0.278249008	0.348480529	0.436605751	0.200681042	0.240277301
Cdo1	39652.73145	0.159292063	9.081637309	2.725711263	1.446632744	1.07E-19	1.15E-17	Up	783.5939715	792.103769	773.1109689	725.9146656	696.5989529	1374.256105	1785.630714	2710.01632	1317.243695	1812.076311
Cds1	24.98380678	0.516027617	3.536781781	3.543259362	1.825077073	0.000405034	0.001876932	Up	0.169846448	0.18296601	0.283111621	0.202411589	0.015828981	0.73442333	0.240819228	0.363179805	0.410908584	0.843402367
Cdyl	156.9683912	0.228294481	5.629415306	2.437098303	1.285164445	1.81E-08	2.95E-07	Up	1.470129294	1.700824121	0.973921271	1.803835712	1.027574396	2.747248629	2.939600453	4.003844569	2.257121163	2.882344762
Cebpd	576.9233242	0.296333737	9.495183874	7.031065419	2.813743318	2.20E-21	3.00E-19	Up	6.340382927	3.445614912	2.976680684	3.595540807	2.80332648	26.66258021	20.34901166	26.46023233	26.30860388	14.09470898
Cebpe	59.18949118	0.360546057	-8.618540883	0.116033965	-3.107380929	6.78E-18	5.92E-16	Down	7.088276714	3.167333315	3.439874805	5.033853212	7.074250183	0.338596228	0.551277619	0.398473282	0.651213765	0.626548154
Cela1	108.0213506	0.402831786	-3.622647709	0.363665092	-1.459317647	0.000291603	0.001417841	Down	5.975800021	6.841030158	13.28116036	5.579397032	11.79359241	1.705533081	4.65177395	3.766481226	2.141247973	1.168876755
Cela2a	73.32291352	0.312931335	10.4161518	9.576777498	3.259540283	2.09E-25	4.76E-23	Up	0.722077423	0.957357946	1.203607803	0.992911586	0.672946046	8.174732774	3.753962139	9.264036107	8.024904403	8.235680196
Celsr3	9.48070777	0.99003918	4.263578317	18.65007572	4.221109583	2.01E-05	0.000141682	Up	0.004661725	0.00463552	0.01554096	0	0	0.09235799	0.022032311	0.013801968	0.088814921	0.177954962
Cend1	3.612000149	1.152363771	3.042170039	11.35839071	3.505686539	0.002348792	0.008316243	Up	0	0	0.10030065	0	0	0.141922444	0.227512857	0.08907727	0.300251525	0.140062588
Cenpj	102.872952	0.359518089	-3.776653479	0.390183522	-1.357775242	0.00015895	0.000840749	Down	2.592844544	2.020521459	1.140754258	2.060632097	0.662790305	0.678934472	0.490173589	0.490886822	0.61448372	0.541941867
Cep126	7.614029421	0.592137697	4.162533458	5.520477172	2.464792974	3.15E-05	0.000208596	Up	0.017095741	0.012749731	0.004749391	0.00470159	0.014339266	0.048385779	0.052518791	0.063269196	0.027142259	0.071627544
Cep19	72.35209939	0.215041345	-4.888897054	0.482528146	-1.051314998	1.01E-06	1.06E-05	Down	3.51678067	3.402498201	3.379897325	2.579115692	3.862126803	1.285284627	1.317705668	1.344509519	1.638389566	1.327438587
Cep41	38.40396533	0.318324614	-3.797138085	0.432651553	-1.208722515	0.000146376	0.000785258	Down	0.817501415	0.350174915	1.006277176	0.594922523	0.928318099	0.201712416	0.285318433	0.335129024	0.285256256	0.257618743
Cep85l	1736.34064	0.341430135	6.160541617	4.297192952	2.103394558	7.25E-10	1.64E-08	Up	4.469162088	6.880268972	4.637628622	4.017967655	2.768724582	26.3475164	11.4637425	14.45666582	19.16446448	10.65115902
Cerk	473.7943092	0.299543429	11.7214016	11.4008448	3.511068826	9.90E-32	3.73E-29	Up	0.931007815	0.483459968	1.402428139	0.796573137	0.740403592	7.846489872	7.255346444	5.196389782	10.98974777	10.16115078
Cers4	49.69858679	0.247944633	4.506587963	2.169532653	1.1173843	6.59E-06	5.35E-05	Up	0.412885717	0.543005047	0.518019585	0.454199508	0.342589247	0.917275046	0.667248288	1.012120012	0.543751781	1.165670052
Ces1d	8562.756007	0.38469148	-6.163676861	0.193296313	-2.371113974	7.11E-10	1.61E-08	Down	174.9814087	368.0528173	410.7439852	572.1876409	672.2791585	59.72705714	104.5165249	120.3582534	35.75320079	50.52748614
Ces1e	1190.416341	0.321149295	-9.616587797	0.117573889	-3.088360395	6.81E-22	1.04E-19	Down	28.30341764	62.84061119	63.82304127	71.63216452	81.41506187	7.70111263	8.421964283	5.870856695	4.501491691	4.197491445
Ces1f	4160.744142	0.370153885	-18.33603087	0.009054476	-6.787153053	4.27E-75	8.74E-72	Down	177.495303	215.2001309	245.584178	302.7739135	357.0763116	1.559620199	3.6735307	2.032202176	1.868158861	0.756089302
Ces2b	17.89925711	3.028070312	-2.506892557	0.005186414	-7.591046926	0.012179773	0.033311318	Down	0	0	1.914586873	0.053641053	1.290610864	0	0	0	0	0
Ces2c	271.9756611	0.352541747	-12.00331242	0.053228078	-4.23166873	3.41E-33	1.48E-30	Down	9.303619381	8.073880671	19.1420821	18.63928574	24.4037564	0.930924782	0.692874815	0.445175339	0.690592364	0.81372809
Ces2e	1495.597677	0.312107002	-8.037701894	0.175723245	-2.508623045	9.15E-16	5.86E-14	Down	54.65425119	71.16020866	84.16695498	75.55712509	96.86768298	8.484939739	19.01667971	6.964182599	12.77893449	9.069412
Ces3a	15821.17899	0.233514136	-12.56976282	0.130740923	-2.935217302	3.10E-36	1.58E-33	Down	477.2169955	727.5772094	958.9375321	761.9897423	1116.39801	68.89428797	102.5606459	92.52511468	96.99022801	91.17484765
Ces4a	31.40971167	0.712202843	-2.438854459	0.300001355	-1.736959078	0.014733901	0.038973983	Down	0.091310791	0.453987559	2.638186058	0.527349096	2.374229989	0.236899067	0.49628755	0.20275788	0.372781739	0.191286465
Cfap20dc	19.8601343	0.503770195	-2.445263108	0.425770921	-1.231850673	0.01447465	0.038380323	Down	0.299906289	0.355024341	0.825238709	0.204233241	0.495114559	0.14820659	0.256485791	0.098659166	0.19434687	0.06648381
Cfap44	3.958251007	1.183140004	3.063292505	12.33173517	3.624303908	0.00218916	0.007826464	Up	0	0	0	0.024606186	0	0.035171007	0.098668316	0.022074995	0.060879176	0.02776808
Cfap54	5.606324947	0.743264502	-2.473838907	0.279570367	-1.838716643	0.013366995	0.035881543	Down	0.055869929	0.060606405	0.028220546	0.078222244	0.017040582	0.014375245	0	0.010025096	0.023039627	0.009457907
Cfap69	32.05102483	0.401444677	3.810390769	2.887180072	1.529661091	0.000138747	0.000750797	Up	0.23978322	0.129152478	0.166536248	0.241794839	0.122907379	0.443010437	0.396643435	0.256362215	0.262860638	0.911618735
Cfhr3	204.4755138	0.252537261	-5.662382936	0.371140493	-1.42996268	1.49E-08	2.45E-07	Down	8.278632084	9.77758528	11.80790503	8.37425374	13.12494598	2.753052257	5.036986528	3.036427597	2.67621522	2.746506573
Cfp	700.3113073	0.340081753	4.826448392	3.11965616	1.641387028	1.39E-06	1.39E-05	Up	10.93142535	10.97125038	21.84285762	8.701490331	10.93430377	44.90322029	16.14107068	25.66390932	25.62502282	57.77989287
Cgn	299.6929768	0.44311131	-4.270776138	0.26935314	-1.89242921	1.95E-05	0.000137905	Down	3.949448237	1.787058119	9.028742832	3.847428185	9.327167804	1.035569108	1.230833094	1.954165338	1.552342326	0.561097079
Cgref1	18.24038565	0.793425547	-3.111256721	0.180672575	-2.468550565	0.001862929	0.006841084	Down	4.90426811	0.500174369	0.372638994	1.106665532	0.187510702	0.19772742	0.158486315	0.165470834	0.228170559	0.351245259
Chac2	324.0051048	0.400590864	-3.214750569	0.409575207	-1.287799708	0.001305579	0.005058854	Down	17.70591751	18.31230501	22.04226195	24.9901164	21.43596263	5.318570266	11.40758873	7.04728461	9.774449312	1.90514607
Chaf1b	70.3175886	0.36115044	5.418997265	3.882735009	1.957073249	5.99E-08	8.61E-07	Up	1.094380068	0.81617123	0.516853039	1.294176287	0.550754956	2.245618557	1.525821139	2.430098141	3.772869502	4.381433749
Chd1	1765.453822	0.208180468	7.648357178	3.015168393	1.592238577	2.04E-14	1.06E-12	Up	6.240131688	7.414844971	5.495119549	6.454381361	5.515621448	20.17909503	12.11220601	16.07377364	17.23304432	14.34829461
Chdh	2761.798561	0.222927551	-5.910613569	0.401191068	-1.317638608	3.41E-09	6.65E-08	Down	43.57577697	32.84030481	33.77693211	49.47096438	42.29076936	12.50573068	9.473095061	22.33055724	14.18997392	11.76249944
Chek1	41.50821181	0.605509295	3.103739661	3.679075328	1.879343215	0.001910914	0.006986855	Up	0.322515103	0.414240305	0.209062828	0.044348289	0.285542096	1.318501742	0.876458463	0.132620889	0.548619629	1.138570238
Chek2	20.94345198	0.565250359	-3.319032694	0.272422086	-1.876084423	0.000903299	0.003724709	Down	0.692324232	0.254975007	0.669612574	0.253866314	0.444483038	0.048382056	0.072712731	0.025305731	0.232630033	0.143244065
Chic2	737.3360514	0.187522128	13.86813027	6.065309658	2.600581303	9.88E-44	7.08E-41	Up	4.81344833	5.631048039	4.066149027	6.133675628	3.970355281	23.87694293	28.82275624	23.3650495	25.49023056	26.24085226
Chil1	165.7866267	0.670671527	6.07054237	16.81107315	4.071339918	1.27E-09	2.72E-08	Up	1.714687149	0.293055211	0.476359544	0.117891287	0.119851269	12.68870173	4.533163492	2.115280796	7.899658053	11.12549638
Chil3	1333.060241	1.100827247	5.292096836	56.71602006	5.825684393	1.21E-07	1.60E-06	Up	0.180441158	0.861248913	7.619547339	0.158797036	0.686107629	137.310066	13.81541888	22.2596709	55.72437033	222.3342425
Chordc1	556.495628	0.291980272	-4.878303402	0.372582455	-1.424368356	1.07E-06	1.10E-05	Down	16.54859002	22.51682553	25.33110738	15.71069818	30.59166947	5.798210877	6.595061183	6.438260014	10.64882173	5.229740136
Chrdl2	11.90993661	0.806025933	5.277408448	19.07654587	4.253728066	1.31E-07	1.72E-06	Up	0	0	0.020490815	0.081138326	0.020621819	0.434908419	0.52289434	0.236573299	0.485140201	0.188851987
Chrna2	60.74505746	0.517022634	-7.209614465	0.075491925	-3.727533862	5.61E-13	2.26E-11	Down	1.104938264	1.654709568	0.917194792	2.636023184	1.801453338	0.113034491	0.226503991	0.013138114	0.096620642	0.061974002
Chrna4	109.8991528	1.051133213	-5.303128699	0.020987953	-5.574294707	1.14E-07	1.52E-06	Down	1.123706438	0.190194013	11.90263168	0.486567995	1.069529402	0.045112154	0.06779844	0.011797721	0.065072318	0.055651214
Chst11	12.19493979	0.524449398	2.395656224	2.38898942	1.256400465	0.016590643	0.043011999	Up	0.040158921	0.055906451	0.142804531	0.044177267	0.035929383	0.181857757	0.053143911	0.103045376	0.13844767	0.164518347
Chst13	53.98280034	0.414636337	-3.390302513	0.377423821	-1.405742615	0.000698155	0.002991587	Down	2.455726563	1.237686676	4.934476084	3.182529209	2.783983091	0.285632887	0.953941703	1.394374908	0.610389643	1.59737522
Chst15	244.8630838	0.233172176	6.154287803	2.703837932	1.435008679	7.54E-10	1.69E-08	Up	1.139882423	1.846782352	1.725317885	1.275559949	1.065986066	3.254001412	2.331413044	3.403943203	2.567524334	5.141833419
Chst2	41.80146133	0.364109868	3.921632602	2.690557478	1.427905127	8.80E-05	0.000503295	Up	0.231341637	0.203497996	0.36584081	0.215337634	0.089557238	0.570818345	0.319600526	0.360028958	0.613499286	0.646181736
Cib2	55.38637625	0.353191578	-3.626111766	0.41159229	-1.280712137	0.000287721	0.001404207	Down	1.852537089	2.383924599	3.915420762	2.597328563	4.752918015	1.439310782	1.133063131	0.609422912	1.153412869	1.014606428
Cib3	24.18015507	0.96560519	-5.755290384	0.021236087	-5.557338264	8.65E-09	1.52E-07	Down	1.341900928	1.779143727	1.076964208	12.05541269	3.001429694	0.070332572	0	0	0.135268899	0.138821765
Ciita	232.5303974	1.069977957	-2.704854781	0.134517428	-2.894134994	0.006833426	0.02055917	Down	3.465910071	2.949237869	1.900482698	3.912718352	0.432089879	0.246577724	0	0.128969914	0.128868709	1.068608055
Cirbp	500.3156099	0.247804828	10.66351605	6.244000977	2.642470763	1.51E-26	3.66E-24	Up	5.975589908	4.192410932	3.910426387	7.121306705	3.749793739	21.73583373	28.17916041	38.62737589	15.23978393	33.2274003
Clba1	16.26480703	0.463305068	2.405431827	2.165122656	1.114448757	0.016153366	0.042045699	Up	0.522045009	0.115357883	0.193373369	0.510472352	0.291914507	0.410426368	0.46604494	0.887299542	0.368369353	0.999118006
Clca3a1	264.6607599	0.284101395	5.823641851	3.148151066	1.654504771	5.76E-09	1.06E-07	Up	1.701488033	1.623332082	2.235708622	1.49233385	0.964286691	5.455615082	2.662420818	3.131478154	4.849982251	5.223560447
Clcf1	38.99699111	0.430430147	4.646017547	3.99940675	1.999786014	3.38E-06	3.01E-05	Up	0.504424465	0.23759478	0.413029	0.73012858	0.385978949	1.452710539	0.476803653	2.200872823	1.156122334	2.743753798
Cldn14	275.9297506	0.361901427	2.99965523	2.122227776	1.085579507	0.002702854	0.009385474	Up	8.216613336	3.593864299	5.553708704	4.845529687	5.020820685	11.18813516	12.49076814	6.492753318	12.75701942	4.521764368
Cldn15	8.734609674	0.580387497	2.34374962	2.567355318	1.360282976	0.019090983	0.04842533	Up	0.180031729	0.208856351	0.100029714	0.132030599	0.167782064	0.141539077	0.425434293	0.148061085	0.544437224	0.474926434
Clec1b	235.895441	0.371182937	3.845077362	2.689293301	1.427227108	0.000120514	0.000663663	Up	7.974943979	5.381149457	11.28865244	6.161935752	2.654398293	16.65980263	6.595976909	14.71028639	13.65204258	25.9881464
Clec2h	47.54771974	0.801457929	-8.161283144	0.010739532	-6.540925084	3.31E-16	2.32E-14	Down	2.339870716	2.684674345	0.800052471	4.921715632	2.30047852	0.04851645	0.024304904	0.05075205	0	0
Clec4a1	133.9918961	0.534864824	3.896626491	4.24030618	2.084168441	9.75E-05	0.000550267	Up	1.425925248	1.52425303	5.2290244	0.980378042	0.996677151	8.878697246	1.853287898	7.03622768	4.366068539	15.23453042
Clec4a2	58.6307461	0.594386682	2.423382482	2.714010443	1.440426272	0.015376727	0.04036884	Up	1.300931981	0.961921928	2.78010511	0.51372987	0.298440457	2.486140264	0.536021657	3.851669066	1.513143095	5.68356318
Clec4d	87.84549087	0.586730945	6.381961009	13.40309259	3.744494017	1.75E-10	4.41E-09	Up	0.498860375	0.661408222	0.508159931	0.228657034	0.836850719	12.04050469	2.16124442	2.502653467	2.225203771	13.23742426
Clec4e	125.2618096	1.082056007	3.868307174	18.19821464	4.185725015	0.000109594	0.000609614	Up	0.18421157	0.348034542	0.695994473	0.060793194	0.0412026	7.855320192	0.261187024	0.563574999	0.986027276	11.38844957
Clec4n	97.31442191	0.43543069	3.662206692	3.020185552	1.594637187	0.000250052	0.001241079	Up	2.18590332	2.129256348	5.056441777	1.521294736	1.047687808	7.449320996	2.192712265	5.89946717	5.018530496	10.4668266
Clec5a	22.75671506	0.721106826	3.255301891	5.089134825	2.347420413	0.001132719	0.004491071	Up	0.189009751	0.115659867	0.193879582	0.047982062	0.04877978	0.603534481	0.123687782	0.086092482	0.369333671	1.489063309
Clec9a	65.19948459	0.544338603	-2.549396606	0.382164325	-1.387734987	0.01079095	0.030117555	Down	4.70418973	0.771241342	1.536400529	1.094332852	0.622260583	0.620374283	0.223126984	0.732160716	0.367123243	0.989010255
Clic5	29.64951752	0.491957805	-3.714589957	0.281767765	-1.827421522	0.000203533	0.001039061	Down	0.205855406	0.564967157	0.549014086	0.371383772	0.37755815	0.054378705	0.179016695	0.056884432	0.029881492	0.191664595
Clip1	1543.993876	0.167040838	6.767368375	2.189235088	1.130426885	1.31E-11	4.20E-10	Up	7.20779612	7.639146596	5.80056846	7.533976033	5.457560577	9.589015082	11.44409897	15.69498785	10.51851962	17.44003526
Clip3	12.27384636	0.48924191	3.319963457	3.082851216	1.624265264	0.000900292	0.003714451	Up	0.099237263	0.065786285	0.147035934	0.200139594	0.036993996	0.23405792	0.281409962	0.47336337	0.135047345	0.354185669
Cln6	218.7076465	0.429343392	3.644833609	2.958539642	1.564885226	0.000267565	0.00131841	Up	5.108001083	3.764345301	1.26779023	4.135895489	1.188902765	5.675201581	4.607719535	10.00540408	5.975007902	14.8470267
Cln8	779.3462853	0.295195035	3.962194022	2.249524379	1.169620002	7.43E-05	0.000434162	Up	10.80919424	12.45082489	5.688755425	8.271842699	6.100543673	13.14298762	15.34183687	18.17135036	23.26755884	13.47082949
Clp1	300.4258427	0.206202634	-5.258979351	0.471583323	-1.084415396	1.45E-07	1.88E-06	Down	14.83864547	16.81618779	11.01517038	12.95299435	10.64888894	5.157595171	5.820557763	4.832012343	4.033193309	7.355338726
Clstn2	4.960401433	0.703276409	-3.108190164	0.219772562	-2.185916816	0.001882369	0.006898329	Down	0.149066755	0.123524014	0.082824872	0.10932169	0.0833544	0.011719474	0.035226074	0.036778493	0	0.023131786
Clstn3	51.57032586	0.45454885	-5.241621092	0.191767104	-2.382572838	1.59E-07	2.04E-06	Down	0.914291357	0.447791242	1.925854631	1.516170299	1.693988729	0.283231169	0.090292418	0.282814861	0.272365757	0.114348887
Cmah	2700.363117	0.439136752	-3.713175723	0.322955674	-1.630591927	0.000204675	0.001043695	Down	18.675968	19.67410378	35.68235617	19.03146317	30.67496151	6.551683156	7.780676133	3.20235144	12.26856361	2.422102215
Cmbl	1349.302743	0.209884397	-4.793148385	0.497922441	-1.006007058	1.64E-06	1.60E-05	Down	36.41916463	40.21838825	48.1198023	53.9456492	42.01238415	18.76048013	21.6245718	23.75417926	17.04078587	12.33610465
Cmc2	102.7626942	0.296624958	-3.375056629	0.4996099	-1.001126031	0.000738005	0.003141674	Down	2.161081262	2.988970902	3.187434271	2.355709372	3.88892354	0.852598957	1.782760808	1.066385479	1.515016459	0.951177077
Cmklr1	183.0805158	0.442422641	3.201704585	2.669383519	1.416506597	0.00136617	0.005252443	Up	1.77836761	2.146228048	2.381577728	1.019958055	0.934923537	5.205361022	1.235599039	2.580104199	2.426992077	7.89677013
Cmtr2	104.0292962	0.184509847	6.579408783	2.319744168	1.213965707	4.72E-11	1.34E-09	Up	0.70081752	0.846209077	0.945661711	0.991211241	0.783759243	1.770992553	1.821717694	2.037858326	1.248905623	1.642917119
Cngb3	2.437879274	1.86913237	2.546265473	27.08284168	4.759307217	0.010888235	0.030332882	Up	0	0	0	0	0	0.077906619	0.066905597	0.12806592	0	0
Cnot8	459.3706431	0.187745817	-5.901252482	0.463957491	-1.107935467	3.61E-09	6.98E-08	Down	8.415936857	6.222826652	11.57031409	9.139351699	10.9052067	3.766328031	3.888312403	3.47401354	3.572899028	3.478381936
Cnp	169.3813508	0.251615628	-4.693505822	0.44105809	-1.180959415	2.69E-06	2.47E-05	Down	4.645598434	3.175895566	9.011153241	5.475473599	4.569172983	1.741374609	2.176005856	1.923953727	2.06969498	2.085436753
Cnpy4	77.51824478	0.324572749	-3.227914418	0.483741073	-1.047693056	0.001246963	0.004863045	Down	2.307661058	3.876164131	4.054489059	3.018837756	4.39428856	1.029714667	1.473851536	0.923282655	2.291634402	1.480778489
Cnst	444.0578074	0.300432026	5.196183759	2.950787466	1.561100013	2.03E-07	2.52E-06	Up	2.711013431	3.101333153	2.706009004	3.747644345	2.374511198	4.922900292	6.553819874	14.06412739	7.726834167	4.299951714
Cntfr	35.93818538	0.266426009	5.735197146	2.883869113	1.528005688	9.74E-09	1.69E-07	Up	0.219048663	0.315835143	0.243416815	0.15662849	0.159232491	0.526974183	0.486577364	0.616110467	0.47694891	0.642437346
Cntrl	625.2407163	0.186789336	9.434690068	3.392384009	1.762299489	3.92E-21	5.20E-19	Up	2.511159632	1.430598026	2.637908282	2.035852603	1.587013264	4.738194341	4.753493116	6.71841686	5.612472759	8.073581621
Cobl	930.8047604	0.295175669	4.054369765	2.292229205	1.19675131	5.03E-05	0.00031142	Up	3.30665407	4.262554092	5.000585173	3.96753851	3.973855046	11.74248346	6.081039613	6.276659681	9.900925183	5.021520354
Cobll1	3122.943647	0.247032644	8.371700425	4.193291995	2.068083294	5.68E-17	4.33E-15	Up	12.92690783	13.53031969	7.241356134	15.79395572	7.90976931	29.19780143	43.0672072	44.7996169	40.71868068	51.77687692
Col12a1	46.23999463	0.501268666	-2.32905764	0.445197187	-1.167483616	0.019856012	0.049976603	Down	0.077170119	0.275348	0.226998366	0.434446496	0.553355806	0.107065317	0.214542672	0.067199281	0.090603076	0.114115235
Col13a1	126.5633599	0.229975939	9.679724134	4.678686758	2.226103642	3.68E-22	5.79E-20	Up	0.52599396	0.377272754	0.613254672	0.303541237	0.279657612	1.37482107	1.43452137	1.744527836	1.814925989	2.063306111
Col22a1	6.60302762	1.168754627	5.30094927	73.28819812	6.195508989	1.15E-07	1.53E-06	Up	0	0	0	0	0	0.143007004	0.017193862	0.047870929	0.060509205	0.101615714
Col25a1	6.962585679	1.030706645	-2.68101437	0.14728278	-2.763339327	0.007339936	0.021793193	Down	0.1430911	0.128735633	0.166581197	0.014991329	0	0.019285155	0.006440755	0.0201738	0	0.012688286
Col27a1	235.8652133	0.378895249	-4.926241271	0.274232334	-1.866529411	8.38E-07	8.90E-06	Down	1.944597697	2.442914759	3.257883431	1.96771555	5.270841137	1.022327126	0.582304305	0.366244913	0.834968658	0.601211595
Col3a1	382.8683632	0.468699024	-3.82895868	0.288245662	-1.794629197	0.000128687	0.000702993	Down	4.571751096	3.791685488	9.894456045	7.477923377	6.887791457	2.872271519	0.651042924	0.581222251	0.905601457	3.001920877
Col4a1	1504.26687	0.378846006	2.763595034	2.066195749	1.04697694	0.005716844	0.017753936	Up	16.71651077	7.530655034	8.30375159	5.94808326	6.347442774	18.19465899	7.78550544	9.106367767	20.78729221	22.77164875
Col5a3	313.7666884	0.288906705	-6.879275557	0.252180944	-1.987468835	6.02E-12	2.06E-10	Down	2.807885246	3.271005616	7.331071676	5.138079192	6.402346144	0.874439163	1.511739552	1.112027894	0.840893625	1.015270438
Col6a5	9.401747074	0.660163205	-4.223732275	0.144751215	-2.788352637	2.40E-05	0.000165296	Down	0.081908463	0.058177169	0.240553917	0.096540334	0.05888721	0.016558864	0.005530242	0.017321884	0.005307876	0.021789153
Col6a6	10.81689412	0.919738407	-4.121880308	0.072240334	-3.791051628	3.76E-05	0.000243653	Down	0.059472401	0.310474988	0.1073937	0.171736093	0.149649653	0.007013488	0.042161899	0	0	0
Col9a3	2.939796308	0.945432305	-2.380056248	0.210197576	-2.250182063	0.017309996	0.044578528	Down	0.089870208	0.089365027	0.139814995	0.138407805	0.020101269	0.033914412	0.016989836	0	0.016306688	0.016734986
Comp	1.95083574	1.329801856	2.364292845	8.839967186	3.144041014	0.018064527	0.046206106	Up	0	0	0.04055081	0	0	0.068853832	0.017246581	0.036013281	0.049659328	0.135903042
Comt	9459.32722	0.189885922	-13.17673204	0.176522512	-2.502075912	1.19E-39	6.58E-37	Down	211.5400548	189.8397651	245.0172568	217.0667056	322.9871842	37.65208685	34.09199502	38.38195106	37.41499726	30.73586861
Comtd1	39.47367728	0.302092584	-5.38518575	0.323800097	-1.626824678	7.24E-08	1.01E-06	Down	1.734843904	1.577226925	1.597350888	1.690327485	1.441263651	0.350721327	0.351396196	0.244588191	0.472173568	0.830700524
Cops7b	92.86846466	0.233100608	-4.797217535	0.460657266	-1.118234326	1.61E-06	1.57E-05	Down	2.913921839	2.919328046	3.505893498	2.916274678	2.94025657	0.764780021	1.201151211	1.3838192	0.735441265	2.08068362
Coq3	223.8780297	0.273966639	-5.529638103	0.3499119	-1.514936367	3.21E-08	4.95E-07	Down	5.506043872	3.851889054	4.606920155	4.802832465	4.636373785	0.794461118	1.261337753	2.800064097	0.846258895	1.592224447
Coro1a	234.0748035	0.395869822	3.023109729	2.292239694	1.196757911	0.002501915	0.008782445	Up	4.641353211	3.55219688	6.403639292	3.528145835	2.24539664	9.003559847	2.711194878	6.819359912	5.582858664	16.8000406
Cox15	466.2570644	0.160477518	-7.596944084	0.429539071	-1.219138731	3.03E-14	1.52E-12	Down	10.10550965	8.609886354	6.791846616	8.289756332	7.107126533	3.07965196	2.73544142	3.278679723	2.919502061	3.114737412
Cox19	214.1285134	0.226169265	-5.297999328	0.435805221	-1.198244615	1.17E-07	1.55E-06	Down	19.85127786	15.24020128	26.76353487	23.52361072	33.30101364	7.505067713	9.451126237	7.706842127	8.938679084	10.60043731
Cp	73575.47947	0.34495775	4.175649517	2.714003654	1.440422663	2.97E-05	0.000198957	Up	729.9116281	372.2028802	309.8712055	212.5398127	250.617389	1005.07919	866.4122854	548.7764049	934.233369	949.7560744
Cpeb1	50.24082258	0.519896732	-2.489497282	0.40773918	-1.294281502	0.01279239	0.034598368	Down	2.3209334	1.352392324	0.492826724	1.122093162	0.413314613	0.139467038	0.349338513	0.379323278	0.348703564	0.867127969
Cphx1	15.11129808	0.625430915	-4.858448927	0.121697872	-3.038624159	1.18E-06	1.21E-05	Down	0.27993845	0.946440495	0.777700774	0.708283604	1.34619736	0.052820329	0.132304919	0.138135619	0.101588034	0
Cpm	151.4989847	0.348084318	6.855400911	5.227994248	2.386257554	7.11E-12	2.40E-10	Up	0.6477243	0.408941774	0.662655191	0.486334295	0.528914166	1.028167943	2.555929216	3.744114556	1.175276897	4.317236123
Cpox	1750.109737	0.277197689	-5.091705055	0.375944377	-1.411408872	3.55E-07	4.12E-06	Down	45.62072389	51.30999879	41.04869698	55.51672221	46.69191573	19.17633256	18.092735	12.9890839	16.93822639	8.310134056
Cps1	129005.1914	0.208489837	6.623101206	2.604216324	1.380849293	3.52E-11	1.02E-09	Up	906.2743833	804.0475355	876.1904533	739.2474954	509.950814	1359.474246	1506.921585	2544.049773	1766.825716	1434.95118
Cpsf4l	50.68130896	0.45580266	2.460928973	2.176029286	1.121697973	0.01385778	0.037032474	Up	1.639444816	0.543409707	1.15062662	1.26560662	0.450326712	1.0311316	0.951553967	4.229425081	1.148139442	2.490488353
Cpt2	1580.263664	0.253368182	-5.872671354	0.356519263	-1.487948067	4.29E-09	8.11E-08	Down	50.45848863	54.85156892	51.39692705	71.88665797	69.9629359	16.7449883	26.00355777	17.12007013	18.16100098	11.90455712
Cr2	1.608002034	1.654868592	-2.489992703	0.057487388	-4.120610719	0.012774572	0.034577434	Down	0.048197676	0.023963373	0.062486019	0.008836731	0	0	0	0	0	0
Cracr2a	16.35598247	0.477740645	2.420737258	2.229135907	1.156484578	0.015489068	0.040589403	Up	0.043293219	0.069956019	0.066150411	0.083344074	0.036312727	0.142954054	0.035807283	0.117496707	0.073644643	0.216659615
Crcp	1028.918486	0.221248007	10.3551401	4.894135704	2.291054105	3.97E-25	8.61E-23	Up	18.38766401	14.68739072	12.81262553	16.6214118	8.97561192	48.23864919	60.58351732	91.7751311	46.01207406	58.72754014
Creb3l3	3429.591774	0.258019035	-4.062856934	0.483539474	-1.048294424	4.85E-05	0.000302004	Down	124.5820353	114.5845641	101.5505417	131.838427	135.9314232	40.30068691	61.26748636	41.63043947	68.5862708	35.29560079
Creb3l4	5.688257652	0.657357899	2.332785771	2.894823029	1.533475154	0.019659392	0.049612438	Up	0.118127873	0.019577308	0.021878176	0.043315959	0.110090252	0.148593453	0.093049613	0.174870586	0.107169795	0.274961579
Creb5	18.36574767	0.722057825	2.601400354	3.676572623	1.878361483	0.009284403	0.026501238	Up	0.065283325	0.04057272	0.040807009	0.008976956	0.018252401	0.188619641	0.023140725	0.044294325	0.037017092	0.273523343
Crebrf	876.7927057	0.269633854	5.236223933	2.660805837	1.411863239	1.64E-07	2.09E-06	Up	3.595209519	3.471188768	2.051960569	4.988548626	2.809383719	7.405370405	8.597631211	8.950772668	4.090446024	10.50381874
Creld2	791.4074201	0.498818174	-2.89157807	0.367961903	-1.442371692	0.003833123	0.012687647	Down	55.25476019	103.2885434	21.08558899	23.82968394	46.44807804	30.30926513	9.506709792	8.96123434	17.69478854	11.3354994
Crip3	10.6207772	0.700285836	-4.227703621	0.128460706	-2.960600963	2.36E-05	0.000162797	Down	0.117455746	0.125138036	0.130522155	0.083062604	0.394069885	0	0.023790903	0.016559581	0.030445719	0.023434037
Crispld2	31.97957184	0.529919447	3.333335905	3.402038624	1.76639952	0.000858113	0.003568165	Up	0.090287626	0.141083013	0.25799582	0.411476458	0.129822638	1.046495101	0.353566921	0.292773087	0.292543341	0.996753816
Crot	7753.978365	0.365968378	-7.574526899	0.146397485	-2.772037322	3.60E-14	1.80E-12	Down	96.97157839	122.0662741	161.5706653	198.0995654	241.0929206	16.26645517	28.03087458	16.49869643	28.99820242	9.791882427
Crtam	2.196775641	1.226453705	2.71101198	10.02083406	3.324930687	0.00670782	0.02026916	Up	0	0	0.063659962	0	0	0.135115437	0.054150172	0.084804869	0.103945673	0.160013742
Crtc2	762.5846033	0.181568994	6.671258791	2.315451831	1.211293745	2.54E-11	7.65E-10	Up	7.606694483	8.92110097	7.724902811	12.0512746	9.117492851	13.52865002	18.62908743	24.53259627	13.90118413	21.50111257
Cry2	1332.942075	0.341606654	5.88542179	4.029216278	2.010499248	3.97E-09	7.59E-08	Up	7.529681321	8.288141913	5.697535857	12.87499351	4.232924952	28.36418477	25.00597494	23.26008872	37.07840505	16.18315234
Crybg1	1584.642088	0.355193564	4.051660226	2.711561021	1.439123637	5.09E-05	0.000314369	Up	8.504595083	9.021953173	4.066801455	8.059365739	2.294449561	13.6013171	10.58751082	16.15705087	11.99167319	24.20670968
Crygn	9.59920167	0.674266433	-3.332661801	0.210646816	-2.247101985	0.000860194	0.003575783	Down	1.003181729	0.725485537	1.824187196	2.508093579	1.835849854	0.774351226	0.086204584	0.18000727	0.248215099	0.084911507
Cryl1	150.7105576	0.201556229	-6.38484752	0.409829065	-1.286905792	1.72E-10	4.35E-09	Down	9.886870138	8.225385228	7.353673773	10.26952257	9.955687894	2.37833833	3.723304378	4.470499693	2.179891893	3.630779897
Cryzl2	182.849471	0.199599728	-6.823307978	0.389061354	-1.361930413	8.90E-12	2.96E-10	Down	7.492611581	5.016808208	6.059704946	6.16403504	6.002408199	2.390002484	2.090202918	1.73737979	2.123021064	1.779006022
Csf1r	2269.460312	0.398853333	3.917118549	2.953357063	1.56235579	8.96E-05	0.000510973	Up	13.71653614	16.83194315	35.02415878	13.0708504	12.00582635	64.04021195	16.21698433	37.17328966	32.6772135	80.30901824
Csf2rb	599.0944071	0.423371229	5.218329994	4.624478827	2.209290785	1.81E-07	2.28E-06	Up	2.927943718	2.390363233	4.07657505	1.930043605	1.97487233	16.32660657	3.790667546	5.531817253	6.677011616	20.7693023
Csf2rb2	241.2224038	0.578003392	4.57487714	6.251899153	2.644294507	4.76E-06	4.05E-05	Up	0.94909765	0.885505607	1.783842127	0.502698148	0.183455882	8.091806951	0.985733051	2.995013361	2.66820758	8.258503897
Csnk1e	165.7173485	0.221820056	5.118227913	2.196681341	1.135325602	3.08E-07	3.64E-06	Up	0.627315077	0.675771195	0.987559726	1.05977324	0.876947237	1.803661178	1.00945255	1.658296096	1.646390024	1.814790788
Cspg5	30.15746354	0.925000725	-4.639217878	0.051073548	-4.2912799	3.50E-06	3.10E-05	Down	0.102580084	0.56830498	0.70023439	0.725428016	2.425517722	0	0.124666841	0	0.053179594	0.013644092
Csrnp1	1295.705555	0.583660407	5.13565991	7.986045835	2.997481352	2.81E-07	3.35E-06	Up	3.395065437	3.375980995	3.901733724	8.76236693	3.407448592	29.82621025	15.09951659	14.57649777	78.84590222	6.44362548
Cstdc4	8.351868828	0.999578787	4.380154047	20.79707989	4.378309069	1.19E-05	8.95E-05	Up	0.402462235	0	0.1490781	0	0	2.531293059	0.887657348	0.661983256	1.582221367	4.496618054
Cstdc5	9.917853053	1.038947252	4.860645272	33.12742237	5.049954047	1.17E-06	1.19E-05	Up	0	0	0.419852608	0	0	1.544605357	0.952355405	1.61577954	2.399412622	5.159384888
Ctcfl	19.45094252	0.371659334	3.379385628	2.388293614	1.255980211	0.00072648	0.003098136	Up	0.286548226	0.184371306	0.187309054	0.203966238	0.188506586	0.206728668	0.430185729	0.399239189	0.550517737	0.580671011
Ctdsp2	1330.918296	0.272202416	4.429059037	2.306332583	1.205600571	9.46E-06	7.41E-05	Up	9.1999768	11.92872254	8.042270499	12.55718522	6.082528794	12.33132033	14.03417437	29.73819606	13.89764424	28.53554705
Cth	11061.59035	0.229310411	8.097180161	3.621952719	1.856767713	5.62E-16	3.75E-14	Up	106.7930524	134.3431741	214.4206621	165.1082041	185.3041196	325.3840192	544.5453593	558.3176341	592.7055437	465.0841318
Ctla2a	78.31677627	0.348344798	4.718858813	3.124856456	1.643789919	2.37E-06	2.21E-05	Up	3.027994204	0.950833628	2.125164997	1.490174624	0.712917303	3.87157097	4.255624724	4.08928997	3.433879613	6.75137847
Ctla2b	295.0864427	0.398137769	4.681974313	3.640333963	1.864070809	2.84E-06	2.59E-05	Up	7.465536629	8.227397309	7.926155837	6.64326992	2.658943495	29.11485475	7.775904425	17.879669	13.41657862	36.48112387
Ctrl	7.351316252	0.747480263	-2.959070439	0.215857818	-2.211846749	0.003085686	0.010502325	Down	1.000716909	1.243864562	0.139005256	1.100849722	0.559575856	0.177019481	0.236480143	0.246901863	0	0.116466459
Ctsg	17.32635806	0.968849335	3.09143177	7.973049428	2.995131613	0.001991938	0.007235101	Up	0	0	1.113156315	0	0.12447479	1.575083156	0.841660789	1.482895559	1.817591124	2.331663169
Ctsj	5.502418306	1.141868782	5.197670041	61.18292439	5.935057161	2.02E-07	2.51E-06	Up	0	0	0	0	0	0.302222156	0.416355089	0.118555617	0.472270833	0.745654039
Ctsl	27343.4081	0.229018672	11.19757522	5.9153101	2.564453801	4.19E-29	1.20E-26	Up	160.7485487	117.8682719	163.5984571	126.568165	102.0972439	533.2527712	457.0724706	831.27259	490.0679504	1193.751498
Ctss	2432.624403	0.431823743	4.50920059	3.856199997	1.947179877	6.51E-06	5.29E-05	Up	48.44389004	36.95823988	73.43970203	31.9831816	20.7615009	196.3106922	48.0391119	77.8651405	110.136022	267.4835608
Cttnbp2nl	165.7375892	0.23957574	5.422998816	2.460956155	1.299218955	5.86E-08	8.43E-07	Up	1.075804941	1.069757595	1.521524166	1.171497092	0.850695442	2.829540893	1.684556651	2.20921855	1.675973989	3.72328069
Cutal	458.5052694	0.33529449	-3.849881354	0.408711854	-1.290844006	0.000118175	0.000652476	Down	14.38083807	9.580295623	30.51803648	10.46860345	19.72719017	5.903659896	6.205190689	5.826128149	7.133967885	3.627692499
Cux2	727.940049	0.935149022	3.920390122	12.6946524	3.666148987	8.84E-05	0.000505493	Up	2.153380412	0.959242034	0.069159943	0.342319361	0.027840843	6.405867667	4.665103456	13.39594777	7.108703531	8.558640291
Cxcl13	1334.945187	1.073361663	4.783390611	35.12212185	5.134308101	1.72E-06	1.67E-05	Up	0.143390159	5.323140871	11.63194064	0.736110356	1.763964167	209.9067145	16.53570101	144.7193386	13.09558937	217.480364
Cxcl2	53.370035	0.81478701	5.470294329	21.96485028	4.45712476	4.49E-08	6.67E-07	Up	0.358982935	0.458955013	0.170964913	0.169244209	0.1147053	4.596295292	0.436276386	2.429350189	14.05085397	1.098204502
Cxcl9	3791.69006	1.175329565	-3.250764654	0.070769925	-3.820719805	0.001150951	0.004547372	Down	596.6751315	93.13595402	22.73274244	17.05672854	5.195676272	4.16656937	2.4758372	2.00003258	17.27577088	18.69076179
Cxcr4	44.86754363	0.511000736	3.213691363	3.121411695	1.642198652	0.001310404	0.005073436	Up	0.289672054	0.268840825	1.094448889	0.318656952	0.367148693	1.858335245	0.584128976	1.124450836	0.438001261	2.283487715
Cxcr5	2.437406898	1.210354577	-3.365527989	0.059396338	-4.073482204	0.000763973	0.003236834	Down	0.084214994	0.062806202	0.233958808	0.092641637	0.070636376	0.019862686	0	0	0	0
Cxcr6	13.20972464	0.625575652	-3.294949653	0.23960995	-2.061240276	0.000984393	0.003993593	Down	0.557451654	0.612667362	1.760586374	0.290477779	0.262495172	0.138398749	0.055466024	0.231641685	0.079853669	0.218536113
Cyb561a3	206.168979	0.243381244	-4.217324013	0.490927686	-1.026417565	2.47E-05	0.000169331	Down	3.102222417	2.343993663	4.497592267	2.262857762	4.588522021	1.122434634	1.072043315	1.777693415	1.412266889	1.749585023
Cyb561d1	127.1407854	0.253143048	4.085982175	2.04817357	1.03433798	4.39E-05	0.00027791	Up	1.270518036	0.941086325	1.642364616	1.283553773	0.797434781	1.785731532	1.433785068	3.070712248	1.352610056	3.029759107
Cyb5b	5878.321085	0.346562574	-4.653604953	0.326971023	-1.61276531	3.26E-06	2.91E-05	Down	75.23869336	83.75455135	171.7592186	113.287281	182.0715707	47.00423751	41.04279749	20.84498017	36.85786119	23.26638564
Cyba	256.377452	0.428170904	2.41672473	2.048788717	1.034771213	0.015660856	0.040987105	Up	16.53753911	13.60679668	18.21463332	12.07453747	6.874157159	30.30648144	8.023500185	13.28780936	17.32698364	51.37045474
Cybb	866.7605308	0.534517363	2.96922006	3.004447428	1.587099678	0.002985567	0.010215081	Up	6.143987469	7.229709153	8.789248239	3.347439525	1.961323908	21.37767505	3.128837023	7.75990561	8.166131414	31.82471554
Cyp17a1	4284.786774	0.327388764	17.59719766	54.23396677	5.76112479	2.59E-69	4.64E-66	Up	8.507452654	3.929828265	5.732664324	5.077602072	2.361707987	189.8387297	272.6447776	251.6121767	297.2899608	152.5772605
Cyp1a1	63.36163948	0.760799721	3.079099131	5.072080917	2.342577762	0.002076276	0.007495832	Up	0.518132221	0.178345274	0.287886019	0.701510264	0.579453147	6.9562876	0.602782539	0.64901437	0.50622699	0.519523148
Cyp1b1	44.42639653	0.359973003	5.730871656	4.17842454	2.062959082	9.99E-09	1.73E-07	Up	0.301320301	0.181916096	0.251130595	0.189411849	0.084245387	0.751295235	0.478092194	0.658468755	0.497921123	1.302546792
Cyp26a1	205.8194929	0.481305578	8.379054907	16.36890448	4.032885865	5.34E-17	4.13E-15	Up	0.930163934	0.298366216	0.966953901	1.254290688	0.469789779	6.057872498	14.23786766	22.44606047	8.738217441	3.547979832
Cyp2ab1	3.510572663	1.150288178	3.004273756	10.97219746	3.455780586	0.002662157	0.009272252	Up	0	0.014400935	0.032186875	0	0	0.204945631	0.054757332	0.057170497	0.039416687	0.067419958
Cyp2b10	2629.596817	0.524926046	15.29692605	261.3347033	8.029754906	8.02E-53	8.20E-50	Up	0.147869511	0.205853624	1.380282218	0.975992964	0.595331502	229.1216491	197.1632414	94.53501595	101.6875669	76.6304646
Cyp2b13	3.148141907	1.588860023	3.225040188	34.87538954	5.124137426	0.00125955	0.004905705	Up	0	0	0	0	0	0.267708049	0	0.025458529	0.280841607	0.144108985
Cyp2c23	2411.672688	0.302330049	-11.91744117	0.0822979	-3.603000573	9.60E-33	3.72E-30	Down	65.55598111	165.0602665	96.64011365	141.9999358	131.6749099	10.13464461	9.325719179	10.94761526	6.747130984	5.408916577
Cyp2c37	4869.697893	0.359851919	4.48058729	3.05749033	1.612347936	7.44E-06	5.96E-05	Up	68.75484773	119.7506057	63.95156262	82.56825568	58.5713939	170.4651016	288.2529584	381.2514004	98.26147183	122.0767705
Cyp2c39	143.301034	0.406530171	6.273053119	5.857095242	2.550185354	3.54E-10	8.48E-09	Up	2.117352638	1.511605497	0.392149724	1.254193892	0.819671965	4.353675599	7.441149365	10.82313505	4.014266571	5.004300738
Cyp2c40	900.7020319	0.457078883	4.931073386	4.769670211	2.253889518	8.18E-07	8.71E-06	Up	13.01376497	12.05132788	6.853784947	5.088602963	14.7263836	34.24329315	67.01513736	64.09468179	36.11908695	10.48004125
Cyp2c55	54.82926641	0.538557681	-4.109720046	0.215637307	-2.213321296	3.96E-05	0.000255127	Down	0.402851463	1.68246516	4.476668287	1.831733024	4.865712305	0.304048934	0.634654155	0.424079022	0.438577355	0.650139651
Cyp2c67	2501.677886	0.2144172	-16.94778248	0.080554218	-3.633896058	2.00E-64	2.86E-61	Down	159.0032177	147.9046754	127.6325094	163.7304474	210.3033034	8.464020359	13.39156407	14.04543069	11.27208079	8.893949946
Cyp2c69	1508.52574	0.552704789	8.58498381	26.81487583	4.744961668	9.08E-18	7.70E-16	Up	4.612626496	4.898718127	2.615183621	1.656872124	4.491781789	55.83174423	166.8090847	151.4922876	38.71594603	14.02335122
Cyp2c70	10656.08363	0.388219137	3.478456459	2.549834068	1.350403366	0.00050431	0.002270268	Up	151.6050983	115.3671644	414.6576388	97.84840594	295.808693	461.9526888	627.4948702	473.4248598	431.1403313	289.5700994
Cyp2d12	2.415530312	1.349267517	-2.540526405	0.092921113	-3.427849754	0.011068574	0.030772524	Down	0.198711229	0.26345897	0.073605645	0.255026903	0	0.031244941	0	0	0	0.030835485
Cyp2d40	678.1561963	0.384223297	-2.868158483	0.465865917	-1.102013308	0.004128687	0.013494514	Down	36.74093082	41.1951689	71.8553737	33.98598804	70.56749174	21.30145128	23.43857271	12.43471271	30.4063496	9.384956012
Cyp2d9	12305.28839	0.269781814	-4.062859679	0.467783976	-1.096085653	4.85E-05	0.000302004	Down	379.4602141	652.66229	635.3511783	704.5971643	687.2676096	225.9673508	158.7994955	391.321358	138.7720854	362.0717166
Cyp2g1	89.65498811	0.684367901	-3.980112347	0.151368705	-2.723861134	6.89E-05	0.000408366	Down	8.871979155	5.960883598	1.332289983	8.803530279	0.268161554	0.989704167	0.311648413	0.47328409	0.679811995	0.809294183
Cyp2j5	6513.937334	0.26709743	-6.461104667	0.302342469	-1.725744453	1.04E-10	2.77E-09	Down	163.7696327	149.7393921	184.3383116	143.3795076	175.0836239	34.87996057	56.75178576	37.03487942	52.91861448	24.66157604
Cyp2u1	159.9917179	0.451393377	-7.157512211	0.10651632	-3.230853609	8.22E-13	3.20E-11	Down	3.19276347	3.553898747	11.83530461	8.308794331	10.97834537	0.539487942	0.495482204	1.551954569	0.562024578	0.354945398
Cyp39a1	3694.282362	0.366258427	5.976550981	4.559773493	2.18896216	2.28E-09	4.63E-08	Up	21.61867489	41.90966563	11.08783969	32.67301418	19.87773423	70.48224974	133.105734	116.2950701	113.5912527	66.41197949
Cyp3a13	8384.806715	0.256683992	6.332168887	3.085205077	1.62536639	2.42E-10	5.95E-09	Up	54.6409915	56.40305495	36.18420499	38.24886384	31.20395772	106.5743838	84.01621592	200.5731715	92.1690992	105.2414275
Cyp3a16	28.79456206	1.585841368	3.669021064	56.43371366	5.818485385	0.000243481	0.001213087	Up	0	0	0.033836806	0.0669925	0.068106272	0.373448992	0.115128491	0.120202223	6.519456663	0.056700776
Cyp3a41a	144.6438682	1.647670588	5.176154259	369.2866079	8.528597134	2.27E-07	2.76E-06	Up	0	0.053854302	0.030091825	0.029788961	0	3.091238286	4.01866353	0.053449258	25.45178986	0.100850527
Cyp3a41b	65.70676672	1.553302142	4.524598941	130.5147661	7.028069228	6.05E-06	4.99E-05	Up	0	0.026757552	0.029902293	0.029601337	0.060186938	0.8631415	0.915673111	0.079668915	12.74339204	0.025053831
Cyp3a44	244.1958409	1.190963537	6.356048715	189.9956076	7.569822256	2.07E-10	5.14E-09	Up	0.028307741	0.168891702	0.09437054	0	0.094973884	3.6587635	8.696249904	1.257160863	43.06835591	1.52866679
Cyp46a1	17.27793386	0.366264628	-4.019240816	0.360455797	-1.472105743	5.84E-05	0.000354647	Down	0.536145391	0.751230883	0.677033057	0.804262741	0.599598175	0.114957802	0.230358015	0.360764899	0.132657302	0.226902622
Cyp4a10	4199.617063	0.56525355	-2.821154925	0.33109845	-1.594667836	0.004785109	0.015282667	Down	80.3543056	259.5378863	34.70546747	290.7826463	231.2113251	20.69787126	57.12933999	129.9359523	33.81722487	27.83872189
Cyp4a12a	1666.687144	0.822227331	-9.224490249	0.005209541	-7.584627997	2.85E-20	3.43E-18	Down	51.54972931	45.14889403	97.69945931	65.864857	153.7692273	0.411047713	0.433514383	0.995762758	0.041608311	0.021350581
Cyp4a12b	429.9083836	0.572131028	-13.67937863	0.004405749	-7.826396958	1.35E-42	8.78E-40	Down	8.673019153	10.0539573	23.78539531	25.07662124	40.58735694	0.087511927	0.06576024	0.205974916	0	0.06477383
Cyp4a32	636.2015604	0.367725186	-2.878569034	0.48012357	-1.058522334	0.003994838	0.01315002	Down	20.96855517	34.24324218	11.65060506	36.49268873	20.86464981	4.691958746	7.318293522	18.3591732	10.02387722	13.14052832
Cyp4f18	29.36461696	0.597677858	3.236839942	3.822688288	1.934587564	0.001208612	0.004734425	Up	0.311365317	0.174158472	0.410878884	0.278298204	0.130580771	1.395315431	0.27592112	0.211259408	0.529653102	1.866238292
Cyp4v3	4380.114081	0.206397298	-8.747436839	0.286092319	-1.805447332	2.18E-18	1.98E-16	Down	104.2952135	115.1813433	167.1378471	129.6996983	194.1189499	30.73713	39.90834975	36.10645818	35.12183693	31.24435799
Cyp7b1	1439.868529	0.412893194	-6.435355047	0.158536364	-2.657114299	1.23E-10	3.23E-09	Down	19.39522173	33.8976637	98.10353556	60.57740492	109.6421175	8.335501746	11.94672334	10.39823364	6.151110111	6.488633241
Cyren	25.69399291	0.409166556	-2.790366317	0.453217485	-1.141724575	0.005264844	0.016572923	Down	0.435037507	0.273974972	0.98298129	0.303092959	0.827091102	0.177851426	0.219315266	0.24329181	0.184184676	0.270031894
Cys1	40.10229547	0.352055264	-4.00004557	0.376771802	-1.4082371	6.33E-05	0.000378739	Down	1.036805554	1.124702653	1.178330507	1.684902576	2.398080494	0.422383352	0.512290034	0.465101516	0.641336424	0.32909063
Cysltr1	20.24127928	0.433521713	2.35133754	2.027013755	1.019355879	0.018706056	0.047596624	Up	0.172819256	0.118145362	0.276064113	0.095055869	0.13287478	0.326084894	0.255244028	0.36243004	0.078393878	0.38215132
Cytip	152.5447633	0.45494758	5.705452138	6.044745679	2.595681642	1.16E-08	1.98E-07	Up	0.353179806	0.378209463	0.613862439	0.298861045	0.49625519	3.981307534	0.992962113	0.786478852	2.859107686	1.998293251
Cyyr1	110.5379539	0.268148403	4.215148192	2.189020182	1.130285255	2.50E-05	0.000170727	Up	0.883815801	0.898821481	0.736602171	0.784430078	0.471743697	1.885561573	0.920861374	1.427298149	1.029621366	1.907606864
D10Wsu102e	681.5624286	0.342712857	3.724275493	2.422265648	1.276357093	0.000195877	0.001008394	Up	7.249137389	9.112787861	5.593169005	6.651215434	5.416515684	22.84656098	5.909644837	12.57447477	16.05397821	12.45251808
D130043K22Rik	56.02121992	0.487645	-3.470109586	0.309458619	-1.692181589	0.000520246	0.00233394	Down	1.057695155	0.815642553	0.923496245	1.697802919	0.543156122	0.224009106	0.459082127	0.095862791	0.381873093	0.110536763
D16Ertd472e	847.1124043	0.280137391	6.809817079	3.752063884	1.907684392	9.77E-12	3.20E-10	Up	2.731908424	3.792413815	3.626954011	4.473184897	2.84348108	16.09359966	9.26395604	7.225246342	12.35970161	9.880515207
D230025D16Rik	1571.648413	0.253365748	5.782234163	2.760673136	1.465020083	7.37E-09	1.32E-07	Up	16.12503981	21.10263757	11.10607503	12.07177712	21.03562968	27.24273154	45.96627185	36.30279858	36.40023354	50.56272248
D3Ertd751e	132.0625368	0.295162179	-3.52448815	0.486227838	-1.040295602	0.000424302	0.001953042	Down	2.271465008	2.086839233	2.825956144	2.362948603	2.402233405	0.861843678	1.213570469	1.157403933	1.220772503	0.425274724
D5Ertd579e	894.0254367	0.247835135	-4.635247315	0.451007351	-1.148777146	3.57E-06	3.15E-05	Down	9.231369642	10.98092364	7.491218121	13.66448494	6.828788871	3.036959556	3.643177126	4.729734873	2.219807467	5.604556694
D630003M21Rik	6.781208414	0.729238157	-2.458456151	0.288611355	-1.792800032	0.013953582	0.037226004	Down	0.076096794	0.064859174	0.181204737	0.071752389	0.230993439	0.010255973	0.041102832	0	0.049312649	0.050607856
D630045J12Rik	55.99557793	0.306930196	-4.271096659	0.403061381	-1.310928534	1.95E-05	0.000137775	Down	0.465333362	0.228871079	0.378094295	0.55592911	0.548384339	0.160497663	0.089862454	0.187645416	0.172498313	0.13975975
Daam1	1108.797593	0.211215503	-5.900965963	0.421505835	-1.246375494	3.61E-09	6.98E-08	Down	12.30897947	13.25729451	8.789633556	17.09833097	11.60231925	3.600760973	4.137194022	6.722530773	4.248664066	4.485430933
Dact2	347.3245074	0.339029146	6.603191031	4.719631473	2.238674213	4.02E-11	1.16E-09	Up	2.676841842	1.340204324	3.806691952	2.347514726	2.34467376	4.662288611	6.918419065	19.91491955	7.829023792	12.98442035
Dbi	7338.237517	0.438087957	-4.011903773	0.295746555	-1.757566729	6.02E-05	0.000362695	Down	849.4978377	733.5261325	1118.303065	921.2959606	985.8862813	289.2075371	391.9425063	58.71160601	248.9624095	119.1090747
Dcaf12l1	40.75000228	0.282090019	-3.846285617	0.471392666	-1.084998782	0.000119922	0.000660908	Down	0.67578124	0.797002522	1.397132619	1.106456766	0.790911546	0.474456288	0.356526939	0.465298927	0.285159395	0.336546541
Dcaf15	112.7911443	0.243783262	4.420977229	2.110756633	1.077760248	9.83E-06	7.64E-05	Up	1.620317202	0.951195691	2.104280613	1.997200647	1.113447776	2.560031465	2.306616508	3.448641912	1.912783067	4.035102247
Dcaf4	110.0448054	0.344536224	6.743337395	5.004840199	2.323324006	1.55E-11	4.85E-10	Up	0.395715173	0.277758189	0.482848096	0.298742747	0.104128952	1.346911009	1.246823218	0.995471888	1.717601324	1.199223787
Dcaf6	1178.044313	0.271141576	4.399516577	2.2861053	1.192891857	1.08E-05	8.30E-05	Up	10.1644246	12.39599883	6.465730171	16.29257589	10.04038965	13.16350577	20.01297667	27.17331363	18.44305269	33.42254601
Dcdc2b	10.79751439	0.56468242	-2.355231216	0.397779915	-1.329957663	0.018511183	0.04718014	Down	0.303496112	0.226342568	0.231865324	0.187798646	0.636402869	0.08947706	0.071719388	0.262080256	0.051626706	0.088304487
Dck	67.63995449	0.313374891	-3.243328413	0.494356022	-1.016377689	0.001181419	0.004641777	Down	2.271008686	1.300747867	2.321756083	1.359047056	1.747370338	0.719890803	0.652583083	0.412391532	0.659308669	1.387082377
Dclk3	95.80487335	0.425252176	-6.560074781	0.144617488	-2.789686073	5.38E-11	1.51E-09	Down	2.49278067	1.373584914	5.487250344	3.283666667	2.095290042	0.31456635	0.270147127	0.642453047	0.43214121	0.133047447
Dclre1b	155.3673385	0.232216808	5.100778645	2.272824887	1.184486534	3.38E-07	3.96E-06	Up	1.644951756	1.403872885	1.079495105	1.253859618	1.274705449	2.06511719	3.513781676	2.927238088	1.562863678	3.147527773
Dcp1b	64.07896562	0.199098434	5.999764325	2.288724297	1.194543684	1.98E-09	4.04E-08	Up	0.704998584	0.434642087	0.705083779	0.573900712	0.583442001	0.877951911	1.106215566	1.405441375	1.125695487	1.417821687
Ddah1	1092.841198	0.352909665	-5.376477215	0.26842468	-1.897410773	7.60E-08	1.05E-06	Down	12.86280213	23.18035649	33.2751099	28.22834412	24.5606592	3.734825597	7.091419962	9.607188647	5.204802046	2.453226185
Ddhd2	423.1087042	0.304838264	-4.634808971	0.375564571	-1.412867122	3.57E-06	3.15E-05	Down	6.546401327	9.561288304	3.919678874	9.010022456	3.967025392	1.720271123	2.637173607	2.733727196	1.835072839	1.846162615
Ddit4	3360.037855	0.414222948	13.75561382	51.90821245	5.697890902	4.71E-43	3.22E-40	Up	4.713465724	1.835456882	9.999468862	2.393123164	4.31288525	134.2129136	287.0130724	313.7145331	99.45956913	202.7627822
Ddit4l	11.09621736	0.736892039	-3.59826155	0.159151175	-2.65153029	0.000320351	0.001534709	Down	0.367407641	0.142077584	0.884606764	0.269447231	0.50219928	0	0.154350876	0.080576573	0.037036137	0.01900445
Ddo	229.8580327	0.357218012	-4.236973477	0.350254808	-1.513523242	2.27E-05	0.000156901	Down	2.559888236	1.413596762	2.735914253	1.127546578	1.768400858	0.437336453	0.350542391	1.001391643	0.75700656	0.326101764
Ddx11	64.32242407	0.254606321	-4.041697937	0.490035494	-1.029041844	5.31E-05	0.000326062	Down	1.182015971	1.339030923	1.596163796	0.954643118	1.941028751	0.508167992	0.438431127	0.812142174	0.583693318	0.640816528
Ddx17	1719.687196	0.205218061	-6.839453298	0.377990179	-1.403579345	7.95E-12	2.66E-10	Down	21.13404276	21.78886654	30.78796891	20.4093511	30.29898539	6.657659498	5.563051167	11.95968537	6.335825386	10.85694646
Ddx28	517.6613265	0.183533904	10.99534778	4.050272852	2.0180191	4.02E-28	1.11E-25	Up	6.500915909	6.346302033	7.323073237	5.845211953	7.071112758	23.30034291	14.84326832	22.79203752	23.59144553	31.20354918
Decr1	2136.199841	0.305817681	-6.814473333	0.235861781	-2.083986433	9.46E-12	3.12E-10	Down	63.83797604	72.68062147	51.35215131	89.92512795	72.52442806	10.62093004	21.54832584	13.32870355	16.34837564	7.813347796
Decr2	2658.886135	0.263161947	-6.096976231	0.328851434	-1.604492135	1.08E-09	2.34E-08	Down	115.7033859	127.4213888	87.85998394	174.4868248	81.19434777	24.82133721	42.73497827	34.26430492	35.84049594	26.76188286
Dedd2	553.6818	0.248615403	4.063258671	2.01417452	1.010188692	4.84E-05	0.000301747	Up	4.407739397	5.331851267	2.625774874	5.473625669	4.64989338	5.423045564	7.344863314	7.264944658	8.853140578	10.52414647
Def6	13.44723935	0.674678792	2.723242104	3.573440318	1.837313693	0.006464467	0.019648711	Up	0.048783301	0.097018158	0.325261309	0.160993833	0.163670409	0.713364408	0.09222414	0.240721184	0.309805582	1.090089225
Defb1	69.55030468	0.570503678	3.997864695	4.859461706	2.280796512	6.39E-05	0.000381926	Up	1.940254618	0.844089751	1.414939959	2.467898367	1.220559564	1.02965043	2.751017907	12.80547349	3.630552286	15.18590388
Denn2b	795.9425647	0.449826275	2.8262797	2.413848064	1.271334871	0.004709212	0.015082321	Up	1.003947112	1.047327537	4.093969504	1.089612029	4.240439829	5.978892962	5.409998518	3.215661661	3.029277798	5.796217599
Depdc7	401.3364655	0.282497061	-4.386808947	0.423589686	-1.239260633	1.15E-05	8.72E-05	Down	16.6307344	11.85221239	22.91899911	20.97211489	23.76342615	7.800791054	6.724538715	9.330393669	6.935380865	3.602346823
Depp1	1793.963112	0.378103391	6.388334656	5.334862153	2.415450994	1.68E-10	4.26E-09	Up	26.98972255	53.00506407	13.63708051	20.9224138	12.73385605	91.5866804	93.79588939	125.1066926	124.4196559	166.480711
Derl3	82.24403483	0.720400887	-4.218824805	0.121645501	-3.03924513	2.46E-05	0.000168368	Down	2.02488812	5.752873597	7.439263407	2.318419002	15.15851025	1.013647265	0.234368713	1.998361955	0.074981644	0.269328686
Dexi	224.3918739	0.310413872	-5.119856992	0.332338506	-1.589274635	3.06E-07	3.61E-06	Down	5.997817325	14.19456328	18.52883013	16.97876429	17.61878366	3.017869911	4.30873971	3.472624046	5.296327645	4.616398377
Dgke	69.3643651	0.253497813	5.427823781	2.595372213	1.375941456	5.70E-08	8.27E-07	Up	0.290584051	0.326970428	0.433379458	0.328072315	0.230903048	0.909007099	0.469834567	0.701849906	0.596632135	0.911334404
Dgki	3.317573274	1.086420323	2.354910377	5.890632259	2.558422491	0.018527174	0.047212497	Up	0.004179066	0	0.006965952	0	0	0.009856615	0.017776047	0.00824864	0.015165588	0.001945489
Dglucy	499.0534893	0.277506037	-4.846819175	0.3936481	-1.345021581	1.25E-06	1.27E-05	Down	16.59187487	8.866814352	11.76682676	11.64839768	13.21324159	5.287847978	3.190854772	5.18578856	4.593829555	2.372069157
Dhrs1	1436.397871	0.208496928	-7.019138346	0.362620205	-1.463468783	2.23E-12	8.16E-11	Down	72.52359549	67.79169222	75.22635341	79.21536781	97.11366537	25.45588154	30.19801854	19.76889333	24.23081304	20.43577065
Dhrs3	1174.087357	0.293419806	-5.966008577	0.297189473	-1.75054508	2.43E-09	4.90E-08	Down	14.3050056	13.89272483	35.60377959	18.36965987	32.04748672	5.309263931	3.861790315	8.790852331	4.865447973	6.632651392
Dhrs4	1624.521104	0.22019882	-5.350788653	0.441891061	-1.178237347	8.76E-08	1.20E-06	Down	48.01558227	67.75285954	60.47963132	83.90513084	80.06427075	23.05712046	32.08393614	26.12724684	25.96494331	20.8868247
Dhtkd1	1211.620428	0.252178305	4.124544701	2.056399679	1.040120692	3.71E-05	0.000241505	Up	6.352138905	8.559223174	7.887425011	11.43356426	5.466925335	9.875063867	15.2022277	22.50453392	8.995112758	15.22276266
Dhx57	171.9075855	0.190347654	-5.621949703	0.476277751	-1.070124938	1.89E-08	3.06E-07	Down	2.700324069	1.973623875	2.584218563	1.658619209	1.895777774	0.859901993	0.636102568	1.084474779	0.888739491	0.96760048
Dhx58	106.4041225	0.485083018	-2.777386427	0.393036993	-1.34726299	0.005479799	0.017110489	Down	6.378325619	3.388757383	3.684676624	4.559489521	1.210326386	1.238255672	0.522374047	0.590844757	1.295205321	2.93715661
Disp2	25.65134666	0.39466284	-6.25612935	0.180608566	-2.469061779	3.95E-10	9.39E-09	Down	0.43299849	0.299857424	0.44679846	0.433795787	0.224827498	0.087536293	0.014617456	0.053415773	0.056118797	0.071990961
Dlec1	6.745073247	0.653474403	-2.49033507	0.323677677	-1.627370222	0.012762271	0.034556044	Down	0.072535388	0.033289684	0.07440426	0.067517456	0.06239996	0.031583946	0.00527412	0.027532757	0.020248208	0
Dmpk	577.8819305	0.312195526	3.59357429	2.176330729	1.121897815	0.000326173	0.001554392	Up	8.541688329	6.772488592	10.41183268	5.712336058	5.996674191	16.56067615	6.455619511	10.26800614	12.5286403	24.57678997
Dmxl2	1215.218411	0.107895624	10.75751311	2.235641077	1.160688588	5.46E-27	1.42E-24	Up	4.094346832	3.688825514	5.205654501	4.399691093	4.207649422	6.641690305	8.716559347	9.355519196	7.6442008	9.164738998
Dna2	175.8312454	0.139863297	-8.395386577	0.443127435	-1.174206444	4.64E-17	3.62E-15	Down	2.680780235	1.996961168	2.563812372	2.599660507	2.548865202	0.837165792	0.980044346	1.060108404	0.898266481	0.939253216
Dnah2	12.69768369	0.700404034	3.348625186	5.081979619	2.345390589	0.000812136	0.00340465	Up	0	0	0.025385433	0.015706211	0.025547731	0.070043287	0.02969072	0.073270825	0.033678131	0.082418732
Dnah5	2.497487393	1.472696646	-3.227334215	0.0370885	-4.752884275	0.001249494	0.004870512	Down	0.014025199	0.02091954	0.042859954	0.01928572	0	0	0	0	0	0
Dnaja1	3125.504026	0.264650073	-4.572555375	0.432230531	-1.210127113	4.82E-06	4.09E-05	Down	57.06543744	77.96835746	71.95905581	61.02934919	95.82348376	25.50102168	31.37679428	23.51267544	34.1137355	17.84922805
Dnajb1	533.0693167	0.336866168	-3.088147887	0.486228867	-1.040292546	0.002014082	0.007300729	Down	10.30936885	13.67426143	9.505426627	6.967386031	25.83065965	4.449020134	6.832788511	5.843012547	5.12152282	5.768825145
Dnase1	1.847970443	1.44404361	-2.5312366	0.07937255	-3.655216036	0.011366115	0.031465429	Down	0.148900237	0.111047426	0.124098526	0.327598711	0	0	0.035186724	0	0	0
Dnmbp	933.3808954	0.186047881	6.133442446	2.205512547	1.141113968	8.60E-10	1.89E-08	Up	3.49425995	4.018835177	2.830365112	3.427091005	2.801378619	6.811610328	6.615797517	7.353997963	5.409250001	5.218147586
Dnph1	54.05590604	0.322514397	-4.227971371	0.388616312	-1.363581637	2.36E-05	0.000162742	Down	4.569729428	2.746398969	6.138351428	2.983043958	4.942076821	1.421277568	1.708814921	1.13985616	1.731221765	0.935101404
Doc2b	4.570723707	1.305645339	2.963550692	14.61467812	3.869346149	0.00304112	0.01038517	Up	0.010958916	0	0	0.012055477	0.012255904	0	0.093229543	0.129784247	0.009942317	0.244882909
Doc2g	18.23529741	0.452914914	-2.933180716	0.398187189	-1.328481291	0.003355085	0.011301133	Down	0.874642337	1.265055669	0.839404678	0.874690903	1.73400421	0.112522047	0.375795216	0.274649603	0.541027184	0.629269026
Dock10	243.7501733	0.463642573	2.52310369	2.249833574	1.169818286	0.01163241	0.032066333	Up	0.900010663	0.518812462	1.338341817	0.506990678	0.340371411	2.132991897	0.48084666	0.969747947	0.745519704	2.651540277
Dok3	63.77650289	0.393164867	2.691380188	2.082268535	1.058156135	0.007115705	0.021264013	Up	0.821646225	0.886561823	0.932477181	0.384621716	0.899337212	1.748241495	0.727081535	0.914399535	0.951608405	2.832147537
Dop1a	516.7060011	0.179183815	6.876778308	2.349261602	1.232207374	6.12E-12	2.09E-10	Up	2.433444338	1.545396383	2.893520297	2.759420069	1.898148882	4.392203535	3.627480012	5.522929233	3.753720262	6.118005369
Dot1l	689.7242497	0.224565397	4.510998219	2.018123002	1.013014108	6.45E-06	5.27E-05	Up	2.931906766	2.953619197	3.201158374	3.006971777	3.78719856	5.248231782	3.62455699	5.073099072	7.561634383	5.73375813
Dpep1	26.55322862	0.32682876	3.689827421	2.30687802	1.205941721	0.000224406	0.001131427	Up	0.381062013	0.307872481	0.34405589	0.523989362	0.532700858	0.6291327	0.675367818	0.822653292	0.626604754	1.463521914
Dpep2	19.43090246	0.929071985	4.755506484	21.38026529	4.418207849	1.98E-06	1.88E-05	Up	0.076501086	0.025357019	0.056674319	0.084155867	0	1.491580125	0.14462422	0.100665222	0.439561816	2.350504892
Dpep3	1.550568537	1.687468088	2.437387914	17.30376801	4.113014323	0.0147938	0.039089131	Up	0	0	0	0	0	0.093511778	0.031230572	0	0.089924447	0.276858994
Dpt	58.48964524	0.296874664	-3.919881693	0.446362099	-1.163713562	8.86E-05	0.000505902	Down	2.075041716	1.998896886	4.539702285	2.817674026	2.973297982	1.315297111	0.827473425	0.83194253	0.882445973	1.630122482
Dpys	2721.110517	0.333090988	-3.113846664	0.487274199	-1.037194262	0.001846654	0.006795252	Down	64.97616025	85.4840313	60.32731692	92.62024329	77.61961298	30.72282346	40.88482559	41.79336261	32.75897087	11.29611574
Drc1	8.044750229	0.612820393	-3.417958258	0.234133857	-2.094594524	0.000630928	0.002744555	Down	0.279960159	0.235557756	0.598277757	0.189522015	0.240841101	0.12190252	0.061068544	0.063759845	0.019537675	0.040101673
Dsc2	1561.100585	0.206743536	6.043218925	2.377419427	1.249396448	1.51E-09	3.17E-08	Up	12.76284098	12.66742071	9.644729922	14.79952633	9.786280007	15.92712383	20.0991393	26.76574976	26.41977036	34.57383594
Dsel	21.79492865	0.464497133	2.337804388	2.122704333	1.085903436	0.019397398	0.049054944	Up	0.115627596	0.134140564	0.256981263	0.148396987	0.086208078	0.254534604	0.072864111	0.304300978	0.218544696	0.52931217
Dsn1	44.09132152	0.333299629	4.951711687	3.139214626	1.650403668	7.36E-07	7.90E-06	Up	0.900119217	0.604769892	0.351440357	0.535235739	0.408100657	1.14756387	1.42571734	1.224451553	1.302177941	2.627458819
Dsp	996.4426737	0.115467897	-11.52201125	0.397651797	-1.330422403	1.02E-30	3.33E-28	Down	12.88891771	9.786044509	11.34090897	11.65196097	11.98699554	3.211747454	4.039974604	4.298709474	3.304330284	5.024392952
Dst	3944.270052	0.306203947	4.539836236	2.62099713	1.390115774	5.63E-06	4.68E-05	Up	3.886610702	3.891611127	2.367262103	3.091910411	2.643584818	8.665671765	7.935848471	3.458654544	8.18749036	6.713230739
Dtx3l	1307.903437	0.434367934	-4.738245004	0.240125132	-2.058141691	2.16E-06	2.03E-05	Down	28.57924647	37.68182173	12.42467126	34.82337623	8.176223021	5.046609804	2.675087476	3.639336323	4.911362836	9.461905043
Dusp4	92.94482473	0.435347931	3.670046211	3.026702808	1.597747024	0.000242507	0.001209074	Up	0.755176357	0.477865396	0.712036809	2.492220353	1.330808341	3.778166093	1.968426801	3.861923581	3.25952345	1.874980417
Dusp8	286.9586144	0.47462921	5.815964999	6.775967122	2.760426875	6.03E-09	1.10E-07	Up	0.44512763	0.764534896	0.404710383	0.634342094	1.753643462	5.211143973	2.954838769	6.269958135	6.800958071	1.836733331
DXBay18	1.14115984	1.459005548	2.50410741	12.58389474	3.653506603	0.012276076	0.033499123	Up	0	0	0	0	0	0.030067578	0.020083623	0.010484356	0.028914115	0.019782367
Dync1li1	467.6159358	0.179002252	5.611257298	2.006147518	1.004427695	2.01E-08	3.24E-07	Up	9.718105697	8.66473865	7.330183298	9.824518817	10.20036224	14.67444775	16.98634786	13.36817918	16.79588835	16.52935698
Dyrk1a	704.092832	0.115196906	10.01805243	2.22537528	1.154048648	1.27E-23	2.27E-21	Up	2.714536531	2.926779246	3.085229539	2.986155985	2.952818622	5.985315993	5.459105397	5.504410676	4.846909665	6.223525645
E030018B13Rik	791.678087	0.554775074	12.31810575	114.0701918	6.833778033	7.24E-35	3.35E-32	Up	1.203818074	0.435291322	0.304031199	2.04660436	0.12238999	72.99550895	36.25764808	153.4741982	43.83478645	112.592658
E2f6	199.1233227	0.200968972	-6.325888	0.414284225	-1.27130721	2.52E-10	6.16E-09	Down	4.942155811	3.232449747	3.979459521	3.459701161	4.610809197	1.583277736	1.011750162	1.551904217	1.570493486	1.451798882
Ear2	213.0188427	0.399745587	4.267257316	3.262136791	1.70581728	1.98E-05	0.000139777	Up	13.6522385	7.096282068	8.188885025	9.301103902	4.077244752	29.71158258	10.19176571	13.85616015	21.604767	43.83888593
Ebf3	2.087402805	1.239184996	2.616479648	9.463030803	3.242302321	0.008884166	0.025506913	Up	0.006367051	0	0	0	0.007120592	0.036041109	0.00601841	0.031418213	0.011552829	0.029640667
Ebpl	712.5432799	0.24998488	-5.213579992	0.405193751	-1.303316169	1.85E-07	2.33E-06	Down	33.74637121	26.11145401	37.32220838	27.06277651	23.86428031	12.03357464	13.75023298	8.392048115	9.024656429	6.996062225
Ech1	3291.454806	0.269734897	-5.575739785	0.352581432	-1.503971596	2.46E-08	3.90E-07	Down	230.7487871	284.9704641	180.6535753	327.336891	259.6407387	66.62527933	102.0447143	70.08064221	91.69846603	52.07463035
Echdc1	973.4191739	0.351706098	-4.253411064	0.354547147	-1.495950609	2.11E-05	0.000147305	Down	3.806219011	2.998837694	7.675518835	4.076711233	5.446652686	1.789709682	2.011550397	0.873083046	1.494888306	0.80387293
Echdc3	771.9961583	0.273166412	-3.776349444	0.489176897	-1.031571827	0.000159144	0.000841465	Down	34.45183344	34.07529898	40.73682495	36.55039789	27.3886441	11.07524531	22.59873154	17.57499786	12.43006969	8.218983993
Eci1	1251.785357	0.25893073	-7.476924783	0.261339012	-1.936005592	7.61E-14	3.56E-12	Down	99.62545	113.0368476	83.61108784	145.1547549	105.7229079	21.90044129	32.4807969	28.28531281	24.29322807	14.69334864
Eci3	3.417120617	1.223045316	2.796858814	10.70850423	3.420685073	0.005160208	0.016295908	Up	0	0	0.116011905	0	0	0.459629529	0.098681563	0.103030477	0.157856094	0.162002217
Edil3	3.01291318	1.197509254	3.183611775	14.04908786	3.812404561	0.001454499	0.005529722	Up	0	0	0	0.022805957	0	0.048896758	0.078385355	0.020459953	0.037616771	0.086860763
Edn1	15.52866371	0.416104533	4.100646233	3.263222783	1.706297485	4.12E-05	0.000263197	Up	0.181757138	0.103277394	0.259684432	0.114253688	0.377497878	0.538920458	0.417239859	0.768754749	0.588916141	0.580208781
Ednra	95.62828647	0.28163595	3.651350561	2.03969238	1.028351586	0.000260865	0.001288942	Up	1.539807475	0.773155892	1.253680119	0.855326692	0.81839697	1.999255976	1.124043413	1.489544098	2.005548019	2.512452937
Ednrb	312.2311755	0.262126208	4.808493008	2.395674728	1.26043204	1.52E-06	1.50E-05	Up	1.42693142	1.638741486	2.75817412	1.846069414	2.427427308	2.844098046	3.799427662	3.193329616	4.002204625	7.129340331
Eef1akmt1	63.04512305	0.300324739	-4.724808633	0.373977422	-1.418976921	2.30E-06	2.15E-05	Down	7.425105405	2.953346873	8.449140836	4.312740676	6.775954914	1.513090578	2.133632605	1.875926028	1.940059831	2.046321906
Eef2k	161.3233405	0.217069062	-10.03634697	0.220892995	-2.178580424	1.06E-23	1.91E-21	Down	2.893198214	1.801072808	2.164149355	2.345143499	2.312429058	0.47634333	0.424231044	0.348014055	0.508966314	0.395481775
Efcab8	3.463597448	1.002507678	2.613765711	6.148865265	2.620320195	0.008955042	0.025689049	Up	0.013695493	0	0.005073018	0	0.005105451	0.021534509	0.030206324	0.00450536	0.03727511	0.029753226
Efna1	3069.457433	0.5636631	4.176128088	5.112146946	2.353929306	2.97E-05	0.000198632	Up	17.69020058	27.04200948	61.71833345	36.7996899	43.27477499	268.1157324	79.35536216	93.83503807	290.6036468	26.42242344
Efnb2	72.24341653	0.317939953	4.4174162	2.64721083	1.404473099	9.99E-06	7.75E-05	Up	0.157610165	0.293225926	0.13559502	0.357947475	0.14214784	0.556402499	0.422910662	0.451583598	0.498157069	0.544377277
Egf	20.13766936	0.404150593	5.095083012	4.16749601	2.059180818	3.49E-07	4.06E-06	Up	0.092508496	0.114985606	0.077099729	0.152647494	0.051728436	0.29455334	0.327911254	0.627664324	0.230799215	0.312226134
Egfem1	10.48340735	0.497395529	2.41073322	2.295944752	1.199087926	0.015920489	0.041530072	Up	0.011967203	0.023799865	0.013298499	0.04388218	0.044611736	0.071504529	0.049018293	0.043304916	0.039809259	0.066853404
Egln2	1488.042064	0.127534231	8.563122371	2.131828269	1.092091225	1.10E-17	9.26E-16	Up	21.52590123	21.88898247	18.76952366	27.00941506	19.93105133	36.88211677	39.43396505	43.55314993	35.17919298	46.09461918
Egln3	200.836382	0.327339677	-5.453714069	0.290132335	-1.785217004	4.93E-08	7.24E-07	Down	3.920668214	5.282013806	5.902794416	6.240893984	9.133064366	1.448864716	1.212556933	1.997061785	2.065336954	0.773816184
Egr1	926.3339515	0.546318783	2.466384633	2.544588293	1.347432252	0.013648469	0.036548105	Up	3.145808329	2.085416679	25.67579106	13.40478045	8.653753184	21.76417638	11.72331833	26.42476835	34.26426833	16.21022026
Ehhadh	3797.346304	0.293713921	-7.80715085	0.204041019	-2.293068885	5.85E-15	3.30E-13	Down	64.82102217	115.9045396	106.6230345	166.8500504	175.9797283	18.38273795	25.74349548	31.84935603	19.18414092	15.97718608
Eid3	5.775117215	0.905115685	3.155394773	7.240038164	2.855997302	0.001602811	0.006010645	Up	0	0.084639979	0	0.093635494	0.142788322	0.361363906	0.120686418	0.210008481	0.849447227	0.396253698
Eif2ak2	546.8307239	0.310865992	-3.341580487	0.486737646	-1.038783733	0.000833029	0.003481034	Down	8.358860185	9.213264985	4.959163014	8.782956398	3.343492087	3.083672689	2.677658869	2.064490156	2.459284971	4.333605064
Eif2b3	259.2479756	0.166410974	6.078252417	2.015989196	1.011487907	1.21E-09	2.61E-08	Up	2.921748793	1.87525521	2.86306951	2.571281704	2.242719017	3.821453546	4.55690789	5.295106243	2.867590694	5.279924188
Eif4e3	190.3065855	0.453365442	-3.265864913	0.358332228	-1.48063029	0.001091303	0.004355788	Down	6.008968249	1.751348928	2.763077885	1.633563104	1.09105549	1.034434373	0.440684588	0.485667057	0.83026465	1.245953938
Eif4ebp3	4614.506601	0.475112633	8.811028473	18.20459747	4.186230936	1.24E-18	1.17E-16	Up	61.04068841	18.23326054	12.2793209	16.66768732	17.53840053	206.9506913	189.7429553	769.1806034	253.0765349	666.4038744
Elane	35.89548247	0.912181197	2.781100719	5.803276959	2.536867783	0.005417493	0.016952883	Up	0.060369335	0.060029985	3.287172108	0.132819912	0.135028087	3.246383348	1.426592166	2.621453695	5.860304523	3.76591762
Elk1	180.5143117	0.194463261	5.791677748	2.182934046	1.126268542	6.97E-09	1.25E-07	Up	1.862805756	2.039124531	1.843896095	1.808117744	2.065762279	3.263784205	3.950711384	2.657187357	3.593032486	4.547312734
Ell	696.0107016	0.266444151	3.871356481	2.0441489	1.031500289	0.000108231	0.000603231	Up	12.33217344	8.199103608	6.842032428	8.674410338	8.577019105	17.90186247	8.695876944	23.59501449	15.74512451	12.90682427
Ell2	2747.569099	0.344896827	4.790778809	3.14339682	1.652324408	1.66E-06	1.62E-05	Up	20.30274303	27.32646464	21.39523827	20.15938589	19.93328102	66.28633089	77.95724615	36.12623171	76.25756429	26.88920958
Elovl2	7334.908199	0.208994046	-7.375367747	0.343550016	-1.541407946	1.64E-13	7.23E-12	Down	188.8885361	152.9315	153.1511711	162.5557534	173.1575929	36.86221865	62.48696875	37.8692508	55.98205634	49.01007324
Elovl3	3065.664853	1.25784345	-8.965376299	0.00040297	-11.27703986	3.09E-19	3.14E-17	Down	4.415061662	7.773807117	464.4031156	24.90289289	454.4149781	0.079591544	0.132907827	0.02775302	0.025512742	0.052365679
Elovl5	5011.924292	0.328820987	-3.40848216	0.459844991	-1.120780468	0.000653254	0.002823671	Down	119.1940994	79.83514481	241.1280172	100.0805792	123.7750363	51.22381826	55.04980129	24.92407695	49.92655989	75.64931996
Elovl6	1178.574505	0.468129848	-5.188750488	0.18569296	-2.429008976	2.12E-07	2.62E-06	Down	24.41473475	19.9621137	29.20497849	16.99139625	11.01144861	4.499287278	3.687516609	1.234218892	4.724637389	0.990600953
Elp4	199.6102026	0.265164942	-4.183382557	0.46352325	-1.109286391	2.87E-05	0.000193118	Down	1.693737441	1.54522781	3.554171978	2.225003887	3.264261527	1.054936524	0.738322163	1.265833505	0.932414231	0.865041475
Emb	69.02974195	0.61216836	3.160197645	3.822649726	1.93457301	0.001576621	0.005926393	Up	0.826106693	0.294884139	1.318164254	0.302922607	0.61591759	3.197422812	0.540603347	0.648046767	1.268339395	5.443274487
Emc9	120.6236056	0.251153611	-5.458377433	0.386652326	-1.370891205	4.81E-08	7.08E-07	Down	6.031232926	7.561850847	13.46263931	11.76942451	11.08530868	2.968711973	3.271866906	4.554744853	2.997566477	2.734487278
Eme2	105.1861086	0.24835551	-4.353084746	0.472664172	-1.081112582	1.34E-05	9.95E-05	Down	6.974424451	4.502446239	5.964888243	5.623670178	5.349633482	2.893762243	1.346117737	3.135215375	2.285830959	1.835897312
Emilin2	148.0652867	0.406266631	6.134315919	5.626227384	2.49216786	8.55E-10	1.89E-08	Up	0.531608408	0.792930173	1.019039246	0.497081461	0.401303862	5.253568818	1.469809819	2.019880569	1.953290677	4.94961547
Emp3	60.49728696	0.424066376	2.440129933	2.048797017	1.034777057	0.01468198	0.038850987	Up	2.685565901	2.443195701	3.238307619	2.891429363	1.15023926	5.606345368	1.458294215	3.045122979	3.421384665	8.565317209
Enc1	735.6233225	0.475438475	5.393054309	5.913718266	2.564065514	6.93E-08	9.69E-07	Up	2.25473535	2.115301335	1.460841345	2.410230797	0.953390108	18.22759767	5.331947058	11.69998191	7.9148606	2.292172178
Endod1	36.81116916	0.326996237	-4.252341932	0.381432635	-1.390499811	2.12E-05	0.000147938	Down	0.601745057	0.68748033	0.76827801	0.943639855	0.715916552	0.25365447	0.169428373	0.126353651	0.220692862	0.452978813
Enkur	3.723325304	0.815041501	2.62912549	4.416325123	2.142846385	0.008560476	0.024730457	Up	0.046321758	0.046061373	0.05147484	0.152870291	0.051803937	0.131103669	0.175141257	0.365719524	0.420247415	0.215642651
Enpp6	41.09341028	0.516217515	2.580165689	2.517386477	1.33192672	0.009875292	0.02799558	Up	0.121700732	0.132018135	0.688491369	0.365122468	0.136104008	1.054218008	0.439231246	0.436750706	0.562093475	0.463545785
Entpd1	338.2422747	0.389892765	4.119789223	3.0446492	1.606276013	3.79E-05	0.000245652	Up	3.266350225	2.071181596	2.60392713	1.809611161	1.058818155	8.764595475	2.707150905	3.130124281	4.756389436	8.671775346
Entpd3	9.893091655	0.984781909	2.963356807	7.559339439	2.918260172	0.003043036	0.01038517	Up	0.072982639	0.018143097	0.101377026	0	0.040810066	0.550830658	0.017246581	0.054019921	0.148977985	0.747466733
Entpd7	57.25968707	0.395573456	-2.813709177	0.462322454	-1.113028663	0.004897351	0.015594255	Down	0.697689904	1.369279005	0.765103307	0.434244275	0.595462705	0.459021755	0.208258876	0.262736231	0.166570794	0.470100978
Epas1	3988.692002	0.160096315	9.880480415	2.99349012	1.581828509	5.06E-23	8.53E-21	Up	29.48863796	33.13393264	27.00268561	28.48399709	24.43569703	68.96077854	54.02985252	102.6965378	62.25272349	85.4821274
Epb41	3882.883966	0.205374092	5.429174702	2.165967843	1.115011824	5.66E-08	8.22E-07	Up	10.5640433	12.46825647	8.027349601	12.47891133	7.926816494	17.05965276	22.91587732	19.40404433	13.5577875	24.10367569
Epc1	391.9872209	0.20811098	5.057059134	2.074019605	1.052429532	4.26E-07	4.85E-06	Up	3.307787872	4.203518734	3.052078412	2.784906005	3.098300892	6.951068979	6.208175758	5.586108205	5.406029857	4.958751666
Epc2	493.4044296	0.190569523	7.18071627	2.581886665	1.368425673	6.93E-13	2.74E-11	Up	2.959911982	4.438456645	3.512853343	4.141738807	2.621692213	7.897083946	7.766792295	6.928936833	7.443754399	9.160505316
Epha4	15.2638635	0.611404279	2.338524199	2.694063212	1.429783702	0.019360072	0.048977837	Up	0.017465342	0.121570159	0.048520702	0.182522961	0.019532365	0.156534208	0.255889362	0.103419271	0.182219543	0.195136255
Epha7	17.42251418	0.464234687	-2.64026148	0.427589709	-1.225700963	0.008284208	0.024068212	Down	0.054109745	0.230595351	0.335005568	0.20408237	0.207475307	0.080219266	0.06576024	0.114430509	0.049090279	0.071970922
Ephx1	5537.539013	0.289918782	-7.720469083	0.211934595	-2.238308989	1.16E-14	6.24E-13	Down	247.7732482	236.1543033	207.1592365	430.8069987	458.1854735	66.70997967	50.05328642	87.27718203	36.04500019	52.12741326
Ephx2	8789.902799	0.194173268	-6.146439101	0.437248649	-1.193474169	7.92E-10	1.77E-08	Down	203.3597508	264.486363	295.046067	308.0118396	354.3172483	124.7990076	107.5937135	100.0301719	98.73100831	99.02637148
Epop	96.95641914	0.267357486	7.060305739	3.700257303	1.887625594	1.66E-12	6.15E-11	Up	1.001146401	1.114032861	0.847633764	0.970212405	1.386211091	2.60864416	3.064295483	2.446553741	3.697978852	5.237691588
Eppk1	270.9282406	0.271882821	5.305438774	2.717834596	1.442457658	1.12E-07	1.50E-06	Up	0.686883298	0.296743714	0.385936126	0.430162039	0.247427446	0.873741066	0.727086893	1.020635966	0.758534029	1.468289822
Eps8l2	778.4923319	0.380804906	-3.42474449	0.404956963	-1.304159502	0.000615378	0.002689158	Down	14.78644938	10.54099123	29.35899842	19.35573962	35.8086557	4.991891604	4.556158368	15.41537623	8.104769616	5.702562603
Erbb3	4234.005263	0.260481119	5.843003696	2.871873376	1.521992141	5.13E-09	9.54E-08	Up	25.83956484	18.89098309	24.12560292	26.02154404	15.67577279	31.00717961	39.29299497	79.83816014	39.78769285	92.76795137
Erbb4	29.36794875	0.70177904	-3.165328255	0.214438964	-2.221361023	0.001549081	0.005839721	Down	0.013682559	0.122450818	0.19005851	0.215740329	0.063757873	0.023665589	0.047422255	0.01575387	0.002068884	0.021232235
Erc2	86.41141245	0.264957725	-4.199128151	0.462462585	-1.112591443	2.68E-05	0.000181875	Down	0.926052238	1.145254702	1.124195509	1.095759622	0.704938563	0.447844157	0.30158922	0.583680571	0.395363492	0.253592373
Erf	956.852074	0.229911058	8.431734469	3.833199263	1.938548996	3.41E-17	2.71E-15	Up	5.10223077	4.856926479	3.376415847	7.050642486	4.218652084	11.40116551	16.25678935	23.11753766	11.72314173	20.68871317
Erp27	40.79671382	0.615226613	9.538777781	58.42483878	5.868509943	1.45E-21	2.07E-19	Up	0.03071891	0.091638694	0.034136246	0	0.068708982	2.550333759	2.613314854	1.81898939	2.313150553	2.002089344
Esam	191.3865125	0.20471192	6.203540984	2.411513332	1.269938786	5.52E-10	1.29E-08	Up	4.64329407	3.753331124	4.194449846	3.394286643	2.311645892	6.980716441	7.079098129	6.592839072	7.174942597	10.15255835
Esco2	14.71468386	0.564278705	-2.827005887	0.330971932	-1.595219222	0.004698546	0.015058258	Down	0.421481665	0.266707903	0.447080028	0.400429814	0.771322912	0.054223284	0.126764451	0.018907283	0.156429453	0.303238644
Esd	2721.50521	0.200671348	-5.318906638	0.477194009	-1.067352163	1.04E-07	1.40E-06	Down	116.8124002	85.41152112	93.27172933	98.10042384	97.15589523	38.66848834	53.14700839	37.1136956	38.00745798	31.2502062
Esm1	22.21563798	0.577815775	5.34570884	8.508087637	3.088834894	9.01E-08	1.23E-06	Up	0.02640979	0.183829342	0.352173087	0.058104764	0.059070775	1.171039	0.399418672	0.912233703	1.174034992	1.229460476
Esrrb	13.86831638	0.458634752	4.156560546	3.748577198	1.906343113	3.23E-05	0.000213605	Up	0.064971482	0.086141683	0.060166049	0.095296798	0.036330427	0.10215981	0.204712777	0.203047779	0.275074015	0.332709408
Esrrg	28.32624362	0.5172227	-3.506640285	0.284457701	-1.813713955	0.000453802	0.00207021	Down	0.105455294	0.264652992	0.290176613	0.325925173	0.219023859	0.023687959	0.132907827	0.084250238	0.022779234	0.032728549
Etnppl	6361.993495	0.509930247	4.503477106	4.912506087	2.296459195	6.69E-06	5.41E-05	Up	18.39065842	17.35259709	52.36294221	43.22657758	107.9092011	64.62005619	234.8916019	275.2508844	290.9618849	137.2303971
Ets2	2093.187952	0.456642813	5.792247981	6.254906903	2.644988412	6.95E-09	1.25E-07	Up	8.777660601	11.39961994	10.58722818	9.157701365	8.960609669	104.5745072	16.15114155	29.17871777	71.14636284	29.41832697
Eva1c	12.15581214	0.557070499	5.137303324	7.269419309	2.861840124	2.79E-07	3.33E-06	Up	0.016723815	0.033259612	0.111505571	0.055191653	0.056109232	0.252443319	0.395201684	0.561160874	0.257931438	0.217993227
Exd1	48.43771457	0.471529853	-2.40356832	0.455854646	-1.133354217	0.016235933	0.042222265	Down	0.643459978	0.630702329	0.674182391	0.434819242	0.92521728	0.190789616	0.564781275	0.15422172	0.258526583	0.085586077
Exog	25.40086899	0.36987104	-5.37549933	0.252045914	-1.988241528	7.64E-08	1.06E-06	Down	0.591462682	0.717241384	0.721383118	0.333257234	0.806661299	0.163317713	0.122723981	0.113895509	0.091613936	0.201471848
F13a1	83.16486508	0.705786559	4.513499819	9.098113965	3.185567506	6.38E-06	5.22E-05	Up	0.034157311	0.237757138	0.607314474	0.087675301	0.076399656	2.835795471	0.365918844	0.640487121	1.146582784	3.000049909
F3	52.34320275	0.456435346	-5.203173905	0.192788048	-2.374912479	1.96E-07	2.44E-06	Down	1.983563872	1.236438504	2.631911874	6.741530934	1.688570854	0.474819844	0.559686479	0.40904637	0.456604641	0.413468345
F830016B08Rik	1762.252013	0.50291134	-6.754695395	0.094928631	-3.397012911	1.43E-11	4.55E-10	Down	78.75456669	53.73022766	9.370700424	63.5128855	12.29347446	4.131681077	2.751846652	2.947425857	3.255958474	4.825279586
Fabp1	30565.03071	0.598445793	-9.580191793	0.018798672	-5.73322547	9.69E-22	1.43E-19	Down	4789.872847	6593.979673	6236.444725	8803.122186	8855.215793	52.6024451	218.2998082	17.77114739	212.3761352	32.72343529
Fabp12	2.845415535	1.085623759	2.446622992	6.30332063	2.65611205	0.014420159	0.038266562	Up	0.014493682	0.014412209	0.016106037	0.015943935	0	0.150411125	0.0274001	0.014303814	0.039447546	0.094461835
Fabp2	632.450474	0.536589167	-6.210287173	0.099278641	-3.332372823	5.29E-10	1.24E-08	Down	109.583168	58.94757941	42.14754585	79.64790336	68.48512635	3.094997596	15.9943896	4.032815718	5.117089301	1.339666001
Fabp4	177.3912198	0.223789824	4.87362383	2.129725392	1.090667421	1.10E-06	1.12E-05	Up	8.819897357	5.338454855	11.00844843	6.960435901	7.576489672	13.0240708	12.32418034	11.353508	15.71352961	19.57762302
Fabp5	853.4715126	0.748097606	-3.352590687	0.175791221	-2.508065068	0.00080059	0.003365109	Down	130.9526806	20.57271062	234.1799515	26.99045559	61.26562943	15.39493659	23.19192772	2.990802842	15.33307751	9.441482399
Fabp7	125.251228	0.352831829	4.174458645	2.775758163	1.472881879	2.99E-05	0.00019972	Up	9.912613158	4.131197418	4.130754601	3.608099975	4.483216014	14.30280236	7.991911601	16.32857283	6.348052291	19.54435564
Fads1	6169.861062	0.284131026	-3.595690918	0.492553606	-1.02164735	0.000323532	0.001545811	Down	153.0027457	118.4517835	158.8263545	137.4553922	153.7505278	71.28937518	77.51378455	30.82890585	66.81052676	48.53416331
Fads2	6652.901548	0.359834318	-5.343387515	0.263754168	-1.922734203	9.12E-08	1.24E-06	Down	300.434528	220.3024057	164.75207	256.3054217	149.5239816	47.47702666	65.23044834	26.03910114	69.93953509	28.87070095
Fahd1	329.0017642	0.277071575	-4.970975078	0.384934292	-1.377315893	6.66E-07	7.21E-06	Down	13.65797214	13.42418948	26.23138835	17.49975502	31.51998928	5.846801218	5.447615062	10.67416243	4.90626163	7.571064798
Fahd2a	166.4793841	0.253158318	-3.954679665	0.499598118	-1.001160053	7.66E-05	0.000446215	Down	10.35101147	11.74379714	7.550108115	14.39645714	10.70912415	4.301951258	4.870559002	7.650308963	3.144057918	3.990840818
Fam102a	318.4211507	0.190980437	-10.0732282	0.263561304	-1.923789526	7.26E-24	1.36E-21	Down	7.954951911	6.050544221	5.971325598	9.431883065	6.672315101	1.689849708	1.332072401	1.481762474	1.696715304	1.949742972
Fam102b	135.0637559	0.422321196	4.937275891	4.243092888	2.085116262	7.92E-07	8.45E-06	Up	0.574683886	0.474596938	0.790150533	0.439316651	0.468406798	2.61896938	0.801013237	1.316954273	0.972052465	4.552608914
Fam107a	366.8449457	0.598294555	11.55165715	120.3667889	6.911293575	7.24E-31	2.47E-28	Up	0.096339616	0.207562482	0.053528477	0.105979462	0.053870703	2.151050251	23.87403434	15.67195122	5.273297124	8.371847433
Fam110c	30.67329341	0.462481485	3.824046205	3.407114818	1.768550566	0.000131279	0.000715792	Up	0.166411351	0.351636319	0.184923846	0.70936777	0.162842862	0.510240421	0.688183787	1.313850814	0.717127817	1.549396483
Fam114a1	373.1283739	0.328436741	-4.495749281	0.35934232	-1.476569241	6.93E-06	5.59E-05	Down	19.30426692	7.603391025	12.47342378	8.28716983	8.846194106	5.24155343	2.777138118	2.750833373	3.553962134	2.595199704
Fam117b	271.085774	0.223270716	6.169118157	2.597967582	1.377383429	6.87E-10	1.56E-08	Up	1.585704115	1.696546749	1.460986932	1.921016582	1.537670771	4.554269173	2.9503184	2.723772813	2.968265054	5.158028805
Fam131c	26.38897275	0.42848639	-4.186834239	0.288371104	-1.794001487	2.83E-05	0.000190742	Down	2.054211353	0.945677852	1.733186076	1.129878978	2.637671947	0.107666643	0.431495274	0.525596569	0.379633093	0.708371337
Fam13a	840.758732	0.413670498	4.544810296	3.680888224	1.880053941	5.50E-06	4.59E-05	Up	8.396301581	5.210149673	3.939162209	6.091214605	1.634931275	7.176773026	10.67581425	23.42893362	23.35696563	15.79158213
Fam149a	269.6692426	0.358727879	-6.658646493	0.190962051	-2.388642132	2.76E-11	8.23E-10	Down	1.975243251	2.830376038	7.361625037	4.524064707	8.405578456	0.640279107	0.813857431	1.059656145	0.744373677	0.867667682
Fam151b	48.15633017	0.370503776	-2.816696516	0.485116551	-1.043596694	0.004852035	0.015467143	Down	2.208740682	2.715456171	2.945343462	3.843422186	2.470145049	0.454644393	2.125756426	1.624946319	0.692238349	1.084325467
Fam161b	4.654740841	0.780988618	-3.515667049	0.149095028	-2.74569595	0.000438651	0.002011336	Down	0.097924987	0.178519968	0.10881869	0.125677378	0.200776409	0.015397522	0.01542715	0.032214054	0.014806837	0.015195741
Fam177a2	5.825504842	0.858233751	2.662941737	4.875081969	2.285426476	0.007746082	0.022749255	Up	0.028754744	0.014296554	0.015976788	0.047447962	0.0482368	0.298408195	0.013590109	0.099323193	0.143480278	0.066931281
Fam180a	13.00768258	0.401885672	3.856113668	2.92759672	1.549716834	0.000115204	0.000637358	Up	0.29021444	0.324655963	0.282187024	0.159626805	0.24342098	0.650266205	0.651517468	0.572825224	0.493674053	0.945728944
Fam184a	7.254177043	0.680339151	-3.32614722	0.208351562	-2.262908176	0.000880554	0.003647719	Down	0.112725367	0.235392595	0.125265544	0.136405268	0.113459769	0.021269643	0.042621142	0.011124866	0.051134225	0
Fam189b	16.7521135	0.407375093	-3.094689724	0.417341555	-1.260699516	0.001970189	0.007168826	Down	0.476463727	0.284271249	0.300031933	0.314483521	0.6571856	0.194787235	0.105087258	0.156740674	0.100861783	0.177447324
Fam20a	608.0636695	0.201762342	5.662276298	2.207531657	1.142434127	1.49E-08	2.45E-07	Up	6.41261745	6.484648125	11.35327465	9.086857393	11.66896345	13.0635527	15.4516403	18.57822975	17.68991607	20.66420387
Fam214b	396.4787604	0.190836826	7.985661853	2.875790065	1.523958362	1.40E-15	8.82E-14	Up	3.195771846	3.04226138	3.147348883	3.632173653	3.811128173	5.658444359	9.1482411	7.174764806	8.491839925	11.30960139
Fam222a	555.8899708	0.62024441	6.328827715	15.19389668	3.925420011	2.47E-10	6.07E-09	Up	0.887217068	0.336851385	2.2048664	0.301670553	2.36328566	22.18877238	15.04969795	9.488260042	23.98646036	3.424377734
Fam234b	1124.520674	0.170440707	8.498103147	2.729095182	1.448422712	1.93E-17	1.59E-15	Up	8.89457281	7.368478516	8.516110765	6.638109471	8.152152044	14.93825933	18.43496832	22.33222524	20.92369142	15.6976135
Fam241b	11.56075077	0.514626184	-3.757113423	0.261791663	-1.933508943	0.000171885	0.000899538	Down	0.860879764	0.311287477	0.579787069	0.487858954	0.379271001	0.09844578	0.197270425	0.154473124	0.023667292	0.121444593
Fam25c	156.5636297	0.505849281	-3.441954111	0.299139429	-1.741110013	0.000577528	0.002543929	Down	27.9538008	12.80109622	22.88891837	20.23084754	36.71243784	6.419593888	7.648801443	0.725989585	9.093138231	5.736165912
Fam47e	183.1223826	0.366556765	-9.921150481	0.08039977	-3.636664821	3.37E-23	5.75E-21	Down	8.116461774	11.09163638	8.555526808	8.826562511	5.964915078	0.765729362	0.657602402	0.572152543	0.715315496	0.151138937
Fam53b	337.9361669	0.247893097	8.229967434	4.112888934	2.040152113	1.87E-16	1.35E-14	Up	1.917456377	1.047728953	1.687734294	0.866700435	1.326972313	5.471720257	4.127388856	4.150027455	5.347930269	4.666461259
Fam71e1	16.53092254	0.504026885	4.267217405	4.440715956	2.150792295	1.98E-05	0.000139777	Up	0.068163707	0.040668326	0.136343888	0.074984241	0.137215582	0.30867609	0.231952541	0.75343249	0.160785382	0.330016887
Fam71f2	4.631645466	0.937426989	3.30315068	8.55319004	3.096462595	0.00095605	0.003898475	Up	0.01923789	0.076518998	0	0	0	0.108897332	0.072737917	0.151886979	0.174532958	0.250763944
Fam72a	17.26238191	0.44262708	-2.620387181	0.447557724	-1.159854327	0.008782999	0.025246055	Down	0.480411859	0.581561648	0.324955498	0.781234835	0.537268583	0.137940716	0.118462411	0.309207674	0.094749276	0.427846697
Fam83a	6.771955793	1.134189278	-4.93133851	0.020716567	-5.593071265	8.17E-07	8.70E-06	Down	0.521959832	0.097317333	0.308138522	0.16149029	0.109450079	0	0	0	0.01479814	0
Fam89a	26.50287275	0.676105603	-3.808710105	0.167811066	-2.575090244	0.000139694	0.000755632	Down	1.173945965	0.40253343	4.903278678	0.623440404	3.123754725	0.343717126	0.114792839	0.599258895	0.22035422	0.188451558
Fancb	8.818426295	0.535599447	-2.75620872	0.359428356	-1.476223866	0.005847567	0.018093238	Down	0.113877715	0.339712747	0.325404219	0.125272442	0.236516684	0.076739552	0.061509774	0.08027565	0.073795643	0.060587121
Fancc	120.7937432	0.199495802	6.916295897	2.602272414	1.379771996	4.64E-12	1.60E-10	Up	0.713355081	0.548898031	0.726653161	0.5605244	0.550848526	1.490211703	1.228178063	1.793549498	1.294362038	1.099058709
Fancg	35.0572393	0.394284738	-2.616389849	0.489166467	-1.031602585	0.008886503	0.025507753	Down	0.598811735	0.93038387	1.455621072	0.576388298	1.234724489	0.370738913	0.300699481	0.295483631	0.662102068	0.331034719
Fasn	8702.106536	0.534713842	-3.108946976	0.315913834	-1.662396981	0.001877554	0.006885967	Down	45.61778674	35.38927004	218.4511954	26.90640677	67.64914926	29.15171876	16.33222434	9.860314835	30.05681688	13.88181066
Fbln7	3.649808248	0.807189471	-2.544847694	0.240786387	-2.054174264	0.010932541	0.030447499	Down	0.074801062	0.092975735	0.187025253	0.144000039	0.104567205	0.017642346	0.035352587	0.055365872	0.016965544	0
Fbxo31	2606.489496	0.391067667	5.455311568	4.387490404	2.13339597	4.89E-08	7.18E-07	Up	23.68130556	16.20025782	5.516023949	12.57154522	7.201295323	35.69465126	37.78433087	96.00158083	38.12538097	47.42707169
Fbxo32	183.9356362	0.338935195	6.899364332	5.057545493	2.338437392	5.22E-12	1.79E-10	Up	0.352328531	0.772358116	0.329235631	0.872061534	0.295519948	2.432537595	2.353959346	2.133693437	1.525578094	3.13875091
Fbxo34	650.1802997	0.31715612	4.003267479	2.411048681	1.26966078	6.25E-05	0.000374554	Up	6.059596813	6.958520405	4.257435484	5.39008259	4.153491838	12.69988095	14.11623325	6.288872	13.21759961	7.680227857
Fbxo40	2.452534298	1.005112823	-2.365421817	0.192440479	-2.3775158	0.018009545	0.046105463	Down	0.049865136	0.0297509	0.033247441	0.043883756	0.066920007	0.009408829	0	0.01968476	0	0.009285528
Fbxo44	71.26899698	0.374343955	2.934666564	2.141430253	1.098574689	0.003339063	0.011255716	Up	0.878415058	0.377183373	1.508571774	0.724732662	1.495889879	0.998232069	1.358698276	2.305186555	1.611970593	3.066977986
Fcamr	16.18339548	0.712662272	4.538355615	9.410783398	3.234314825	5.67E-06	4.71E-05	Up	0.104062773	0.073912723	0	0	0.066502056	0.420752942	0.393458396	0.86561044	0.134870624	0.276826058
Fcer1g	347.6710783	0.442300499	3.563850574	2.982026106	1.576292888	0.000365454	0.001713544	Up	17.55665044	14.5203229	28.98322954	10.21381087	9.817239643	58.44978797	12.9251852	25.90668456	29.09925946	82.43913662
Fcgr3	509.2505935	0.365697339	4.994336318	3.54654807	1.826415502	5.90E-07	6.49E-06	Up	5.32988155	4.978713726	8.031684251	3.686706103	2.777131649	14.13273087	6.144873332	13.40916749	12.36338565	31.14696668
Fcgr4	515.4355814	0.474184174	4.123207564	3.877588671	1.955159773	3.74E-05	0.000242802	Up	12.35204895	13.56389525	13.03491202	8.895746434	3.279562178	50.00842818	8.189780309	31.22103688	21.20312946	63.25302685
Fcna	529.5600134	0.281338446	4.138865612	2.241434	1.164422019	3.49E-05	0.00022847	Up	5.946357537	15.12423346	18.92455818	13.92819443	17.95981738	31.7515962	21.52709916	33.17476295	21.65238338	31.18484859
Fcor	12.58508842	0.547465826	4.012851947	4.584928727	2.196899307	6.00E-05	0.00036178	Up	0.785940402	0.260507484	0.873372643	0.720485372	0.585970944	3.707389127	2.6001661	1.03419271	2.970970817	1.829402392
Fcrl1	10.56740208	0.463059965	3.31145951	2.89468091	1.533404324	0.000928107	0.003805105	Up	0.168942322	0.083996329	0.117335235	0.209077732	0.04723416	0.219154156	0.279460184	0.312617188	0.306540928	0.452226416
Fermt3	193.6597703	0.347111717	3.96751047	2.59758214	1.37716937	7.26E-05	0.000426507	Up	2.980706792	2.452190136	3.479102967	2.005119137	1.702709391	7.242625616	2.57425527	4.253766386	3.910394084	10.54187831
Fes	222.4196917	0.27233961	4.371342674	2.282302081	1.190489757	1.23E-05	9.26E-05	Up	3.705212294	2.195358607	3.520057041	2.977773764	1.846426244	6.447841276	3.59305951	4.262961655	4.876787493	8.740660777
Fez1	3.761316054	0.831469905	2.628253615	4.548257028	2.185313785	0.00858245	0.02477895	Up	0.04323845	0.042995396	0.048048527	0	0.024177859	0.122377033	0.081741676	0.27736815	0.078454909	0.080515543
Ffar4	7.338211717	0.753259078	2.427409711	3.551598262	1.828468401	0.015207071	0.040011408	Up	0.398706306	0.079293017	0.177224217	0.043860129	0	0.188075256	0.30149945	0.393483228	0.723440992	0.519709624
Fgf11	6.023560305	0.92215298	-2.62500085	0.186771683	-2.420652357	0.008664875	0.024976664	Down	0.077138595	0.076704981	0.471459492	0.063642875	0.38820575	0.054581007	0.018228678	0.019032019	0.069982868	0
Fgf21	145.6826157	0.998193778	-5.75589758	0.018639395	-5.745501151	8.62E-09	1.52E-07	Down	21.52386732	12.13024076	2.215864137	52.12936107	3.345046381	0.82995406	0.166310217	0.115759691	0.212830687	0.054605182
Fgfr1	181.8662591	0.282816421	5.366795275	2.863575881	1.517817834	8.01E-08	1.11E-06	Up	1.237901752	1.011131933	1.830056057	0.863263349	0.766368367	2.429587971	1.953678936	2.159764836	3.018246206	4.455902408
Fgl1	29176.73466	0.389627285	3.24866457	2.404552386	1.265768357	0.001159481	0.004573632	Up	1675.183751	922.6230351	544.37011	559.7165467	309.3078408	1684.231393	1606.334342	1700.671562	1909.123929	1293.421564
Fgr	141.9398208	0.488412535	3.316880851	3.07376354	1.620006185	0.000910284	0.003748122	Up	1.700977691	1.67241143	2.145062518	0.988150895	0.769464942	5.030618309	1.083935135	2.866984333	1.664561544	9.235397404
Fh1	6950.255664	0.224049425	6.453600757	2.72437545	1.445925537	1.09E-10	2.90E-09	Up	152.1558787	160.9789394	119.3523654	137.4311721	117.4893285	247.3803857	401.9423429	321.249279	374.7891337	247.1169904
Fibin	61.74392156	0.530507118	7.637280517	16.58298344	4.05163168	2.22E-14	1.14E-12	Up	0.241594053	0.18685022	0.089490092	0.35435762	0.150103722	1.367558908	2.841876401	2.62272071	1.071559818	7.54797221
Fign	61.19860583	0.337170233	-3.913668749	0.400653614	-1.319572605	9.09E-05	0.000517303	Down	0.590611715	0.354591246	0.668697834	0.827459525	0.236786814	0.152441335	0.205401793	0.258444426	0.121318616	0.186757612
Fitm1	74.45719902	0.457654763	-10.16213398	0.039809346	-4.650749014	2.93E-24	5.74E-22	Down	8.16045137	5.93454329	7.782465292	17.48504238	8.24085891	0.631990603	0.115128491	0.180303334	0.331497796	0.340204655
Fiz1	396.6267442	0.180359713	5.767252897	2.056484332	1.04018008	8.06E-09	1.43E-07	Up	4.923805259	5.243240931	4.409910693	5.396275755	5.855832687	6.257225817	8.023271378	13.36308351	8.700747986	10.17800497
Fkbp11	136.4732191	0.405615841	-3.5547362	0.368093119	-1.441857314	0.000378358	0.001765386	Down	20.84209819	11.50088218	13.9616526	9.106447674	8.404285165	6.480484841	4.772599248	2.20175911	3.941529825	1.913201656
Fkbp4	1674.999865	0.363737583	-4.223939456	0.344743312	-1.53640553	2.40E-05	0.000165223	Down	39.12570706	54.72460305	97.3272262	46.4905982	105.7560146	17.27503771	28.5204098	15.42529509	25.37739415	11.75038375
Fkbp5	3385.650436	0.444690716	5.788358103	5.95470117	2.57402911	7.11E-09	1.27E-07	Up	28.44197713	22.77924656	4.624107887	12.89898838	5.901047244	62.92048974	88.53392786	108.749464	60.07859858	70.33722492
Flt1	276.90522	0.179818614	8.617802417	2.927443416	1.549641285	6.83E-18	5.93E-16	Up	0.578165649	0.753337744	0.69565499	0.614085888	0.410251177	1.482139416	1.375689998	1.684229122	1.555509798	1.577803198
Flt4	513.9163369	0.277718756	5.493781814	2.879316236	1.525726249	3.93E-08	5.95E-07	Up	3.519390601	2.610517877	3.667796148	2.731008503	1.265873863	7.196953004	4.999009591	5.397674745	6.946749507	9.334390724
Flvcr1	165.8519832	0.229687509	4.554312294	2.064895322	1.046068647	5.26E-06	4.40E-05	Up	1.646074959	1.430703669	1.219462132	1.52910564	1.336348225	2.15112674	2.051536625	2.394649948	1.869487463	4.563746491
Fmn2	48.93172597	0.416341484	6.086263205	5.791607595	2.533963857	1.16E-09	2.49E-08	Up	0.065487311	0.035815555	0.061856601	0.032418019	0.062252072	0.12047594	0.29093666	0.410396836	0.101001097	0.414615649
Fmnl2	358.8283085	0.268299923	4.416311081	2.273469928	1.184895921	1.00E-05	7.78E-05	Up	1.804541862	1.953900173	2.727192785	1.323404179	1.784905572	4.237220093	2.372860536	3.253114773	2.735850117	6.384548306
Fmo2	1783.285299	0.457375028	6.736480826	8.462583148	3.081098104	1.62E-11	5.05E-10	Up	8.510754724	7.433988127	2.213466081	5.790997659	2.27101268	22.56252211	32.58238168	92.78760617	22.36583363	30.54014181
Fmo3	9587.100538	0.53800047	16.988972	564.2047196	9.140074924	9.91E-65	1.58E-61	Up	1.464428015	1.806761864	0.150679525	0.924810521	0.545914336	498.1625528	619.6782014	491.356167	587.478841	148.6441849
Fmo6	1.1472284	1.460238704	2.506234621	12.63803967	3.659700794	0.012202462	0.033342692	Up	0	0	0	0	0	0.081152968	0.054206083	0.056594955	0.07803975	0.026696493
Fn3k	108.5572334	0.288538975	-3.484373516	0.498139748	-1.005377561	0.000493291	0.002226957	Down	2.230257681	1.685467877	2.09598746	1.892638032	2.137893072	0.553074174	1.16850927	0.968458111	1.063713902	0.474631552
Fn3krp	92.02916284	0.305597285	-4.334670512	0.399242293	-1.324663538	1.46E-05	0.000107323	Down	3.1413424	1.763712844	4.416933444	3.103049274	3.035144612	1.108840765	0.666584658	1.476281244	0.504070524	1.651412825
Fndc3b	1602.477292	0.281926868	5.309394142	2.822279479	1.496860859	1.10E-07	1.47E-06	Up	8.655647603	7.524675835	6.384938909	5.840109774	5.258192805	25.02882239	11.1562132	14.22735368	17.05563013	12.46416246
Fndc5	4.246011649	0.85919629	-2.685629376	0.202012603	-2.307482796	0.007239334	0.021548072	Down	0.211910396	0.057468873	0.085630709	0.211922163	0.172356351	0.036349474	0	0	0.052432534	0.035873124
Folh1	2.634205654	1.542862334	3.156798566	29.25285648	4.870505603	0.001595115	0.005986486	Up	0	0	0	0	0	0.015979801	0	0.041790343	0.099884057	0.047311169
Fosl2	1193.274875	0.4561407	5.690967175	6.045584176	2.595881752	1.26E-08	2.13E-07	Up	2.713849286	3.010570315	2.396913105	2.78694853	3.456078308	26.03238835	6.413117052	12.59419172	22.00946872	4.352467186
Foxa1	245.6877011	0.312406529	-6.499808483	0.244756214	-2.030582607	8.04E-11	2.21E-09	Down	3.382092175	3.857335324	4.62287128	3.661074932	7.576809508	1.15193533	0.623037762	0.938419222	1.294002293	0.774660562
Foxf1	45.49390648	0.395666253	4.41420923	3.35556017	1.746553627	1.01E-05	7.84E-05	Up	0.4122541	0.432710987	0.483566324	0.655062329	0.614725807	1.6421568	0.90925396	0.904118988	2.555745485	1.215477581
Foxj2	275.5682161	0.160895745	6.721157782	2.116096891	1.081405687	1.80E-11	5.58E-10	Up	1.916693277	2.335577168	2.019111647	2.291295831	2.069191631	2.999832223	3.361669249	4.668824101	3.156139403	5.560001398
Foxo1	1325.571251	0.244281941	5.017305117	2.338586887	1.225637031	5.24E-07	5.83E-06	Up	10.35368894	11.39964232	6.658732301	8.495498413	5.97411731	14.17533232	20.47180315	16.33901541	19.38545615	15.34940659
Foxo3	1700.928633	0.181630345	9.990700411	3.517655893	1.814614361	1.67E-23	2.96E-21	Up	6.161995091	7.120102876	4.965111251	8.425952757	6.662473227	18.28942219	20.45178673	24.22817753	19.9115541	18.1411739
Foxp1	514.6622395	0.29256521	5.851565716	3.276066295	1.711964552	4.87E-09	9.12E-08	Up	0.713585236	0.601474845	1.028380763	0.680731213	0.648405891	1.325393939	1.715261391	1.661559701	3.436729577	1.907536467
Foxq1	521.5205955	0.484212375	3.053535382	2.786703711	1.47855962	0.002261621	0.008051369	Up	4.966329496	6.768183031	4.155598512	4.701455813	8.71837923	10.90142342	33.57141865	11.03273983	9.262570421	3.960772404
Fpr1	137.8470834	0.569025788	2.520460668	2.702336097	1.434207118	0.011720134	0.032260817	Up	2.392870703	3.214303978	6.997543475	1.847230826	2.769963933	11.60434281	1.904710811	6.753129873	1.828123902	19.15226208
Fpr2	148.0563372	0.667134096	3.802472301	5.802839074	2.53675892	0.000143259	0.000771425	Up	1.885610101	2.855129859	3.762151499	1.084286011	0.623046266	14.75708697	0.972196143	5.878779085	3.92681649	27.21217238
Fras1	51.73042737	0.39947336	-3.362072094	0.394184175	-1.343058237	0.000773599	0.003273746	Down	0.154871647	0.212801489	0.369233591	0.192051505	0.214139047	0.116888142	0.111789741	0.033347524	0.043428833	0.070786854
Frat1	110.4807037	0.233751331	5.501008593	2.438287218	1.285868078	3.78E-08	5.74E-07	Up	0.913623146	1.267656921	1.699969399	2.103574737	1.473221516	3.267343501	2.249365828	4.025992738	2.679374691	3.461914244
Frmd4b	1872.04391	0.294306575	5.97775391	3.385320158	1.759292279	2.26E-09	4.60E-08	Up	6.350346637	6.135450358	12.39706945	7.486101289	7.821698059	26.87085699	25.17044656	19.97867923	27.71632998	12.60817797
Fst	460.1362101	0.821847085	3.228682036	6.29184408	2.653482919	0.001243621	0.004852898	Up	0.562968845	0.386071909	7.03256788	1.217245053	4.472303925	14.26699055	7.541741069	16.62950067	26.15368144	4.862037033
Fut1	5.807399327	1.28957115	-3.691140869	0.036906308	-4.759988774	0.00022325	0.001127584	Down	0.505481578	0.293206754	0	0.324368689	0.141326325	0	0.019908453	0	0.01910795	0
Fzd7	214.7575349	0.381507843	-3.513184116	0.394936525	-1.340307295	0.000442771	0.002027632	Down	2.575457022	1.619274215	6.224452427	5.081901399	4.133111752	0.675537848	1.277258314	2.154191802	0.6705782	2.075326216
Fzd8	304.1559863	0.311780506	6.876608848	4.419835218	2.143992583	6.13E-12	2.09E-10	Up	1.576891781	1.749588814	2.619247863	2.994600768	1.262306803	8.127447915	9.131554209	7.338873791	8.674027219	4.219107107
G0s2	388.9318875	0.399626038	-9.519491549	0.071583124	-3.804236688	1.74E-21	2.44E-19	Down	25.03572907	32.69106249	65.81824647	103.5680202	35.88255286	3.418596854	2.241932743	5.13661314	3.287451457	1.901594705
Gab2	156.4917115	0.384486671	4.327338965	3.168509091	1.663804155	1.51E-05	0.000110391	Up	0.868964732	0.891657106	1.068359967	0.650835255	0.310151065	2.616399783	1.127216766	1.341111086	1.46768332	3.873168847
Gabrb3	11.26412243	0.765122335	-5.080672449	0.067576434	-3.887335969	3.76E-07	4.35E-06	Down	0.08770979	0.281031762	0.259912266	0.096486127	0.381462046	0.009194204	0.009211895	0.009617865	0.026524477	0.009073716
Gadd45a	266.7953126	0.96171416	2.588243181	5.614471076	2.489150117	0.009646685	0.027431504	Up	1.406644968	3.203560984	3.176678928	10.93159963	1.319392092	31.25030181	3.817299562	3.985528605	45.90052822	2.746096402
Gadd45b	555.6675516	0.524413606	7.533492496	15.4621171	3.950665964	4.94E-14	2.41E-12	Up	3.246401535	4.754981779	1.706273042	5.067299965	1.177496115	27.56470172	24.13442368	46.80252996	91.50177091	15.72573178
Gadd45g	3353.238244	0.496320579	7.253823348	12.12759693	3.600221805	4.05E-13	1.67E-11	Up	37.35192062	10.72876334	19.12640306	12.99939565	61.76816748	258.2080492	334.0775324	371.9219121	386.1811332	101.1739062
Gadd45gip1	334.4167262	0.168224451	-6.362967475	0.476184739	-1.070406711	1.98E-10	4.92E-09	Down	14.15720097	13.53617317	16.62195024	16.17277753	18.4117883	5.499650214	7.720381136	7.23875255	6.131371008	5.546866216
Gale	163.1261446	0.642694072	-3.95712801	0.171559068	-2.543222713	7.59E-05	0.000442027	Down	9.386276102	2.861933756	16.3083925	2.966435386	8.496305123	1.516648698	1.470548788	0.179124881	1.928939559	0.289698082
Galm	1516.872147	0.331208292	-4.310784809	0.3717056	-1.427767673	1.63E-05	0.000118204	Down	46.43107628	58.66479545	52.79019774	62.4331782	59.65765744	18.00209213	28.32451353	16.89543843	16.97246413	6.98034716
Galnt15	42.72588915	0.509542905	4.639788066	5.148567518	2.364171088	3.49E-06	3.09E-05	Up	0.237730502	0.398915152	0.231154807	0.245173193	0	1.359706617	0.786495756	0.938464867	0.67399231	1.217382951
Galnt18	38.09591419	0.321311826	6.155277549	3.938819941	1.977763467	7.49E-10	1.69E-08	Up	0.322905747	0.342496661	0.502358528	0.402578183	0.240747752	1.50288167	0.874976529	0.913536894	1.406167397	1.322842288
Galnt6	57.55720366	0.409893659	5.437361315	4.687244079	2.228739922	5.41E-08	7.88E-07	Up	0.288445877	0.268319653	0.24815547	0.112593191	0.104059172	0.816383359	0.404579531	0.835636026	0.531818211	1.680675972
Gamt	894.7426985	0.379737587	-6.811921713	0.166461135	-2.586742713	9.63E-12	3.16E-10	Down	76.12596483	99.26039201	102.7645996	106.9790033	62.53260194	10.01424492	22.55007077	5.978552259	15.66103103	7.237558499
Garem1	1403.132792	0.162315562	9.505980912	2.913934875	1.542968634	1.98E-21	2.73E-19	Up	10.95003564	9.953205016	8.19384105	9.414302029	6.648926419	21.64708055	19.03252311	24.95943995	19.383923	29.41792261
Gask1a	53.76127609	1.183666518	-5.172533211	0.014352498	-6.122554376	2.31E-07	2.80E-06	Down	0.48762984	0.161629587	5.252032878	0.412632775	1.216529501	0	0.023637367	0.012339535	0	0.05820701
Gata2	26.33273965	0.2997821	4.162739281	2.374978947	1.247914725	3.14E-05	0.000208505	Up	0.2153347	0.32942193	0.386544886	0.273324603	0.203770391	0.484441025	0.422744401	0.604846974	0.631160731	0.740272343
Gata3	16.57019303	0.601921926	3.318011571	3.992199767	1.997183914	0.000906607	0.003736202	Up	0.086916727	0.086428148	0.225366893	0.015935618	0.113403871	0.314331932	0.191700648	0.200148928	0.709685423	0.310212696
Gata6	215.4407725	0.245242466	5.506454338	2.549857175	1.35041644	3.66E-08	5.58E-07	Up	2.080644642	1.585081789	2.479920951	3.156378939	1.838992799	3.055217191	4.456829086	5.414983038	6.332709566	4.921147704
Gatb	382.0794394	0.257591665	-5.209550553	0.394490702	-1.341936799	1.89E-07	2.37E-06	Down	9.917819362	8.046876609	7.84257291	8.617482393	8.326732035	1.93915129	3.817832369	2.978924654	3.638239791	1.886973648
Gbp10	2953.379869	1.102788569	-7.447936904	0.003368916	-8.213499678	9.48E-14	4.38E-12	Down	81.54651475	214.1164764	5.737985649	189.8895563	1.707753187	0.445559237	0.178566639	0.046609025	0.271362142	0.498349677
Gbp6	2956.34391	1.150861924	-4.208963234	0.034820108	-4.843935525	2.57E-05	0.000174883	Down	55.92191555	162.512309	5.812218889	136.8676211	1.549150446	1.32937786	0.338627769	0.553896805	1.538389258	8.082987582
Gbp7	2212.35059	1.053571476	-2.728234027	0.136371157	-2.874389552	0.006367442	0.019408439	Down	56.67587446	71.81943884	4.786409353	71.23654945	1.425216415	2.935840696	0.952482454	1.784175577	2.643963215	18.00966715
Gbp8	257.5836754	0.596419701	-3.249106705	0.26100851	-1.937831251	0.00115768	0.004569808	Down	13.25903873	4.331326359	5.351382638	4.426312159	1.185688216	1.156896405	0.362225794	0.5168585	1.19363604	3.330062128
Gbp9	634.3461611	0.860916274	-2.694574137	0.200294856	-2.319802726	0.007047865	0.021096509	Down	26.20231891	12.38131852	3.263420275	14.09010951	0.798880001	1.928177896	0.656466849	0.802894162	1.278143701	5.560930116
Gcat	889.694082	0.292300451	-4.14013589	0.432219604	-1.210163586	3.47E-05	0.000227313	Down	19.71970318	19.53464851	31.20124012	27.95241227	28.14589491	7.005143096	14.63682604	7.548877255	10.49390404	5.975351368
Gclc	4864.26938	0.285647399	-7.323891427	0.234547083	-2.092050537	2.41E-13	1.04E-11	Down	106.882815	84.14057452	110.4312924	135.4869147	239.3835835	22.97911737	19.14619299	29.83647443	26.93951297	39.70858649
Gde1	2214.784946	0.330369025	4.646002358	2.897673949	1.53489527	3.38E-06	3.01E-05	Up	52.27060533	58.8395935	22.64485616	48.11051676	40.01388244	111.2381619	135.177865	75.28165378	141.5072817	78.32761626
Gdf10	120.0551586	0.284701992	3.562921883	2.020021932	1.014370957	0.00036675	0.001718495	Up	1.291622987	0.885767226	1.781764238	0.930911012	1.560709565	2.395086352	1.824329571	1.860772823	2.990126074	1.810787249
Gdf6	7.389716888	0.524839407	-2.379689776	0.420752873	-1.248954972	0.017327218	0.044601701	Down	0.125797935	0.109454447	0.227162609	0.207578119	0.228614938	0.074175773	0.044591103	0.077593734	0.028532087	0.102485208
Gem	75.62123271	0.598539677	4.412644762	6.238256926	2.641142972	1.02E-05	7.89E-05	Up	0.154098835	0.191540763	0.527994991	0.183644641	0.416479695	2.762240629	0.424844095	0.557627144	2.737826888	0.872811759
Get1	54.79068441	0.291246453	-3.697632147	0.47403903	-1.076922247	0.00021762	0.001101864	Down	2.064428587	1.655503193	1.825402348	1.391901717	2.035675237	0.795809401	0.650462168	1.00773854	0.261806413	1.033395436
Gfm2	574.9903613	0.194101088	-6.264572967	0.430486402	-1.215960427	3.74E-10	8.93E-09	Down	5.587905411	4.775939331	6.438695465	5.217663765	7.075025388	2.045954225	2.100195189	2.409400216	2.450280514	1.62274646
Gfpt2	16.41464136	0.578439152	2.753831413	3.016601046	1.592923908	0.00589021	0.0182016	Up	0.142136375	0.159004568	0.217179036	0.214993204	0.059609328	0.737524542	0.083970876	0.245480163	0.483566843	0.446641045
Gfra1	10050.28643	0.214859042	10.12125944	4.514743746	2.174644104	4.45E-24	8.61E-22	Up	50.64099765	49.37406375	30.27670695	42.02508798	26.32189987	126.4393287	145.5382919	204.0088706	129.9654257	179.21512
Ggcx	806.3938732	0.29295865	-4.883272944	0.370977335	-1.430597048	1.04E-06	1.08E-05	Down	11.62412672	10.31667741	18.68757717	10.27749617	15.47050425	4.587239394	4.986390404	3.076819427	5.15115535	2.575943651
Ggnbp2	1874.884021	0.167636595	7.556419717	2.406159821	1.266732472	4.14E-14	2.03E-12	Up	19.63029582	18.80951799	22.51348703	22.21204546	18.8336266	28.83883188	42.14358619	64.98562908	35.69576395	42.28749077
Ggt5	46.57548126	0.360055141	2.856343567	2.039819062	1.028441186	0.004285511	0.013926472	Up	0.640764213	0.657715954	0.918769385	0.6366656	0.601018207	1.735541944	0.488449867	0.836360535	1.275162346	1.655063363
Ghitm	4692.263509	0.226466185	-4.461689189	0.496401119	-1.010421729	8.13E-06	6.47E-05	Down	152.0724322	108.8220097	86.54348085	124.3882123	98.0986794	41.56720811	60.73614987	41.92787011	53.13967694	42.67648743
Ghr	5269.413618	0.323741773	-4.95126991	0.329207042	-1.602932898	7.37E-07	7.91E-06	Down	61.95673609	97.91345023	141.1407307	99.31331118	130.7560829	31.41778419	43.62100782	17.62774378	31.87426887	20.61348048
Gimap9	153.9282974	0.30084082	-5.387445062	0.325163361	-1.620763388	7.15E-08	9.96E-07	Down	7.027811262	7.946702618	12.58464934	8.437857902	14.77595856	2.841527458	2.998834958	1.624946319	3.461191743	2.953852135
Gimd1	63.70681818	0.38092652	-3.79727422	0.366914938	-1.446482455	0.000146296	0.000785121	Down	1.509015651	1.128719609	1.78076461	0.837349867	1.523327205	0.466149881	0.643767295	0.289941981	0.484613273	0.17406961
Gin1	275.711973	0.185701363	5.900097885	2.137102671	1.09565622	3.63E-09	6.99E-08	Up	1.705353625	2.281958655	1.930160163	2.153918059	1.954273072	2.552355183	4.626960795	4.02053197	3.419026553	3.891074626
Gins2	11.35762538	0.665008803	-2.555021379	0.307975671	-1.69911171	0.010618128	0.029762745	Down	1.337663498	0.744880743	0.297294477	1.118348778	1.495975916	0.454315893	0.151730034	0	0.339801209	0.348726159
Gins3	11.90898841	0.472277954	-2.42182681	0.452573679	-1.143775412	0.015442708	0.040504955	Down	0.506581818	0.228970093	0.690876867	0.303965968	0.360522753	0.108618919	0.108827926	0.227247984	0.083561634	0.300147391
Git1	301.9844612	0.202556938	5.12970714	2.054885161	1.03905777	2.90E-07	3.45E-06	Up	2.987434301	3.424285969	2.714690872	3.804407128	2.847253622	4.526145157	4.103626009	7.421579535	4.165593932	8.467796638
Gja4	216.4349551	0.41287029	4.277555397	3.401274717	1.766075536	1.89E-05	0.000134428	Up	5.764806035	5.273808678	1.757105579	3.478841826	1.142052504	9.727461957	6.974901866	9.102858729	13.17969175	12.11499852
Gjc1	11.39903136	0.442932299	2.572775766	2.203146583	1.139565486	0.010088655	0.028490409	Up	0.076480017	0.121680169	0.118983292	0.08413269	0.188169133	0.303044091	0.231335023	0.241529997	0.138770766	0.199381853
Gjc3	60.75741579	0.415734973	4.841472013	4.035560977	2.012769234	1.29E-06	1.30E-05	Up	0.479591488	0.384593221	0.361026463	0.136149659	0.657462663	0.715178426	0.994402295	2.824584825	1.122844904	1.656483949
Gldn	9.277307163	1.096749729	3.307458276	12.35869038	3.627453968	0.000941467	0.003847771	Up	0	0.011879455	0.013275615	0.052568001	0.01336049	0.50718423	0.079047137	0.153271408	0.162575818	0
Glo1	3776.923017	0.28640352	-5.687830567	0.32330894	-1.629014695	1.29E-08	2.16E-07	Down	113.5989075	145.0151164	202.8433475	170.8200998	256.2638206	43.70081748	67.70694665	41.39169741	54.28361854	34.19863458
Glt1d1	657.4300455	0.247945322	6.751313288	3.190884849	1.673956546	1.47E-11	4.64E-10	Up	9.008771037	12.08636677	7.595613643	13.90573869	5.981007234	20.93752146	22.97827135	39.28867218	22.31379606	30.67517816
Glyat	3547.53679	0.206810575	-6.388914597	0.400175542	-1.321295101	1.67E-10	4.25E-09	Down	226.0596579	225.0418755	183.0349049	290.5146618	239.5377649	83.27644999	70.1317065	93.72470117	89.92851978	60.00067449
Glyctk	2588.637865	0.180564981	-9.431458246	0.307148645	-1.702991078	4.04E-21	5.32E-19	Down	49.72009998	49.72416076	64.1669021	45.9547597	69.56357137	13.80561918	13.99145665	17.84434959	15.49846967	12.11620818
Gm10033	179.2630283	0.248972465	-5.721723186	0.372535154	-1.424551524	1.05E-08	1.82E-07	Down	2.894801094	1.702252884	3.516074754	2.835331388	2.817936806	0.744002916	0.718162553	1.566063247	0.680560671	0.743207261
Gm11992	7.696971236	0.706192388	-3.394215312	0.189863039	-2.396969015	0.000688256	0.002951815	Down	0.485973149	0.276137933	0.411455556	0.305485798	0.1552823	0.043664805	0.153120893	0	0.02099486	0.04309259
Gm12185	102.8659629	1.201574167	-2.877424417	0.091034749	-3.457438848	0.004009359	0.013194789	Down	2.395133679	3.61428881	0.280166447	4.298873342	0.035244706	0.118928163	0.009929751	0.051836782	0.0571829	0.674875435
Gm12250	1539.39341	1.379322823	-3.438839771	0.037336482	-4.743270181	0.000584213	0.002568524	Down	75.66319808	133.899304	2.307013945	112.5616804	0.436767387	1.570769457	0.116577184	0.18257214	0.615393393	9.090590718
Gm13420	5.227681767	0.954689962	-2.785743292	0.158272097	-2.659521157	0.005340515	0.016768818	Down	0.053913401	0.017870114	0.209688562	0.059308034	0.110539091	0.033908925	0.008493543	0	0	0.016732279
Gm13889	29.51407479	0.348814408	2.916684721	2.02424183	1.017381655	0.003537732	0.011843962	Up	0.516249002	0.513347048	1.386391689	0.899183603	1.299030861	2.029348037	1.179286723	1.613372671	1.209928441	1.922643816
Gm14548	14.96064609	0.83196237	2.580696984	4.429189675	2.14704278	0.009860109	0.027960716	Up	0.276692787	0.050024988	0.363377869	0.083012445	0	1.328928856	0.166435753	0.198594977	0.273846006	0.866535771
Gm16867	8.823629286	0.516656722	-3.026334021	0.338311514	-1.563575817	0.002475387	0.008697846	Down	0.139935815	0.109854634	0.130949918	0.08101997	0.065893563	0.020845153	0.020885264	0.036342802	0.053454624	0.020571983
Gm17359	13.68118189	1.10211102	5.024660806	46.45410059	5.537734047	5.04E-07	5.64E-06	Up	0.067293766	0	0	0	0	1.206249063	0.127217912	0.73053435	0.386658173	0.313274077
Gm2004	5.146863316	0.726830287	-2.388397542	0.300209249	-1.73595967	0.016922026	0.043728712	Down	0.095021024	0.177162917	0.145188552	0.039198349	0.053133379	0.011205681	0.044908975	0.023444061	0.010775805	0.044235336
Gm20939	24.17702172	0.466158564	-2.782679494	0.406923674	-1.297169879	0.005391203	0.016892752	Down	0.484496027	0.117505503	0.643446455	0.311985496	0.67399126	0.111484609	0.111699131	0.174932597	0.225136376	0.143030723
Gm21188	7.433084976	1.051686883	2.955521394	8.62355709	3.108283083	0.00312141	0.01060121	Up	0.031079904	0.030905197	0.172686999	0	0.034758209	0.557111114	0.088134177	0.092018266	0.056393581	1.24430757
Gm21885	3.902905376	0.895716325	-3.11854519	0.144252494	-2.793331836	0.001817463	0.006705052	Down	0.680634662	0.270723463	0.378176063	0.52411779	0.685068971	0	0.064336509	0.201515491	0	0.063371455
Gm29797	6.099694703	1.601702334	-3.013966758	0.035219602	-4.827477592	0.002578561	0.009011755	Down	0.108779664	0.030905197	0.0518061	0	0.78205971	0.029321638	0	0	0	0
Gm31255	7.061486893	0.832015277	-3.090845646	0.168213944	-2.571630795	0.001995874	0.007243889	Down	0.00593691	0.01771061	0.075869678	0.048982223	0.049796569	0	0.011223643	0.002929568	0.008079262	0.005527644
Gm32856	11.65671238	0.725932381	-3.49936342	0.171906831	-2.540301221	0.00046637	0.002116763	Down	0.249785421	0.074514396	0.610660371	0.096172727	0.349184394	0.011782722	0.011805395	0.061628304	0.079314966	0.034884939
Gm33989	375.7628596	0.307715317	-4.065080156	0.420189661	-1.250887429	4.80E-05	0.000299922	Down	1.359501954	1.064132947	1.520947973	1.429852897	1.261006564	0.28598326	0.388556871	0.888417934	0.200008925	0.746213627
Gm35315	39.43810037	0.327867904	-6.818223056	0.212351102	-2.235476501	9.22E-12	3.06E-10	Down	0.689079261	0.616685209	1.059268337	0.795930739	0.924758115	0.086679514	0.206259976	0.260686707	0.083354285	0.117622453
Gm35339	29.14885638	0.456026917	-4.456583988	0.244461257	-2.032322256	8.33E-06	6.60E-05	Down	0.248834178	0.659827796	0.396339358	0.15511525	0.621500245	0.078252339	0.062722332	0.098229774	0.097825515	0.108117609
Gm36028	39.66759852	0.497782389	-2.535485452	0.416930839	-1.262120006	0.011229159	0.031128385	Down	2.254925214	2.096016082	2.614721982	2.21092987	5.646629095	1.479901608	0.787710555	0.870803041	1.689965818	0.27384523
Gm3776	4.050823397	1.349770856	-3.586263321	0.03489989	-4.840633714	0.00033545	0.001591611	Down	1.016746699	0	0.423695653	0.90876782	0.426404485	0	0	0	0	0.059166027
Gm38664	7.325125356	0.688566911	-2.677300093	0.278644918	-1.843500256	0.007421813	0.021968014	Down	0.036018021	0.179077777	0.320198877	0.376409219	0.221544138	0.016990197	0.034045779	0.053319274	0.081692064	0.083837723
Gm39743	25.09051288	0.437601144	-2.834108573	0.423311282	-1.240209154	0.004595372	0.014780489	Down	0.585970245	0.557342616	1.500491593	0.5605244	1.70952991	0.264392399	0.505720379	0.402291476	0.254249686	0.355810374
Gm40011	58.23650602	0.387622908	2.799161396	2.121403541	1.085019081	0.005123552	0.016202908	Up	1.604714337	0.953271662	0.440018137	0.756550194	0.442831325	1.042056891	0.984964197	1.851069128	1.682740034	2.289647542
Gm40378	26.350479	0.592962318	3.341338778	3.948454282	1.981287986	0.000833754	0.003483051	Up	0.521990493	0.363339385	0.580059525	0.803909994	0.758898459	1.378888588	2.269675958	0.412121907	4.40418501	1.166415961
Gm46290	13.87443143	0.762529917	2.865150021	4.546519712	2.184762608	0.004168117	0.013604773	Up	0.15868511	0.048551724	0.027128938	0.067139736	0.027302382	0.541251652	0.149995976	0.072279842	0.376523211	0.068190472
Gm46382	4.140342684	0.85927198	-2.969646764	0.170549892	-2.551734256	0.002981424	0.010210521	Down	0.043263711	0.053775644	0.132210646	0.107083629	0.084671946	0	0	0.021348477	0.029437779	0.010070323
Gm46430	136.0484756	0.23395593	-4.342889124	0.49447015	-1.016044662	1.41E-05	0.000103704	Down	1.931549272	2.126113151	2.16938163	2.056646063	1.940667764	0.42877101	0.781083753	1.447523589	0.815273733	0.971326366
Gm46650	33.19298916	0.536890761	5.936347974	9.108227844	3.187170381	2.91E-09	5.77E-08	Up	0.026790371	0.059939497	0.014885338	0.014735522	0	0.116895831	0.174098435	0.224735033	0.148869194	0.296204717
Gm4724	20.03832149	0.443434319	-3.101513819	0.385467821	-1.375317667	0.001925339	0.007032419	Down	0.205841534	0.122810671	0.103972934	0.074107067	0.079524628	0.038839315	0.031838769	0.066483817	0.040744743	0.01742288
Gm4737	6875.633323	0.170045746	10.29710978	3.365870604	1.750979715	7.26E-25	1.53E-22	Up	84.41092546	103.5418297	83.89329129	98.52026448	82.41164786	210.9679775	249.7759085	403.3267569	212.3600542	257.3449102
Gm4841	2123.84705	1.431617836	-5.548641914	0.004062167	-7.94353473	2.88E-08	4.49E-07	Down	217.971164	97.10558731	0.978620509	130.611863	0.131316956	0.203092118	0.018498447	0.057941029	0.426111332	0.911048408
Gm4951	3606.029979	0.416865309	-6.424577922	0.156237897	-2.678183657	1.32E-10	3.45E-09	Down	107.8521201	146.0770424	51.40078225	160.844877	47.84627854	15.48410996	5.609874302	10.56693736	17.47123941	20.29422428
Gm4952	798.9776148	0.365686099	-5.374335315	0.256082449	-1.965319716	7.69E-08	1.06E-06	Down	28.96077221	42.80223767	33.17983744	68.72955801	63.88867786	5.145336905	8.679071099	23.26708633	7.453240699	10.09153996
Gm51579	14.76259076	0.67816637	4.6445079	8.87501195	3.149749062	3.41E-06	3.02E-05	Up	0	0.075619699	0.028169025	0.195198593	0.113396477	0.597875015	1.054284818	0.300203817	0.689926952	0.377625615
Gm51877	5.846237057	0.622078375	-2.410363643	0.353691855	-1.499435099	0.015936627	0.041549478	Down	0.298422744	0.494575402	0.257927364	0.145903665	0.333741063	0.125128994	0.125369771	0.098171129	0.060164376	0.061744606
Gm52310	6.79211744	0.789052866	3.229955147	5.850684271	2.548605366	0.001238096	0.004836609	Up	0	0	0.045223179	0.011192006	0.056890383	0.105582603	0.09616888	0.170692001	0.036920802	0.161034774
Gm5640	2.338919273	1.233260568	2.774119957	10.7124217	3.421212754	0.005535126	0.017256925	Up	0.034326198	0	0	0	0	0.097152842	0.097339787	0.067753045	0.031141944	0.04793984
Gm5785	66.87745539	0.30908765	3.747793299	2.232092201	1.158396622	0.000178397	0.000929547	Up	0.528290518	0.258354529	0.413829462	0.428718569	0.329305985	0.947784328	0.384754999	1.153851371	0.526426565	0.782157717
Gm5936	1.216659071	1.389702752	2.701252904	13.49112354	3.753938596	0.006907879	0.020759857	Up	0	0	0	0	0	0.032820399	0.032883553	0.051499105	0.047341997	0.032390296
Gm6377	45.69994506	0.388414818	3.477022934	2.550052994	1.350527229	0.000507014	0.002280292	Up	0.436228256	0.512644502	0.837306916	0.588940846	0.421330054	1.964214732	0.599769702	1.761192155	0.575653439	1.255392831
Gm6614	3.947409145	1.173070114	-4.610078548	0.023553	-5.407945368	4.03E-06	3.50E-05	Down	0.06887944	0.342461264	0.153083919	0.227314773	0.179739744	0	0	0	0	0
Gm6710	4.881920596	0.761094525	-2.331513927	0.292295093	-1.774502484	0.019726277	0.049719933	Down	0.116527225	0.275196471	0.097117755	0.048070149	0.048869331	0.027483748	0.027536633	0.043125266	0.026429407	0.027123581
Gm9949	7.535538087	0.698056024	4.787451241	10.13946184	3.341909177	1.69E-06	1.64E-05	Up	0.029605431	0.009813004	0.021932599	0.010855927	0	0.074481544	0.102609188	0.165566388	0.143248515	0.156199152
Gmppb	220.9452821	0.367097433	-3.536171983	0.406655869	-1.298119659	0.00040597	0.001880139	Down	13.58849988	14.02200697	8.262350468	8.672764717	9.712984035	6.682000206	1.78731501	3.226108361	4.186857339	2.715355334
Gna14	31.64272513	0.425785282	-5.359874966	0.205590303	-2.282155873	8.33E-08	1.15E-06	Down	0.3437558	0.378777358	0.825939558	0.521237059	0.602634554	0.105181197	0.158075385	0.027506966	0.05900195	0.112453061
Gnai1	22.7372978	0.326357611	3.202708756	2.063693015	1.045228378	0.001361416	0.00523763	Up	0.156548104	0.380522049	0.367255977	0.325290233	0.175075565	0.410254982	0.509695065	0.600822887	0.410297304	0.583025329
Gnat1	296.6380172	0.591419835	2.676668756	2.995994541	1.583034995	0.007435811	0.021995816	Up	10.1268438	4.008648607	1.700155228	3.232512597	0.461705134	16.77095101	5.096059188	7.741296459	9.407753817	10.62711875
Gnat2	14.7170482	0.455097991	-4.241489956	0.262375778	-1.930293557	2.22E-05	0.000154223	Down	0.822222274	0.580232523	1.002112386	0.437658736	0.533921949	0.200182488	0.175496725	0.209406738	0.120314386	0.049389788
Gngt1	10.01851585	0.650032049	-3.425639229	0.213635708	-2.226775287	0.000613354	0.002681134	Down	0.257393458	0.255946591	1.144109168	0.408992314	0.54372793	0.080944026	0.135166302	0.056449242	0.155677647	0.026627759
Gnl2	775.5288454	0.116601945	10.68208901	2.371093179	1.245552359	1.23E-26	3.05E-24	Up	6.123803994	4.788936676	5.236427469	5.423500429	4.410934333	10.03694832	9.114406973	13.0193092	8.926837316	12.3117083
Gnmt	21600.08474	0.188069122	5.424814211	2.028256404	1.020240043	5.80E-08	8.38E-07	Up	625.791337	901.3013686	1003.999401	922.1408503	725.3729771	1316.443106	1649.53424	2000.433347	1060.191627	1299.091256
Golga1	260.6768109	0.134687377	-8.16365824	0.466664712	-1.099541718	3.25E-16	2.28E-14	Down	3.951651304	3.78580335	4.425650513	3.666056575	4.130861114	1.216741741	1.336115004	1.893938647	1.553845885	2.084583012
Got1	31625.06342	0.19971092	21.07223756	18.48593286	4.208355943	1.43E-98	1.02E-94	Up	145.4343634	88.82571012	85.32004794	81.61131762	74.78902618	1131.873226	1494.373179	1754.789848	1365.877877	1903.134598
Gp1bb	2.056405559	1.277445649	2.526508064	9.366283687	3.227476735	0.011520274	0.031806168	Up	0	0	0.059202238	0	0	0.07539247	0.050358361	0.052577663	0.096666983	0.198411924
Gpat2	10.9893888	0.806422783	-2.872885613	0.200717678	-2.316760411	0.004067414	0.013339888	Down	0.055080782	0.164313481	0.938526724	0.302961122	0.410663934	0.155894181	0.034709813	0.01811974	0.016657079	0.085472905
Gpat4	4492.648755	0.20990545	5.847231673	2.341390866	1.227365795	5.00E-09	9.33E-08	Up	25.78033557	33.9416474	22.87692893	36.40847625	24.61327978	42.74726216	75.83129916	59.3823342	52.16131087	60.08600879
Gpc1	53.55705259	0.292279221	-4.289803495	0.419336285	-1.253820423	1.79E-05	0.000128509	Down	0.904988827	0.411161973	0.641544694	0.703745903	0.549671859	0.264969741	0.19173527	0.26947991	0.261882794	0.15254014
Gpc2	2.895225699	1.197872866	-3.081907117	0.077388719	-3.69173291	0.00205679	0.00744236	Down	0.06804262	0.033830068	0.151224094	0.056138278	0.190238653	0	0.016079201	0	0.015432669	0
Gpc3	40.20242673	0.495016269	4.158424757	4.165494895	2.05848791	3.20E-05	0.000211991	Up	0.269254153	0.584161338	0.272006758	0.457757476	0.465367845	1.962895609	1.110591628	0.33819788	1.332419526	2.620880289
Gpcpd1	12741.28605	0.442574756	8.290369504	12.72071853	3.669108259	1.13E-16	8.30E-15	Up	40.85031344	24.51173135	8.368587586	30.48837368	5.741221817	208.176305	274.5570812	276.8481299	176.0191886	284.0442019
Gpd1	3802.497918	0.358260066	-3.161783086	0.456048568	-1.132740619	0.001568063	0.005901964	Down	76.02479974	98.88856631	120.9661689	133.4180289	134.5927928	54.60753631	66.06416779	25.09451239	45.14720383	21.03189438
Gpd2	876.3642117	0.290061224	-3.502185118	0.494537524	-1.015848101	0.000461459	0.002099125	Down	9.776351225	14.10719838	9.677634481	17.60496471	8.325707543	5.715959334	6.718332679	3.85376717	4.706586822	3.810108587
Gpihbp1	251.8380064	0.218193247	6.498858391	2.67216115	1.418007015	8.09E-11	2.22E-09	Up	11.8484882	9.23806902	14.43834952	8.442516596	6.55008975	20.83208164	25.70840128	19.26732358	21.31550922	27.89265805
Gpm6b	27.88663025	0.446369987	3.409879048	2.872023726	1.522067668	0.000649917	0.002813503	Up	0.082928963	0.12744251	0.19268653	0.124400352	0.067449893	0.384074845	0.106892748	0.193446118	0.287265092	0.491350283
Gpnmb	52.83230802	1.114235486	2.679102304	7.918081174	2.985150858	0.007381984	0.021881763	Up	0.087166814	0.028892277	0.774909758	0.07990735	0.016247167	1.699535188	0.164787628	0.344099693	0.461304807	4.017315973
Gpr12	5.998172063	1.186670927	-4.046778983	0.03584225	-4.802194968	5.19E-05	0.00032058	Down	0.133109139	0.033090226	0.277344219	0.201338752	0.409372151	0.031394707	0	0	0	0
Gpr137b	48.76751619	0.366269192	4.510303273	3.142657689	1.651985137	6.47E-06	5.28E-05	Up	0.370618226	0.403633457	0.882530984	0.27180179	0.355269323	1.831507561	0.900833795	0.957950985	0.89663465	1.478868664
Gpr137c	11.55666827	0.692153875	4.200626171	7.503063061	2.907479684	2.66E-05	0.000180761	Up	0.024084904	0.071848551	0.013382119	0.066237163	0	0.159056533	0.136596509	0.439733717	0.087402715	0.392430348
Gpr35	76.00343468	0.509810612	2.35967441	2.302158325	1.202987054	0.018290981	0.046693651	Up	0.242481405	0.200931968	0.615900209	0.17782957	0.232439202	1.17105195	0.180088724	0.27918903	0.481877878	0.682672627
Gpr55	40.90386022	0.539221631	5.700348151	8.419596117	3.07375103	1.20E-08	2.03E-07	Up	0.039096008	0.023325744	0.095579567	0.129023989	0.087446037	1.158165467	0.27346866	0.370404935	0.375974412	0.414970172
Gpr65	105.674778	0.448305543	2.456603479	2.145492647	1.101308956	0.01402574	0.037390666	Up	1.759061767	0.977479408	4.19696166	0.825252738	1.880456359	4.490539825	1.295959647	3.599684267	2.675451242	5.660042055
Gpr84	5.779492808	0.948570171	2.821521293	6.392635943	2.676410935	0.004779646	0.015270358	Up	0.063185197	0.094245028	0.035107129	0.034753788	0.035331581	0.834549179	0.05972536	0.062357467	0.143309628	0.323562107
Gprc5b	19.36564978	0.344602756	5.875136181	4.068756997	2.024588119	4.22E-09	8.01E-08	Up	0.073643918	0.097639932	0.150033518	0.081012808	0.109812897	0.324229272	0.324853164	0.375509088	0.367468055	0.388547549
Gpt2	13934.74003	0.329875645	5.095666885	3.206359967	1.680936401	3.48E-07	4.05E-06	Up	75.16177314	70.51173981	37.47596062	71.96004677	30.64166026	89.94837008	117.437608	260.017554	111.9991228	244.7792772
Gpx1	18910.13348	0.160346105	-6.800164432	0.469637697	-1.090379879	1.04E-11	3.40E-10	Down	1312.592301	1612.751169	1567.553846	1830.122887	1914.081249	570.974172	729.736004	652.9701539	687.8639164	670.9804719
Gpx3	316.9481995	0.326521426	8.984036789	7.639512126	2.933480508	2.61E-19	2.71E-17	Up	2.505812457	2.013861314	5.721724362	2.001328466	1.689102894	18.81526714	10.4153572	18.63208745	16.75436576	26.30299232
Gpx6	4.741239815	0.949568534	-2.867162572	0.151504509	-2.722567361	0.004141702	0.013529488	Down	0.323323477	0.178614445	0.199606512	0.790390163	0.120529599	0.101677425	0	0.035454213	0.06518456	0
Gramd1b	80.02763922	0.31699619	3.173185845	2.008178936	1.005887825	0.00150776	0.005703456	Up	0.094804133	0.13592594	0.144550898	0.160073539	0.103558519	0.291202703	0.129209348	0.182772655	0.138015517	0.375655301
Grasp	39.6519662	0.250766369	4.74102613	2.279772571	1.188889909	2.13E-06	2.00E-05	Up	0.49423616	0.430025702	0.572101719	0.498382466	0.71394161	1.010264683	1.187398626	0.894229662	0.990191416	1.188761095
Grb10	229.1015723	0.457787968	5.03242872	4.937515634	2.303785316	4.84E-07	5.46E-06	Up	0.900759782	0.379353771	1.130501815	0.664479698	1.398459181	5.48871851	3.716271233	1.066751725	4.835908324	2.900794818
Greb1	1.436376192	1.333409006	2.476258725	9.861900422	3.301865686	0.013276733	0.035699438	Up	0	0	0	0	0.006849682	0.011556631	0.023157738	0.006044576	0.016669938	0.017107777
Greb1l	39.76083544	0.558719615	5.438741249	8.217681516	3.038731419	5.37E-08	7.83E-07	Up	0.065719373	0.013757884	0.034593324	0.038050171	0.01160483	0.143582345	0.091546401	0.197988939	0.160040538	0.615110018
Grhl3	2.971584985	0.888214314	2.640701264	5.082395548	2.34550866	0.008273464	0.024051215	Up	0	0.019780654	0.044210841	0.021882937	0.022246748	0.075068433	0.056409662	0.11779129	0.09023579	0.129648192
Grrp1	13.72093927	0.561399635	5.093641745	7.257982686	2.859568615	3.51E-07	4.09E-06	Up	0	0.049694889	0.148094381	0.073301931	0.0372603	0.408620853	0.188957139	0.427449776	0.347605368	0.527347828
Gsap	476.7657265	0.175457966	-6.395933284	0.459387197	-1.122217445	1.60E-10	4.09E-09	Down	3.967929509	2.74575309	5.79388963	3.864876909	3.747111284	1.609632272	1.352783033	1.844428773	1.41040655	1.677371215
Gsta1	36.15701696	0.78983178	-6.13213669	0.034834087	-4.843356439	8.67E-10	1.91E-08	Down	7.289194068	0.833865999	1.290278748	6.812226852	8.22401032	0	0.121947948	0.063661108	0.351133554	0.180178075
Gsta2	210.4644134	0.482898688	-4.144092518	0.249796152	-2.001176841	3.41E-05	0.000223654	Down	26.39287467	11.29655179	8.352377771	36.60780222	22.32985142	3.031275738	2.494767789	12.11757615	2.290348412	3.792860167
Gsta3	18912.06127	0.280372796	-5.984518189	0.312538083	-1.677896099	2.17E-09	4.43E-08	Down	835.7545586	979.9339004	1105.326129	1082.356797	1327.997094	361.2874207	397.8942345	265.687914	210.4225988	168.2038605
Gsta4	588.9924702	0.419435435	-7.075092872	0.12784391	-2.967544658	1.49E-12	5.56E-11	Down	57.27903024	42.14130037	54.30955647	98.9161738	77.09004377	2.570662857	14.63165343	10.24153052	4.260334937	4.696102676
Gstm1	21234.05946	0.280370263	-4.97140157	0.38055235	-1.393833164	6.65E-07	7.20E-06	Down	1541.012355	1125.789619	1095.005962	1952.799764	1901.563825	692.1930067	588.2257985	476.6906073	286.3029613	428.6030753
Gstm3	883.8986569	0.411307121	-5.072154149	0.235498028	-2.086213118	3.93E-07	4.51E-06	Down	75.40843154	41.25987746	60.74275247	83.86881306	98.44019358	24.06286773	18.08187768	4.468882642	9.348127544	14.71314377
Gstm4	634.2807892	0.287099384	-7.25604148	0.235989563	-2.08320504	3.99E-13	1.66E-11	Down	33.05052287	14.50496344	29.79600975	24.38419076	37.46228914	7.244254942	5.496496852	4.291784065	5.906741944	4.534844337
Gstm6	832.9279928	0.246547442	-8.181385059	0.247054364	-2.017099558	2.81E-16	2.00E-14	Down	49.45604545	39.52595885	57.99624319	47.59938709	54.35358296	12.54321914	13.53655996	6.577465636	9.829470661	8.973866061
Gstp-ps	2008.476221	0.256227074	-8.140206938	0.23557504	-2.085741408	3.95E-16	2.73E-14	Down	34.54609976	28.08795691	51.03685053	39.34182214	69.22797889	9.056550212	5.752782871	11.93831314	8.470045821	10.10621511
Gstp1	12493.30138	0.258700789	-7.980751333	0.239048181	-2.064626666	1.45E-15	9.10E-14	Down	1239.343505	985.9311886	1793.14986	1512.401059	2664.761149	355.4456003	239.4895434	416.4696823	316.9546673	360.1011406
Gstp2	64.24822881	0.391647419	-7.085847212	0.146081585	-2.775153774	1.38E-12	5.17E-11	Down	7.754890671	11.53022751	3.611179085	10.80574764	10.65500889	1.184523973	0.907555442	1.166217311	1.541112096	0.756412479
Gstp3	185.860196	0.358327557	-3.676339293	0.401275873	-1.317333679	0.000236605	0.001184181	Down	30.61065583	14.46985827	13.85119174	11.2883061	13.29138686	4.320901398	10.13803702	4.577220345	4.786302213	4.588146292
Gstt1	1918.608115	0.334640925	-3.83434035	0.410903863	-1.2831272	0.000125902	0.000689093	Down	127.0938042	147.172136	128.9907502	209.6603171	139.9679576	45.18044314	95.16273652	39.61176504	50.11004707	28.68090818
Gstt2	784.8036627	0.491198464	-4.399206003	0.223619324	-2.160883233	1.09E-05	8.30E-05	Down	57.28449382	54.1031156	15.25904114	76.48696184	20.48750766	5.090417089	5.985877823	22.25650094	6.302122157	5.354611493
Gstt3	1035.167199	0.285999723	5.906395172	3.224839554	1.689227384	3.50E-09	6.77E-08	Up	10.4247535	14.43647941	15.93681251	25.65691961	12.21839519	35.89497036	64.96909496	45.59934421	35.61333909	33.47786978
Gtf2a2	804.6723273	0.254538177	6.275702341	3.025987089	1.597405832	3.48E-10	8.35E-09	Up	10.30561724	7.676900472	7.390349399	7.159057221	6.181382091	29.97522298	14.84791631	16.20611517	18.84482497	19.14058013
Gtpbp8	80.6971736	0.254476955	-4.105230783	0.484750191	-1.044686628	4.04E-05	0.000259536	Down	5.451758373	4.828178577	6.389551392	5.200755148	3.429547733	1.647475782	1.288308999	3.446780305	2.163887457	2.101755141
Guca1b	6.650418672	1.05414212	-4.714884066	0.031903137	-4.970157884	2.42E-06	2.25E-05	Down	0.193270326	0.182068967	0.180859585	0.078329692	0.079631949	0	0.009615127	0	0	0.009470899
Gucy2c	90.62806864	0.7132163	2.689454688	3.779414944	1.918162921	0.007156886	0.021369248	Up	1.763839826	0.336753576	0.219526593	0.496724875	0.094684329	3.527796767	0.560198387	0.696293364	2.905995927	1.261246527
Gzmb	42.07645172	0.715156132	2.710486952	3.832860162	1.938421364	0.006718449	0.020284167	Up	0.404059307	0.584418905	1.918493169	0.161632697	0.492959683	2.079276441	0.590261944	1.377555634	0.599853155	7.626704365
H1f2	853.5981653	0.535636497	3.211879812	3.295277707	1.720400052	0.001318695	0.005095897	Up	15.78096057	12.18815703	62.48449207	15.00040607	62.11292005	29.77638583	80.08750683	95.6378624	174.5150717	80.59800223
H2-Ob	10.32522588	0.676374157	-2.41166107	0.322822889	-1.631185222	0.015880036	0.041447183	Down	0.22769985	0.113209948	0.548232549	0.563588421	0.190986088	0.125310681	0.017935973	0.018726414	0.12050347	0.159002381
H2-Q6	45.15293014	0.44010572	2.672161328	2.259546872	1.176033484	0.007536441	0.022242978	Up	0.968124752	0.684011393	1.274002296	0.64460306	0.313413817	1.321961994	0.457556533	2.363462423	1.06322596	2.56183469
H2-T-ps	46.50713428	0.746220818	-2.493190076	0.275386485	-1.860470338	0.012660105	0.03433781	Down	6.290775105	0.685524736	4.69231705	5.45087149	0.337308332	0.812998702	0.16291262	0.382707465	1.759072869	0.762227343
H2-T23	4021.400489	0.396215089	-2.794303755	0.464211667	-1.107145312	0.00520116	0.016408503	Down	545.2345669	204.1785261	149.6329831	262.110062	98.85245286	83.94782608	65.81258537	105.587385	127.7099666	118.8530925
H2ac18	3.286407864	0.930139536	-2.60475106	0.18649619	-2.422781941	0.009194103	0.026269653	Down	0.599350235	0.198660383	0.666025181	0.769208844	0.781997195	0.188481174	0	0.098583118	0.181250594	0
H2ax	132.7132008	0.238193704	-5.405827491	0.409622233	-1.287634073	6.45E-08	9.13E-07	Down	7.130933951	9.643555095	7.109155064	7.127254859	10.4356997	2.268135153	2.657668987	2.975864863	2.181124166	4.89415472
H2bc21	26.19360263	0.579348619	-2.680662021	0.340791713	-1.553037839	0.007347669	0.021807113	Down	0.624744527	0.579817181	1.828177106	0.320719998	1.141182258	0.235760478	0.059053534	0.534352289	0.094465064	0.445952559
H2bc23	5.516611625	0.744317612	-2.842855021	0.230687692	-2.11598706	0.00447114	0.014439254	Down	0.05107107	0.355487913	0.283762453	0.224725185	0.314134308	0.072272781	0.048274567	0.025201018	0.069500228	0.023775222
H2bc4	751.8956084	0.369356169	-3.649105516	0.392885374	-1.347819635	0.000263155	0.001298914	Down	40.68612408	63.21917528	107.9672138	66.93849008	142.6831678	26.46967265	40.08613399	16.07541666	31.76896712	23.98486775
H3f3b	6060.911694	0.371202861	5.242905819	3.853532718	1.94618164	1.58E-07	2.03E-06	Up	57.78753557	58.17387058	63.69386509	52.69011849	45.36208473	164.0948444	91.18684751	101.8402056	360.2402897	167.5759514
Habp4	1006.977835	0.174827928	-6.296486064	0.466257355	-1.100801612	3.04E-10	7.36E-09	Down	34.89897886	26.35519809	35.58361258	28.91821149	36.07727456	11.69611223	13.00705272	19.26007662	10.38374555	10.89821162
Hadh	3475.637894	0.280015893	-5.092106778	0.372194636	-1.425870829	3.54E-07	4.12E-06	Down	159.510024	188.7122619	143.8254512	213.3448607	146.6545412	50.23039086	85.4826147	41.39256602	52.89437394	36.85391963
Hadha	5041.53027	0.214507982	-5.18332487	0.46269565	-1.11186456	2.18E-07	2.68E-06	Down	137.8270155	170.6442954	118.8009747	181.1319326	153.7271902	53.80610099	73.9928605	57.45595442	66.00858331	48.83615282
Hadhb	2032.914701	0.204202321	-5.724464587	0.444745232	-1.168948956	1.04E-08	1.79E-07	Down	39.14783698	40.13827849	26.57317135	45.08036948	32.55266969	10.57507003	16.61088254	17.30724193	13.39515835	12.61356011
Hal	6271.937813	0.435054659	2.77269904	2.307412013	1.206275635	0.005559351	0.017317378	Up	40.55444926	30.9958861	173.9051888	62.90190276	112.0091058	83.42872016	119.6725823	318.5071391	140.7442201	184.2115069
Hamp	24530.51913	0.269781575	5.849989096	2.986010573	1.578219274	4.92E-09	9.18E-08	Up	1238.387174	1855.212686	1186.751051	2039.624342	2728.695357	4775.663739	4511.138202	5975.474002	2753.370199	5805.747083
Hao1	2779.793357	0.464282044	-3.320933302	0.343444836	-1.541849701	0.00089717	0.003704768	Down	88.77059333	111.6800333	139.2844992	106.415654	169.0120412	24.5332075	67.60907845	12.66975268	52.6475357	14.93479993
Haus8	49.8131553	0.403909531	-4.009222393	0.325479112	-1.619363135	6.09E-05	0.000366307	Down	3.983438457	2.371582062	1.832659513	0.893151716	1.248500905	0.526610717	0.551606948	0.475756994	0.552445848	0.803187601
Havcr2	30.30074836	0.608946707	2.527120194	2.90569146	1.538881519	0.011500214	0.031763023	Up	0.570684065	0.324272068	0.520925383	0.22420976	0.091174929	1.961310886	0.288983074	0.362062329	0.499253929	1.100640089
Hba-a1	381.8795755	0.518335468	-7.274204158	0.073277901	-3.770478014	3.48E-13	1.46E-11	Down	80.37869202	74.39422658	157.1112496	41.31435835	36.88996325	0.562408941	7.513215274	6.569621312	5.678752949	3.977777509
Hba-a2	137.2403666	0.565481565	-7.953695117	0.044265669	-4.497667959	1.81E-15	1.10E-13	Down	26.93137165	25.89712761	63.5819421	14.32473368	12.79768868	0.093068857	1.39871914	0.681501768	2.058465891	1.010341357
Hbb-bs	1170.90973	0.571809805	-6.997787638	0.062439224	-4.001403586	2.60E-12	9.39E-11	Down	211.2945629	182.0176796	449.1240228	114.2583814	103.1327201	1.475993418	18.48541962	5.832911623	19.39806824	8.901755616
Hbb-bt	182.0025883	0.487080764	-9.377250207	0.042174706	-4.567478194	6.77E-21	8.59E-19	Down	35.35151613	26.03586222	73.96403453	21.14155681	14.2958308	0.332684231	1.916615253	0.69602811	1.519627994	1.559541341
Hbegf	54.12081756	0.516801382	4.569848608	5.139770985	2.361704078	4.88E-06	4.13E-05	Up	0.280622089	0.325552089	0.415786667	1.080455032	0.156916851	2.470968349	0.994710159	1.638596702	3.203594705	1.241066583
Hcrtr2	5.332302656	1.066043698	-3.093346791	0.101697573	-3.297642852	0.001979127	0.007197694	Down	0.056414209	0.084145637	0.438830202	0.093088613	0.094636242	0	0	0.055675179	0.012795243	0
Hdac11	653.1615248	0.285441095	-4.605801119	0.402013285	-1.314684916	4.11E-06	3.57E-05	Down	17.42852975	22.62962846	20.72648713	25.94767296	23.61903016	4.739082287	9.351892274	13.88087518	5.865021179	4.941328806
Hdgfl3	17.2047868	0.374956078	2.801223915	2.071012029	1.050335933	0.005090918	0.016113931	Up	0.106230468	0.062137249	0.076384076	0.09623765	0.041930414	0.106116088	0.094506916	0.209677685	0.096376047	0.191996687
Hdhd3	130.1964814	0.422313494	-8.872155485	0.074488887	-3.746830979	7.17E-19	7.04E-17	Down	9.384839596	5.507460153	22.79532168	10.43672624	20.24548548	1.064405225	0.533226693	0.961617783	1.163150163	0.52522824
Hebp2	5.963823204	0.685875871	-2.931584572	0.248152153	-2.010703123	0.003372375	0.0113487	Down	0.203548963	0.144574834	0.45238569	0.511808667	0.227638974	0.054866771	0.082458521	0.086092482	0	0.108295513
Heca	1256.877897	0.191707754	5.436082824	2.059278893	1.042139231	5.45E-08	7.93E-07	Up	8.366978043	11.76377082	7.508828517	10.38092471	8.966338763	12.09025501	18.96116185	19.2846175	13.01969606	21.52657283
Hectd2	96.28779984	0.295299063	4.364828865	2.443467428	1.288929873	1.27E-05	9.50E-05	Up	0.263088154	0.14481942	0.308017398	0.335925848	0.383542815	0.673698231	0.457397644	0.672286498	0.7160487	0.433040066
Hecw2	124.6457727	0.302195566	7.644676689	4.959474969	2.310187399	2.09E-14	1.08E-12	Up	0.258169657	0.281562145	0.157326686	0.119097777	0.121077817	0.801405333	0.708483019	0.784910242	0.555329642	1.25226329
Hells	26.44556694	0.296930633	-3.67216554	0.469638166	-1.09037844	0.000240504	0.001201678	Down	0.171625097	0.161179222	0.196015308	0.199286872	0.207931664	0.040478961	0.067594753	0.070573666	0.077852186	0.124284207
Heph	28.49941833	0.331312751	3.354943108	2.160754896	1.11153543	0.000793813	0.003339562	Up	0.112315042	0.130297643	0.27042074	0.226514579	0.188411284	0.309053222	0.291953746	0.249398343	0.322671263	0.540291317
Herc6	682.0557141	0.532876762	-3.30134806	0.295409543	-1.759211664	0.000962214	0.003915811	Down	18.44312353	16.6969555	3.893200424	18.58723968	2.07082287	3.096818165	2.307193272	1.661290809	3.913419715	4.104367133
Hes6	543.3028511	0.350423848	-4.547925124	0.331320317	-1.593701422	5.42E-06	4.53E-05	Down	17.12509244	21.59565052	59.94506669	26.58818227	49.18542372	8.33517376	12.39805565	8.37355471	11.36988658	7.754854262
Hgsnat	1334.521777	0.172841292	6.183364059	2.097601516	1.068740633	6.27E-10	1.45E-08	Up	22.09981876	20.69746057	17.67001185	20.70780922	15.74269231	30.08128578	34.95986847	51.12942212	24.0559252	37.83268792
Hhat	9.083343253	0.649554399	-4.640353902	0.123778934	-3.01416229	3.48E-06	3.08E-05	Down	0.256905642	0.143697103	0.481756289	0.300275141	0.251396612	0.060592965	0.01517739	0.03169252	0	0.044849183
Hibadh	3480.493041	0.198177577	-5.837443209	0.448490598	-1.156850352	5.30E-09	9.81E-08	Down	146.4405494	162.0200304	182.6990805	182.9391306	163.2344733	58.83417015	84.16729239	76.46525073	55.12422181	45.53798232
Hic2	59.07272856	0.260369003	4.289302303	2.168656206	1.116801363	1.79E-05	0.000128735	Up	0.18399362	0.383343399	0.369978967	0.424085033	0.411538514	0.677806726	0.662547301	0.795507754	0.60411146	0.554717671
Hif3a	16.67574607	0.599379828	5.846353758	11.34658709	3.504186513	5.02E-09	9.36E-08	Up	0.045270851	0.037513644	0	0.02490035	0	0.156602481	0.23535573	0.320190896	0.102678301	0.302075483
Hikeshi	168.138988	0.2952535	-3.439749555	0.494623231	-1.015598094	0.000582253	0.002560804	Down	9.467009391	8.23245441	8.127347386	7.351262516	12.04060616	2.521817631	4.59713604	4.873010971	4.883831172	2.17767365
Hilpda	187.4943341	0.481168146	6.962763816	10.19832386	3.350260154	3.34E-12	1.18E-10	Up	2.309973117	1.947446541	1.897308623	1.16007265	1.797118844	22.59831332	10.49022493	16.45357588	24.00931237	3.085834632
Hip1	243.3086546	0.298251802	4.730904281	2.659215556	1.411000727	2.24E-06	2.09E-05	Up	0.310632556	0.278432828	0.542092574	0.211766909	0.254430804	0.831710577	0.409418298	0.734024681	0.529895095	1.175206156
Hipk3	3570.956442	0.223729787	6.37611867	2.687989815	1.426527672	1.82E-10	4.54E-09	Up	18.20211553	20.33925122	11.18783716	16.7717693	10.92796339	36.81891863	35.93040872	37.32377625	25.61389776	45.97232657
Hivep2	371.9247849	0.291909662	4.045440878	2.267186823	1.180903278	5.22E-05	0.000322278	Up	0.846667241	1.624803621	0.835338606	0.931385678	0.60617396	2.426168123	1.398666	2.092844173	1.826992557	1.720265512
Hlf	608.6642708	0.212425916	-4.867218281	0.488380228	-1.033923299	1.13E-06	1.16E-05	Down	8.706439304	7.92286643	6.765218905	11.90257849	6.264630259	3.220270198	3.120391123	5.029913526	3.096733077	3.099706064
Hmgb2	147.631484	0.366263628	3.079015335	2.1851485	1.127731327	0.00207686	0.007496052	Up	3.551963213	1.304430641	2.9154736	1.687276209	0.835093765	3.484299142	2.308259302	3.505432267	4.5956773	5.242514181
Hmgcs2	28487.38125	0.329774119	-4.588908103	0.35030825	-1.513303129	4.46E-06	3.80E-05	Down	694.6351559	931.5254122	565.5265509	897.5569669	750.521689	170.8733473	401.7241964	228.3010234	221.6965482	117.1584688
Hmox1	2750.117238	0.552281756	4.1509193	4.89896506	2.292477002	3.31E-05	0.000217858	Up	27.84037618	49.23525322	20.95133781	64.81881397	14.62175973	82.2871013	40.83964052	77.48833247	334.8733527	197.4274966
Hmox2	1324.57389	0.125680654	8.642402137	2.123115348	1.086182755	5.50E-18	4.84E-16	Up	29.81574391	30.68199252	32.34994773	36.19342605	25.76785995	49.04380302	47.36285993	71.26249755	47.13194032	71.5711707
Hnf4a	19497.03064	0.225013724	5.22135521	2.257735653	1.174876578	1.78E-07	2.25E-06	Up	136.0095033	178.6211865	127.2792076	178.3373017	148.9168554	197.6070661	289.8879234	461.0722728	189.940152	409.3851338
Hnrnpa1	1595.351275	0.168464922	6.326878584	2.093413206	1.065857105	2.50E-10	6.13E-09	Up	43.52505869	26.12039424	34.79528493	30.17451555	24.87685828	56.9692041	48.66833733	73.54904176	45.5288545	64.05845373
Hnrnpdl	1267.869345	0.180831748	5.900308443	2.09501865	1.066963087	3.63E-09	6.99E-08	Up	16.74247387	14.69244773	10.89450783	15.89616561	10.54845742	19.50669773	25.63442111	28.69005159	19.88247241	32.15721417
Hp	260643.1005	0.457709282	3.574869627	3.108569877	1.636251009	0.000350402	0.001653793	Up	11942.21073	7290.287791	4062.764169	2581.479912	2426.744859	19528.66699	12721.05281	7072.487166	18391.79745	16356.81927
Hps4	296.4417227	0.194039438	6.111516104	2.275013569	1.18587515	9.87E-10	2.15E-08	Up	2.611716722	1.880145611	3.567358975	2.259532475	3.149001825	3.644615635	5.670310789	6.457182159	4.96101919	5.623250498
Hpx	312558.8074	0.459552908	3.640226851	3.188497686	1.672876834	0.000272398	0.001339921	Up	13710.4471	6075.631574	5691.723093	2422.295968	2566.14493	18095.71022	14293.80576	8174.204675	22533.67023	18197.06889
Hrg	32469.27376	0.259686423	4.786309494	2.366802942	1.242939593	1.70E-06	1.65E-05	Up	770.5226376	831.2435362	531.623319	669.219665	529.8371539	1628.041133	829.036483	2183.40051	948.3730189	1336.093558
Hs1bp3	159.485057	0.279992802	-4.616959937	0.408181995	-1.292715547	3.89E-06	3.40E-05	Down	4.178056989	2.42349985	3.625432636	3.021521939	2.711221028	0.705611899	0.572889206	1.641693884	1.427280041	1.296679736
Hs3st6	8.898789521	0.931206395	-4.680016371	0.048763275	-4.358061173	2.87E-06	2.61E-05	Down	0.354320819	0.17616455	0.524983166	0.747067874	0.924594238	0.05571267	0	0	0.053575401	0
Hsd17b11	2365.866277	0.235382047	-4.306147441	0.495312248	-1.0135898	1.66E-05	0.000120281	Down	68.09263054	129.0485689	96.26461662	146.6116066	119.4732329	35.52809112	51.5098013	68.2329793	40.80837382	45.74561198
Hsd17b12	2066.736229	0.297427994	-4.209198417	0.419885118	-1.25193344	2.56E-05	0.000174784	Down	90.33143403	78.95232463	115.2478287	89.30351546	105.5480561	39.06326135	43.19215295	16.06513494	40.11285571	28.315979
Hsd17b2	1527.652569	0.293369688	-4.747446695	0.380836337	-1.392756956	2.06E-06	1.95E-05	Down	68.08821656	47.62271833	134.2456264	74.04354967	126.5094033	34.95519438	26.45985171	40.55957252	19.60268788	25.30249384
Hsd17b4	5844.756312	0.210401374	-5.212448267	0.467582785	-1.096706279	1.86E-07	2.34E-06	Down	143.4105598	183.4748871	170.2368631	197.854675	198.2061449	67.19013388	90.01993158	78.57437999	69.51058152	50.0740707
Hsd17b6	1964.173247	0.376330608	-5.072198605	0.266309613	-1.908823587	3.93E-07	4.51E-06	Down	73.76269266	179.8534515	86.34371618	148.3733405	93.05247997	13.47746813	30.62966769	26.37450932	43.24361719	17.61551533
Hsd3b2	352.8544468	0.497786604	-8.131163042	0.060472204	-4.047584033	4.25E-16	2.93E-14	Down	5.089156928	7.307652866	18.27254662	14.06669635	22.10833674	0.537324101	1.146181625	1.16043059	0.433370589	0.171058907
Hsd3b3	1638.562207	0.397929789	-7.710919342	0.119211514	-3.068404504	1.25E-14	6.65E-13	Down	28.14887859	29.91186383	79.60459385	39.85947954	61.51456171	3.463272219	6.616761226	9.152480949	3.12816117	2.144827852
Hsd3b5	1383.622451	0.861957615	-11.60957544	0.000971861	-10.00696195	3.68E-31	1.29E-28	Down	10.92132741	48.25110858	142.4476035	87.17846105	232.0248034	0.163029765	0.130674777	0.068216818	0.031355112	0.032178661
Hsd3b7	3902.311048	0.313189824	-4.115427405	0.409260126	-1.288909984	3.86E-05	0.000249442	Down	118.8594694	88.32115979	254.8582933	127.3649932	231.4733431	54.99726641	64.70400361	46.17449125	68.96444041	44.71904151
Hsdl2	1442.6531	0.328926199	-4.168883005	0.386554881	-1.371254841	3.06E-05	0.000203529	Down	36.05622882	43.91963206	29.95344695	57.68152522	50.6539327	11.47917522	20.63623889	14.22972562	17.72899326	6.938177962
Hsp90aa1	3488.563506	0.379473346	-3.295014065	0.420340388	-1.250370013	0.000984168	0.003993593	Down	76.29413042	80.74854494	117.1565558	39.74531012	204.3406099	33.07494092	31.09390275	31.56029564	50.81198224	38.7016816
Hspa1a	64.5364544	1.015694253	-2.755935864	0.143668112	-2.799188217	0.005852447	0.018100521	Down	1.647534825	3.375238491	1.32348106	1.048128542	4.550803649	0.187268643	0	0.078359133	0.126059205	1.238257402
Hspa1b	484.5928541	0.796252851	-6.171750042	0.033163186	-4.914273564	6.75E-10	1.54E-08	Down	12.036915	24.42985411	11.61886064	9.632043307	41.29072407	0.335644055	0.224193274	0.214567384	0.125520874	2.208303528
Hspa2	186.507144	0.445679166	4.968665608	4.640984059	2.214430742	6.74E-07	7.29E-06	Up	2.150431794	2.254980654	0.564828113	1.225814184	0.721480592	8.410201142	3.252288681	6.077383771	6.367184708	3.25810921
Hspb1	175.9288831	0.509448488	-3.649358752	0.275636663	-1.859160297	0.000262896	0.001298082	Down	9.410396046	11.86506289	18.04389815	6.901340284	45.32936247	2.785263326	2.732484841	3.217106669	7.644640214	5.096665092
Hspb7	7.527608548	0.721299817	3.395386234	5.460721085	2.449091471	0.000685318	0.00294186	Up	0.08025981	0.059856488	0	0.110363366	0	0.246087775	0.379325085	0.178218903	0.109221817	0.280226378
Hspbap1	85.99892127	0.432011885	3.150049197	2.568380041	1.360858693	0.00163243	0.006107333	Up	0.795874393	0.292209453	0.884411745	0.390612352	0.87637277	0.73929829	0.891179798	2.06633345	0.699828681	3.112242588
Hsph1	1070.910953	0.461222068	-4.872573634	0.210612287	-2.24733849	1.10E-06	1.13E-05	Down	11.70763835	19.9143318	13.98268375	5.395692358	31.22606154	2.272831805	2.432841589	2.770971636	5.432653543	1.670182443
Htra3	26.37815222	0.326197252	5.081019942	3.15450742	1.657414744	3.75E-07	4.34E-06	Up	0.231657095	0.12957463	0.241338634	0.127418477	0.275265808	0.546379211	0.355829871	0.600133726	0.47287694	0.768387157
Hykk	788.8370024	0.410305008	-3.849361116	0.334618208	-1.579412143	0.000118426	0.00065342	Down	22.42052992	9.599621645	11.51398265	17.02531078	9.640100466	1.571008867	5.946342547	7.948469153	2.764755284	2.290164672
Hyls1	20.55712084	0.364170878	-4.00529989	0.363842612	-1.458613578	6.19E-05	0.000371815	Down	1.284547754	1.277327017	1.089368028	0.892472203	0.982919003	0.159457597	0.447340404	0.233527386	0.337348944	0.566524612
Icam1	1373.953951	0.44967422	3.343238974	2.8350386	1.503368378	0.000828066	0.003462314	Up	18.34084593	34.88960453	9.91516882	12.11511391	7.086223707	45.78958858	13.60848245	48.98429491	39.04701867	60.41992435
Idh1	5792.319027	0.354382371	-3.964173865	0.377661773	-1.404833334	7.37E-05	0.000431102	Down	209.2651749	179.9313863	239.9116678	215.819827	199.5613219	96.97240429	94.98412145	33.76864023	64.71032785	33.02469014
Idnk	386.157549	0.270763644	-4.572500634	0.423940312	-1.238066936	4.82E-06	4.09E-05	Down	21.36381486	22.03617277	12.84095569	23.83868202	9.872252193	5.609915379	7.474965047	6.594405393	6.840709495	6.164237995
Ido2	765.7307684	0.449804293	-4.779905428	0.225309183	-2.150021983	1.75E-06	1.70E-05	Down	8.565423281	4.683465124	18.3109302	5.846069678	10.56580003	2.352820277	1.943662683	1.316315825	2.533563647	0.56917792
Idua	131.9432824	0.235733245	4.376531486	2.044423342	1.031693968	1.21E-05	9.08E-05	Up	1.527987997	1.229176578	1.869674398	1.699766418	1.804826734	2.10562894	2.109680657	4.845840216	1.978124718	3.628569221
Ier2	562.0469404	0.38807132	4.072387075	2.990479082	1.580376626	4.65E-05	0.000292192	Up	5.802119816	6.277511478	16.99078956	13.56822598	13.83461228	21.92994556	22.14460965	26.43374823	50.91736456	17.70137127
Ier3	79.07986503	0.504374047	3.685364811	3.62706441	1.858802365	0.000228375	0.00114861	Up	1.273848358	2.58404304	1.358935782	2.690517119	1.481592588	11.1525521	1.300423832	4.726924845	7.257672857	4.07995895
Ifi207	200.0678751	0.469845453	3.421343037	3.047238603	1.607502469	0.000623127	0.002714741	Up	2.393562114	2.137548642	1.524746091	1.341688928	0.76724716	5.681338924	1.786940811	2.813583296	1.756583437	10.17756359
Ifi209	62.7786052	0.67590763	2.60419794	3.387444378	1.760197257	0.009208956	0.026306843	Up	0.5241101	0.394821179	0.829500049	0.489196588	0.266426594	2.202594123	0.345286706	0.454547954	0.216132392	4.31788488
Ifi27	273.2323303	0.405938579	-2.912934886	0.44059571	-1.182472647	0.003580493	0.011967548	Down	45.83483015	14.52805458	20.1038826	19.14725799	9.791780368	8.309997128	5.583895796	5.465605348	12.34569571	8.544855391
Ifi30	689.441442	0.413601533	3.182724965	2.490404219	1.316379926	0.001458961	0.005542274	Up	36.23390886	22.06851572	29.19195384	18.93326861	15.7023488	74.02987169	16.85734597	28.16040333	46.22721565	96.56957102
Ifi35	362.147247	0.225138711	-5.673562566	0.412555877	-1.277338563	1.40E-08	2.32E-07	Down	31.03694059	24.85241394	17.19944734	25.47212462	14.88883231	8.437581489	7.06414874	8.665166125	7.780448281	8.327009242
Ifi44	39.12507269	0.717404055	-4.016039191	0.135736178	-2.8811228	5.92E-05	0.000358737	Down	3.709125731	1.815172425	0.496336248	1.13222009	0.065153413	0.219850768	0.18356151	0.153320877	0.123326453	0.162727262
Ifi47	2925.305497	0.967425784	-3.624585819	0.087989929	-3.506517776	0.000289425	0.001410208	Down	151.0582919	326.0704749	23.79206496	278.4124415	11.54010536	7.782877363	4.198844147	4.465575278	5.657035421	43.18249971
Ifit3b	53.78978345	0.69071067	-2.765244443	0.266095526	-1.909983841	0.005688015	0.01768357	Down	3.583212157	3.711531353	0.580683245	3.366913364	0.111313477	0.586892544	0.352813116	0.442033981	0.293476544	1.019394595
Ifitm10	7.601203588	0.539073203	2.497242665	2.54240982	1.346196602	0.012516327	0.03403101	Up	0.020623761	0.04101566	0.080213207	0.06806219	0.034596873	0.068099585	0.087725088	0.19335909	0.084197732	0.105611248
Ifitm2	5371.381758	0.290804574	3.700897388	2.108530494	1.076237887	0.000214838	0.00108932	Up	463.6872252	288.9006102	261.2224141	240.7946877	205.5641878	706.8561418	409.1066728	350.2147319	577.1293065	552.1645441
Ifitm6	69.57124119	0.593144627	6.100298068	12.28102461	3.618359025	1.06E-09	2.29E-08	Up	0.821290772	1.122926898	2.737966733	0.451735006	0.803679187	15.01229904	3.202317055	4.153975525	14.34325401	25.23425585
Ifnar1	350.4012868	0.173953875	6.861448379	2.287188918	1.193575535	6.82E-12	2.31E-10	Up	1.916257314	1.614151018	2.076636255	1.811834786	1.779968196	4.056456674	2.290357723	4.282448399	3.132167375	4.430906142
Ifnb1	4.00077431	1.410014287	3.448236671	29.0821691	4.862062972	0.000564259	0.002495455	Up	0	0.071724138	0	0	0	1.088784755	0	0.213554079	0.32719263	1.007359239
Ifrd1	2600.018143	0.429304287	8.726078432	13.41841982	3.746142882	2.64E-18	2.36E-16	Up	12.20284999	10.64408331	10.87547726	11.67440219	14.43372922	149.027788	101.1233887	79.04911206	274.2187741	48.4079752
Igdcc4	38.56713598	0.871459616	4.622570336	16.31789855	4.028383371	3.79E-06	3.32E-05	Up	0.068775192	0.015197465	0	0.092469559	0.008546081	1.110244361	0.151688281	0.05279107	0.630885735	0.526502747
Igf1r	80.4068055	0.286680149	5.074118842	2.740898956	1.454649144	3.89E-07	4.48E-06	Up	0.162684958	0.200084527	0.328263702	0.183672953	0.134060106	0.557380078	0.299460093	0.44363543	0.384520068	0.693573786
Igf2bp3	79.07909647	0.505710281	5.856545632	7.790496823	2.961715336	4.73E-09	8.90E-08	Up	0.22458072	0.194189826	0.08680497	0.268535336	0.174719888	0.221087622	0.922971022	2.399479816	1.771718181	1.218229329
Igfals	750.1465183	0.361522395	-4.015456572	0.365596084	-1.451677477	5.93E-05	0.000358865	Down	18.11029518	23.92656009	30.2520588	21.40574406	44.77122157	6.097354139	15.33864254	6.676581903	9.06935788	5.34643934
Igfbp1	62865.17371	0.356962311	14.70429512	38.02507444	5.248879167	6.05E-49	4.82E-46	Up	146.7785067	124.4800733	97.16577102	49.44046466	215.8832609	3762.504344	4562.887469	4548.981003	4904.2447	2789.303949
Igfbp3	391.5445295	0.372320071	3.184101732	2.274429922	1.185504984	0.00145204	0.005524153	Up	1.505180741	2.320602219	7.457759835	2.339374086	4.602100988	6.500866583	5.221142887	9.921255973	5.061316928	9.167085961
Igfbp5	253.0187971	0.355288851	4.194869153	2.809649643	1.490390241	2.73E-05	0.000184801	Up	1.698261382	1.660412578	0.938321093	1.555086569	0.954930441	2.166084635	4.546769048	1.451297081	3.847503635	4.301897747
Igsf5	366.5814273	0.323823159	-4.334889924	0.377948679	-1.40373775	1.46E-05	0.000107271	Down	11.69580991	11.91422025	9.118254335	15.02168311	11.0712114	4.544605973	4.784877158	3.082053909	4.42581843	1.672391573
Igsf6	254.9674738	0.522342118	3.216331015	3.204335378	1.680025153	0.00129841	0.005033797	Up	3.411023105	3.417740939	6.394632767	1.861844994	2.271358539	13.58460608	1.649041559	6.295823882	5.716743996	21.35840873
Igtp	7595.218173	1.09453826	-3.699849609	0.060386633	-4.049626955	0.000215727	0.001093054	Down	470.6743118	769.8010307	41.30826668	811.4777957	10.22422263	15.02259242	4.152137754	4.660257412	20.79767688	71.59802889
Ihh	23.49273053	0.750420758	-3.536708296	0.158876834	-2.65401932	0.000405147	0.001876932	Down	0.58290365	0.054340033	0.829928393	1.322536088	1.263037403	0.03437046	0.275492774	0.071908447	0.11568175	0.033920044
Iigp1	41099.52746	0.942872616	-4.013178631	0.072598511	-3.783916233	5.99E-05	0.000361432	Down	1524.781792	2293.07551	158.1754751	2508.595111	87.3664429	48.09172151	17.81742862	45.3765471	89.51511085	233.2964215
Ikzf4	31.1039556	0.509562327	-3.45786356	0.294839761	-1.761997002	0.000544477	0.002423676	Down	0.344269403	0.265483654	0.156150116	0.193223149	0.848601564	0.099426502	0.112900197	0.104007996	0.089238116	0.052332557
Il10	21.84095809	0.973702013	5.948136839	55.39611185	5.791712815	2.71E-09	5.41E-08	Up	0.077732384	0.038647716	0.043189876	0	0	2.970062332	0.367379928	0.958926061	2.397733537	0.687551466
Il12a	1.485553901	1.350375925	2.501046497	10.39165097	3.377352975	0.012382692	0.033719421	Up	0	0	0.039588411	0	0	0.10082957	0.03367453	0.210951432	0.064641007	0.066338817
Il17ra	833.6444798	0.25711799	5.352972005	2.596099	1.376345401	8.65E-08	1.19E-06	Up	11.14976932	7.081881234	6.040188217	5.872073304	4.9253909	17.69821668	9.511664548	18.41745397	13.69381211	19.77609235
Il18rap	38.59569867	0.544885439	3.597854596	3.891748773	1.960418582	0.000320853	0.001536598	Up	0.211093415	0.165715903	0.432114757	0.061109381	0.099400552	0.76516042	0.262545468	0.372797612	0.433420604	1.437856363
Il1r1	3820.350025	0.336323962	6.043877745	4.091701528	2.032700911	1.50E-09	3.17E-08	Up	22.9553558	20.81196588	8.408794858	9.033665727	11.98777325	68.39819644	46.5051313	65.5433585	39.01459051	39.87016051
Il1r2	120.2787729	0.737859274	7.778708006	53.43050857	5.739591844	7.33E-15	4.07E-13	Up	0.166100302	0.165166614	0.115361371	0.02284006	0.023219783	8.324878762	0.765400029	0.922074622	3.673119509	9.182346214
Il1rap	2063.2499	0.242111735	-4.301661045	0.485827945	-1.041482619	1.70E-05	0.000122557	Down	12.98922546	14.95349881	15.9539032	15.18824537	17.0096621	4.175253595	9.382584947	7.380674232	6.107318298	4.524604456
Il1rn	431.1412668	0.922317813	3.073701784	7.135081501	2.834929909	0.002114207	0.007601791	Up	4.989670832	3.603083186	1.386187168	1.001949854	0.310011009	37.65914328	1.029384151	6.897936332	8.927867927	13.1075214
Il20rb	59.15875517	0.415034026	7.126525232	7.769116046	2.957750461	1.03E-12	3.95E-11	Up	0.112065756	0.312020263	0.199252085	0.567084209	0.451183439	3.235213175	1.271152342	1.990758364	1.769058458	2.671114518
Il22ra1	979.4857496	0.361056794	6.461711824	5.038676915	2.333044952	1.04E-10	2.77E-09	Up	2.927161381	3.972593778	3.051481551	4.468221456	2.356558855	7.394156896	9.237949617	20.67337912	7.603563534	32.2606292
Il4ra	849.456125	0.175664969	6.770890588	2.280591866	1.189408286	1.28E-11	4.12E-10	Up	5.810447304	5.227520166	7.592100033	5.794806283	5.665022024	12.58992124	7.554405516	13.57964978	9.789824175	15.96217559
Il6	9.034668006	1.050204373	4.223551369	21.63945285	4.435592116	2.40E-05	0.000165349	Up	0	0	0	0.107094057	0.108874531	1.882829465	0.138033107	0.480387499	0.441609685	0.906417312
Il6ra	1376.176408	0.361482785	4.96899956	3.473061121	1.7962078	6.73E-07	7.28E-06	Up	13.2065295	17.54788284	8.754243921	11.434233	3.623406944	21.13288651	31.23176511	53.77342723	24.5298553	37.85308204
Il7	17.28329524	0.56502889	-4.510031309	0.170956599	-2.548297986	6.48E-06	5.28E-05	Down	0.680710499	0.599965425	0.446985145	0.595654759	0.155714841	0.116763825	0.102364942	0.030536052	0.014035561	0.100829458
Il7r	11.68141857	0.498120563	3.010245529	2.827378833	1.499465199	0.002610366	0.009105144	Up	0.066722475	0.05307793	0.088974051	0.058719039	0.179085786	0.201433028	0.151365473	0.263393626	0.108959391	0.385162022
Ildr2	1185.249553	0.290280403	3.463860407	2.007626362	1.005490795	0.000532483	0.002379154	Up	5.673830544	8.462904961	4.696884192	4.376105094	3.842844801	10.15236795	8.894389507	15.23819805	5.390415959	8.149604083
Impa1	817.1412533	0.230858281	-4.735569952	0.46870577	-1.093245541	2.18E-06	2.05E-05	Down	12.59560796	12.37360027	18.78445285	14.72019177	18.39438061	5.499195188	7.258532189	5.865144466	7.300060989	4.353501874
Impa2	39.61183925	0.311527796	-6.324106264	0.255229168	-1.970134885	2.55E-10	6.22E-09	Down	1.694651	2.352816007	1.883173099	3.024960117	2.002489075	0.241325349	0.604474286	0.536446535	0.348101313	0.714488534
Impact	430.1516824	0.382521623	2.781210218	2.09053623	1.063873046	0.005415666	0.016950868	Up	1.620410623	1.125353724	1.076593344	0.914854041	1.72109743	2.321420027	1.499265123	1.802254014	4.297496904	1.249272668
Ing3	237.5003871	0.312906968	3.835533434	2.297659695	1.200165137	0.000125292	0.000686281	Up	1.500515991	1.790497495	1.862934604	1.240840394	1.689675112	4.217595501	3.051902482	2.52256694	3.990079681	1.647586995
Inhba	303.4635481	0.469844742	-7.565583495	0.085102798	-3.554649628	3.86E-14	1.91E-12	Down	1.71823021	1.022487176	4.254048791	1.371099197	5.271906895	0.293968393	0.172512804	0.149364051	0.226152861	0.116046406
Inhbb	150.0644956	0.481433045	6.455639433	8.62161504	3.107958147	1.08E-10	2.86E-09	Up	0.613194751	0.934081802	0.304459714	0.200930288	0.116726183	3.59411505	3.625695553	2.214634894	2.059538107	4.992545274
Inhbc	929.3890053	0.379518319	-5.025576647	0.266591299	-1.907298403	5.02E-07	5.62E-06	Down	35.27451137	52.54446492	21.98871799	54.38760308	57.39787045	13.07292449	12.22133208	4.715625667	12.03591999	7.379824064
Inhbe	546.4146524	0.499425184	-12.33231594	0.013993793	-6.159069153	6.07E-35	2.90E-32	Down	46.74787257	24.45400598	10.38408867	53.88487615	11.51799965	0.473973463	0.498629772	0.247906891	0.296263974	0.210492975
Inmt	6333.258589	0.382009316	-8.867426713	0.095560644	-3.387439616	7.49E-19	7.30E-17	Down	418.0957094	747.1650026	605.8411579	980.7198997	650.5766748	51.8855692	51.4722263	126.8771475	30.43946921	26.285216
Inpp1	339.5189766	0.26584115	-3.799023788	0.496567983	-1.009936851	0.000145267	0.000780185	Down	2.626621372	2.746043655	1.681669273	3.456729264	1.336689012	0.813884083	0.879228411	1.426905943	0.918206323	1.099377071
Inpp4a	498.2865489	0.223478373	4.851639312	2.120253048	1.084236458	1.22E-06	1.24E-05	Up	3.329162935	2.460793769	2.68730044	2.607048609	2.902809906	3.901314096	5.440347531	6.515414073	5.982164008	3.437400187
Inpp5d	185.0997842	0.430428405	3.264527362	2.648444553	1.405145305	0.001096469	0.004369105	Up	1.495260622	0.909228134	2.056082385	0.79285487	0.757914771	3.511452092	1.03715986	2.070188196	1.454147219	5.839158579
Insig2	5244.299101	0.43009305	3.873566205	3.173321964	1.665993904	0.000107254	0.00059916	Up	10.32434176	9.310366952	41.05279111	16.57399311	34.63868152	27.94801587	60.57764773	82.2143341	36.12520743	106.8595936
Ints2	83.98489148	0.290276723	-6.40978955	0.275359311	-1.860612704	1.46E-10	3.77E-09	Down	0.944111292	0.938804226	1.727462147	0.769981788	1.474544702	0.360887312	0.284649457	0.249000384	0.184597249	0.295535345
Ip6k2	1052.048957	0.297736635	5.624859756	3.192588956	1.674726819	1.86E-08	3.02E-07	Up	9.719462975	13.88811367	4.792247068	8.409844318	7.124717299	16.9213963	24.50448973	30.01774758	28.78024869	21.7186652
Ipmk	2283.599433	0.249385625	6.978253134	3.340990819	1.740276018	2.99E-12	1.07E-10	Up	8.887067298	10.318678	11.53140395	11.06825615	8.399995657	20.36542504	22.92308716	23.6651754	23.6154908	57.18659338
Iqcc	65.58660865	0.312205582	-3.785755556	0.440760237	-1.181934017	0.000153242	0.000816589	Down	2.559761919	1.611291108	2.661847785	2.144213211	2.705129287	0.686820616	1.043312394	1.436937524	0.298277933	1.071392928
Irak3	291.5847833	0.453919884	7.605937842	10.94717279	3.452486423	2.83E-14	1.44E-12	Up	1.389814154	1.084608921	1.309828426	0.464470013	0.432842648	10.85465289	3.292594603	5.712137562	6.368285828	18.70576019
Irf2bp2	2072.86444	0.461204121	4.048134743	3.647774191	1.867016425	5.16E-05	0.000318866	Up	4.821465885	5.881520534	12.34366669	8.875925938	21.11594743	30.28343345	30.80675235	32.58521361	54.53373671	11.73679273
Irf6	1249.802788	0.318332387	3.519223191	2.173895694	1.12028272	0.000432812	0.001987747	Up	7.226895189	5.103666633	15.81747792	9.116219573	18.49218453	15.61199742	19.54032779	23.92292843	23.02397265	21.32962819
Irgm1	5042.832624	0.864570407	-3.760211302	0.105041592	-3.250967414	0.00016977	0.000890096	Down	234.4584114	351.9848963	35.17402825	355.3564662	16.55131984	12.25555369	5.918582083	6.299793221	12.83668187	58.79015384
Irgm2	4028.679064	0.869202598	-3.196765917	0.145729288	-2.77863724	0.001389777	0.005324628	Down	121.4952628	217.7356243	31.06992939	216.2046612	8.855598447	9.736978204	3.675200218	6.083313408	11.57166924	48.90040143
Irs2	4998.412084	0.475040488	5.940218063	7.070656072	2.821844086	2.85E-09	5.65E-08	Up	5.665156517	8.12887644	11.90943997	8.992811241	20.22281118	82.50681545	52.81540689	66.59111147	103.111526	15.23019228
Irx1	2.518008031	1.236487342	-2.805120163	0.090339731	-3.468495575	0.005029782	0.015948607	Down	0.054132347	0.089713428	0.060154321	0.059548888	0.181616725	0	0	0	0.032740523	0
Isg15	214.3331409	0.892756002	-3.048752805	0.151585917	-2.721792364	0.002297935	0.008154311	Down	56.78869901	36.45312921	5.633022497	46.63103317	2.053998679	6.861612257	0.902753561	1.88507613	2.19946157	7.729305769
Ism2	14.35697109	0.752560847	4.364371427	9.743601014	3.284455058	1.27E-05	9.52E-05	Up	0.163773796	0.081426593	0.022749109	0	0.022894552	0.289703832	0.367664299	1.050584264	0.130008719	0.819601042
Isoc2b	131.3460478	0.350175824	-2.973736209	0.485879165	-1.041330527	0.002941979	0.010089903	Down	7.877632792	8.326014384	13.21355935	8.50237011	9.91812015	3.458906965	4.776856696	6.747623087	3.506010593	1.337753899
Isyna1	1100.454047	0.529683933	5.177297935	6.691508733	2.742331532	2.25E-07	2.75E-06	Up	18.13050765	8.593628808	6.917288733	7.346285237	5.947700723	89.34417827	19.3370765	12.4356328	83.91547483	53.03342648
Itga10	24.99980267	0.404691452	-4.16624653	0.310777861	-1.686044359	3.10E-05	0.000205705	Down	0.297475558	0.525872675	0.501974146	0.315121236	0.628398913	0.062365919	0.156214814	0.1196061	0.179920248	0.082064841
Itga2	140.4595039	0.939029083	4.501222843	18.72351192	4.226779157	6.76E-06	5.46E-05	Up	0.093764415	0.05438845	0.078146455	0.386799688	0	1.091005827	1.358995621	5.405650219	1.552461824	0.676580333
Itga7	244.5514442	0.216294369	5.781800484	2.379355579	1.250570889	7.39E-09	1.32E-07	Up	1.646978899	1.199341028	1.349539716	1.235302762	1.116302292	2.534742927	2.736185401	3.792607862	2.475236504	1.819995551
Itga9	444.0622569	0.274652426	3.786216174	2.056075809	1.039893458	0.000152959	0.000815684	Up	2.114757139	2.141811634	3.716503791	2.705472868	1.804436825	6.103589759	2.620857632	3.432043838	4.149823212	5.389156471
Itgam	269.2641918	0.474246169	6.744653709	9.180840149	3.198626182	1.53E-11	4.83E-10	Up	0.688019592	0.589786272	1.423660831	0.378431787	0.384723341	9.154500823	1.850121238	3.711121683	3.077930843	9.376918063
Itgb2	511.1442338	0.476463767	3.049252942	2.737499197	1.452858542	0.002294112	0.008144781	Up	6.1372038	5.079270141	10.61114793	3.962718998	2.941517833	18.37697913	3.837405641	6.903254085	9.614118659	29.26273729
Itgb2l	12.48322703	0.791923516	3.438685586	6.603248677	2.723175979	0.000584546	0.002568524	Up	0.018354193	0	0.265148161	0.040381467	0.020526411	0.346317028	0.173491711	0.253592528	0.449592517	0.649379408
Itgb3	310.8238431	0.279127592	11.2466834	8.810718381	3.139259654	2.40E-29	7.03E-27	Up	0.857325593	0.500384173	0.994120807	0.492057661	0.396021973	5.503523778	3.549820883	4.846650433	3.356359569	7.41828809
Itih3	49422.07246	0.230722963	7.977743364	3.581710145	1.84064859	1.49E-15	9.22E-14	Up	626.8270085	459.2152077	429.5579809	299.1916679	319.6329235	1510.406872	1132.043944	1214.500545	1323.982187	1333.83441
Itpkc	254.7488268	0.327973003	5.219832943	3.276065687	1.711964284	1.79E-07	2.26E-06	Up	1.852469781	2.234346459	2.001366588	2.113305087	2.858191812	8.301437346	2.594124359	5.383040128	8.403131295	5.972808601
Itprip	104.7411459	0.353756438	5.540076715	3.890182411	1.959837805	3.02E-08	4.69E-07	Up	1.045614599	0.783178489	0.528151998	0.388392701	0.394849858	2.71597224	1.681495236	1.299947365	1.810999209	3.021749321
Jam2	515.5311646	0.270431927	3.986571939	2.111248402	1.078096331	6.70E-05	0.000398235	Up	6.128027245	5.587788956	4.198892289	3.410569745	2.41083728	8.1692985	6.834203938	6.848538685	9.075493096	8.197552386
Jaml	99.9923466	0.439585337	7.39697349	9.524220915	3.251601084	1.39E-13	6.20E-12	Up	0.448718645	0.244688291	0.337786031	0.22292422	0.242818296	1.379247954	4.132023639	1.228524986	3.479992505	1.563327726
Jazf1	14.13919296	0.437934434	-3.430737062	0.352956454	-1.502437892	0.000601944	0.002636634	Down	0.592248929	0.35989541	0.237659459	0.398144997	0.275975652	0.077603327	0.155505307	0.097415072	0.074626281	0.168489983
Jdp2	72.54143154	0.357653001	5.050527247	3.497529497	1.806336225	4.41E-07	5.00E-06	Up	1.0583207	0.855051955	0.465521372	0.460836059	0.986310759	3.244958931	1.167098506	2.219470342	1.940295161	3.079264051
Jmjd4	175.6054471	0.163687588	-6.138423588	0.498344824	-1.004783749	8.33E-10	1.84E-08	Down	1.757389621	1.660135385	1.590211326	1.581110808	1.403840435	0.609896026	0.545809746	1.015843941	0.558028159	0.747996584
Jmjd8	531.5931244	0.216843387	-4.726020542	0.491476282	-1.0248063	2.29E-06	2.14E-05	Down	16.83184793	19.40357366	23.83767372	20.26836938	22.59461384	8.791403432	10.64024995	7.807858347	9.176721027	6.179625672
Jmy	937.1409418	0.214554112	5.22562462	2.175247033	1.121179251	1.74E-07	2.20E-06	Up	3.567703949	5.541629127	3.374123013	3.959485626	3.685743889	7.889504223	7.737263974	7.148062028	8.091868762	6.543398698
Josd2	204.7580202	0.373727458	-3.780971897	0.375516182	-1.413053015	0.000156217	0.000829666	Down	15.41104039	9.851407327	26.13298804	8.75175529	21.54367047	4.012441565	4.587714772	4.938037264	8.579521348	3.307647425
Jpt2	378.8832533	0.310597733	-4.194178868	0.405366157	-1.302702448	2.74E-05	0.000185277	Down	12.7447404	13.43602834	12.64681123	10.05782097	13.37120036	7.519863625	3.847747897	2.439837598	3.519015749	3.849560583
Jun	2667.235338	0.84421518	2.620790097	4.63481188	2.212510783	0.008772626	0.02522636	Up	4.774992792	8.265942509	24.80740042	22.92820924	29.604495	45.75556438	33.55495179	39.10981293	204.111941	7.755854862
Junb	1775.850782	0.450609518	4.555324113	4.14873757	2.052672402	5.23E-06	4.38E-05	Up	20.10298864	27.58377827	15.96626452	36.55868081	12.52385507	99.41337078	32.7260243	75.36679374	143.3309994	36.50691783
Jund	1777.818499	0.246051439	5.076787946	2.377014958	1.249150982	3.84E-07	4.43E-06	Up	13.86081616	19.02347524	29.04644543	22.61677961	26.3391597	38.06441836	32.35314673	48.56320214	60.8084717	44.03622304
Kat5	279.8343762	0.176111611	5.92333569	2.06074814	1.043168193	3.15E-09	6.21E-08	Up	5.012701244	3.814447714	5.753403966	3.986848549	4.921659343	6.616328121	7.029472451	12.63467975	6.810875065	9.093266807
Kbtbd3	35.03220769	0.413371102	-2.836751454	0.443611578	-1.172631076	0.004557508	0.014668582	Down	0.843540663	0.279599643	1.190324657	0.456608473	0.808605999	0.277905222	0.278439975	0.330353264	0.303686506	0.137131674
Kbtbd8	46.406105	0.404503523	-4.042407007	0.321932944	-1.635167877	5.29E-05	0.000325217	Down	0.903753954	1.202122023	0.573881376	0.684308846	1.063217778	0.254680606	0.321736932	0.243249469	0.053241404	0.393406567
Kcnb1	64.27821418	0.294840358	5.237138259	2.916260751	1.544119721	1.63E-07	2.09E-06	Up	0.183506822	0.211287176	0.160990349	0.207181047	0.097211769	0.300691468	0.47929329	0.629094183	0.240963532	0.571020839
Kcnd3	3.083940084	0.948214189	2.53305192	5.284898527	2.401875771	0.01130742	0.031316723	Up	0.00496867	0	0	0.01639752	0.005556711	0.014062739	0.037572798	0.024517898	0.01352326	0.032383052
Kcne3	16.52203329	0.541870022	-2.757507696	0.354974979	-1.494210755	0.005824384	0.01803319	Down	0.283559165	0.263167533	0.420138417	1.28932059	0.274835929	0.107007011	0.160819376	0.13059411	0.171503285	0.19360864
Kcnj16	30.5819548	0.672840163	3.936989605	6.272170276	2.648964726	8.25E-05	0.000474624	Up	0.025736695	0.025592023	0.386097081	0.028311937	0.14391316	0.412772024	0.887951158	1.066780803	0.431960984	0.407362757
Kcnj8	71.53106838	0.261737609	4.517811565	2.269667867	1.182481195	6.25E-06	5.13E-05	Up	1.046275449	0.563546801	1.308002357	1.39075167	0.926330833	2.344327065	1.524684375	1.763972338	1.858885603	2.618027034
Kcnk10	9.882699388	0.650869169	-5.030015797	0.103386362	-3.273882204	4.90E-07	5.52E-06	Down	0.072273517	0.057493801	0.128501779	0.1219081	0.091604029	0.01818262	0.013663206	0.004755115	0.004371273	0
Kcnk13	29.56214625	0.48121459	3.35133075	3.058256164	1.612709254	0.000804242	0.003378476	Up	0.10945598	0.19047123	0.273673017	0.060204132	0.091807568	0.619582719	0.189681231	0.234047882	0.314457427	0.526537801
Kcnn2	540.2424815	0.249117425	4.765223651	2.276946269	1.187100247	1.89E-06	1.80E-05	Up	4.850338227	5.760515791	4.478944248	4.073143972	5.195176584	5.465351272	9.221154857	16.72008485	6.594400446	11.4871169
Kcnt2	126.8716194	0.505791843	3.146200736	3.013254794	1.591322669	0.001654064	0.006178595	Up	0.760728403	0.703829414	0.264633159	0.378400702	0.140560443	1.928407551	0.481466361	0.587553505	1.212280651	1.582867396
Kcp	69.92032581	0.275904107	-3.720595104	0.490890288	-1.02652747	0.000198754	0.001020769	Down	0.44898778	0.617608419	1.047764755	0.633856277	1.07956975	0.331810161	0.282935013	0.354484809	0.298714263	0.341396426
Kctd13	139.750174	0.226458081	7.520454148	3.255925333	1.703067615	5.46E-14	2.63E-12	Up	2.854221292	1.936638464	2.985167277	2.733488397	1.539679397	5.860693331	7.522470519	7.323760104	7.09814145	5.439983511
Kctd15	390.7859236	0.37606146	4.132917486	2.936771427	1.554230983	3.58E-05	0.0002334	Up	2.738999868	1.613641694	0.698383439	1.743864207	3.220514517	6.168087	4.273656682	6.443050276	5.037915507	3.344934001
Kctd18	115.3732314	0.167420732	7.860522483	2.489773374	1.31601443	3.83E-15	2.22E-13	Up	0.9142352	0.801439961	0.882263376	0.952782216	0.780279264	1.532098431	1.512305111	2.576185912	1.637026155	2.12802912
Kctd21	132.7588527	0.246582226	-5.188459207	0.411971997	-1.27938182	2.12E-07	2.62E-06	Down	4.316378269	3.312586616	3.821322161	2.975063236	3.885813121	0.963132112	0.914196696	2.280159806	1.332405203	1.08391551
Kdm3a	625.8951083	0.22276251	4.664144164	2.054797841	1.038996463	3.10E-06	2.80E-05	Up	4.049886965	6.077676987	3.909812129	5.799845196	3.708943742	5.866544172	8.972486586	8.161512384	7.088025611	12.29190348
Kdr	739.303381	0.271786671	3.681550596	2.000826929	1.00059638	0.00023182	0.001162262	Up	3.448664665	3.872902281	5.303857802	4.526004043	1.948205831	7.5292978	3.868951424	6.709132358	7.150512713	7.219643357
Keg1	2223.466889	0.561452412	-7.269653606	0.059064515	-4.081564548	3.60E-13	1.51E-11	Down	94.80296422	81.7843925	110.6648108	98.07701932	366.7708491	6.173660267	10.07897604	11.67054309	8.799759687	1.020613966
Khdrbs3	160.379783	0.21135715	-6.526457631	0.384375027	-1.379413487	6.73E-11	1.87E-09	Down	5.180870859	5.236550431	5.709834304	5.300559717	5.388683275	2.112002098	2.035454036	1.683292549	1.682812614	1.210893499
Kif18a	15.80782843	0.417620594	2.400913199	2.00370594	1.002670797	0.016354215	0.042483603	Up	0.263925339	0.049207829	0.21996436	0.254042244	0.166028001	0.342367348	0.420986628	0.276747143	0.239442424	0.337880715
Kif19b	1.619622571	1.626004765	2.570733131	18.12644771	4.180024319	0.01014835	0.028636605	Up	0	0	0	0	0	0	0.012052018	0.062915764	0.046269665	0.083098658
Kif21a	2849.432578	0.227787459	7.896813691	3.479295294	1.798795128	2.86E-15	1.69E-13	Up	15.18905816	12.1568139	8.524631692	11.210325	8.54300994	28.18722527	36.46201987	25.25442062	31.62598867	45.49344464
Kif21b	115.4743785	0.436322873	3.018312958	2.491403993	1.31695898	0.002541863	0.008907398	Up	0.335054115	0.187787121	0.934203139	0.294863993	0.483713647	0.977034142	0.408840629	0.835680344	0.679794099	1.928460743
Klb	1446.298329	0.288576245	5.135716298	2.793445595	1.482045723	2.81E-07	3.35E-06	Up	8.661531216	6.133518917	5.888969718	10.4074467	4.974474435	13.3350799	24.30718466	17.82490101	18.51409749	11.01681974
Klf1	39.38982495	0.418434251	2.516392637	2.074760586	1.052944869	0.011856302	0.032591554	Up	1.166486071	1.459265498	0.752662603	1.324599666	0.50498309	1.384493826	1.991816488	3.862107193	0.785173643	1.646627411
Klf11	325.4602991	0.304351907	3.755236025	2.208264899	1.142913245	0.000173178	0.000905646	Up	2.343215584	2.690645853	2.076910267	4.940553838	3.291267235	5.32925549	4.904439006	8.575592439	6.630621921	3.59718152
Klf15	4183.161842	0.207303754	5.568504799	2.225874034	1.154371951	2.57E-08	4.05E-07	Up	19.88998294	23.56809335	15.93484434	22.94830038	19.2375828	25.49135951	48.16309159	44.92241696	39.86311819	36.80832397
Klf2	227.7370799	0.247419148	4.73248726	2.251533534	1.170907965	2.22E-06	2.08E-05	Up	3.914698744	4.713808322	7.035074352	3.431668655	4.309596875	11.19511747	6.909230959	8.783234673	5.965499993	12.64302411
Klf3	2651.74655	0.254367594	6.250390224	3.010277996	1.589896725	4.09E-10	9.71E-09	Up	16.49216425	15.59206781	13.62795174	15.09159001	14.78822892	59.12282614	32.45403734	35.40367396	37.72139042	26.73425974
Klf4	78.59860344	0.385471548	5.841242613	4.762215253	2.251632832	5.18E-09	9.62E-08	Up	0.132360147	0.241296221	0.465767908	0.072802123	0.189143011	0.881042807	0.882738137	0.725701226	0.940640907	0.992732769
Klf6	1068.483521	0.390447982	7.868410214	8.410577652	3.07220489	3.59E-15	2.09E-13	Up	3.503339749	3.88963557	3.36618845	3.752469606	1.738042344	26.37905096	10.23330386	20.58869964	41.52173016	14.65372862
Klf7	153.2139671	0.254421821	4.376766495	2.163766623	1.113544903	1.20E-05	9.07E-05	Up	0.720935846	0.661738431	1.11696934	0.571927979	0.60469393	1.70037684	0.858376874	1.368252961	1.025111009	1.8975369
Klf9	4346.510967	0.216804719	7.983323938	3.319169496	1.730822303	1.42E-15	8.95E-14	Up	28.11074317	23.65135875	16.84479398	35.95474443	30.46735065	65.47089794	86.15814406	72.41426126	75.3847147	86.30827358
Klhdc7a	319.3417993	0.787615077	-4.363614479	0.092343322	-3.436848556	1.28E-05	9.53E-05	Down	10.31290571	3.726494137	6.209787906	6.658692827	3.480190942	1.279959102	0.107615835	0.383891486	0.438976925	0.053000794
Klhl24	2379.665559	0.228824487	5.5388912	2.407330028	1.267433939	3.04E-08	4.72E-07	Up	9.983211577	10.17480653	7.529664363	12.61267894	6.874349864	12.72634692	21.38090212	20.45470363	15.35699413	29.76954772
Klhl25	344.5806995	0.29060191	3.719701913	2.11543225	1.080952482	0.000199458	0.001024018	Up	2.776196222	2.760590586	5.976153967	4.083614779	3.672486275	8.396214484	5.158387762	8.047265869	8.17486254	4.268640418
Klhl29	14.27542323	0.557789958	3.775138982	4.304168675	2.105734616	0.000159918	0.00084525	Up	0.023640659	0.039179616	0	0.069349784	0.096941277	0.193294825	0.134076994	0.225532661	0.100089006	0.212772719
Klhl3	213.9636588	0.334675759	2.994642945	2.003099938	1.002234402	0.002747663	0.009506577	Up	0.71562185	1.176011269	1.322595509	1.392150116	1.229958813	1.442661951	2.178837524	2.735778464	2.644788604	0.883710777
Klhl42	151.3012717	0.285113484	-5.183261224	0.359031501	-1.477817664	2.18E-07	2.68E-06	Down	1.514540337	1.40034067	2.406431851	0.993806208	1.775503874	0.382282472	0.458365889	0.701459976	0.253113495	0.766915123
Klhl6	96.20747322	0.557011477	2.874673857	3.034011031	1.601226331	0.00404445	0.013282458	Up	1.895630284	1.104985058	1.35591474	0.934793732	0.38988102	2.610638024	0.844426152	1.569749547	1.581409653	8.946488216
Klk1b4	21.07761546	0.691448513	-5.620178938	0.067636022	-3.886064372	1.91E-08	3.09E-07	Down	1.584964236	1.510385839	5.137078884	3.196522023	2.954241144	0	0.561816083	0.065175046	0.119827979	0.061487643
Klkb1	3796.973346	0.263521223	-4.882204284	0.409926043	-1.286564444	1.05E-06	1.09E-05	Down	44.89094265	56.37948223	64.15116481	72.39066439	73.24950751	14.98941076	34.46664145	26.27336302	17.21048261	16.37617358
Klra7	1.550250814	1.666201692	-2.438776961	0.059808971	-4.0634943	0.014737061	0.038975147	Down	0.090825492	0	0.454182339	0.149870383	0.101574685	0	0	0	0	0
Klrk1	27.44175643	0.456052659	-2.694950128	0.426601466	-1.229039173	0.007039917	0.021081498	Down	0.986009049	0.578635947	0.808301806	0.604570264	0.433850431	0.106747487	0.137510863	0.287141981	0.131981661	0.647141335
Kng2	8384.468966	0.205185854	5.930917566	2.324532163	1.216940388	3.01E-09	5.95E-08	Up	137.7266991	134.2517342	99.29118104	115.6776025	96.9841705	297.1560656	190.6080945	205.0867462	226.9676187	238.1857025
Kntc1	11.11377065	0.669794787	-3.42339614	0.204054596	-2.292972889	0.000618439	0.002698343	Down	0.205431186	0.029182344	0.146754294	0.096851508	0.262564523	0.027687063	0.006935085	0.01448143	0.026624922	0.054648462
Ktn1	566.5181324	0.169386583	6.106891039	2.048297694	1.034425408	1.02E-09	2.21E-08	Up	5.345536537	4.123124903	4.707330517	4.684608684	3.822526355	6.332982653	8.442570138	11.28096406	5.307175375	9.265428485
Lactb2	3033.243458	0.280122889	-4.603072806	0.409113755	-1.289426052	4.16E-06	3.61E-05	Down	104.1004482	89.78127716	199.525531	130.2911444	168.0393888	46.17311087	60.95269441	52.84429889	49.05747327	28.09436629
Lad1	52.02282083	0.476969554	-4.425779443	0.231492595	-2.110962048	9.61E-06	7.50E-05	Down	1.225142392	0.406085195	3.81614027	1.960336671	1.349378276	0.227664092	0.473750661	0.311433032	0.303134349	0.380228733
Lama1	68.07283537	0.345264886	-3.076594414	0.478887931	-1.062240018	0.0020938	0.007543733	Down	0.421301918	0.545716246	0.702254717	0.414672807	0.688145935	0.261491997	0.120517777	0.147712323	0.35204477	0.232258693
Lama3	92.65071287	0.583300669	-6.538935438	0.071092175	-3.814165414	6.20E-11	1.73E-09	Down	0.195776006	1.260755647	0.922019585	1.39987617	0.589069238	0.070362087	0.030842647	0.128807552	0.029602489	0.013020002
Lancl3	1.32977181	1.36094684	2.347410839	9.155897818	3.194701362	0.018904397	0.048020051	Up	0.014168313	0	0	0	0	0.053467108	0.013392498	0.027965415	0.038561989	0.026383218
Lap3	4291.55748	0.182869908	-5.55407505	0.494597483	-1.015673196	2.79E-08	4.36E-07	Down	152.1158122	143.3432374	168.3029278	146.2073625	155.4055944	50.36379922	71.48793677	81.21492086	71.54737266	48.38079368
Laptm5	684.9705442	0.407085773	3.132196106	2.420109748	1.275072473	0.001735039	0.006445782	Up	11.14933667	7.383489425	19.03152252	7.358970793	5.93877671	29.0182994	8.77873802	12.18301271	17.14348538	37.75595772
Lasp1	1458.977715	0.281122235	-4.09080188	0.450620431	-1.150015368	4.30E-05	0.000273041	Down	24.38743812	18.4464894	48.99644856	22.57299464	40.83189173	14.15761374	8.64119641	10.39613776	12.19817873	13.74947151
Lbp	7231.267065	0.380303966	4.027600919	2.891288559	1.531712601	5.63E-05	0.000343584	Up	158.3928778	136.4176068	61.00948922	42.63492878	41.25281858	208.8647596	188.5998913	277.2738236	217.1957808	214.2375829
Lcn12	2.235137821	1.640348306	-2.411371374	0.064458349	-3.955488949	0.015892657	0.041472569	Down	0.031254805	0	0.520976366	0.034382194	0.174769049	0	0	0	0	0.029100229
Ldah	689.4101877	0.208153967	-5.047175856	0.4827708	-1.050589675	4.48E-07	5.08E-06	Down	9.337849181	14.1048401	12.89396532	12.66277388	17.26259006	5.044698394	5.876057694	6.044031145	5.807067873	4.61071294
Ldb1	907.9808568	0.218728356	5.177571569	2.192355444	1.132481719	2.25E-07	2.75E-06	Up	5.649357607	5.269034382	4.293921922	5.604832634	4.33049127	6.65258592	8.060109635	14.22398264	6.064565588	14.11751947
Leap2	387.5410832	0.501113969	-3.690184428	0.277545659	-1.849202967	0.000224092	0.001130381	Down	37.77152613	41.44847038	150.7566535	62.94113823	81.98405543	16.65764	40.03413735	12.68290657	9.327294136	6.65897563
Lemd2	527.926535	0.249388375	4.366405433	2.127163249	1.088930757	1.26E-05	9.45E-05	Up	7.873128714	7.063004133	8.725203535	7.907798774	7.776078203	7.831407294	12.55840734	27.53279144	11.39351286	14.70061534
Lemd3	308.0152826	0.194224926	5.324575129	2.047928307	1.034165211	1.01E-07	1.36E-06	Up	2.517616385	2.456888205	3.253127422	2.202743894	2.461992192	4.573619072	3.829751789	4.137206932	5.55613511	4.219312387
Lenep	24.39487687	0.301274577	-3.676092491	0.464093305	-1.107513211	0.000236834	0.001184913	Down	3.242592438	2.149576721	3.972886734	3.109735667	2.696518984	1.176596549	0.707316356	1.394921604	1.357751454	1.39341308
Lepr	6384.312663	0.810414956	5.18417365	18.39614873	4.201331862	2.17E-07	2.67E-06	Up	7.908374355	10.89513159	0.814041272	7.659890663	0.378791031	47.06955778	60.8673929	149.5034027	66.66664691	140.7662742
Leprot	532.4228316	0.217049646	5.958521326	2.450871673	1.293294947	2.55E-09	5.10E-08	Up	11.27973023	8.853494542	10.81661514	10.48729595	6.755580479	22.22853695	15.47896622	17.34778308	15.47992184	31.74635525
Lfng	95.94512893	0.353218954	4.013641305	2.671581785	1.417694183	5.98E-05	0.00036103	Up	1.775133343	1.499172664	1.810476507	1.310753423	0.543895972	4.152362393	1.631961477	3.719743044	2.007564589	4.641320956
Lgals1	140.8656225	0.349559836	-5.427508305	0.268456657	-1.897238912	5.71E-08	8.28E-07	Down	15.68999023	12.90944835	17.20398545	21.38400585	16.92577071	4.06082689	1.443711272	2.603580147	3.527136554	8.079860566
Lgals3	293.4608744	0.49539233	2.719676296	2.544366993	1.347306776	0.006534585	0.019823347	Up	13.85474055	6.487939825	7.832275818	6.069841089	2.207058073	21.96222548	6.205417296	7.909811829	10.92524427	33.6365943
Lgals4	156.8106897	0.466853521	-4.692222444	0.219063257	-2.190580568	2.70E-06	2.48E-05	Down	6.497107325	9.769030637	2.503668244	11.9888766	5.449529778	0.815625608	2.74874702	1.318595705	1.16462056	0.731760957
Lgi2	5.019905534	0.893213845	-2.359262012	0.232076847	-2.107325492	0.018311322	0.046728112	Down	0.017699104	0.087998066	0.088506214	0.126555621	0.069278273	0.033395645	0	0	0.032114509	0.008239501
Lgmn	1913.154035	0.276749856	5.23958442	2.732183216	1.450054232	1.61E-07	2.06E-06	Up	36.565538	28.54892172	39.4038364	27.81016128	22.58089225	88.56475045	36.68103794	62.94669553	57.86551575	120.7536771
Lhx6	87.92938305	0.358882557	-5.343532262	0.264676035	-1.917700524	9.12E-08	1.24E-06	Down	2.101035565	1.527295636	2.85002479	1.609917328	2.900655541	0.382764794	0.616341411	0.257401473	0.775599332	0.377748764
Lifr	3622.182386	0.292561875	-3.688785619	0.473291843	-1.079198038	0.000225327	0.001134075	Down	18.83702964	17.93997509	28.91288626	21.11404166	51.07126514	8.598107888	12.03804917	12.91528717	11.49307486	11.11668556
Lilr4b	155.2182184	0.507806817	4.005546442	4.095511905	2.034043788	6.19E-05	0.000371583	Up	2.810718038	3.018511815	3.664786332	2.143759985	0.83823104	15.27384282	1.983752454	6.361471487	5.099966099	15.45750383
Lilrb4a	299.1113071	0.446138599	3.570453889	3.016587219	1.592917296	0.000356363	0.001676404	Up	6.094503237	6.745629446	8.546235592	4.669084043	3.448463882	25.6341783	4.252008735	10.99108399	8.359547306	28.00033195
Lima1	832.6027118	0.205279648	-7.672393085	0.335646348	-1.574986148	1.69E-14	8.93E-13	Down	16.04843011	17.07417752	16.84990873	21.7283118	12.8855721	4.39981244	3.041005089	7.02689133	4.05001888	6.385520699
Limk2	223.5727915	0.289736494	6.379661726	3.601057956	1.848420818	1.77E-10	4.45E-09	Up	0.949239011	0.860617552	1.240985257	1.136358028	0.759759243	1.878874329	2.067220016	5.887169728	1.950326848	4.107081939
Lipa	2566.75073	0.214165445	-4.844959085	0.487129473	-1.03762282	1.27E-06	1.28E-05	Down	61.31622553	48.0894535	91.05064137	68.047964	84.29461246	27.35406785	39.12214139	27.45222951	25.27015178	26.28198334
Lipc	1537.570364	0.304213618	-3.799743075	0.448775683	-1.155933589	0.000144846	0.000778507	Down	28.45073114	49.64738462	48.7877465	58.10131074	52.62985536	10.51069607	25.13769864	27.42646796	17.36989345	11.48708854
Lman2l	270.6267061	0.285471914	-3.508901533	0.499413651	-1.001692837	0.000449961	0.002055962	Down	2.943617626	3.0061809	3.722942603	2.207393797	5.417456659	0.925696652	1.36197206	2.032666843	1.812448242	1.325081701
Lmbr1l	307.6280358	0.232329657	6.208255904	2.717654326	1.442361963	5.36E-10	1.25E-08	Up	3.298995039	2.780381937	3.68834662	4.005282826	4.36432687	5.067078453	6.160646041	12.05034903	7.427663774	12.82944901
Lmntd2	23.25761937	0.501733868	-2.828895789	0.373879992	-1.419352826	0.004670891	0.014986384	Down	0.677102766	0.20716819	0.983943422	0.477470769	0.893152336	0.163794205	0.131287507	0.085670856	0.220514946	0.436448861
Lmo4	405.7151185	0.18135925	5.743826209	2.05864635	1.041696014	9.26E-09	1.62E-07	Up	6.640921505	9.245027907	7.138723781	9.511954077	6.42651979	11.94229228	15.52666988	14.04412502	10.52509548	17.69130622
Lmod3	4.473397405	0.945082079	3.214390908	8.212737816	3.037863242	0.001307216	0.005063827	Up	0.046888804	0	0.026052484	0.051580548	0	0.110590473	0.17728524	0.300784625	0.233965519	0.043656486
Lnx2	750.20827	0.494175026	3.867043524	3.760687249	1.910996332	0.000110163	0.000612068	Up	2.570179619	2.401199414	5.486369289	3.195568183	6.911833763	21.24782431	10.14716646	5.108413367	20.62792487	5.064260432
LOC115488671	12.80622398	0.443867334	3.968661785	3.390644025	1.761559327	7.23E-05	0.000424974	Up	0.043511324	0.033651907	0.026862088	0.021273384	0.027033827	0.086660651	0.050268498	0.07634013	0.100880597	0.135039452
LOC118567625	95.93964371	0.511650467	4.218073912	4.463512566	2.158179487	2.46E-05	0.000168849	Up	2.619801341	2.995836062	1.892307393	3.170135638	1.757912832	11.67827575	9.162490065	1.163466799	13.48820751	10.61053388
LOC118568032	25.75101451	0.493971731	-2.775162061	0.386662938	-1.370851608	0.005517421	0.017212959	Down	0.583891804	0.789629076	1.972495098	0.334004657	1.09703223	0.44068769	0.154537486	0.437944516	0.16951275	0.391421336
LOC118568645	4.101509862	0.847938213	2.723120937	4.955526348	2.3090383	0.006466838	0.019648711	Up	0	0.019561129	0.021860094	0	0.007333285	0.06186277	0.030990904	0.032356679	0.047591655	0.030526038
LOC118568718	3.756860374	0.77978034	2.476815054	3.81417671	1.931371685	0.013256057	0.035650534	Up	0.15778349	0.156896553	0.175336175	0.173571476	0	0.297714581	0.522003043	0.38929129	0.644160491	0.293813111
LOC118568783	33.35889656	0.400493409	-3.545820597	0.373692165	-1.420077779	0.000391393	0.001820274	Down	0.476501701	0.318471315	0.607634788	0.249200792	0.428063725	0.14002216	0.036918841	0.246693507	0.092129345	0.167279251
LOC68395	60.59435302	0.484289533	2.952856676	2.69453734	1.430037579	0.003148481	0.010685596	Up	0.725148573	0.819400394	0.714247776	0.38072414	0.294898137	0.746318333	0.32714256	2.813802065	1.151290863	2.132891383
Lonp2	4223.150449	0.220405687	-7.960938822	0.296347914	-1.754636193	1.71E-15	1.05E-13	Down	121.5983331	105.1032988	148.5982724	149.0554641	146.4437224	35.04468084	31.80975534	43.64848838	36.8869918	20.99390088
Lonrf1	274.8737746	0.39246721	2.640622501	2.051043012	1.036357746	0.008275387	0.024051215	Up	3.575143997	2.765036783	1.504128921	2.443886383	3.981808384	6.704138049	3.601890134	4.777011466	7.207771956	2.191729065
Lox	29.49491961	0.662229158	2.79200756	3.60237611	1.848948815	0.005238213	0.016503597	Up	0.060938982	0	0.352134446	0.227924449	0.231713768	0.379443996	0.33409242	0.396928473	0.398059237	1.214195417
Loxl4	96.93490593	0.903175124	-2.36173495	0.22797377	-2.133060255	0.018189642	0.046468065	Down	0.28111245	0.179699305	6.470830333	0.309240866	1.76278533	0.265209229	0.39857933	0.277429859	0.27325198	0.486076934
Lpar1	40.50488669	0.455083609	3.730866308	3.24418503	1.697856105	0.000190822	0.000987576	Up	0.18681765	0.207622506	0.378565164	0.217599698	0.159768097	1.130066587	0.384338721	0.249442207	0.438673776	0.941318144
Lpar2	30.81202113	0.40796945	-2.568062688	0.483741721	-1.047691123	0.010226866	0.028823911	Down	0.487105669	0.561866343	0.21651757	0.675165945	0.239692026	0.137864672	0.165755947	0.144217366	0.256313329	0.199551722
Lpar6	254.7532526	0.196096444	-8.076933001	0.333588661	-1.583857843	6.64E-16	4.37E-14	Down	8.101427809	7.6754709	10.35307538	12.13031126	8.682721806	2.653857695	2.212258322	2.931609481	1.776226443	4.064811539
Lpin1	15406.32769	0.558996555	4.809205182	6.445664638	2.688329128	1.52E-06	1.49E-05	Up	75.80796996	58.05861823	8.746359975	13.4224842	10.40269274	171.3479437	258.840697	210.648674	164.8566324	121.7812714
Lpin2	10764.34666	0.443457092	2.604922112	2.22710748	1.155171184	0.009189515	0.026261778	Up	18.75388809	31.06597994	4.735901419	25.16311173	8.71117821	28.48656089	31.27780227	36.18649023	46.78902839	26.67433034
Lpxn	61.76525306	0.4348276	4.757441195	4.194988148	2.068666735	1.96E-06	1.87E-05	Up	0.523960268	0.57063544	1.136770742	0.356811803	0.669681079	2.33035888	1.462224927	2.142256328	0.882802757	5.319786004
Lrg1	17526.56492	0.374702074	2.980698133	2.168765055	1.116873773	0.002875921	0.009898889	Up	859.5736657	652.8529335	371.8609418	314.4268456	253.5015111	1190.471055	747.862422	525.6787022	1036.429208	1001.773719
Lrit1	89.09076001	0.338642842	-4.616378769	0.338375349	-1.563303625	3.90E-06	3.41E-05	Down	1.168746096	1.380084363	2.096962228	2.316924289	1.878909024	0.459428026	0.863085134	0.384478482	0.4970287	0.294714774
Lrit2	55.81016038	0.527232759	-3.532920291	0.274966675	-1.862671314	0.000410996	0.001901572	Down	0.35944072	0.764139782	1.776760771	1.608896414	1.44158529	0.210479758	0.644370128	0.134553526	0.20240526	0.161561149
Lrp2	10.30223946	0.760411297	-2.895662487	0.217352038	-2.201894469	0.003783591	0.012535277	Down	0.014398804	0.042953596	0.12800484	0.027719238	0.120771768	0.010188172	0.01701296	0	0.016328882	0.016757764
Lrp2bp	30.4907886	0.564845688	-2.898814748	0.321439023	-1.637383012	0.003745761	0.012441589	Down	0.373294896	0.451891415	0.486965226	1.267650009	1.470235688	0.183744359	0.337512863	0.208228748	0.309217115	0.04533411
Lrp4	474.0205212	0.333507621	-4.099682695	0.387622595	-1.367275424	4.14E-05	0.000264178	Down	4.296239239	7.1407866	2.744574619	8.333506444	2.955547516	1.318429098	1.419057599	2.64229281	1.443592796	1.900196406
Lrp5	2033.012584	0.229863673	4.67160423	2.105017324	1.073832107	2.99E-06	2.71E-05	Up	12.58558237	9.845289015	22.24342103	12.51003325	19.8276162	27.22211874	27.98503816	23.89820993	23.08947529	36.4637296
Lrrc25	77.20587439	0.436393773	2.613538116	2.204622678	1.140531759	0.008961009	0.02570102	Up	2.25964878	2.0892663	3.392085422	1.351900033	1.374375818	5.385637652	1.011750162	3.482003578	2.913205475	7.271297789
Lrrc32	232.7674457	0.2185362	5.175389494	2.190120052	1.131009953	2.27E-07	2.77E-06	Up	2.144445449	2.481083902	2.742703988	1.810066408	1.538493891	3.206468459	2.728192965	5.031329954	3.646314761	5.952177031
Lrrc51	25.87843369	0.384028374	-3.246283202	0.4214213	-1.246664861	0.001169225	0.004605228	Down	2.349398834	1.635334627	1.044303442	2.481102927	1.734117057	0.664946273	1.065961253	0.695586467	0.511549899	0.393739398
Lrrc70	10.60244078	0.582223251	5.681742843	9.90421609	3.308042792	1.33E-08	2.23E-07	Up	0.045938617	0.137041158	0.153147229	0.151605855	0	0.650096356	0.738193597	0.906736371	0.708511419	1.197610433
Lrrc75a	31.7963736	0.536189389	2.813059865	2.844811081	1.508332849	0.004907251	0.015622164	Up	0.685918347	0.214362545	0.261333804	0.431172615	0.175336401	1.275739547	0.222294672	0.541546218	0.693408235	1.623955038
Lrrc8b	45.97331693	0.407204251	2.471065983	2.008653302	1.006228573	0.013471096	0.036120385	Up	0.177943703	0.247720816	0.292653894	0.375837967	0.095521599	0.463340494	0.41040806	0.217759659	0.251841463	0.715724673
Lrrc8c	176.8974123	0.257040724	6.792822162	3.354346971	1.746031928	1.10E-11	3.56E-10	Up	0.689752954	0.751544644	0.954028936	0.419745316	0.434929946	2.208334979	1.435752211	1.745242897	1.551106614	2.432177872
Lrrcc1	69.47612651	0.325317207	3.355159099	2.130941496	1.091490985	0.000793194	0.003338916	Up	0.531256944	0.248597942	0.5295848	0.395339617	0.200956135	0.700209284	0.539090898	1.202800018	0.425272177	0.661937093
Lrrtm3	2.876980081	1.450870177	2.577517955	13.35810942	3.739643932	0.009951271	0.028152372	Up	0	0.028674759	0	0	0	0.027205486	0.218062686	0.08537728	0.01308091	0.013424483
Lrtm1	161.0035375	0.647774631	2.84369751	3.585253438	1.842075105	0.004459336	0.014407627	Up	0.690642354	0.181123542	1.003618705	0.893330975	0.195216885	4.081269036	1.614127239	0.516813711	1.742016843	0.381579641
Lrtm2	4.017338818	1.269662749	3.348971859	19.05456565	4.252064817	0.00081112	0.003401388	Up	0.011697512	0	0.012998807	0	0	0.231750862	0.022113981	0.057721371	0.021224796	0.076237943
Ltb4r1	20.48526703	0.341543178	4.271480474	2.748977346	1.458895018	1.94E-05	0.000137674	Up	0.518690553	0.277724932	0.620730365	0.482808014	0.490834857	1.129262205	0.716575605	1.063167937	1.158337128	1.560248937
Lurap1l	1273.06934	0.247013692	5.33483599	2.492817961	1.317777534	9.56E-08	1.30E-06	Up	36.51438709	29.93796774	17.10967337	22.61925449	22.4103708	54.15566667	66.74335381	58.29645087	51.18841077	44.31511048
Ly6a2	25.31790781	0.789493252	3.671364242	7.45659661	2.898517296	0.000241259	0.001204111	Up	0.122469214	0.243561572	1.360933483	0.202085423	0.13696344	3.639536139	0.463052628	0.785621585	1.666626187	6.556535145
Ly6c2	136.1117305	0.868199299	3.781770219	9.736007326	3.283330254	0.000155717	0.000827622	Up	1.434125992	0.907495553	5.505391247	0.717102812	0.729024883	24.10789249	1.848541962	4.181682965	8.161382369	38.84402451
Ly6d	87.54157028	1.141059366	-2.640639204	0.123867868	-3.013126097	0.008274979	0.024051215	Down	12.29752189	2.797345193	0.803856731	52.07847611	0.808996064	1.364920107	2.887042671	0.15864606	0.947958966	1.721209082
Ly6f	5.852777666	0.793579755	2.551731204	4.069925041	2.025002223	0.010718918	0.029963202	Up	0.299890866	0.357846133	0.066650468	0	0	0.565850608	0.510245492	0.710309464	0.544143251	0.279217644
Lyl1	15.39010286	0.650409289	2.647718375	3.299164296	1.722100625	0.0081037	0.023649271	Up	0.090751288	0.391045003	0.4706191	0.1663866	0.067661133	0.513703591	0.457504067	0.686645378	0.164665572	1.718070569
Lynx1	20.41616988	0.430093542	-2.99460433	0.409529708	-1.287959983	0.002748011	0.009506577	Down	0.449714886	0.391288569	0.484126603	0.680231534	0.220035648	0.119326897	0.053136226	0.194172822	0.24224839	0.170102328
Lyrm7	31.01774898	0.412363668	-2.938659128	0.431730746	-1.211796256	0.003296354	0.011137339	Down	0.591494197	0.437356638	0.960662208	0.600627456	1.000727002	0.20031915	0.15769648	0.449035065	0.385268875	0.127089014
Lyrm9	54.45183938	0.33128099	-3.52650791	0.444956118	-1.168265031	0.000421079	0.001938829	Down	0.978238902	0.64485011	1.526774526	0.7496584	0.663783432	0.321458689	0.166233419	0.585762821	0.339042274	0.337713547
Lyve1	462.4762652	0.345416982	9.354532427	9.390580617	3.231214362	8.40E-21	1.06E-18	Up	1.129117294	1.334613714	4.498075702	1.710814211	1.83455882	16.17959413	11.4582657	13.91855981	16.77656052	25.40925541
Lyz2	4102.261657	0.518843476	3.097015699	3.045895381	1.60686639	0.001954795	0.007123667	Up	77.81875748	118.3970777	238.2899894	71.15478092	81.09350016	434.3016374	75.74300131	130.6781252	198.5474219	711.3334956
Lzts1	11.49360738	0.867641845	3.908740474	10.49322904	3.391386796	9.28E-05	0.000526088	Up	0.019618435	0.009754077	0	0.010790738	0.065820827	0.434951434	0.064904652	0.067765012	0.088992697	0.292256348
Mab21l2	4.272888969	0.891255528	-2.934649591	0.163173347	-2.615522672	0.003339246	0.011255716	Down	0.074583422	0.123606953	0.276268279	0.191441413	0.333641468	0.04690937	0	0	0.022554908	0.069441953
Mab21l4	6.249631428	0.936331678	2.741373263	5.925079982	2.566834629	0.006118296	0.018780862	Up	0	0	0.078355904	0.051711519	0.10514248	0.399136603	0.133301545	0.069588083	0.405148386	0.087534672
Macir	391.6412996	0.173885866	7.301097774	2.410876436	1.269557711	2.85E-13	1.22E-11	Up	4.010201879	4.062615622	3.467886814	3.764672971	3.456337842	5.931017524	8.35075319	6.754816772	8.466331344	9.376498342
Mad2l1	56.55776714	0.239011548	-5.177874208	0.424085856	-1.237571728	2.24E-07	2.75E-06	Down	3.580990698	2.191299156	2.334047328	3.409016963	3.350169897	0.812116651	1.204245439	1.189353675	0.937154341	1.314417491
Maf1	559.3485593	0.227923095	6.9553591	3.000674802	1.585286976	3.52E-12	1.23E-10	Up	7.716505768	13.26219917	7.798600167	11.80722695	7.351271841	19.68286591	23.05255486	33.97166356	18.43802495	31.90182111
Maff	701.037488	0.83512447	3.294393603	6.732903144	2.751228711	0.000986343	0.003999238	Up	2.402269253	4.205573144	0.526382375	7.574335652	1.797358332	22.04121696	13.03269944	16.04463518	38.01713261	1.748380428
Mafk	585.8263334	0.323156602	4.968491964	3.043224955	1.605600982	6.75E-07	7.29E-06	Up	2.207388501	1.941939644	1.308678568	2.324100796	1.502358322	5.169987386	3.272421541	4.088284448	7.801095081	3.272924659
Maged2	80.54784462	0.303982831	-4.288525936	0.405103301	-1.303638254	1.80E-05	0.000129121	Down	3.964193479	1.695225474	2.236833091	2.892173234	2.044397146	1.007649352	0.873682185	0.567582094	1.043531525	0.879700795
Magee1	48.30990049	0.340159193	-6.57361354	0.212263015	-2.236075079	4.91E-11	1.39E-09	Down	1.131251271	0.955387937	1.997579989	0.954643118	1.733061385	0.160819037	0.175776535	0.275284555	0.182767758	0.461706318
Mal2	651.0729614	0.336615616	-4.88771337	0.319684201	-1.645280648	1.02E-06	1.06E-05	Down	12.74913342	10.07032749	31.64871658	17.70166353	36.01430211	6.797548064	4.597173978	7.3280473	4.12180179	6.969352883
Malt1	197.0037375	0.215658764	4.88784975	2.076433451	1.054107634	1.02E-06	1.06E-05	Up	1.087639571	0.767534367	1.598516533	1.592076963	1.118267986	2.38322121	1.600162382	2.23334667	1.941659866	2.792987809
Mamdc4	9.709915523	0.596402242	-3.415733286	0.243644407	-2.03715099	0.000636105	0.002764559	Down	0.167036958	0.193781005	0.185619048	0.306251426	0.326910106	0.039396817	0.078945251	0.109899175	0	0.025920355
Maml3	71.31127464	0.265085342	4.125168358	2.133943034	1.093521664	3.70E-05	0.000240961	Up	0.341833399	0.339911875	0.452215222	0.322317958	0.555229795	0.852308333	0.661617657	0.69880753	0.841763455	0.568337203
Mamld1	24.59490037	0.345476382	5.254151519	3.519048152	1.815185255	1.49E-07	1.93E-06	Up	0.121797782	0.187174835	0.184564394	0.073082727	0.08668071	0.407398901	0.387250378	0.480808891	0.241089307	0.494843135
Man1c1	91.99064835	0.324137708	4.068717442	2.494628086	1.318824746	4.73E-05	0.000296312	Up	0.889348093	0.397956989	0.852394918	0.62368998	0.447571081	1.961245457	0.798617488	1.075179531	1.099330563	1.883791351
Maob	2203.666288	0.302120327	-3.522153216	0.478266259	-1.06411408	0.000428057	0.001968231	Down	76.17148429	73.70547307	69.31797899	82.93204828	70.5337015	27.39369127	42.617016	22.61117436	39.56643351	15.90781172
Map1lc3b	3076.169196	0.219170635	5.386733808	2.266732066	1.180613871	7.17E-08	9.98E-07	Up	66.17266035	50.39095472	35.04495186	44.64696712	34.43408724	74.89358942	70.86775274	94.01801694	93.69437515	121.1788196
Map2k6	345.4799945	0.393162637	6.709327385	6.224063783	2.637856845	1.96E-11	6.00E-10	Up	0.378954843	0.289865116	0.671002351	0.444359637	0.40517538	1.052905554	2.861698747	5.289294365	1.246751853	1.539274929
Map3k5	1021.118573	0.184513579	5.520072346	2.02585133	1.018528304	3.39E-08	5.19E-07	Up	6.402833541	6.290592143	4.252029324	6.30119815	4.750870869	8.644944189	8.161454409	13.12223919	9.802046123	9.481202668
Map3k6	192.3256103	0.35864851	9.148137274	9.72006394	3.280965804	5.79E-20	6.43E-18	Up	0.487870423	0.392722659	0.129081846	0.230008827	0.251153748	1.738799273	1.493267249	3.400925135	2.262245977	4.109778492
Map3k8	122.0709072	0.42135211	5.511192468	5.000778043	2.322152573	3.56E-08	5.44E-07	Up	1.207386705	1.058155674	1.091554903	0.877962131	0.297519514	6.506281228	1.644207921	2.807257809	4.010219474	4.115548728
Map3k9	14.05239681	0.578599101	2.394765621	2.612822711	1.385609236	0.016630992	0.043093217	Up	0.027046403	0.017929579	0.055101182	0.084299303	0.010082448	0.080801685	0.072435359	0.04003814	0.065433215	0.176273559
Map4k4	430.0067269	0.223321708	6.999719083	2.955063682	1.563189221	2.56E-12	9.28E-11	Up	1.560796075	1.569460937	2.572409225	1.987056342	2.716337047	4.111412988	4.053017265	5.642179237	4.558277878	8.498778503
Mapk13	38.27422615	0.446985108	5.523388632	5.536109444	2.468872464	3.33E-08	5.11E-07	Up	0.525021633	0.186453702	0.333387352	1.155111727	0.209699257	2.158179437	1.985091922	1.702472537	2.653773042	2.758391291
Mapk15	64.42971612	0.541463384	-7.366172442	0.062999638	-3.988512654	1.76E-13	7.72E-12	Down	2.180329389	0.815941549	3.360770374	2.063221936	7.052923382	0.110590473	0.26592786	0.161960952	0.106347963	0.196454187
Mapk6	1116.555483	0.189784432	6.801470513	2.446659297	1.290813217	1.04E-11	3.38E-10	Up	10.22967767	7.193721281	8.786682299	10.1642441	8.417038754	16.59581904	16.09988805	14.79278435	22.25762261	23.68122936
Mapkapk2	3426.72673	0.198068608	10.49776529	4.225956024	2.079277754	8.84E-26	2.04E-23	Up	28.0890884	29.66246549	25.73209514	24.19626278	29.68266329	103.2259723	75.04500886	88.89086265	124.8371514	102.3595349
Marchf1	205.2415214	0.401442508	4.804779053	3.80749609	1.928842555	1.55E-06	1.52E-05	Up	0.428060027	0.358026564	0.515690174	0.338866332	0.228175389	1.690859275	0.657981341	0.896230821	0.46819915	2.532849758
Marchf7	723.7713329	0.157306906	9.580722186	2.842408224	1.507113768	9.64E-22	1.43E-19	Up	5.6904932	5.801397188	6.115943522	6.955433432	4.885466415	12.64867166	12.79525832	16.45075493	16.32221388	13.31243262
Marco	3261.361498	0.778158643	3.753876327	7.574293412	2.921111309	0.000174121	0.000909248	Up	16.24358487	54.5390348	30.07366066	9.648590395	7.19541879	227.7465511	25.79930793	97.35218618	72.47971145	380.5131634
Mark1	35.53915764	0.342291305	4.321167592	2.787744017	1.479098093	1.55E-05	0.000113235	Up	0.201109674	0.222199101	0.322807618	0.147488617	0.249901107	0.484871706	0.369634019	0.363871062	0.65886104	0.853009621
Marveld1	401.4705831	0.18440068	-7.39365387	0.388666642	-1.363394805	1.43E-13	6.34E-12	Down	9.963588954	10.32039722	10.69089104	14.03824889	11.68780653	3.797433179	3.071090839	4.880905601	4.028393112	3.10905262
Marveld3	44.7368343	0.368111064	4.421590932	3.090063627	1.627636545	9.80E-06	7.62E-05	Up	0.225278393	0.534182584	0.308110245	0.51470306	0.46512015	0.572206497	0.687969065	1.333963389	1.493550134	1.435971475
Mas1	1.262033696	1.598953326	-2.355811043	0.07346333	-3.766831902	0.018482317	0.047114946	Down	0.008131741	0.00808603	0.072290874	0.008945411	0.018188264	0	0	0	0	0
Masp1	3084.182827	0.121603485	8.478175669	2.043405759	1.030975709	2.29E-17	1.85E-15	Up	17.72818609	16.67826722	16.30548032	17.53201246	14.60886454	30.81678683	24.51736156	31.31596056	23.3199111	36.71831934
Mast1	4.298779967	0.869626569	-3.0101538	0.162926172	-2.617709722	0.002611154	0.009105678	Down	0.042083568	0.094155764	0.187060681	0.046294495	0.058830195	0.009925699	0	0.020766135	0.019089852	0.009795626
Mat1a	139193.8401	0.312016886	7.014247668	4.558514346	2.188563716	2.31E-12	8.43E-11	Up	1283.306437	1146.015727	478.1366985	939.2098574	429.7427693	3267.950225	2833.606623	4243.468741	3297.137768	3277.838387
Mbip	83.36408332	0.211151955	5.565356295	2.258141454	1.175135862	2.62E-08	4.11E-07	Up	1.497770849	1.094217455	2.241832695	1.815765887	1.914322247	3.143289229	2.773728567	3.71045805	3.549598859	3.272854913
Mbl1	4149.235008	0.311647483	-3.766117559	0.443282693	-1.173701058	0.000165806	0.000870691	Down	54.37572512	52.08839273	67.28581557	45.30040906	72.07973166	25.48724348	21.50470483	12.81157374	31.9696386	14.79194326
Mblac2	103.6123059	0.331788527	-4.417214822	0.362089639	-1.4655812	1.00E-05	7.76E-05	Down	2.575924225	0.910735774	3.466786058	2.14099812	2.880784748	0.634551666	0.757516397	1.087487877	0.701090934	0.506318498
Mcam	151.3835812	0.24695053	5.266182925	2.463119567	1.300486662	1.39E-07	1.81E-06	Up	1.509851015	1.275352042	2.309250711	1.428755559	1.252789092	3.507479827	2.639508266	2.243118944	3.579129672	4.232420384
Mcemp1	28.11381658	0.794681759	3.102552056	5.523342254	2.465541527	0.001918598	0.007011372	Up	0.981268347	0.390300965	0.54521496	0	0.384090495	3.054993443	0.41739163	0.677889568	0.979265575	6.212641905
Mcf2l	14.74537418	0.533257301	2.639498293	2.652829095	1.407531735	0.008302884	0.024117581	Up	0.032192313	0.008002838	0.125207458	0.11509391	0.081005112	0.182226691	0.098896057	0.238279439	0.153331541	0.134878994
Mcm10	576.5885539	0.547262635	-4.605266486	0.174307884	-2.520290274	4.12E-06	3.58E-05	Down	17.29132457	13.62932674	5.616203602	19.58489391	15.25316066	1.818219021	5.312281667	0.997553027	1.662878536	0.501927761
Mcm5	72.26967715	0.267145935	-5.268987121	0.376941229	-1.407588493	1.37E-07	1.79E-06	Down	2.519364122	1.842535811	1.499157646	1.662872649	1.726873692	0.536705245	0.338006736	0.593518263	0.619339167	0.953409359
Mcrs1	141.6076009	0.178852357	6.12343147	2.136412383	1.095190151	9.16E-10	2.00E-08	Up	2.647324546	2.524996661	3.302050914	2.733919592	2.114739496	4.15410307	3.957821847	6.025077957	3.700650498	7.017217426
Mdm1	81.61213633	0.587738164	5.554639685	9.610914629	3.264673733	2.78E-08	4.35E-07	Up	0.348784557	0.231215972	0.369128789	0.146165454	0.297191005	0.736451859	3.987632266	1.081820006	4.354675599	0.680409311
Me1	3370.138768	0.287288707	-5.018715388	0.368102574	-1.441820256	5.20E-07	5.80E-06	Down	71.80349221	66.65398375	75.09570622	88.71963019	104.2864708	30.45781491	36.53637623	16.84568032	23.75970085	17.46346656
Me2	147.422082	0.416086663	3.106754832	2.449825941	1.29267925	0.001891532	0.006926594	Up	0.894044494	0.643273813	0.759262314	0.719636744	0.373929371	1.95437291	0.58400475	0.667129416	1.14742229	2.828850018
Med13l	606.4451104	0.158192776	10.22425326	3.068222286	1.617403007	1.54E-24	3.12E-22	Up	1.384522719	2.104606638	1.872736518	1.935034682	1.872017921	4.304025759	4.365943366	5.342342849	5.168493637	5.024240228
Med19	174.2717174	0.162367711	-6.678714693	0.471585866	-1.084407615	2.41E-11	7.29E-10	Down	6.824461618	6.088714008	7.91337544	6.676474456	7.300304347	2.621160724	2.49871879	2.369250613	2.667438315	3.968118021
Med21	298.0238002	0.23858597	-5.90984792	0.376309913	-1.410006801	3.42E-09	6.67E-08	Down	32.18459534	39.01333356	21.83879491	46.99781506	26.59707089	8.934490925	12.11505963	12.93006065	10.01293344	10.27592523
Mefv	76.13144086	0.642874875	3.919272697	5.734238638	2.519601945	8.88E-05	0.000506831	Up	0.425773506	0.40769939	0.490662503	0.208167494	0.405621	4.552446478	0.253400358	0.824828882	0.572261954	3.347567444
Megf9	583.7557955	0.225619206	5.965110215	2.541787513	1.34584343	2.44E-09	4.92E-08	Up	7.527437034	7.61137868	5.482490757	6.345165495	5.37554664	10.47270836	18.01960154	14.05211878	15.81402551	11.80472378
Meiob	203.5215079	0.520114742	-7.23517762	0.073652457	-3.763122543	4.65E-13	1.91E-11	Down	20.13991357	11.58170747	4.16448949	17.35040697	2.140785108	0.839381694	0.637118832	0.638588897	0.807181042	0.527152068
Meox1	3.731738297	1.116275292	-3.133350104	0.088530519	-3.497681303	0.001728232	0.006425488	Down	0.176077228	0.050024988	0.363377869	0.11068326	0.253177663	0.047461745	0	0	0	0.023419886
Mertk	767.672804	0.245753463	4.515599094	2.158043756	1.109724117	6.31E-06	5.18E-05	Up	4.411213305	3.843846136	4.77384093	4.134012873	3.214367247	7.467787369	4.351273896	7.273407067	5.717155853	13.78104238
Mettl17	133.5684162	0.253836983	-5.018819156	0.4135226	-1.273961915	5.20E-07	5.80E-06	Down	6.262342133	6.975758003	7.529408517	6.098422582	8.266414498	2.0662089	1.164478929	3.647393144	2.266358318	3.664064927
Mettl26	1040.550098	0.24991646	-5.452322194	0.388874069	-1.36262506	4.97E-08	7.29E-07	Down	76.97499654	120.8741875	100.3779061	125.2830781	131.6548823	27.71719082	54.24638701	38.52399725	34.91722289	29.2668291
Mettl7b	6809.684113	0.311796181	-5.527932023	0.30279471	-1.723588093	3.24E-08	4.99E-07	Down	474.4193337	507.7157099	486.3525396	550.5715513	547.9807331	162.6594066	170.7594781	72.01082997	157.5692509	80.03210544
Mfap4	15.70815298	0.556191656	-2.405740104	0.395554236	-1.338052573	0.016139742	0.042017872	Down	0.340734898	0.508229324	1.249512272	0.86210716	1.257500835	0.225021082	0.19324635	0.168135625	0.123650712	0.761390542
Mfng	23.76886424	0.451892349	2.748068263	2.364984984	1.241831024	0.005994753	0.018453021	Up	0.189017998	0.250607313	0.560121007	0.103965671	0.123309824	0.549834757	0.44666981	0.761712555	0.328677339	0.395972747
Mfsd10	105.7177545	0.269553927	4.505956205	2.320761375	1.21459819	6.61E-06	5.36E-05	Up	2.41477341	2.286856585	1.533374744	2.561526877	1.125234059	3.607092609	3.070569806	4.227235937	3.025346349	6.316677743
Mgam	2626.628848	0.307188414	-3.591855556	0.465425961	-1.103376411	0.000328332	0.001563012	Down	19.45412088	15.77800225	20.55913313	18.11843308	16.09209709	7.693288357	10.52844415	5.2394696	7.744879043	3.44683556
Mgl2	3.785275718	0.973423104	-3.127948665	0.121176555	-3.044817497	0.001760309	0.006522749	Down	0.056044186	0.195052021	0.280254794	0.246608111	0.250708053	0	0.026487685	0.027655002	0.050845273	0
Mgll	2036.046987	0.442042874	-3.595858967	0.332281106	-1.589523831	0.000323323	0.001545328	Down	27.34430196	43.0394295	22.41723376	52.15496994	30.54480187	10.44943961	16.3328952	3.916658177	12.9444174	4.309258969
Mgme1	85.52036284	0.217629285	-6.737370324	0.361922051	-1.466249084	1.61E-11	5.03E-10	Down	2.396958778	2.383484922	3.346586137	2.343823163	3.551273555	0.715129972	0.735871075	1.253543801	0.669109532	1.049100302
Mgmt	120.5687063	0.280896437	-5.222752911	0.361720512	-1.467052684	1.76E-07	2.23E-06	Down	4.852991222	5.39012214	5.235178003	7.118115679	4.697349089	1.713570283	1.985128149	2.128629656	1.750823313	0.792709877
Mgst3	166.3487202	0.380436335	-4.062566428	0.342565583	-1.545547882	4.85E-05	0.000302249	Down	15.13800979	10.92469123	9.114284429	21.66526443	11.32414221	2.579288406	7.896324188	3.647485501	3.261188896	2.356932891
Mical2	209.3508289	0.371915082	-2.792446067	0.486815562	-1.038552808	0.005231119	0.016484869	Down	2.707194562	2.425583262	5.907035215	2.357646168	8.247031527	1.862322235	1.692643094	2.003797604	1.982759097	1.378437751
Micall2	47.08279847	0.314230072	3.324394803	2.062829839	1.044624819	0.000886107	0.003667539	Up	0.44899878	0.487063478	0.589665606	0.434056254	0.319542215	0.795850444	0.424412917	0.63110584	0.999853226	1.178131555
Micu2	551.8323541	0.160129444	-7.104306514	0.454512333	-1.137608652	1.21E-12	4.61E-11	Down	25.03940655	15.50830468	19.21244815	23.34756205	15.57490138	7.40183131	7.393532884	8.213594915	6.814991195	8.703629965
Mid1	74.50759655	0.512967621	2.342471887	2.299965517	1.201612231	0.019156477	0.048557078	Up	0.88826261	0.99948915	0.32469662	0.321428659	0.287559815	1.422414111	0.508193438	0.56519328	1.929830606	1.033786874
Mid1ip1	676.94837	0.387738318	-7.431282516	0.13571076	-2.881392981	1.08E-13	4.87E-12	Down	20.58128148	18.53436731	75.56674047	28.57531067	35.05352749	3.944465168	2.167256094	4.52553488	2.716382138	7.685089331
Milr1	33.11791591	0.493358762	3.794122768	3.660050897	1.871863711	0.000148166	0.000792906	Up	0.197299426	0.431618794	0.438496152	0.282153845	0.176519844	1.433260393	0.354342182	0.681501768	0.501191695	1.928833499
Miox	10.23521307	0.757350417	3.308972297	5.680632405	2.506051549	0.000936391	0.003829209	Up	0.31827959	0	0.4715823	0.116708996	0	1.501368663	0.802270743	0.47116516	0.721886319	0.691457026
Mipep	391.3217646	0.189175212	-6.993426794	0.399707626	-1.322982998	2.68E-12	9.66E-11	Down	13.94265678	12.25749427	15.92979429	15.82025371	12.41742084	4.442703379	5.585885071	5.535896888	4.900545978	3.395825023
Mis12	407.6706751	0.195270011	-5.41708015	0.48036625	-1.057793303	6.06E-08	8.65E-07	Down	8.015883632	12.7435789	8.689912323	8.225308373	10.80859749	4.343377456	3.410402343	4.527405065	3.258461585	4.757665105
Mitd1	114.8664538	0.23184833	-6.483814437	0.352755003	-1.50326155	8.94E-11	2.43E-09	Down	5.540041631	7.033375198	6.466098925	7.972527724	5.14360442	2.301031144	1.383275315	1.82248891	1.422487408	2.919698674
Mknk2	3631.01888	0.323817746	5.185234875	3.20221699	1.679071071	2.16E-07	2.66E-06	Up	44.29543948	33.57496623	14.62770324	30.32177708	24.91966096	49.15096013	52.75343926	136.4201182	72.14270491	113.2564807
Mlec	1729.905792	0.257251086	-5.743220844	0.35912306	-1.4774498	9.29E-09	1.62E-07	Down	32.4473726	20.62444468	19.48014167	15.53851888	28.10633195	8.133977989	4.755942225	7.169670432	8.395395483	7.187765491
Mlkl	188.0874039	0.493738032	-3.729303474	0.279070405	-1.841298957	0.00019201	0.000992535	Down	11.22572331	7.555073397	3.208340179	6.79089496	1.423244064	1.684469916	0.628403116	1.03100949	1.481990149	2.51127814
Mlxip	351.8031966	0.259305601	5.388375229	2.63396446	1.397235879	7.11E-08	9.92E-07	Up	1.595694231	1.88081564	1.436909807	1.10466691	1.184568382	3.529954784	1.943910703	2.90521702	2.920300588	5.283178178
Mlxipl	2861.681338	0.211897841	-7.510916913	0.33181544	-1.591547075	5.87E-14	2.81E-12	Down	54.7035748	69.6052035	80.40447547	73.55743439	76.99077525	13.33969961	18.89834331	31.53990502	21.31096154	17.05772918
Mmaa	270.2516235	0.313399388	-4.603990668	0.367830277	-1.442887857	4.14E-06	3.60E-05	Down	1.271903552	1.27575175	2.093466206	1.269393359	2.032636547	0.452154638	0.456509493	0.553033951	0.729141121	0.250574899
Mmab	303.4741983	0.430592678	-2.8104039	0.432226867	-1.210139341	0.004947936	0.015719392	Down	8.991109831	4.169837559	13.67448733	5.600069358	10.23951864	4.802696683	2.873315604	1.951770218	4.086833368	1.210513894
Mmd	2094.617055	0.224980043	-5.133899482	0.449058427	-1.155024928	2.84E-07	3.38E-06	Down	23.24373981	36.07396125	23.91135857	41.89303737	28.18827556	10.9088763	13.39580877	14.53786772	10.86408954	9.551442446
Mme	244.1181776	0.564517875	-9.054357716	0.028928859	-5.111346776	1.37E-19	1.45E-17	Down	0.984396012	3.051747781	5.497105064	4.468082418	7.37324952	0.054629783	0.24239743	0.138785766	0.060038922	0.030807928
Mmp13	3.101015947	1.017093609	-2.708014201	0.148208086	-2.754303938	0.006768713	0.020410118	Down	0.124575226	0.12387496	0.184578193	0.159880418	0.023219783	0.0391759	0	0.020490547	0	0.019331255
Mmp15	366.0056582	0.272122701	-7.968354789	0.222461838	-2.168370224	1.61E-15	9.89E-14	Down	6.775339931	6.903448317	8.500557501	8.330145136	11.30110073	0.970329006	2.454795261	1.903201862	1.446312608	1.19701638
Mmp25	9.088131943	0.729357896	2.335660979	3.256975296	1.703532777	0.019508918	0.049293472	Up	0.023975734	0.023840961	0.186500468	0.013187386	0.040219892	0.147025893	0.079320126	0.070984952	0.228392179	0.245552421
Mmp27	22.31681971	0.804845035	3.130174203	5.733059157	2.519305166	0.001747027	0.006485271	Up	0	0.051808243	0.69476548	0.057314409	0.174801839	1.450031995	0.344737469	1.028371738	0.401777817	1.503793937
Mmp28	14.93160842	0.42616215	3.747638659	3.025349356	1.597101749	0.000178507	0.000929782	Up	0.086645536	0.086158481	0.192568903	0.095315382	0.129200042	0.136239642	0.273003597	0.327790149	0.353735558	0.443699051
Mmp7	46.44243687	0.817145806	2.458532726	4.024974672	2.008979705	0.013950606	0.037224997	Up	0.249057347	0.495314677	0.774938716	3.561717823	0	3.806474504	5.932576285	1.179814464	2.349918012	3.663836325
Mmp8	128.1823101	0.649845106	6.034154051	15.1502057	3.921265477	1.60E-09	3.34E-08	Up	0.339623655	0.270171642	1.006413917	0.049814235	0.329175687	8.074339858	1.070089517	1.72056276	6.059666202	8.137173886
Mmp9	71.70483093	0.40163926	3.228971574	2.456972573	1.296881753	0.001242362	0.004849308	Up	0.567474914	0.361721159	1.164191776	0.384158195	0.846180729	1.45511219	0.591417198	1.07700184	1.465294949	2.411468996
Mmrn1	62.55963756	0.340190524	3.458727143	2.260475374	1.1766262	0.000542734	0.00241769	Up	0.34742318	0.297819168	1.0250888	0.50079639	0.375142744	0.791165583	1.313597205	0.815798693	0.782552175	1.148887853
Mnt	443.4136018	0.266379609	6.022534753	3.040440703	1.604280453	1.72E-09	3.56E-08	Up	1.625076418	1.880621562	0.988551942	2.20378202	1.598062264	5.855015887	3.072183953	4.120075586	4.20691566	4.356541795
Mov10	488.4700895	0.29055102	-4.27893977	0.422419894	-1.243250315	1.88E-05	0.000133803	Down	15.66797708	10.63099317	7.37405669	13.16466752	6.009904697	2.688779942	2.693953775	5.023636633	4.515208179	4.475380517
Mpp1	437.5817098	0.171548431	-8.166914816	0.378660955	-1.401021425	3.16E-16	2.23E-14	Down	15.04523378	14.50134252	14.86128584	17.44596121	14.02153047	5.727439012	3.929597559	4.167899017	5.108610794	5.570463871
Mpp4	19.92816188	0.747768617	-3.818203175	0.138203637	-2.855132507	0.000134427	0.000730454	Down	0.269872636	0.50093049	0.639775403	0.455210454	1.529181057	0.016973685	0.136050772	0.053267457	0.179547883	0
Mpst	820.2055679	0.238496789	-4.384984096	0.484374685	-1.045804627	1.16E-05	8.78E-05	Down	23.03067999	24.30553931	48.86160482	30.11537254	38.05745174	12.22187508	15.96778682	16.16223219	12.88642974	10.2157885
Mpzl1	199.1905097	0.38595561	7.208927139	6.879605668	2.782325873	5.64E-13	2.27E-11	Up	0.940953637	0.514615376	2.117401529	0.672819208	2.288786126	7.146158728	6.648487474	5.780703598	7.490923522	11.25773372
Mpzl2	1895.856933	0.229544612	9.847031234	4.791020428	2.260332965	7.06E-23	1.16E-20	Up	15.16163271	8.389798982	12.37186467	10.79929805	9.967864382	38.19860007	62.76744819	45.35859369	47.38052	35.46832682
Mpzl3	289.6969003	0.195097894	8.952237991	3.355581451	1.746562777	3.48E-19	3.49E-17	Up	2.380276647	2.012667148	3.076919831	2.119697373	2.173046765	4.521789747	7.561021665	7.974138368	7.403901805	6.256591739
Mras	42.70315726	0.288893115	-3.636340367	0.482796226	-1.050513697	0.000276539	0.0013561	Down	0.588921084	0.461731453	1.170433322	0.660307801	0.709282937	0.224378689	0.31045252	0.424727593	0.226045806	0.305795702
Mrc1	1297.532029	0.297976119	4.771432626	2.679145578	1.421772976	1.83E-06	1.76E-05	Up	6.683991086	6.386793102	14.8202918	6.629007348	6.073470933	22.83904143	10.32597348	17.82066893	14.59138853	27.61555954
Mrc2	18.29931938	0.446821069	-2.493555771	0.461955806	-1.114173255	0.012647071	0.034321948	Down	0.171389712	0.179894419	0.402073834	0.335180714	0.22361929	0.134744813	0.036001092	0.065778415	0.09502217	0.186170626
Mrm2	62.57447635	0.255958136	-4.946295529	0.415798199	-1.266044586	7.56E-07	8.09E-06	Down	2.617259607	3.100093215	4.277084785	3.810633653	4.73487263	0.907792209	0.982302132	1.405441375	1.501503533	1.863463338
Mrnip	45.58406746	0.329460589	-4.807991655	0.333545674	-1.584043765	1.52E-06	1.50E-05	Down	1.368224715	1.335338543	2.196181573	1.951095424	2.606929126	0.358561357	0.383201399	1.075239592	0.413767323	0.542589177
Mroh6	74.78712859	0.475814442	-6.045531694	0.136166972	-2.876551287	1.49E-09	3.14E-08	Down	1.090069103	1.244242793	0.835991248	0.32934198	1.923053779	0.079664883	0.232198332	0.151519595	0.097502047	0.078620896
Mrpl1	367.0340203	0.180092396	-5.87735453	0.480142032	-1.058466859	4.17E-09	7.91E-08	Down	6.024572999	5.545614766	7.51482213	7.026639132	6.602288169	1.700559177	2.710121159	3.772742215	2.798704986	2.579360411
Mrpl14	409.3115925	0.196313034	-6.683894172	0.402724308	-1.312135542	2.33E-11	7.05E-10	Down	4.155335666	4.454902993	4.51917631	5.472356884	4.787441014	1.483152721	1.960412528	1.937548017	1.519999996	1.140736726
Mrpl22	235.6102894	0.16856977	-6.036872015	0.493925676	-1.017634127	1.57E-09	3.29E-08	Down	11.99245073	11.05344092	17.04559425	13.98134426	14.52569005	4.848860729	7.268456387	6.251895242	4.735139256	5.935277776
Mrpl49	319.6132483	0.197547723	-6.15100115	0.430738364	-1.215116271	7.70E-10	1.72E-08	Down	12.25994171	14.20686467	16.37717075	15.6813683	19.54073904	4.52332977	7.269503721	6.795952327	5.283990368	5.003334283
Mrpl50	646.6234017	0.13361253	-8.759455032	0.444306469	-1.170372947	1.96E-18	1.79E-16	Down	24.0857285	24.31799578	28.23254245	25.71135817	26.31603032	7.997947214	8.986920124	14.4132925	8.026565761	10.37664642
Mrps21	380.7927341	0.216919323	-4.966255316	0.473922565	-1.07727674	6.83E-07	7.36E-06	Down	57.50001625	57.17679547	61.11325175	59.65957935	69.90748256	23.73310592	33.55792334	20.95761109	24.99623384	19.06213379
Mrps25	114.6467589	0.227324841	-4.684178409	0.478028948	-1.06483011	2.81E-06	2.57E-05	Down	1.563084895	1.445224862	1.645551353	1.196603356	1.840079922	0.543294812	0.717146661	0.541266099	0.771239771	0.544685795
Mrtfa	341.8797767	0.279204655	5.390525665	2.838364477	1.505059859	7.03E-08	9.81E-07	Up	2.151866262	2.522298865	2.484764074	1.811755598	2.635093578	7.42868765	3.408999463	3.725332268	6.467507658	6.961971632
Ms4a1	6.963400389	0.846384623	-2.852027324	0.187646323	-2.413912071	0.004344137	0.014089437	Down	0.149150154	0.074155873	0.290049234	0.615278546	0.083401034	0.017589045	0.088114454	0.055198604	0	0.034717091
Ms4a3	11.02679161	0.991732385	3.128333071	8.588875261	3.102469219	0.001758008	0.006515909	Up	0.055044389	0	0.672846053	0	0	0.93474707	0.46827287	0.651879647	1.897652401	0.973747319
Ms4a4a	91.39508855	0.573539032	9.627689248	45.94562452	5.521855573	6.11E-22	9.41E-20	Up	0.163192326	0.378641631	0.362693438	0.119681018	0.121670754	15.54997375	3.136546616	7.676930998	3.997454329	15.8526706
Ms4a6b	72.50562818	0.522644764	2.491576343	2.466062442	1.30220933	0.012717763	0.034461579	Up	1.218122212	0.91664044	3.475543377	1.01406074	1.030919835	4.379422082	0.777987429	1.78700163	2.658270415	6.498372742
Ms4a6c	214.6315626	0.517828947	2.673452874	2.610617847	1.384391286	0.007507482	0.022166642	Up	4.799734802	4.141437673	4.656390041	1.70412745	1.164439745	10.54184599	1.584319641	4.81204619	6.105501253	14.28143987
Ms4a6d	156.7939212	0.451650573	4.125774388	3.638662811	1.863408365	3.69E-05	0.000240437	Up	3.767469237	2.86007195	4.816821064	2.228196921	1.359144859	13.60583867	3.139959534	5.397263924	6.946220785	18.02910973
Ms4a8a	155.0642796	0.437799974	9.201351507	16.31753755	4.028351454	3.53E-20	4.08E-18	Up	0.769960098	0.765631976	1.597147261	1.411671894	0.516650906	18.88644073	4.560875806	9.523748764	13.08589083	24.51737358
Msr1	727.8298723	0.314856762	4.069406503	2.430545524	1.281280156	4.71E-05	0.000295567	Up	3.259715972	3.678360747	3.695228514	3.138552718	1.386318126	8.303944545	3.44700248	5.495461664	5.07565875	9.501946559
Msrb1	3314.181235	0.227036421	-4.409082689	0.499645805	-1.001022353	1.04E-05	8.01E-05	Down	257.2650521	270.7628414	311.6940861	278.3678073	309.1695507	136.0100309	128.4109939	78.55440242	143.8877708	110.9438309
Mt1	18729.51297	1.04053626	2.874646623	7.951207923	2.991174047	0.004044799	0.013282458	Up	740.0876113	370.6325975	13.87924245	59.10930941	6.062696502	1770.091815	1249.165056	1647.093907	1661.82859	1921.673831
Mt2	14997.8669	1.130350585	2.392288204	6.516622257	2.70412437	0.016743689	0.043338207	Up	1354.131964	638.4944716	14.31954139	123.073415	4.021699859	2539.878058	2152.442261	2602.594316	2245.966732	2582.672208
Mterf2	20.41404336	0.432182924	-3.429218108	0.3579799	-1.48204951	0.000605323	0.002647641	Down	0.483862181	0.216985735	0.442803212	0.24004692	0.18037575	0.116359918	0.089679863	0.149811312	0.077466516	0.044167328
Mthfd2	91.37797649	0.409794246	-3.57165438	0.362576314	-1.463643412	0.000354733	0.001669285	Down	4.530506833	3.291246704	1.460788957	4.983834234	2.756490535	1.15159926	0.865361402	0.486498938	0.809269346	2.076312436
Mthfsd	158.4620116	0.243710507	-5.593693887	0.388707817	-1.363241975	2.22E-08	3.55E-07	Down	2.284103853	1.474329511	1.521435589	1.785306611	1.224930121	0.510367854	0.486098072	0.71184693	0.648326138	0.391750815
Mtmr11	79.7803183	0.515784049	2.660796784	2.589002823	1.372396538	0.007795599	0.022862596	Up	0.61228074	0.235679601	1.931441445	0.738728103	1.347399759	2.422371843	1.232186008	0.99410487	3.565841162	2.022838492
Mtnr1a	6.667806032	1.247335171	-4.460383065	0.021144223	-5.563592674	8.18E-06	6.49E-05	Down	0.101498151	0.020185521	0.428599538	0.513609163	0.408637632	0	0	0	0.018416544	0
Muc16	9.05866362	0.594165301	2.682335564	3.018330356	1.593750717	0.007311008	0.021729815	Up	0.012490675	0.006210231	0.004626735	0.018320675	0.009312631	0.011784047	0.039355742	0.012327047	0.033995951	0.032950591
Muc2	6.055919019	0.763765018	3.32711361	5.820459234	2.541132986	0.000877506	0.003636143	Up	0	0.00396921	0.013307101	0.013173169	0.008928118	0.052721628	0.018865384	0.015757428	0.043456373	0.059463686
Mug2	9071.970498	0.328440482	-6.475343772	0.22897071	-2.126765032	9.46E-11	2.55E-09	Down	196.0715654	207.2683783	207.285657	162.035193	176.9317266	20.24154326	70.03545065	27.51133504	38.53237612	26.78211803
Mup-ps12	141.7118528	0.434569926	-6.65261403	0.134807626	-2.891025985	2.88E-11	8.56E-10	Down	3.702652562	10.08723042	19.276411	18.58023209	17.64120378	2.153332863	2.013644614	1.501704483	1.288451709	0.850045605
Mup-ps16	153.2164226	1.038400224	-3.34383794	0.090105435	-3.472242067	0.00082628	0.003456866	Down	2.490987189	9.265757873	13.63544576	31.30975702	14.18692111	3.786217334	0.261620889	0.819451699	0.251101321	0.042949425
Mup1	738.6663526	0.79923412	-7.82688671	0.013088877	-6.255514911	5.00E-15	2.85E-13	Down	12.57408592	32.85307393	38.63760013	117.8822373	198.4083651	0.96054567	1.587950071	1.356489247	0.369478754	0.236989494
Mup10	135.2153706	0.442667701	-4.096299763	0.284539412	-1.813299599	4.20E-05	0.00026747	Down	6.352795732	10.57017228	15.72664216	15.36078078	23.91663966	5.459336922	5.410387143	1.924324601	1.54073268	2.869585814
Mup11	6526.578523	0.811147868	-5.919098765	0.035865378	-4.801264345	3.24E-09	6.35E-08	Down	52.44074115	1460.751537	312.3730969	1360.782142	894.860975	42.42269921	14.93395388	46.95619614	15.05014503	8.825965853
Mup12	528.7789031	1.057867003	-5.534716001	0.01727712	-5.854993428	3.12E-08	4.81E-07	Down	8.610819911	23.85244601	49.75741611	100.0017739	164.1899669	2.43710541	0.581379753	1.638903398	0.390602055	0
Mup13	558.6125542	0.804613587	-5.413653544	0.048836405	-4.355899194	6.18E-08	8.80E-07	Down	35.16052291	37.27705727	58.01383552	55.35416496	175.9983306	9.494498994	1.248550879	1.241499742	1.483668507	0.937007613
Mup14	5130.504324	0.890244985	-7.571932897	0.009349628	-6.740875286	3.68E-14	1.82E-12	Down	110.9729746	148.6692708	567.4888222	737.4462341	1383.41329	6.688006642	3.526776795	12.30907677	1.112203739	0.595521393
Mup15	1937.720263	1.320682291	-3.587223684	0.037483961	-4.737582792	0.000334218	0.001586288	Down	8.758399119	17.88768856	53.38431864	198.8686582	770.282322	23.30438899	1.586359712	3.830126354	3.187888158	0.14649039
Mup16	254.3784301	0.632027283	-6.431530985	0.059750597	-4.064903051	1.26E-10	3.30E-09	Down	3.904157463	10.77000554	39.4661452	36.43662805	74.22564368	2.970394916	1.190444257	1.429343439	1.885252774	0.644923111
Mup17	1690.523425	1.062760605	-4.467494203	0.037217454	-4.747876842	7.91E-06	6.30E-05	Down	11.25806522	33.77092285	97.72069463	162.6505464	788.0226996	18.35101951	2.956001786	4.197331674	6.298458132	1.630530421
Mup18	499.7615252	0.622783284	-6.720586734	0.054960195	-4.185469075	1.81E-11	5.59E-10	Down	8.56863853	13.37154404	139.2137634	73.55052206	94.56831971	4.720519489	3.133361894	1.481411179	3.347829097	1.921696567
Mup19	1001.776805	0.86734031	-3.171678554	0.148555646	-2.750924661	0.001515607	0.005731625	Down	74.55681349	38.9473456	204.6081712	151.9809162	137.3244831	47.46691076	3.511810558	11.74547435	7.883784329	1.465734343
Mup2	87.01407101	0.617732452	-5.403064733	0.098916265	-3.337648426	6.55E-08	9.24E-07	Down	1.499677714	3.702408036	15.28591871	6.940273248	17.52347744	0.341512443	0.879864666	1.837280904	0.422243003	0.433333304
Mup20	9997.031493	0.412203958	-14.37817133	0.016438937	-5.926739134	7.09E-47	5.35E-44	Down	489.4022247	700.6301312	1341.186861	1365.719402	2123.281135	10.60683529	28.79983473	23.46717243	8.516943386	14.49795224
Mup21	561.8938457	0.639162904	-11.15042214	0.007154486	-7.126936189	7.13E-29	2.00E-26	Down	28.02736343	34.67268347	108.9676006	39.40969101	234.4659896	0.208203045	1.182087496	0.653390626	0.467170405	0.2054746
Mup22	2866.431439	0.353205085	-6.437263404	0.206802543	-2.273674167	1.22E-10	3.20E-09	Down	120.3268676	190.0921268	280.8153033	382.1809205	473.5875115	51.92190366	57.26637503	42.3121528	60.91263647	38.874647
Mup3	57209.88924	0.392660312	-12.68856684	0.031635833	-4.982296621	6.84E-37	3.63E-34	Down	4034.694926	7160.592315	8305.273218	6817.452606	10283.25993	140.263024	264.5055005	420.1269124	82.56292106	116.0526391
Mup5	4.206724532	1.161346218	-4.203063031	0.033931962	-4.881211357	2.63E-05	0.000178995	Down	0.127384836	0.633343882	0.495445337	0.63058995	0.925995368	0	0	0	0.05778402	0
Mup6	135.1406062	0.380152198	-6.934324868	0.160862635	-2.636098837	4.08E-12	1.42E-10	Down	6.300035702	14.12287536	8.413344958	25.53314131	15.20375953	1.511975347	2.716345044	2.236120158	1.303561484	1.95524586
Mup7	27214.45377	1.019644014	-6.648133168	0.0091075	-6.778729191	2.97E-11	8.77E-10	Down	242.7927998	1169.347138	3943.082747	2875.153532	7471.903309	17.49954275	40.22028779	64.14980921	2.376319141	2.189883287
Mup8	192.0103584	1.238636959	-5.584412762	0.008274799	-6.917060043	2.34E-08	3.73E-07	Down	2.316766823	4.296170767	19.90016163	23.76383321	78.63901828	0.177219052	0.118373375	0.679745603	0	0
Mup9	83.11189749	0.479964191	-5.338460137	0.169308968	-2.5622697	9.37E-08	1.28E-06	Down	2.959603238	3.506513431	11.54594673	11.6375542	19.22542763	1.188157967	1.964233024	1.367198072	1.085448567	1.465734343
Mybpc1	4.913203636	1.114860456	4.091008617	23.60308829	4.560903733	4.30E-05	0.000272919	Up	0.013293391	0	0.01477222	0	0	0.025082703	0.150785807	0.131192469	0.156783065	0.123770004
Myc	1215.643238	0.52578822	9.163729041	28.21089983	4.818180778	5.01E-20	5.70E-18	Up	3.356927604	1.680539315	1.440694737	2.113824195	1.864164337	64.23586109	25.29736225	35.8484215	103.1277347	10.15253509
Mylip	264.5651766	0.229597157	8.347558161	3.775258999	1.916575623	6.97E-17	5.20E-15	Up	1.682463631	2.26131596	2.937989908	2.501648012	1.79887618	8.825988602	5.574917031	6.313257629	5.384301093	10.24237984
Myo16	86.09700738	1.413403965	6.596901869	640.9585511	9.324087255	4.20E-11	1.20E-09	Up	0	0.006366292	0	0	0	0.368445389	0.205758169	0.227462789	0.662154907	4.095162068
Myom1	43.42964291	0.445668062	4.357471264	3.842341571	1.941985775	1.32E-05	9.77E-05	Up	0.124170718	0.317501296	0.206976206	0.107324937	0.099190227	0.711244033	0.377265511	0.288853889	0.796611121	0.602828307
Myom3	203.9301595	0.433094654	14.86177346	86.61557967	6.436554643	5.84E-50	5.23E-47	Up	0.05261585	0.022422893	0.075174584	0.033074657	0.008406133	4.283157513	2.60752242	1.988046184	2.202627665	2.841346555
Myorg	572.9668464	0.24349533	-4.900693012	0.437302693	-1.193295861	9.55E-07	1.00E-05	Down	15.93683014	8.238511279	9.551475854	10.86298113	11.44832038	4.158165771	4.667084487	4.132919994	4.760854553	2.948387565
Myrip	9.091620915	0.524258166	3.101135266	3.086122838	1.625795487	0.001927802	0.007039622	Up	0.060616413	0.052741215	0.016839927	0.033340878	0.016947591	0.078632391	0.128918779	0.097211293	0.054993359	0.134039706
Myzap	33.98581386	0.33112206	4.595808007	2.871438005	1.521773414	4.31E-06	3.70E-05	Up	0.705498846	0.459625118	0.513643599	0.481712165	0.163240263	1.193466425	0.758849552	1.320486969	0.993186565	1.54023448
Nab2	267.654398	0.375155033	3.322911447	2.372827054	1.246606952	0.000890832	0.003684683	Up	3.170620932	1.73725612	5.344927518	5.291132654	3.328770084	4.37495913	4.077560522	13.68708869	4.696326064	13.15369922
Nabp1	247.0205886	0.278388436	-5.711446096	0.332171327	-1.590000548	1.12E-08	1.92E-07	Down	13.99258236	7.355894189	6.63287234	5.403589518	6.018693803	2.104772854	1.664860203	2.47215058	2.095047384	3.042901682
Nadk2	2442.333451	0.1803206	-5.830033504	0.482541478	-1.051275137	5.54E-09	1.02E-07	Down	42.37196845	47.17299755	44.94539728	56.43898951	53.22218727	17.46162651	25.34548341	24.56169534	17.15113833	16.73679725
Nagk	159.5199946	0.229820548	-4.549680338	0.484440025	-1.045610026	5.37E-06	4.49E-05	Down	6.693205928	4.456687573	4.037032831	5.060660569	2.826325548	1.732311507	1.605004937	2.279782792	1.844980271	2.205948423
Nags	1233.934232	0.252876806	4.060778935	2.037608394	1.026876808	4.89E-05	0.000304308	Up	15.91352803	15.4846141	32.04100715	25.04550229	28.33993752	27.32611643	31.17646866	66.08564764	34.90209424	48.82604346
Naip1	27.07695716	0.629021433	3.501634588	4.603091769	2.202603205	0.000462413	0.002102799	Up	0.062090317	0.051451077	0.321988697	0.079686998	0.046292469	0.654117821	0.117380865	0.25532054	0.328594797	0.818975992
Naip5	66.71634309	0.389061175	2.59918906	2.015647766	1.01124355	0.009344429	0.026651339	Up	0.33385079	0.4795182	0.741980299	0.479473451	0.21779451	0.901147092	0.376930947	0.677258943	0.504802121	1.502376478
Naip6	60.21342896	0.398539593	3.593555974	2.698531141	1.432174336	0.000326196	0.001554392	Up	0.306483545	0.172972307	0.405012181	0.318926262	0.277910157	1.008100202	0.289701401	0.4577903	0.450896332	1.233971248
Napsa	47.40988618	0.580103258	3.371193117	3.878879908	1.95564011	0.000748434	0.003177873	Up	0.638388373	0.933529184	1.335352718	0.495717319	0.587951914	3.932489562	0.532440078	1.185930248	1.362749562	6.608113145
Nat8	122.3023477	0.697545962	-5.86117535	0.058783733	-4.088439201	4.60E-09	8.67E-08	Down	2.263630387	3.697917002	9.567689247	24.41218385	11.30147745	1.220326436	0.038208582	0.51860173	0.183361227	0.602167192
Nat8f1	1354.849022	0.309771336	-7.095510165	0.217941726	-2.197985662	1.29E-12	4.87E-11	Down	38.66582301	59.9421366	85.34539429	79.95110808	92.87297695	10.08504198	20.20889586	11.24725699	14.50715913	9.267420136
Nat8f2	12149.61184	0.285523666	-6.924308955	0.254008014	-1.97705408	4.38E-12	1.52E-10	Down	472.0882016	320.1853005	404.2927172	308.5406559	283.9772406	113.4858939	39.53400048	61.66374033	82.63269828	86.69493318
Nat8f5	172.2187506	1.015023616	-5.790025258	0.017015432	-5.877012374	7.04E-09	1.26E-07	Down	7.266361772	5.153081096	36.17971271	14.68562558	41.63959447	1.115976768	0.053244008	0.166771441	0.051103109	0.052445342
Nat8f6	9.432079451	1.332429015	-5.001769652	0.009857906	-6.664503009	5.68E-07	6.28E-06	Down	0.040246223	0.200099951	1.028638891	0.752646169	2.115440031	0	0	0	0	0
Nbl1	17.35391475	0.491062121	4.152464697	4.109942245	2.039118121	3.29E-05	0.00021669	Up	0.259228884	0.236290724	0.072016725	0.118819836	0.096636204	0.448366729	0.530907579	0.277152383	0.744741841	0.784415868
Ncald	181.5321854	0.304999829	-5.874242454	0.288842924	-1.791642945	4.25E-09	8.04E-08	Down	2.704546219	2.756576928	3.47769392	2.401384011	3.445916782	0.893040191	0.913018987	0.524290739	0.84125493	0.377715917
Ncam2	17.13157961	0.624706494	-4.459070889	0.145026602	-2.785610539	8.23E-06	6.53E-05	Down	0.037919746	0.184343332	0.15918854	0.227109757	0.075391194	0.015899793	0.035843372	0.008316221	0.015289839	0.007845715
Ncbp2	196.111064	0.206883043	-9.201409774	0.267272692	-1.903615655	3.53E-20	4.08E-18	Down	10.6062728	7.374523091	10.48333008	6.868556476	10.61133833	2.032117594	1.572122776	2.341022379	2.448885047	2.107030895
Ncdn	325.8106076	0.15651263	6.746697206	2.079077189	1.055943321	1.51E-11	4.77E-10	Up	3.354114362	3.524303199	2.882200902	2.89800708	2.900627807	4.71451785	4.941798977	5.454418325	6.048983752	6.76416689
Ncf2	182.253149	0.392124209	4.176705107	3.111881632	1.637787185	2.96E-05	0.000198221	Up	2.708693308	1.933771267	3.704643608	1.528065683	1.398123252	8.583710782	2.866742608	3.655670771	4.200722389	10.82074866
Ncf4	67.65486717	0.495324344	2.692044422	2.520019917	1.333435136	0.007101549	0.021230563	Up	1.43160556	1.326497392	2.5309217	0.787426778	0.800518009	4.512285677	0.799627056	1.862395074	1.918686719	5.87695072
Ncoa4	2862.924372	0.138564549	12.20730252	3.229922108	1.691499374	2.84E-34	1.27E-31	Up	22.74284684	21.48575954	25.65988509	19.30523663	22.31865557	56.84043408	68.32831976	62.76207668	61.81692824	57.15289812
Ncoa7	91.56438134	0.323118547	5.405821453	3.355949893	1.746721175	6.45E-08	9.13E-07	Up	0.351590608	0.177672808	0.301033797	0.23459889	0.257836945	1.114730396	0.354131223	0.654151574	0.737303941	0.912296419
Ncr1	1.301005175	1.470424899	-2.585464362	0.07170755	-3.801731173	0.009724793	0.02761525	Down	0.037730835	0.112556223	0.041928216	0.16602489	0.168785109	0	0	0	0	0
Ndn	6.39235588	0.56352321	-2.50885748	0.375321952	-1.41379942	0.012112234	0.033184743	Down	0.235338087	0.300876682	0.37359766	0.40682128	0.375986199	0.158588881	0.063557617	0.099537918	0.15250504	0.062604247
Ndufaf1	312.2503966	0.15030167	-7.89092209	0.439514063	-1.186018769	3.00E-15	1.77E-13	Down	14.61960039	15.34099626	20.08294977	17.25429044	19.4308275	6.307138539	7.083143328	6.960281096	6.165157431	6.053482837
Ndufaf5	55.88156	0.258097221	-4.153913326	0.475621723	-1.072113486	3.27E-05	0.000215718	Down	3.534350173	3.058056444	4.590619843	3.635533462	4.106639342	1.299118173	1.822265167	1.223082453	1.998849523	1.239357125
Necab1	599.96178	0.2361288	-6.73808915	0.331928197	-1.591056904	1.60E-11	5.02E-10	Down	11.49557336	8.809983894	12.56518813	9.027516499	12.44735486	3.061325131	4.574652958	3.0493734	2.280757721	2.340662299
Nedd1	565.9401041	0.199150121	6.144252731	2.335333636	1.223628674	8.03E-10	1.79E-08	Up	4.780936542	4.087010813	3.34859823	3.596017636	3.762975984	5.816393156	9.138941964	8.690510098	5.226174616	11.29197691
Nedd4l	1627.784184	0.31513961	4.314669623	2.566359536	1.3597233	1.60E-05	0.000116322	Up	1.881679372	3.599734343	4.542899573	2.006917704	3.770785504	7.752730732	5.621839563	4.992926362	9.41663541	6.177823222
Nedd9	247.3039548	0.309975133	4.039888658	2.382151263	1.252265025	5.35E-05	0.000328306	Up	2.578384155	1.281945233	2.36186847	1.354307594	1.714534807	4.580147705	1.976107593	2.728002268	4.520348873	4.92023295
Nenf	87.17232473	0.271483477	-4.107206807	0.461678744	-1.115038784	4.00E-05	0.000257557	Down	14.19078295	8.271973313	8.156607945	14.17525876	8.117547554	4.693485677	3.083617722	3.460976778	4.661413948	4.935715118
Nepro	281.6550292	0.233592063	4.389026918	2.035300553	1.025241853	1.14E-05	8.65E-05	Up	1.7516677	2.361945989	1.192378635	2.048005844	1.815387524	2.180356195	3.50221781	4.018596904	2.454485005	4.337721709
Nes	18.60492986	0.441912497	-4.351500407	0.263708795	-1.922982409	1.35E-05	0.000100075	Down	0.193870866	0.201162859	0.374674964	0.176179395	0.40535067	0.071570784	0.095611337	0.058231218	0.038236201	0.039240482
Nfe2l2	1119.834233	0.273041624	-3.804917103	0.48669817	-1.038900746	0.000141852	0.00076586	Down	25.0006897	30.74343023	40.63473776	36.06616468	49.72516106	20.14491617	8.304743184	18.96586006	10.23089555	19.57028302
Nfe2l3	4.294896516	0.986738288	-2.630609151	0.165428216	-2.595722769	0.0085232	0.024652589	Down	0.065366562	0.043332747	0.096851053	0.503350471	0.170572946	0	0.04119152	0.021503418	0.039535241	0.020286821
Nfil3	2209.661873	0.587281488	4.052018655	5.204196889	2.379675544	5.08E-05	0.000314023	Up	4.492463281	7.065864197	13.93952053	4.230119271	18.51001202	68.15349171	32.24258121	24.10853134	70.43886227	6.951975033
Nfkb2	336.473628	0.398166573	2.991590165	2.283348712	1.191151204	0.002775286	0.009587046	Up	1.409972791	1.884471788	0.999623599	0.478103342	0.791247389	2.698556482	0.840741778	2.269295469	2.297017306	2.992562734
Nfkbia	1785.772007	0.582579937	3.197181122	3.636658806	1.862613578	0.001387778	0.005321238	Up	27.25987082	51.48512183	17.159182	30.10360364	19.03904579	55.21841872	26.23267186	42.76671766	256.4377938	51.41636413
Nfkbib	587.0204947	0.253098436	6.054756897	2.892765752	1.532449503	1.41E-09	2.99E-08	Up	10.95113946	10.65567552	7.841858838	7.072894708	6.138217981	17.63030726	13.7113969	20.78995021	21.17467525	34.96887607
Nfkbil1	116.1182159	0.245568599	4.142719143	2.024157762	1.017321738	3.43E-05	0.000224869	Up	2.70059112	3.038753962	2.72460973	3.908967343	2.463852235	3.486479653	5.47490112	8.346325556	3.256016744	5.922129408
Nfkbiz	1006.656262	0.564059768	4.746259798	6.396018891	2.6771742	2.07E-06	1.96E-05	Up	4.468389373	8.259927847	3.246658077	3.072188272	1.825908428	22.53725483	5.401479654	13.9362668	54.25964138	14.37456782
Nfrkb	330.9920922	0.150206235	7.729374886	2.236124162	1.161000297	1.08E-14	5.89E-13	Up	1.891542868	2.399431226	2.204226195	2.890642491	1.978191305	3.925974023	3.952857882	5.348025262	3.580566773	5.292963151
Ngfr	30.32193867	0.408709538	-2.97560712	0.430427151	-1.216159011	0.002924092	0.010040574	Down	0.45617896	0.712823059	0.778494672	0.537669342	1.257199027	0.322778848	0.092399985	0.33765224	0.221711639	0.439900886
Ngp	438.0924544	1.369584905	2.457561015	10.30904274	3.36583847	0.013988405	0.03731196	Up	0.047837888	0.095137961	19.4032659	0.105249198	1.765483516	34.70618631	13.11334333	12.03885829	52.51427625	64.98407065
Niban3	7.34305008	0.637076343	-3.277339135	0.235220347	-2.087915232	0.001047904	0.004208358	Down	0.207539172	0.206372547	0.051250433	0.114152883	0.154734283	0.043510705	0.021797215	0.034136733	0.010460383	0.042940509
Nid1	476.7700068	0.223795928	5.004379761	2.173409184	1.119959814	5.60E-07	6.20E-06	Up	4.16135034	2.521140239	3.24618426	2.738559419	2.383426638	5.000580743	4.20266596	4.560129583	6.458888591	7.800286165
Nid2	136.348735	0.452209609	-3.707002518	0.312874902	-1.676342159	0.000209727	0.001066422	Down	1.114434739	1.130785965	4.321799762	1.263475249	5.112488505	0.740263283	0.784684111	0.606031846	0.495210467	0.82585307
Nin	153.3365941	0.364462476	3.455900171	2.394203753	1.259545934	0.000548458	0.002436101	Up	0.5082803	0.419501206	0.694733689	0.536773801	0.358114209	1.170042554	0.51407974	0.717319168	0.613302778	2.276292008
Nipal1	845.1492149	0.940484419	3.965537788	13.26475849	3.729526504	7.32E-05	0.000429253	Up	3.909578448	1.956934695	1.746606821	0.91536767	0	17.04640769	21.32404154	18.24901286	17.13540096	23.37760181
Nit2	1349.551432	0.300113468	-4.877696635	0.36252127	-1.463862451	1.07E-06	1.11E-05	Down	69.70545764	76.7002096	112.1104409	100.577517	107.3693789	25.46547741	46.90581796	24.08157131	28.48509526	16.28537993
Nle1	89.65836952	0.261572913	5.55562163	2.738147445	1.453200136	2.77E-08	4.34E-07	Up	1.905923034	1.717533522	1.68773995	1.081075746	1.365485106	3.315247414	2.64604162	5.525306253	2.215436212	5.129520059
Nlrc4	25.83338027	0.444360384	4.427666095	3.910842423	1.967479408	9.53E-06	7.44E-05	Up	0.190018826	0.107971821	0.196074862	0.149308797	0.136611994	0.857930192	0.17961395	0.401849074	0.480234344	0.669767523
Nlrp12	1113.336027	0.284075408	6.705621946	3.744835347	1.904902288	2.01E-11	6.13E-10	Up	8.079773352	4.228607943	3.187022204	5.058792593	4.60095704	15.00277925	10.19871146	27.04498646	12.0137257	19.02335263
Nlrp3	66.26591641	0.496253223	3.076835829	2.881639172	1.526889698	0.002092105	0.007539681	Up	0.558668137	0.62327502	0.78737815	0.389726729	0.182864338	2.313934725	0.373517949	0.927880947	0.729360216	1.941069545
Nmd3	870.4902612	0.180393121	7.629789544	2.59612806	1.376361549	2.35E-14	1.21E-12	Up	17.30675773	15.12255929	14.87188758	19.30616707	13.43625598	28.52320905	44.30467133	37.97231667	35.23825207	31.40614368
Nme3	131.4855757	0.251780644	-4.220393946	0.478763971	-1.062613508	2.44E-05	0.000167505	Down	12.8109733	14.49342741	13.55416439	15.78061995	17.24405653	6.079298855	7.251186702	7.722162694	5.776486464	3.356936545
Nme4	15.07234835	0.453598105	-4.572024184	0.237522896	-2.073861508	4.83E-06	4.10E-05	Down	1.921376464	0.716465987	1.801508111	1.9815295	1.611578466	0.283231169	0.227020937	0.651820919	0.217892606	0.279519501
Nme6	164.5794141	0.243297483	-4.145455203	0.49703563	-1.008578818	3.39E-05	0.000222608	Down	11.44184791	11.29655179	9.773577731	6.405347375	9.517302265	4.99392201	4.041313879	5.023113419	3.583287031	2.994998169
Nmi	361.1588676	0.300273295	-3.707342446	0.462262446	-1.11321593	0.000209446	0.00106537	Down	25.55879602	24.74434376	13.82623934	27.45661827	8.63377971	7.884414231	7.864161514	9.098383639	6.765955025	8.478946797
Nmnat1	171.0561468	0.227366347	-4.674103339	0.478724053	-1.062733802	2.95E-06	2.68E-05	Down	4.654806471	5.035057971	6.333320399	4.895765853	7.618101396	1.778010877	2.42532333	3.338928794	2.389603085	1.839274883
Nmrk1	277.2725279	0.230694678	-8.839231152	0.243304754	-2.039163585	9.64E-19	9.15E-17	Down	19.39725217	18.61011443	15.19803436	21.83827532	16.52390097	4.503491512	3.724320286	4.187563388	4.055760216	2.433878872
Nnmt	5711.390593	0.286561442	9.036527919	6.018986059	2.589520475	1.62E-19	1.69E-17	Up	57.72496043	48.73155484	38.04277603	36.23261881	20.23761124	210.1064532	233.7908597	191.0115789	230.1312047	156.7863829
Nnt	1883.240451	0.28092071	-4.842393462	0.389493563	-1.360328608	1.28E-06	1.29E-05	Down	42.69478386	53.00030115	33.23815873	49.4811564	44.54408038	13.05272204	22.58375633	13.14290116	15.39968693	9.278206965
Nos3	99.13670884	0.265281473	5.100886348	2.554729681	1.353170646	3.38E-07	3.96E-06	Up	0.963349739	0.691841604	0.921834901	0.838963646	0.658387974	1.653603322	1.593549159	1.386480952	1.189590743	3.263866586
Notch4	63.81836089	0.262895813	4.655218382	2.335671567	1.223837422	3.24E-06	2.89E-05	Up	0.35194193	0.416623314	0.437652636	0.359503504	0.178054538	0.75102411	0.46732301	0.860058874	0.691804092	0.74118214
Nox4	439.0335137	0.618214868	-3.837437775	0.193129294	-2.372361086	0.000124325	0.000681863	Down	2.727400325	9.016748822	7.842715523	9.195745956	6.546020432	0.359232135	1.724284103	3.382067391	0.13657371	0.61011192
Noxred1	8.038995939	0.859141311	-4.228686914	0.080602052	-3.633039618	2.35E-05	0.000162321	Down	0.590011917	1.368955757	0.218549339	0.302889601	0.615850482	0.074217799	0.037180306	0.038818848	0	0.073245195
Npas2	51.2080958	1.305392072	-2.710040191	0.086110622	-3.537664979	0.006727506	0.020302954	Down	0.039130898	0.012970312	3.797605299	0.114790342	2.90288189	0.073834335	0.123294015	0.077236562	0.011833646	0.230744726
Npat	257.4760704	0.210959735	5.417755343	2.208287837	1.142928231	6.04E-08	8.64E-07	Up	1.590861674	2.065800204	1.684645328	1.58533489	1.21400147	2.595609655	3.149030944	2.770625794	2.377177122	4.818237998
Npnt	51.32501802	0.530672606	6.073998334	9.339235919	3.223304522	1.25E-09	2.66E-08	Up	0.127624331	0.103832939	0.193393566	0.089341992	0.116777999	0.492563084	1.46956576	0.251904888	0.72628972	2.17128319
Nr0b2	246.802175	0.534317705	-4.101880773	0.218892204	-2.191707521	4.10E-05	0.000262335	Down	12.56360269	14.56078334	15.79065006	24.16244922	28.05255905	0.77656596	6.183531475	7.353900737	2.908492367	0.92773438
Nr2f2	395.3666162	0.198661381	-5.560528594	0.465011309	-1.104662292	2.69E-08	4.23E-07	Down	3.828479537	4.678645598	5.069471744	7.488313486	5.211923231	1.552776454	1.91933972	2.648359493	1.785357757	2.75670424
Nr3c2	230.6418106	0.349431946	-3.100992975	0.471854508	-1.083586009	0.001928729	0.007041211	Down	3.331520367	2.161320423	1.348733789	2.322904606	1.343506131	0.923051297	0.690693926	0.922805693	1.179775857	0.455477478
Nr4a2	105.2001593	0.972573302	3.464935372	10.33813209	3.369903636	0.000530359	0.002371143	Up	0.200452962	0.341702005	0.254574203	0.252012001	0.384302676	4.808869505	0.62256644	0.310871023	5.780487484	0.119979368
Nr4a3	71.61418096	0.650346756	3.80631767	5.561316134	2.47542635	0.000141051	0.000762113	Up	0.094193289	0.212872289	0.123703104	0.160137483	0.411787783	1.341046748	0.631342916	0.202820402	2.035394426	0.279045447
Nrbp2	1946.93826	0.238498857	7.290402146	3.337464702	1.738752579	3.09E-13	1.31E-11	Up	19.53609501	18.07016797	14.47293025	15.73373753	15.08020864	36.99044277	32.82370514	89.20023225	35.80339	50.9175056
Nrep	185.9619577	0.475351648	-8.977928626	0.051916136	-4.26767317	2.76E-19	2.84E-17	Down	5.896766662	6.249117065	8.36666607	4.803376983	13.75976884	0.192497305	0.675036999	0.181230684	0.499804172	0.132982275
Nrg4	825.2876761	0.747307358	2.751897611	4.159797597	2.056513333	0.005925104	0.018295237	Up	12.13938698	9.523720077	1.283860418	5.102174616	0.636671475	16.66555426	7.881910967	23.66327703	25.12547423	32.41103188
Nrip1	632.7498867	0.243765931	4.660550238	2.197835437	1.136083368	3.15E-06	2.84E-05	Up	0.792211582	1.174823049	1.044834331	1.163985173	1.689167314	2.733549134	1.870785412	2.012747986	2.27802681	2.090291552
Nsun4	280.7404446	0.224363987	-4.854806583	0.470007682	-1.089243759	1.21E-06	1.22E-05	Down	3.751076868	4.096522132	3.77080585	5.509835589	5.310454613	1.92285381	1.977791958	1.872367243	1.888430937	1.292020647
Nt5dc2	66.90473883	0.279854913	-5.80246016	0.324469104	-1.623846986	6.53E-09	1.18E-07	Down	2.233831711	4.016551748	2.720367315	4.241455706	3.490643441	0.721732319	0.925595006	0.724789602	1.02718656	1.282093577
Nt5dc3	600.3632935	0.190014532	6.169231533	2.253619015	1.172243642	6.86E-10	1.56E-08	Up	3.415719882	3.797181135	3.571827707	3.46536239	4.065759152	5.917967013	9.175351563	7.980079907	6.621429357	5.635786008
Nt5e	417.6759415	0.330392928	7.848846101	6.034370357	2.593203244	4.20E-15	2.41E-13	Up	1.613446368	1.110722411	2.034291438	2.013816992	3.261795801	8.079208662	10.89565744	6.231444399	14.60960791	11.00666592
Ntf3	51.3185452	0.528521151	6.744086303	11.83011551	3.564392255	1.54E-11	4.84E-10	Up	0.16231794	0.376612865	0.180375061	0.357119296	0.090764131	2.65434374	1.253010713	5.713499131	0.908106969	1.914293317
Nthl1	49.2382676	0.344665919	-3.121150367	0.474422994	-1.075754158	0.00180146	0.006660943	Down	1.597501105	1.562045832	2.071085015	1.523035617	2.888280558	0.753563274	1.283522616	0.735734411	0.652189337	0.446212817
Ntn3	61.16104803	0.36638843	-3.313653696	0.431046563	-1.214084374	0.000920855	0.003785771	Down	0.780339117	0.967129392	1.64632492	0.671807497	1.214180477	0.256067276	0.29932001	0.580377746	0.57456918	0.221122635
Ntn4	117.1517863	0.271112262	4.520469113	2.338453284	1.225554608	6.17E-06	5.08E-05	Up	1.17483584	1.878333511	2.892646902	1.773870249	1.133541469	4.368291593	2.808925065	3.432867797	3.239356319	3.710502538
Ntrk1	6.409161517	0.731968807	-3.117053152	0.205671575	-2.281585676	0.001826686	0.006728686	Down	0.186444646	0.164796976	0.115103196	0.501356774	0.23167818	0.039088226	0	0.10222345	0.037588709	0.038575985
Nuak2	234.6245848	0.395546797	-2.630918407	0.486107955	-1.04065135	0.008515448	0.024640115	Down	4.138457471	7.424146365	4.242196886	10.98187996	2.134659357	2.071687841	1.500872148	3.40075778	1.7623423	3.743078958
Nudt1	142.3175474	0.315137864	-4.133277321	0.405408379	-1.302552186	3.58E-05	0.000233141	Down	7.66848386	5.910795617	15.88339464	8.335968667	12.63571658	2.910987018	4.846683713	2.821216878	3.828474551	2.661601128
Nudt13	133.8101932	0.160417629	-6.456551255	0.487764058	-1.035744642	1.07E-10	2.85E-09	Down	1.957862206	1.673244333	2.563756992	2.32839785	1.881851046	0.888605412	0.690244442	0.960884843	0.777705958	1.044469781
Nudt16l1	158.1353048	0.192748903	-5.225611595	0.49750023	-1.007230904	1.74E-07	2.20E-06	Down	10.65563678	7.957616227	14.30589405	8.659816666	8.755149263	3.03636234	3.782200813	5.451175514	4.221989163	5.102270603
Nudt18	399.6871773	0.230506119	7.743443558	3.445972342	1.784911122	9.68E-15	5.29E-13	Up	2.912149734	1.766036155	2.902343449	2.226677577	3.008526106	6.468099535	4.875839109	9.562817426	5.722370615	12.23168922
Nudt2	127.8545128	0.247487156	-5.471861455	0.391147479	-1.35421543	4.45E-08	6.62E-07	Down	8.487077725	6.865186925	11.43475062	8.949306826	8.40958775	3.609347324	3.11749357	2.21331979	3.311303405	2.169983139
Nudt4	5450.547605	0.172790685	8.810562885	2.872651931	1.522383197	1.25E-18	1.17E-16	Up	56.76709156	56.15578126	58.01100748	44.8578274	48.54202995	96.65781544	102.3828745	149.1342582	115.2815829	203.4163365
Nudt5	245.8351012	0.169148524	-6.627748816	0.459751463	-1.12107393	3.41E-11	9.95E-10	Down	2.978314829	2.436828301	2.474195848	2.664004745	2.659787934	1.002534381	1.168457528	0.877509082	1.095241451	1.029779964
Nudt7	5568.207588	0.527020115	-5.914708655	0.115249274	-3.117170435	3.32E-09	6.51E-08	Down	50.23831079	61.94741172	167.5278438	113.8958934	179.4256074	8.036103381	27.1554685	4.839108843	9.742945989	4.184883073
Nufip1	203.7586357	0.163051828	7.790839299	2.412134892	1.270310588	6.66E-15	3.73E-13	Up	5.040145797	4.653827268	4.691611676	3.924331405	2.928128228	7.441285612	8.723985189	9.915939649	7.749664455	10.57380928
Numbl	23.65877802	0.415151519	2.937800271	2.328873447	1.219632245	0.003305499	0.011165171	Up	0.168098633	0.111435808	0.224158596	0.258886269	0.11279586	0.496911828	0.13770817	0.364972367	0.244008063	0.511268013
Nup210	409.4411685	0.299744762	-4.520748702	0.390915652	-1.355070743	6.16E-06	5.07E-05	Down	4.602510072	3.26040196	3.218502794	5.938053445	2.464960094	1.397732041	0.677253069	1.845650136	0.881384761	1.899522484
Nup35	74.84132022	0.238533581	-5.609845363	0.395531225	-1.338136503	2.03E-08	3.26E-07	Down	2.04915335	2.037634588	3.050471058	1.765076312	2.39976823	0.674805901	0.858835298	0.992076265	0.754148833	0.539969798
Nup62cl	14.00524819	0.669842078	-3.44611395	0.201890911	-2.308352128	0.00056871	0.002512038	Down	0.333429262	1.302537418	0.185260864	0.812183511	0.319620515	0.067407075	0.135073564	0.117521899	0.02160706	0.19957117
Nupr1	53.87335078	0.550791001	-2.379584805	0.403138117	-1.310653896	0.017332154	0.044603527	Down	9.936831156	10.14564289	2.563381261	9.271933162	4.663430099	4.687340119	1.341817041	0.612916127	1.77081251	4.295491368
Nxpe2	251.6313162	0.378876719	-5.779872844	0.21917281	-2.189859261	7.48E-09	1.33E-07	Down	4.694605267	5.588891711	5.941422098	5.838587449	7.131537427	1.316403146	1.861302501	0.463310564	1.064778083	0.582797174
Nxpe4	17.24107783	0.478273181	2.818122381	2.545294086	1.347832357	0.004830539	0.015408905	Up	0.094759829	0.146575585	0.140401896	0.138988799	0.035324883	0.397329034	0.139332755	0.145473174	0.200595444	0.323500768
Nynrin	34.01318405	0.343463728	3.130083861	2.10682469	1.075070272	0.001747564	0.006485585	Up	0.157336511	0.141551888	0.37465601	0.131870303	0.100547017	0.318076283	0.254950668	0.325338918	0.312671333	0.411568238
Ociad2	329.2215186	0.295497507	-13.51572707	0.062766403	-3.993863652	1.26E-41	7.87E-39	Down	11.04157547	13.31182863	16.67132672	16.9416825	16.62943517	0.563641311	1.150367548	0.545938383	1.104112183	0.556254943
Odf2	313.2395719	0.216113955	5.606853542	2.316134915	1.211719293	2.06E-08	3.31E-07	Up	2.53208303	1.599453646	1.891219485	2.568546507	2.088999553	3.465771539	3.433203868	5.305068509	2.815005952	6.802059
Ofd1	111.2180977	0.233715711	5.077509575	2.276304814	1.186693758	3.82E-07	4.42E-06	Up	0.781786917	0.630096927	0.704150493	0.61558851	0.312911436	1.04034682	1.00345508	1.664913883	0.940709112	1.394491271
Ogt	859.7198465	0.219929999	-5.711519736	0.418664202	-1.256134529	1.12E-08	1.92E-07	Down	14.77111165	13.35741701	14.76835605	12.25988617	12.20095615	3.613971376	3.205726035	6.361321832	3.475330954	8.39818062
Oit3	370.5278907	0.231554923	5.161137883	2.289586204	1.195086884	2.45E-07	2.96E-06	Up	3.946678633	4.615854986	8.067013393	5.263893719	3.384651019	11.20880053	8.07968017	10.33278843	9.906853145	9.386441848
Olfm2	3.851346171	1.09229158	-3.789324588	0.056757414	-4.139047339	0.000151057	0.00080765	Down	0.063065619	0.104518521	0.046720919	0.104064049	0.094039243	0	0	0.010373243	0.009535894	0
Olfm3	20.46277669	0.638945453	-3.051304813	0.258884889	-1.949617336	0.002278491	0.008097347	Down	0.338058795	0.184344978	0.993697888	0.215933413	0.243914864	0.092593736	0.164927836	0.032286794	0.098935137	0.020306738
Olfml1	180.7581647	0.249235207	-6.968842123	0.300017631	-1.736880807	3.20E-12	1.13E-10	Down	9.05448049	6.5633597	12.13052059	10.02254065	5.299629542	2.288576894	1.759729332	3.145647608	2.047238804	1.785858465
Olfr1034	27.1447001	0.485246825	-2.839472416	0.384793151	-1.377844974	0.00451882	0.014557144	Down	2.98601013	1.889506871	3.076867063	0.836129261	2.792956327	0.563416842	1.02636543	0.9108579	1.034350896	0.202193969
Olig1	72.1599282	0.582292556	8.768509822	34.43581691	5.105837997	1.81E-18	1.66E-16	Up	0.255825833	0.025438778	0.11371411	0.028142404	0.143051405	5.937287202	2.611629621	1.74207404	3.759927103	1.976979241
Omd	69.92495515	0.510360592	4.38736174	4.721144156	2.239136535	1.15E-05	8.70E-05	Up	0.517536037	1.083424944	0.6659163	0.809035463	0.517861521	1.10500439	4.96921442	6.39789448	1.087325779	1.57238287
Onecut2	1638.044582	0.253377817	-4.782931919	0.431703038	-1.211888849	1.73E-06	1.67E-05	Down	9.574172805	9.595817984	7.310326875	11.84155664	11.13610282	4.186545731	4.322969257	4.288794565	3.221476752	2.149516016
Orai2	45.40978482	0.5700334	2.652984364	2.852624194	1.512289698	0.007978357	0.023330994	Up	0.087800027	0.21203003	0.682971621	0.317352003	0.336655393	1.289827581	0.22526496	0.445627753	0.477931782	1.553201742
Orm1	69996.32398	0.542645715	3.518220294	3.7558701	1.909147167	0.000434452	0.001993463	Up	5549.273289	1753.741731	2114.031183	897.3988445	1133.261788	11023.37347	6553.495576	1575.763189	9139.96022	7020.03179
Orm3	1114.571304	0.757720197	6.012528795	23.51997307	4.555814503	1.83E-09	3.75E-08	Up	5.920371654	2.443698519	2.060587963	0.393223875	0.22486576	45.71631342	22.76487606	43.78803551	52.75908775	58.32580281
Osbpl10	10.75017025	0.508906118	3.946601348	4.023495929	2.008449573	7.93E-05	0.000458739	Up	0.016877291	0.01678242	0.026256736	0.01113963	0.007549887	0.041398503	0.06062193	0.029981155	0.067371377	0.0691409
Osbpl7	62.42862362	0.304936348	5.493090523	3.193288638	1.675042963	3.95E-08	5.97E-07	Up	0.615918579	0.292913911	0.595162328	0.412420556	0.269535333	0.985300331	0.658130851	1.559267408	1.336220626	1.483515383
Oser1	298.9102727	0.218369004	4.612516301	2.010048885	1.007230589	3.98E-06	3.47E-05	Up	6.938476735	7.821523481	5.436329889	5.838876505	8.224508699	9.77367662	11.51523515	10.63426367	14.82331425	12.23561614
Osmr	145.1712847	0.340693458	4.021271148	2.58474288	1.370020774	5.79E-05	0.000352051	Up	1.314810537	1.176677717	0.998402711	0.759345246	0.563660352	3.132081909	1.24281535	1.719302025	1.371769141	3.335871413
Ost4	569.9245393	0.213747492	-6.075289974	0.406526697	-1.298577997	1.24E-09	2.65E-08	Down	110.877614	79.32689702	83.03921228	84.42516596	86.84515548	35.72574977	33.50364672	23.41976401	32.98101713	26.60771538
Ostc	640.9840598	0.301464078	-4.169946193	0.418387315	-1.257088984	3.05E-05	0.000203053	Down	67.62047687	52.47140754	45.38796462	39.46577351	51.0589258	26.5442545	19.97121568	10.37406303	18.26671473	14.36419656
Otc	5002.218147	0.293467694	-3.689093685	0.472167348	-1.082629817	0.000225054	0.00113367	Down	56.97586032	86.14435402	104.3515989	87.14404619	96.94942849	32.41678081	50.5010628	38.34665692	33.04803763	17.39284679
Otub2	35.46078406	0.446702866	-4.022426279	0.287806415	-1.796829347	5.76E-05	0.000350775	Down	1.251466995	0.645844566	1.214650601	0.575073094	1.080686858	0.194287211	0.044921784	0.422113454	0.330552281	0.191741129
Ovol1	2.953571265	1.506766488	2.508434825	13.73348183	3.779625532	0.012126734	0.033211767	Up	0	0	0	0.036574175	0	0.031366517	0	0.049217791	0.226224177	0.108344134
P2ry1	107.9153541	0.369140602	-4.134630124	0.347176246	-1.526259854	3.56E-05	0.000231983	Down	2.848924772	3.569466993	1.567097977	3.071311433	1.24257701	0.416601887	1.157958166	0.955945249	0.504005883	0.702920929
P2ry4	110.1397901	0.364038535	-2.82220907	0.490595921	-1.027392857	0.004769407	0.015244443	Down	0.983240274	0.660617064	2.647883843	1.052391265	1.882209698	0.367703623	0.577735698	0.917907884	0.409851821	0.816491173
P4ha1	254.4884662	0.30771756	-3.970311989	0.428766853	-1.221734717	7.18E-05	0.000422735	Down	3.86105481	5.973815267	5.160696817	2.450420839	8.469943643	1.923204355	1.875861202	1.745357313	1.714699346	2.375643982
Pabpc1l	4.49957762	1.190795076	4.740378602	50.03339691	5.644819499	2.13E-06	2.01E-05	Up	0	0	0	0	0	0.186167774	0.152612185	0.035408407	0.097650514	0.28394342
Palld	820.1646917	0.391709253	-6.632753114	0.16515462	-2.598110766	3.29E-11	9.69E-10	Down	7.24432023	6.437258005	16.01071608	6.451252874	20.25831726	2.035805907	1.255747998	1.06480711	2.097543874	1.277914249
Paox	367.3509444	0.259198754	-3.967028408	0.490304933	-1.028248819	7.28E-05	0.00042702	Down	3.795199016	2.381623019	4.76691698	2.641295356	2.531957693	1.141036962	1.819035092	1.387650978	1.345905235	0.943025992
Pappa2	8.064894165	1.162944574	3.700907059	19.75231419	4.303949785	0.00021483	0.00108932	Up	0	0	0.019735131	0.006512168	0	0.016754775	0.03357403	0.017526822	0.204085618	0.143305137
Paqr7	259.3823504	0.271191874	-9.221911559	0.176665535	-2.50090748	2.92E-20	3.48E-18	Down	7.622715919	6.187240422	10.0270059	12.0389576	12.21673427	0.981514355	1.834424855	1.520367597	1.742512913	1.117675237
Paqr9	3501.220756	0.33718957	-5.290881756	0.290371116	-1.784030144	1.22E-07	1.61E-06	Down	30.56045576	35.39200205	45.0104618	38.24307843	46.24595287	16.23962242	8.704916091	5.494942384	10.48716929	5.831291907
Parp10	617.2639748	0.425847563	-2.602495357	0.463851109	-1.108266305	0.009254807	0.026422022	Down	20.80901646	20.31789561	7.162598933	21.66744628	4.482375673	6.034617565	3.170018057	5.796048511	5.788273748	9.50448635
Parp11	96.25115652	0.397077068	-3.926130698	0.339391781	-1.558976465	8.63E-05	0.00049477	Down	2.566677975	1.397429707	1.442371876	1.492269404	0.75308232	0.322249485	0.175272051	0.577883117	0.327595081	0.917733592
Parp12	1087.337933	0.396499466	-2.904533575	0.450111393	-1.151646012	0.003678008	0.012256389	Down	36.63665201	39.08176997	14.64114073	39.28080002	9.483329075	10.77488908	6.405836215	10.10011369	10.03383977	17.69612076
Parp14	1485.535777	0.545041344	-2.809137711	0.346014357	-1.531096195	0.004967439	0.015768373	Down	16.70143089	29.97346296	7.966775355	21.2444625	3.278951305	4.723819358	1.92353524	3.296528215	3.060791032	11.8168326
Parp3	449.1178015	0.239015367	-4.26997171	0.492915121	-1.020588855	1.95E-05	0.000138326	Down	15.34164562	11.72204687	10.68561807	9.929677845	7.363902892	4.480342663	3.008560896	4.620313945	5.530726122	5.660312266
Parp9	1498.10147	0.431730267	-4.470334572	0.262433039	-1.929978737	7.81E-06	6.23E-05	Down	45.98745579	55.79214147	16.26159003	52.93109403	10.27014037	8.543259626	5.39341525	7.17195333	7.751948471	12.80553623
Parvb	92.86031547	0.320929437	3.287315381	2.077712842	1.054996275	0.001011475	0.00408726	Up	0.88985699	0.79636941	1.186619366	0.755149146	0.568669444	2.062809752	0.805082546	1.292208287	0.957238773	2.42636234
Patz1	90.98945821	0.318303755	3.249623548	2.048215305	1.034367377	0.001155579	0.004562769	Up	1.616012221	1.150222323	0.661605412	1.309893161	0.76095461	1.604832047	1.4149697	3.021806571	1.126584854	2.898356109
Paxx	244.2871588	0.602304918	-3.247191151	0.257777956	-1.955799199	0.001165501	0.004593086	Down	2.352446366	4.678445451	42.56155093	6.388716885	23.67772465	2.358072872	4.099823841	4.353054689	3.468111956	2.908963698
Pbld2	1760.603653	0.348564574	-3.908937481	0.388903163	-1.362517126	9.27E-05	0.000525867	Down	26.18725263	22.50502884	24.82253699	30.26102684	27.24549274	7.344475547	13.77380474	6.350824684	11.08131946	3.575438556
Pcbd1	2096.734179	0.194045068	-5.494831338	0.477560388	-1.06624492	3.91E-08	5.92E-07	Down	178.5786628	168.9077282	261.9650431	207.2992434	229.8631421	87.96705295	104.2946476	82.21832045	79.81111911	67.62705681
Pcdh17	47.16415293	0.423767624	3.720970505	2.98312996	1.57682683	0.000198459	0.001019618	Up	0.200544873	0.17172068	0.191902541	0.098049604	0.056069838	0.409932374	0.168500997	0.241899438	0.38409855	0.648333847
Pcdh18	10.8935639	0.594087415	-3.777971511	0.21103507	-2.244445329	0.000158111	0.000837293	Down	0.161047134	0.128113481	0.393718346	0.129918569	0.252149878	0.070903608	0.010148578	0.052979136	0.009740511	0.049981739
Pcf11	891.3944052	0.211734037	5.379199623	2.202221606	1.138959652	7.48E-08	1.04E-06	Up	5.346490252	5.872907202	4.104350496	6.203478456	4.409815127	9.210830416	12.00363088	9.176436323	10.115025	8.096143032
Pcif1	372.0746098	0.209946552	4.816596255	2.015625728	1.011227777	1.46E-06	1.45E-05	Up	6.640195975	4.553023729	5.264340362	5.342185616	4.832482716	8.097156609	6.819945535	15.1212852	6.114134947	11.18377274
Pck1	80865.63089	0.304365306	4.189732918	2.420339357	1.275209343	2.79E-05	0.0001885	Up	1218.421221	1424.293696	521.177038	1347.58972	845.5789597	1893.751049	2518.737896	3159.923076	2110.110065	1562.981465
Pcp4l1	129.604246	0.495159438	-2.479788383	0.426941225	-1.227890621	0.013146038	0.035411645	Down	4.866343367	9.257195457	3.409203181	7.409242844	9.346515588	3.493184422	2.799924892	1.600864652	3.647107185	0.558151638
Pcsk4	181.4013537	0.446376151	-3.361908925	0.353387774	-1.500675965	0.000774056	0.003274714	Down	8.400145936	7.291613738	1.822997038	9.153702556	1.900964813	1.491751354	1.233063008	2.243204472	1.775223787	2.097888352
Pcsk5	392.6541084	0.20039986	5.419957869	2.123080097	1.086158801	5.96E-08	8.57E-07	Up	1.702896867	1.496043969	1.463651686	1.618668546	1.244970217	2.838775592	2.729635053	2.561674203	3.204851489	2.160188163
Pcyox1l	13.77211888	0.398024627	-3.531074801	0.377499142	-1.405454729	0.000413875	0.001913036	Down	0.467575086	0.303226134	0.655136043	0.42490704	0.386500601	0.095896351	0.096080878	0.160504286	0.147548068	0.227135173
Pdcd4	928.6106692	0.214558615	-4.782432931	0.491031614	-1.026112184	1.73E-06	1.68E-05	Down	7.052873259	6.305586473	14.04390404	7.087578058	8.967681627	2.859367868	3.327333236	4.985208767	3.228130927	3.981418079
Pde1b	78.45260525	0.395429629	5.339589711	4.321199912	2.111431976	9.32E-08	1.27E-06	Up	0.452017181	0.376980113	0.777757943	0.449125878	0.30983079	1.857101196	0.799400977	1.367067549	1.111200805	3.828441152
Pde2a	334.1835774	0.208841801	6.017882599	2.389626996	1.256785441	1.77E-09	3.64E-08	Up	1.765578644	1.991628911	3.111760104	1.837822609	1.539287884	3.994087127	2.826364108	5.461548547	3.944206221	4.896249124
Pde4a	53.07670798	0.372869021	-2.776372887	0.487940304	-1.035223441	0.005496912	0.017156449	Down	0.309308792	0.307570096	1.01438717	0.522836329	0.809948428	0.220637158	0.149751484	0.260585096	0.23955016	0.372275021
Pde4b	1311.648061	0.487110396	5.970843965	7.508164039	2.908460171	2.36E-09	4.78E-08	Up	0.604449205	0.632965694	1.405796577	0.673757562	1.19942603	10.01729425	3.405355054	3.312594053	8.837131665	1.673401923
Pde4d	260.7176532	0.402906295	5.117985954	4.175846723	2.062068758	3.09E-07	3.64E-06	Up	0.174034049	0.112952565	0.053270351	0.147885047	0.079250935	0.610545321	0.308322717	0.307511997	0.522832888	0.22122399
Pde6c	12.41119417	0.639627026	2.66483312	3.259157978	1.704499284	0.007702654	0.022641378	Up	0.131034216	0.297823183	0.020801595	0.102961172	0.020934587	0.423844419	0.212329997	0.424900881	0.356636659	0.226573778
Pde6g	4.814711395	0.773154361	-2.330010928	0.286884492	-1.80145811	0.019805574	0.049884701	Down	0.215772294	0.214559388	0.431596737	0.332307783	0.579141446	0	0.12237434	0.212945663	0	0.120538712
Pde6h	9.466256771	1.115506028	5.485774769	69.52282613	6.119414824	4.12E-08	6.20E-07	Up	0.085445828	0	0	0	0	1.209179223	1.373040091	0.843264825	3.023259904	0.636444402
Pde7b	134.3598611	0.300688912	3.919987379	2.26372191	1.178696739	8.86E-05	0.000505902	Up	0.879092185	0.801304723	0.930368697	0.851929491	1.217211925	1.362519644	1.276110483	1.136111456	2.468587322	2.845231473
Pde9a	223.0261552	0.443420313	-2.359202417	0.484269392	-1.046118275	0.018314263	0.046728112	Down	2.624779283	1.385734814	7.667807566	2.827883147	7.868140907	1.404081436	1.419572151	3.151201563	1.976227546	1.32269581
Pdgfa	58.9043749	0.308773793	-3.727902375	0.450288471	-1.151078555	0.00019308	0.000996989	Down	0.818098357	0.377989731	0.817278928	0.718148431	0.942645119	0.132534151	0.24214497	0.415923656	0.269893757	0.384698018
Pdgfc	75.96398395	0.406097451	-3.337006092	0.390894267	-1.355149669	0.000846861	0.003531627	Down	1.117001331	0.833041808	3.499670863	1.006908496	2.880096293	0.687903636	0.454596744	0.643048316	0.577065438	0.736666617
Pdgfra	207.5571889	0.192737253	9.26284464	3.446889926	1.785295228	1.99E-20	2.44E-18	Up	0.581497663	0.746318737	0.841545331	0.676873816	0.5898232	2.098717448	1.367750016	2.162059559	1.834174806	2.801490491
Pdilt	162.6327308	0.330460518	-5.594838244	0.277609117	-1.848873145	2.21E-08	3.53E-07	Down	3.168083919	4.084494991	6.385492406	5.888593271	10.67794888	1.710863338	1.652198009	1.487821692	1.070390997	1.240903841
Pdk3	49.64183226	0.506102812	3.359016829	3.249027289	1.700007861	0.000782203	0.003301757	Up	0.188286835	0.105616038	0.09656902	0.169950374	0.053992455	0.487357528	0.132341721	0.15246791	0.227760656	0.741684002
Pdk4	385.9376754	0.483871556	3.72705662	3.490458809	1.803416686	0.000193729	0.000999259	Up	1.222422218	3.070864933	5.773246946	0.973166457	4.083299406	10.28835377	8.118809146	6.222527583	13.86280967	4.717346916
Pdlim1	749.4631728	0.206089517	7.926459644	3.102777492	1.633560241	2.25E-15	1.35E-13	Up	18.0458183	9.35749805	20.46342086	10.9203561	15.10520182	34.01502837	43.53371593	40.75406449	33.24581489	44.49560423
Pdp1	75.397536	0.361600037	4.164223726	2.839788436	1.505783453	3.12E-05	0.000207345	Up	0.707191485	0.514854718	0.505197818	0.569573338	0.395443784	2.073035775	0.644593896	0.847483067	1.546688218	1.305123453
Pdxk	1025.189777	0.301479088	-4.87152002	0.361317387	-1.468661415	1.11E-06	1.13E-05	Down	17.13948712	22.66998104	13.89692353	18.78251902	16.11960744	5.554533533	5.730117197	5.057271379	7.675859459	2.842385185
Pdzk1	730.5432026	0.295176862	-5.482647011	0.325707639	-1.618350538	4.19E-08	6.31E-07	Down	20.50308525	15.46372423	22.55781531	19.36453485	23.93481072	7.551678078	5.786867668	4.585815736	6.66194167	2.889506166
Pdzk1ip1	48.88939932	0.377983069	-2.911114948	0.466402633	-1.100352161	0.003601415	0.012029062	Down	4.777616209	2.177431727	8.553556368	4.014747642	4.897792979	1.940658012	2.320726277	0.91681122	1.926410134	2.409478133
Pear1	161.4542166	0.196544913	6.905492527	2.561944859	1.357239425	5.00E-12	1.72E-10	Up	0.923098977	1.212111957	1.512381919	1.210747036	0.992642021	2.366999033	1.756292116	2.779737235	2.641245601	3.393782473
Pebp1	996.6255683	0.180685642	-8.199962412	0.358087616	-1.481615469	2.40E-16	1.72E-14	Down	64.23256411	70.92679895	80.15028921	79.13684544	80.39997265	21.45559975	29.9357452	20.17200755	21.65561239	20.78069046
Pecam1	495.8319426	0.228395976	6.592670461	2.839701736	1.505739406	4.32E-11	1.24E-09	Up	4.982417264	5.418368076	5.592240235	4.381104452	3.037625553	12.79681422	7.985834385	9.472497765	11.71630376	14.98737773
Pecr	1900.645182	0.327297367	-3.596179769	0.442264034	-1.17702017	0.000322925	0.001544455	Down	99.67366892	111.4273267	172.3767704	150.4127055	136.4089275	49.05976948	81.4542274	50.44745228	45.10815279	21.28261009
Peg3	504.5525042	0.245843543	7.615505257	3.660961989	1.872222794	2.63E-14	1.34E-12	Up	1.46171275	0.890003063	0.947520901	1.077808193	1.836083266	3.032844871	3.304002149	4.181345562	4.804774012	4.230774324
Per1	1336.588276	0.450758393	3.040372612	2.585554064	1.370473472	0.002362856	0.008351595	Up	6.724548375	8.218313266	0.954106878	7.07296596	3.15915371	11.05584213	9.664597957	13.21469819	14.21724182	10.33733966
Perm1	10.95830215	0.539855013	-2.840495744	0.345448879	-1.533455866	0.004504347	0.01452685	Down	0.151990299	0.403029138	0.112599012	0.264731136	0.169978344	0.071695917	0.023944626	0.074999608	0.080436409	0.082549089
Pex11a	1308.842566	0.289693395	-5.374614168	0.339859363	-1.556990227	7.67E-08	1.06E-06	Down	40.00385103	65.85736153	25.79076637	76.27998665	41.89566934	12.34866093	16.05495855	18.45047567	13.27579199	13.73507179
Pex26	410.7907957	0.276569443	-4.783005811	0.399749116	-1.322833252	1.73E-06	1.67E-05	Down	10.34509204	7.394441482	4.377008364	8.379537068	5.455608017	1.377483566	2.856556754	3.250530704	2.115316691	3.013934538
Pf4	22.29437531	0.5659043	3.339882412	3.706490516	1.89005382	0.000838139	0.003499327	Up	0.188910845	0.657471268	1.679410434	1.350787542	1.056342178	3.118914662	5.892699071	3.355849814	0.942626387	2.110657454
Pglyrp1	27.50996049	0.532587922	3.316660932	3.402071719	1.766413555	0.000911001	0.003749995	Up	0.570893567	0.32439111	2.175095452	1.973770207	0.638458796	3.000753138	1.464718418	2.173171466	4.439441855	5.087583276
Phc1	93.5358583	0.268289165	4.169802656	2.171531488	1.118712873	3.05E-05	0.000203086	Up	0.776705853	0.856979791	0.366526501	0.772492822	0.606850368	0.803030902	1.226978581	1.680067851	1.245212412	1.495857711
Phf11c	67.28180191	0.425772082	10.71612461	23.63129328	4.562626681	8.55E-27	2.19E-24	Up	0.174653423	0.347343312	0.077633124	0.345832979	0.078129459	2.471592751	3.235762257	6.963564247	3.454248737	5.626428691
Phf13	196.4033558	0.222149987	5.523233967	2.340775146	1.226986357	3.33E-08	5.11E-07	Up	1.988636926	2.489478805	1.854706951	2.539204202	2.422562738	3.635011283	3.994458066	3.574709585	5.299725641	6.298571613
Phf24	11.82443145	0.551018769	4.59290824	5.778834873	2.530778646	4.37E-06	3.74E-05	Up	0.012180446	0.015139971	0.013535464	0.010049426	0.006811001	0.031601263	0.069080882	0.102177491	0.022101065	0.07371505
Phlda1	401.5202263	0.470153862	-4.476480421	0.232510124	-2.104634557	7.59E-06	6.06E-05	Down	14.93005065	14.53506374	13.27275988	14.640794	42.39453273	1.582933033	8.037418805	3.901125292	4.050621308	2.19765588
Phldb2	573.0446401	0.212649477	-7.306976236	0.340605899	-1.553824675	2.73E-13	1.17E-11	Down	8.098077742	5.363678427	6.088451452	6.98497988	6.380705271	2.444249614	1.659399789	2.088816196	1.894514554	1.410422767
Phospho1	117.462639	0.571868075	-2.970165004	0.308097196	-1.698542542	0.002976398	0.010195747	Down	1.017744814	1.908387807	9.629352549	4.062481291	12.03234577	1.59113636	0.82458521	1.004412292	2.136859094	1.841023727
Pi4k2b	995.048458	0.249771209	5.179823934	2.451680338	1.293770886	2.22E-07	2.72E-06	Up	12.30006481	11.16885435	8.23166358	9.759626917	12.21451343	20.03922019	29.03380554	14.36610438	24.88125396	23.43360057
Pianp	6.657572335	0.745521647	-2.343862147	0.29783806	-1.747399969	0.019085224	0.048419294	Down	0.215270498	0.085624165	0.502358528	0.355216044	0.072224326	0.101546059	0.020348291	0.10622522	0.058590308	0.020043065
Piezo2	20.36355814	0.367283416	2.960823903	2.12499805	1.087461517	0.003068173	0.010460112	Up	0.040928363	0.086483877	0.056851818	0.090047398	0.085822937	0.101358981	0.174092603	0.161568795	0.125319359	0.095267332
Pik3ap1	3479.33548	0.329575121	3.528663548	2.23916325	1.162959714	0.000417664	0.001927441	Up	31.15438812	41.91098303	15.88279778	37.63327891	14.20073994	47.86091457	37.64201963	72.20986495	40.86680419	82.12340525
Pik3c2b	71.19374675	0.235917243	-4.911977742	0.447878636	-1.158820246	9.02E-07	9.53E-06	Down	0.397318212	0.463566159	0.735863381	0.63521465	0.616152583	0.159932137	0.255382314	0.292777944	0.158602914	0.236754403
Pik3c2g	175.5701399	0.204947067	8.024732191	3.126709801	1.644645325	1.02E-15	6.45E-14	Up	0.832925089	0.572085389	1.097342045	0.878484205	0.624202196	1.498699253	2.321366301	2.372823101	2.282558111	2.198601515
Pik3ip1	46.39598457	0.441557528	5.356585477	5.152385866	2.365240642	8.48E-08	1.16E-06	Up	0.519989103	0.517066124	0.412739635	0.381346515	0.193843264	1.962288173	1.123465182	1.368472565	0.786254247	4.080635778
Pik3r5	100.8785634	0.544906013	4.901726709	6.368618072	2.670980356	9.50E-07	9.99E-06	Up	0.415509639	0.300490156	0.643628052	0.166213084	0.366115602	3.516150268	0.595087188	1.304756842	0.662544678	4.443099023
Pim1	964.8010043	0.553383997	3.714571378	4.157119892	2.055584356	0.000203548	0.001039061	Up	6.300646348	12.73387446	5.705820146	13.79468096	2.76820012	26.18923348	7.869954634	17.86696466	67.64752823	22.36053052
Pim3	3131.316003	0.425885501	5.824895493	5.58183135	2.480738535	5.71E-09	1.05E-07	Up	22.61541612	27.62520864	10.35867854	34.34978794	22.67288483	102.6511015	120.2541119	114.2695301	176.3464127	35.12250923
Pip4p1	467.393747	0.122596011	8.615724378	2.079524147	1.056253437	6.95E-18	6.00E-16	Up	10.22374215	10.99056448	12.74283999	12.19663447	10.89293747	18.44349238	19.45843325	20.35005693	21.37088779	21.86788133
Pirb	287.4289074	0.496361064	4.129845996	4.140757606	2.049894752	3.63E-05	0.000236325	Up	2.180028379	2.289331357	5.297905366	1.546479828	1.275980749	12.09031365	1.598453086	8.646093859	6.561856602	16.16209233
Piwil2	17.12958387	0.572557515	3.619691495	4.206095386	2.072481568	0.000294954	0.001432573	Up	0.129786077	0.068830144	0.038459781	0.009518174	0.058058501	0.36733128	0.253537365	0.111007755	0.156995373	0.201398612
Pkd2l2	2.572921475	1.376037918	-3.016613421	0.056290121	-4.150974452	0.002556156	0.008947236	Down	0.035869148	0	0.06377508	0.031566603	0.064182816	0	0	0	0.006508353	0
Pkhd1	108.3102516	0.269830189	-6.043005626	0.322957147	-1.630585348	1.51E-09	3.17E-08	Down	0.497512163	0.440549598	0.924120463	0.755025707	0.641679179	0.167875673	0.192227091	0.168443445	0.224033034	0.128483202
Pklr	3219.86547	0.495840569	-3.623073567	0.287878737	-1.796466859	0.000291123	0.001415988	Down	124.7558704	105.6453935	118.5674951	89.22522348	78.23512607	35.8087194	50.45458918	19.37521896	12.42482724	4.662476917
Pkn3	15.9933739	0.418292472	-3.069724438	0.410643218	-1.284042624	0.002142564	0.007686728	Down	0.266306924	0.323656607	0.295932339	0.537082117	0.397099116	0.083747096	0.223755319	0.160611175	0.080534361	0.096424548
Pla2g12a	519.0147852	0.384372119	4.449345516	3.272071706	1.710204365	8.61E-06	6.81E-05	Up	10.26036252	11.34335971	2.47864793	12.89945767	4.632633165	21.76476352	18.01156503	27.20170097	24.25430349	27.68012818
Pla2g2d	2.349062042	1.674580819	-2.783634632	0.039515948	-4.661421163	0.005375355	0.016854149	Down	0	0.04891726	0.273331858	0.297638953	0.027507936	0	0	0	0	0
Pla2g4b	14.6871847	0.591061904	-4.116999393	0.185128447	-2.433401499	3.84E-05	0.000247971	Down	0.33102232	0.214670588	0.559767212	0.253318101	0.595537197	0	0.108833567	0.127833616	0.039171546	0.040200395
Pla2g7	916.2762413	0.507596082	7.724379551	15.1459986	3.920864795	1.12E-14	6.10E-13	Up	2.156884987	1.859909619	4.494053407	0.593176307	1.451060329	40.53832043	9.47714262	17.21196636	16.20477092	54.34686796
Plaat3	169.2744005	0.40138983	-3.262956966	0.403399796	-1.309717742	0.001102563	0.004392166	Down	22.89032709	6.864000041	9.257750017	8.466320684	4.835934489	4.15439433	2.399935622	2.740610682	3.023259904	5.872904366
Plac8	610.5735418	0.575899476	3.250824807	3.660772969	1.872148304	0.001150707	0.004547372	Up	7.023276171	6.13253792	3.203373708	7.130244166	1.309080102	19.96026896	3.61660635	5.155348184	13.37753674	37.73821003
Plat	18.77768201	0.457944964	4.524847504	4.205073816	2.072131126	6.04E-06	4.99E-05	Up	0.229935142	0.041571386	0.16260005	0.252942701	0.140262522	0.394412995	0.829861066	0.371328508	0.606851819	0.739564204
Plaur	47.3947636	0.560828506	3.709280447	4.228864142	2.080270213	0.000207849	0.001057624	Up	0.676880039	0.81477517	0.237530469	1.606788674	0.159366055	3.428205366	1.144934008	1.65245288	2.100832732	4.544208944
Plcb4	108.557105	0.289502569	5.001158926	2.728008909	1.447848356	5.70E-07	6.29E-06	Up	0.23994096	0.364395355	0.353895086	0.321538739	0.102456313	0.687332258	0.618552255	0.637201132	0.577849273	0.710819561
Plcl1	75.86948335	0.335362877	8.642814149	7.456398762	2.898479016	5.48E-18	4.84E-16	Up	0.101295612	0.071100852	0.172157137	0.150760076	0.09329266	0.522797154	0.63081668	0.523365198	0.751409231	1.348117064
Plek	242.0437015	0.527334025	2.630829962	2.615934018	1.387326152	0.008517664	0.024641552	Up	2.482225181	2.387784893	3.043192055	1.142696451	0.814694603	7.763574802	0.994629622	2.809175875	2.239723757	8.603864154
Plekhb1	288.8003475	0.240732	-7.223923203	0.299571133	-1.739029483	5.05E-13	2.06E-11	Down	6.299290995	7.922879483	6.081733588	8.216041391	8.928078345	1.765225143	2.490809096	1.631132691	2.136029597	1.495295925
Plekhf1	72.55303179	0.302150019	-4.011918411	0.431609575	-1.212201225	6.02E-05	0.000362695	Down	3.207700869	3.472624211	1.954749266	3.101812014	2.40119812	0.683343017	1.516028266	0.76589027	1.196912398	1.059752555
Plekhg5	252.9691516	0.304169028	5.509388833	3.194932488	1.675785446	3.60E-08	5.49E-07	Up	1.546619212	0.987026692	1.179984763	2.552063399	1.329515953	2.058017007	3.774836396	6.606625916	4.041903307	4.760602801
Plekhm2	377.6259962	0.236275862	6.446032092	2.873963596	1.523041787	1.15E-10	3.04E-09	Up	2.306381036	2.160848921	4.14813571	2.786476313	2.847711889	6.200695823	4.864247817	9.644107679	4.523520579	10.7245312
Plekhm3	90.96236704	0.306842136	4.9792909	2.883570421	1.527856255	6.38E-07	6.94E-06	Up	0.344180033	0.186133418	0.590477641	0.219200507	0.222844788	0.84880052	0.559345726	0.893871716	0.558767323	1.000715064
Plgrkt	75.68812318	0.397970429	-3.09108305	0.426270273	-1.230159647	0.001994278	0.007241768	Down	7.268169843	6.81822056	3.758976687	6.587430374	1.840382816	1.768155078	0.993800502	2.075194919	1.617381841	3.447407175
Plin2	4625.742783	0.280294821	-11.93182862	0.098452403	-3.344429769	8.08E-33	3.22E-30	Down	162.6170524	187.5411281	168.4823833	236.982922	182.3677568	14.11602796	13.73577344	14.07778584	24.95176319	10.31928977
Plk3	5338.781873	0.454296457	4.684451448	4.371503933	2.128129697	2.81E-06	2.57E-05	Up	52.03247965	50.45973734	13.91252601	60.14480577	60.39997381	212.7114758	158.1462373	152.8257403	275.9238205	63.20246487
Plk5	16.21815862	0.548829303	-2.656415908	0.364017852	-1.457918891	0.007897615	0.023118472	Down	0.442401235	0.494903696	0.49161633	0.385279134	0.556604328	0.017390563	0.29620845	0.14553525	0.217404463	0.051487993
Pllp	157.5956423	0.327610571	-4.742951913	0.340602001	-1.553841185	2.11E-06	1.99E-05	Down	5.556919011	6.578193208	7.089930312	8.991535395	9.305429525	1.248226302	4.057593643	2.495421055	1.573780963	1.58774179
Plpp1	385.9995528	0.197319826	8.954082388	3.403025543	1.76681798	3.43E-19	3.46E-17	Up	7.866825556	5.882598452	6.993578861	5.261625074	4.047017453	17.99039456	16.89473093	14.96854786	16.98621003	20.45005843
Plppr1	19.78533833	1.033867439	6.957280765	146.3121785	7.192906049	3.47E-12	1.22E-10	Up	0	0	0.007076168	0	0	0.342429796	0.138439304	0.119402896	0.317739232	0.213437271
Plxna3	8.656530002	0.573710987	-3.943609977	0.208411621	-2.262492374	8.03E-05	0.000463192	Down	0.141683134	0.133471611	0.140871599	0.073828469	0.091734979	0.014070292	0.007048683	0.051515238	0.020295783	0.013885904
Pm20d2	91.20307261	0.373297822	-5.58035512	0.236001116	-2.083134411	2.40E-08	3.81E-07	Down	1.060030982	0.918686871	2.550433671	1.187495134	2.164326929	0.311946079	0.110310471	0.41269921	0.335270753	0.434623212
Pmaip1	34.91339394	0.417959241	3.262723352	2.57341722	1.363685376	0.001103472	0.004394566	Up	0.355755992	0.353756206	0.790664407	0.230207836	0.514877257	1.303034129	0.375837695	0.888065255	0.85435001	1.539253015
Pmepa1	31.03008046	0.398731316	-3.180204688	0.415221427	-1.268047201	0.001471711	0.005583304	Down	0.262655921	0.486743561	0.676619735	0.985014396	0.453963732	0.202742862	0.157992322	0.129607556	0.19496517	0.333476618
Pml	415.0698614	0.290921504	-4.202863958	0.428479028	-1.222703503	2.64E-05	0.000179068	Down	4.067591879	4.850315795	2.707054131	4.369387628	1.679917915	1.061543078	0.930637515	1.771180728	1.209671457	1.686687262
Pmp22	100.7852994	0.44204872	3.59517066	3.008909235	1.589240588	0.000324179	0.001548006	Up	1.002061442	0.826823752	1.374150994	1.289959223	1.359092684	5.632005593	1.309945667	1.052057843	2.843373038	3.870889054
Pnkd	917.1662674	0.497058258	-3.334929865	0.316954042	-1.657654429	0.000853209	0.003550867	Down	9.544706136	8.350301572	44.29577994	11.98049507	43.14205022	4.41578532	7.272594778	5.328755553	9.672322376	3.930670808
Pnldc1	18.96900984	0.582091811	-5.290720387	0.118283028	-3.079685011	1.22E-07	1.61E-06	Down	0.966887005	0.581343016	0.324833334	1.484141528	0.779554867	0.148495694	0.021254491	0.044382359	0.061199593	0.146549698
Pnmal2	1.580405081	1.325689473	-2.58279519	0.093170407	-3.423984395	0.009800348	0.027818778	Down	0.013392763	0.026634959	0.044647938	0.073664287	0.059911184	0	0	0	0	0.012469522
Pnpla2	3611.820508	0.371856528	4.453466832	3.151526328	1.656050715	8.45E-06	6.69E-05	Up	51.7668768	48.33199793	18.05876094	61.9086968	18.00921097	65.36298213	93.32197482	127.0353657	89.8372867	179.3894629
Pnpt1	475.6648585	0.200344842	-5.475662484	0.467480879	-1.097020737	4.36E-08	6.51E-07	Down	15.88882267	11.89381304	12.50166562	11.63289918	10.71323645	3.923544742	5.745445878	5.577690859	5.707914698	3.971413065
Pnrc1	2573.110155	0.44673191	2.881129984	2.440357819	1.2870927	0.003962522	0.013052638	Up	9.758222269	20.49496643	52.86089118	18.55989248	47.87488452	71.91141723	46.63668001	43.32774982	95.01673983	43.10108084
Poglut3	112.1043836	0.218070302	-4.623394354	0.497157541	-1.008225004	3.78E-06	3.31E-05	Down	2.789182569	1.788379586	3.234962044	1.71018394	2.948829629	0.934647314	0.922038933	1.203341682	0.95410233	1.333930877
Pold2	127.1786652	0.187142732	-8.37474442	0.337445741	-1.567272552	5.53E-17	4.26E-15	Down	6.688380661	6.748589382	6.630895329	7.718295247	6.086626167	2.412648036	1.859454252	1.90904404	1.279025736	2.411556967
Pole4	585.0729397	0.164548085	8.414855313	2.611083021	1.38464833	3.93E-17	3.10E-15	Up	8.53596587	8.666208617	7.369353248	7.369120901	7.39141243	13.95019192	20.5843611	23.03926043	15.06141985	16.35397676
Polr3k	185.3156917	0.245985629	-5.161716059	0.414743716	-1.269707974	2.45E-07	2.96E-06	Down	4.898894159	3.776245233	6.562188616	4.65800567	7.219963356	2.203393251	2.243529561	1.817704179	1.791561424	1.431999903
Pon3	3004.65952	0.25587632	-4.057537046	0.486925295	-1.038227648	4.96E-05	0.000307893	Down	32.95224186	29.43691484	29.7246674	33.5214412	29.49593316	11.41139498	17.31698872	9.496786028	15.99893296	8.906861687
Por	21799.6631	0.458863189	4.938764944	4.810601951	2.26621743	7.86E-07	8.39E-06	Up	193.5433374	227.8386677	34.66981391	223.9161869	52.08289398	513.5770585	578.1895343	877.6776533	498.2651845	640.9941556
Porcn	90.958471	0.241361779	4.950019002	2.289044316	1.194745394	7.42E-07	7.95E-06	Up	1.389973406	2.440835827	1.544601529	1.854386632	1.587550672	3.152794246	4.025451123	3.589937314	3.622116498	2.918731314
Ppara	3362.313989	0.307599917	-5.66528042	0.298822402	-1.742639789	1.47E-08	2.43E-07	Down	33.26105608	35.27091048	15.32753781	42.52732415	22.32564461	4.746083502	8.443653495	12.43558992	6.650418364	6.770571553
Ppargc1a	1402.934889	0.359201101	9.670019492	11.10764947	3.47348165	4.04E-22	6.30E-20	Up	1.257267423	1.194635589	0.710209081	0.898996123	0.316364618	10.56983175	9.946441355	6.110925911	7.864062421	6.496811484
Ppargc1b	315.4769758	0.38240944	4.254188472	3.088361923	1.626841831	2.10E-05	0.000146866	Up	0.856654834	0.531085046	1.040097593	1.71023183	0.354829592	1.277142548	2.894095459	3.444355041	1.477615999	3.003311021
Ppcs	264.1719888	0.197664473	-5.838189909	0.449376713	-1.154002731	5.28E-09	9.78E-08	Down	11.95880849	11.32531931	15.0387254	15.661214	12.62488182	4.013580412	5.066209093	8.36398676	4.193906983	4.335249674
Ppid	468.4391535	0.173488788	-6.478178345	0.458854509	-1.12389131	9.28E-11	2.51E-09	Down	13.80092322	12.40740787	17.39037762	11.80811216	18.0183849	5.033673467	5.817733501	6.592391806	6.07929847	5.280635045
Ppip5k2	1633.243605	0.166034004	6.841501605	2.19758947	1.135921903	7.84E-12	2.63E-10	Up	11.01693994	10.21022127	10.84127093	10.02293792	10.52887156	13.81054135	25.38895704	20.2013604	19.32760044	20.53261119
Ppp1r15a	743.4046414	0.432635355	4.2267918	3.552068915	1.828659572	2.37E-05	0.000163379	Up	6.975207033	7.930236386	6.349078452	9.715836349	11.07542852	31.30839531	16.51691656	19.54726178	46.91041942	8.156745652
Ppp1r18	155.9543426	0.355682469	3.103203822	2.149133641	1.103755198	0.001914377	0.006997733	Up	1.530146926	1.385962346	2.760994732	1.316605457	1.253779619	3.373124073	1.489321751	2.317483119	2.047943834	6.23467255
Ppp1r26	3.134285575	1.171696462	-2.386351669	0.143977991	-2.796079807	0.01701647	0.043941071	Down	0.017916061	0.026723026	0.069681989	0.137961328	0.020036426	0	0.008467515	0.026522039	0	0
Ppp1r36	1.789623166	1.383933529	2.643190297	12.62314662	3.657999676	0.008212886	0.023914336	Up	0	0.029756243	0	0	0	0.169389331	0.028285879	0.029532443	0.054297053	0.195031117
Ppp1r3c	953.7843805	0.937953372	-4.655302543	0.048480328	-4.366456717	3.24E-06	2.89E-05	Down	7.409456079	5.613566344	104.9396178	28.83621545	63.96980854	0.489515754	4.983050186	1.49525097	0.282442069	1.294710094
Ppp1r3g	3151.340862	0.551773793	9.105562556	32.54154381	5.024210791	8.58E-20	9.32E-18	Up	3.944634332	4.664102354	0.442029246	4.813384103	2.798881208	86.78233456	84.16067883	98.0927619	158.8617372	27.32926637
Ppp1r9a	127.0359483	0.319102675	-3.502588875	0.460832547	-1.117685481	0.00046076	0.002097814	Down	0.662612223	0.631433881	1.411289149	0.982009027	0.715302062	0.438456868	0.139184336	0.454119417	0.338144231	0.359878462
Ppp4r4	164.735855	0.431979046	4.779964395	4.183888654	2.064844457	1.75E-06	1.70E-05	Up	0.324732826	0.437487483	0.907964921	0.59921771	1.358939782	1.106855871	4.366631262	2.460450178	2.832049073	2.096923451
Pptc7	1165.40759	0.317795568	6.584483113	4.264922572	2.09251955	4.56E-11	1.30E-09	Up	7.443849327	6.060541918	4.015506405	7.539423942	3.839119977	17.68183136	35.01044666	21.06424692	17.45155088	13.42402859
Pramel19	2.175072576	1.298002906	3.544055896	24.25474073	4.600194853	0.000394022	0.001830719	Up	0	0	0	0	0	0.108259848	0.253092384	0.188747292	0.034702249	0.213682263
Prdm11	30.18597993	0.3314034	4.11778516	2.575134884	1.364648002	3.83E-05	0.000247239	Up	0.053391563	0.056214463	0.090741725	0.051824101	0.038636175	0.127409181	0.089061171	0.114682872	0.096877438	0.222237287
Prg4	3908.441058	0.455492136	3.244111693	2.784980768	1.477667365	0.001178175	0.004634113	Up	59.66294237	30.30641123	22.19102285	15.82525916	16.69546722	98.4546347	45.53461749	23.57295108	85.27323721	85.17831505
Prickle4	15.72051693	0.466673535	-2.998280305	0.379134575	-1.399218068	0.002715078	0.009419941	Down	0.65407841	0.424175012	0.568832566	0.563107462	1.303957871	0.241464361	0.080642998	0.224525197	0.283801493	0.31773338
Primpol	81.6852852	0.292638643	-5.130092389	0.353243943	-1.501263274	2.90E-07	3.44E-06	Down	1.438238291	0.838736711	2.211092943	1.260961627	1.439142813	0.285657605	0.398645848	0.490919359	0.284509791	0.755127156
Prkch	132.884531	0.301968308	5.547404696	3.193504332	1.675140407	2.90E-08	4.51E-07	Up	0.899491495	1.303753072	1.761928817	0.788242245	0.528548043	2.761562211	2.190443575	2.512665297	2.890755421	4.130642964
Prkd3	2002.79182	0.162813712	-9.425264717	0.345184041	-1.534562331	4.29E-21	5.59E-19	Down	23.39379693	24.51415462	30.71064411	36.09295019	25.28490551	7.419152754	7.294867194	9.871474586	9.004223332	7.707291309
Prkg1	41.63707203	0.297985328	4.460912721	2.512783789	1.329286541	8.16E-06	6.48E-05	Up	0.17913653	0.118753042	0.340068764	0.213482885	0.125210832	0.330962911	0.380986958	0.390410875	0.413069153	0.576807141
Prmt2	13.43818522	0.481333317	-3.523541312	0.308641117	-1.695997827	0.000425821	0.001958775	Down	0.759333045	0.242699355	0.84380534	0.477321559	0.727885782	0.153509081	0.25634078	0.133818881	0.147620112	0.100998257
Prob1	266.2796007	0.297472694	6.370550377	3.719386781	1.895064782	1.88E-10	4.70E-09	Up	2.027914326	0.849655177	1.759763764	0.9148908	1.477968969	4.159576527	4.426035118	3.777826416	5.974168288	3.489836802
Proca1	32.77319731	0.487152483	-4.826975429	0.195945852	-2.351473065	1.39E-06	1.39E-05	Down	0.370372611	0.944745609	1.163146325	0.956580637	1.35067237	0.106345133	0.228320927	0.047676614	0.262968388	0.134937654
Procr	88.8253292	0.651946037	2.332635578	2.86940681	1.520752521	0.01966728	0.049615367	Up	1.432129919	1.579838293	1.417383161	0.516938095	0.625633764	4.51777679	0.507641499	0.463761679	1.644400028	6.896203313
Prok1	44.40922709	0.75077758	-8.236253686	0.013757912	-6.183594612	1.78E-16	1.29E-14	Down	0.701527356	0.92133724	1.838606216	0.684358079	2.176024606	0	0.037534741	0.039188904	0	0
Prokr1	3.492707207	0.913093558	2.875415293	6.171080784	2.625523181	0.004034964	0.01326071	Up	0.013114472	0.013040752	0.029146793	0	0.014666569	0.111352986	0.024792723	0.116484043	0.047591655	0.07326249
Proser3	41.01290048	0.317412761	-3.293288026	0.484533512	-1.045331645	0.00099023	0.004012727	Down	1.188856537	1.249089195	1.495597741	1.307814805	1.505159613	0.211622643	0.487668663	0.9740458	0.671564195	0.501238523
Prox2	23.20731655	0.443172714	-2.685200445	0.438300561	-1.190007569	0.007248632	0.021566787	Down	0.352393854	0.412986711	0.461523908	0.553792518	0.422249626	0.296837561	0.154652548	0.18630936	0.137016084	0.03515371
Prps2	208.5786268	0.204565734	-7.289344787	0.355728836	-1.491150167	3.11E-13	1.31E-11	Down	2.054054159	1.563260197	2.135913399	2.310078554	1.572072873	0.530473254	0.672502621	0.764426533	0.541355079	0.416680413
Prr3	168.9292078	0.254072717	4.383710101	2.164120959	1.113781138	1.17E-05	8.83E-05	Up	2.923146759	3.170961906	2.337815661	2.289925439	2.055571118	5.996076131	4.333017738	3.584211737	5.303964743	4.164929721
Prr7	4.929427763	1.233439803	3.704299178	23.73641333	4.569030049	0.000211976	0.00107633	Up	0	0.04060852	0	0.044924382	0	0.500861002	0.193009528	0.120909295	0.074099507	0.988594705
Prss36	46.51604352	0.36769188	-3.05446167	0.459106017	-1.123100754	0.002254648	0.008028542	Down	1.121072264	1.11477046	0.830524252	0.873550642	1.410470009	0.44068769	0.603432089	0.522460124	0.381403688	0.144970865
Prss53	51.28564447	0.51675255	-4.761744663	0.181665492	-2.460643695	1.92E-06	1.83E-05	Down	1.36051635	2.945762221	1.585022392	1.424232483	2.895821638	0.124214381	0.186680097	0.693003096	0.517613312	0.102155487
Prtn3	109.658374	0.54735879	4.349049549	5.207137489	2.3804905	1.37E-05	0.000101041	Up	4.342617202	2.215921682	3.619284986	0.44000012	0.447315268	13.26116308	8.911797978	7.387242783	10.88622393	7.341700465
Prxl2b	127.1146698	0.274274392	-6.102579378	0.313430776	-1.673781251	1.04E-09	2.27E-08	Down	11.67396827	14.07072268	15.01681744	20.2360019	13.45120562	3.337437346	5.015789018	3.211925894	5.199236777	2.832582965
Psat1	128.3513298	0.621195114	-3.871347034	0.188827152	-2.404861864	0.000108236	0.000603231	Down	8.584029925	6.340863006	0.718519338	8.609033726	1.670640563	1.304159579	0.800861696	0.242045102	0.56638082	1.287068917
Psma1	1463.058632	0.186906743	-6.327559265	0.44053743	-1.182663492	2.49E-10	6.11E-09	Down	135.0214299	85.06368507	83.50416749	102.7698039	82.25631324	37.5343362	34.80384726	36.81808453	39.26624417	34.89984714
Psmb10	964.7299997	0.508637205	-4.170654865	0.22983171	-2.121350232	3.04E-05	0.000202517	Down	129.1846732	91.06028835	28.33211685	105.9819233	16.09066984	15.9668784	8.804881919	8.02761554	18.17129968	22.10955231
Psmb8	960.1842479	0.509514063	-3.964253384	0.246585035	-2.01984285	7.36E-05	0.000431102	Down	167.8000967	70.1747093	40.22036939	84.97650731	16.9121851	14.86674155	7.340359105	10.44255583	20.88842697	27.2297247
Psmb9	583.4534976	0.553830595	-5.185061381	0.136630774	-2.871645631	2.16E-07	2.66E-06	Down	86.66208428	63.43709264	30.69236042	89.55412489	8.337680258	7.411215597	2.553985543	3.160343849	7.989395541	11.64664586
Psmd9	929.7624936	0.249583558	4.506870482	2.180774759	1.124840769	6.58E-06	5.34E-05	Up	16.97049091	15.34099626	9.691111772	15.51000424	10.25630007	14.75708697	28.53800762	38.38123755	20.95598107	27.37177456
Psme1	1756.603085	0.345214171	-3.190157465	0.466100328	-1.101287566	0.001421953	0.005426131	Down	270.9341163	138.8886183	96.96790363	160.966314	71.96706806	59.15530835	44.81456039	43.03067334	73.54432996	72.88249253
Psme2	1018.270848	0.348273913	-4.502056716	0.337287577	-1.567948911	6.73E-06	5.44E-05	Down	159.342914	92.36630133	60.26539418	110.1249724	47.6177862	28.26368767	24.82533201	15.76482296	33.41986383	31.70414889
Psme2b	429.0168864	0.342687372	-5.025731231	0.303074709	-1.722254626	5.02E-07	5.62E-06	Down	59.18686647	39.37426432	25.47473426	43.90283699	18.12112395	9.781571762	8.421443888	5.553207385	10.72983111	13.72818336
Pspc1	190.1272326	0.293575296	4.042452989	2.276416172	1.186764334	5.29E-05	0.000325217	Up	4.517701868	3.288183349	3.157080369	2.408022222	1.328200806	5.953792316	5.414949084	7.676008114	3.528192899	6.61295087
Psph	82.19112596	0.21848403	-4.732020571	0.488397959	-1.033870922	2.22E-06	2.08E-05	Down	2.409260229	1.945394438	2.234421074	2.271714348	2.005603093	1.162116148	0.993124044	0.91174915	0.772413652	0.674639369
Pstpip1	27.79313394	0.618686783	2.508729023	2.932472315	1.552117488	0.012116639	0.033190466	Up	0.285063071	0.2125955	0.950325066	0.130661162	0.292233584	1.187802231	0.291908337	0.351660909	0.732754753	2.123296121
Ptch2	22.25204626	0.49796084	4.855306893	5.343380301	2.417752701	1.20E-06	1.22E-05	Up	0.065098404	0.064732471	0.180850752	0.04774148	0.060668998	0.655100028	0.420481004	0.278397647	0.196865267	0.31315576
Ptgfr	49.30469814	0.505042032	8.83941069	22.07396568	4.464273934	9.62E-19	9.15E-17	Up	0.100661148	0.050047654	0.055929618	0.027683353	0.056287195	0.308641125	1.058535266	1.490137208	1.438342954	1.3238231
Ptgr1	51.62028155	0.397059497	-3.629475043	0.368281916	-1.441117536	0.000283998	0.001388506	Down	1.225142392	1.294396559	3.006499699	3.257017698	1.798306049	0.674235964	0.989173833	0.302273237	0.671526786	0.594107395
Ptk6	5.702746838	1.248808802	-3.287630065	0.058087785	-4.105621363	0.001010345	0.004083846	Down	0.214163709	0.053239961	0.654468189	0.019632763	0.139714152	0.016837329	0	0	0.032382818	0
Ptp4a1	2482.996051	0.407379234	3.739346945	2.874542366	1.523332294	0.000184499	0.000957857	Up	18.51738879	26.01986136	11.27903575	15.41385885	13.96744737	54.78001378	28.99298201	44.25777802	62.89755115	14.2559929
Ptpn2	462.1801043	0.198300642	8.739515217	3.324302062	1.733051478	2.34E-18	2.11E-16	Up	8.780187141	8.79851256	7.941697319	7.899203842	6.051442578	27.61156804	16.14846388	24.41696036	22.415101	21.64135203
Ptpn22	48.68724704	0.520863438	2.978556873	2.931057711	1.551421374	0.002896093	0.009956361	Up	0.195693885	0.157528351	0.600614654	0.16401922	0.166746094	0.694534151	0.299488611	0.423047286	0.287446411	1.587773942
Ptpn9	487.3080671	0.181406031	5.834109489	2.082537749	1.058342647	5.41E-09	1.00E-07	Up	4.545035681	3.41684107	5.248416327	4.111295185	6.261815208	7.813815289	7.971193617	10.32204368	5.949147538	10.68126896
Ptprb	1599.024	0.186538852	7.006797709	2.474333557	1.307039998	2.44E-12	8.85E-11	Up	3.274272152	4.494191186	5.775502985	4.818064597	2.932267961	9.422966214	8.091797886	10.00766012	8.127662569	9.417794769
Ptprf	2505.599921	0.183385815	-5.477015849	0.498474975	-1.004407015	4.33E-08	6.47E-07	Down	19.51221544	19.6621774	22.84349899	21.98035434	23.90541062	6.802359877	8.296336912	15.45565037	7.042105556	9.669242263
Ptprm	142.9797788	0.299657514	6.180167366	3.609836741	1.851933591	6.40E-10	1.47E-08	Up	0.77369834	0.652486034	0.925067597	0.506359813	0.460014573	2.725681726	1.101628005	1.730098085	1.732603542	2.999991961
Pura	731.3586777	0.137424377	-8.160775143	0.459619069	-1.121489442	3.33E-16	2.32E-14	Down	3.907340166	3.76180007	4.378569494	3.823849869	4.055019196	1.258649866	1.48910122	2.308642101	1.35627213	1.545037372
Pvr	391.7445528	0.333300074	5.240410168	3.355735711	1.746629097	1.60E-07	2.06E-06	Up	4.596263654	3.786378855	2.564473689	4.506127074	3.269101055	10.54124039	6.671393062	12.46939901	17.08086014	6.159494814
Pxmp4	1064.343287	0.308266139	-5.748727382	0.29277454	-1.772137992	8.99E-09	1.58E-07	Down	22.04247958	29.05765174	50.40106461	28.72941963	50.90372569	6.221521274	13.21042994	10.42904864	8.965125592	6.158766631
Pycrl	268.9219199	0.251473066	-5.274230488	0.398782246	-1.326326912	1.33E-07	1.75E-06	Down	16.1530062	12.61506625	16.84344957	13.55010046	17.98222652	4.105535476	5.36838189	5.350196151	7.494579664	3.571019384
Pyroxd2	314.0866538	0.178443851	-6.480686917	0.448618578	-1.156438729	9.13E-11	2.47E-09	Down	9.47702739	6.389272068	10.22987029	7.142921892	6.939355536	2.735048242	3.108890963	3.229168874	3.414548731	2.809699987
Qser1	728.0264678	0.169221341	5.967349614	2.013635983	1.009802902	2.41E-09	4.87E-08	Up	2.663266018	2.160196988	2.678709607	2.967179171	2.33168032	3.250788968	3.302982801	5.856292688	3.871225929	6.312302689
Qsox1	14756.61294	0.20442925	5.400946088	2.149664264	1.104111356	6.63E-08	9.32E-07	Up	237.973369	165.7484872	158.4367096	129.3747351	148.9712135	350.1654952	254.6986125	302.3722859	326.4479044	306.789493
Rab11fip5	39.35711386	0.393266294	3.768012633	2.793032504	1.481832363	0.000164552	0.000865909	Up	0.170280394	0.141102674	0.283834952	0.270571649	0.211592301	0.731837309	0.196724411	0.438796464	0.377628558	0.845557202
Rab27a	85.07297651	0.311768208	3.91042682	2.328089889	1.219146763	9.21E-05	0.000523049	Up	0.807952779	0.678743853	1.191951762	0.858149219	0.373892671	1.918754423	1.053395369	1.306034686	1.162695055	2.373497039
Rab30	1680.364011	0.584848158	4.153183939	5.385132997	2.428981976	3.28E-05	0.000216109	Up	0.764288022	1.469924227	0.225465936	1.575802259	0.266147047	5.489193857	5.039760982	1.053878362	5.019805564	2.609204403
Rab31	166.3601748	0.353837239	4.082206301	2.721565217	1.444436608	4.46E-05	0.00028147	Up	1.476193291	1.089083587	2.487077741	1.623902784	1.13610371	4.687196588	1.890489442	2.631738179	2.275293249	6.901711135
Rab38	8.292767353	0.714681164	-3.414297365	0.184266535	-2.440134014	0.000639467	0.002776645	Down	0.24653045	0.490289291	1.174096388	0.464911804	0.354480837	0.033226231	0.099870498	0	0.095854785	0.196744861
Rab40c	268.8488437	0.250460949	4.149879462	2.05534809	1.039382747	3.33E-05	0.000218749	Up	2.995454931	3.941628236	5.080625179	4.509198314	5.062731926	5.673237473	6.024777558	13.86975722	5.10823855	8.576578677
Rabgef1	635.0238147	0.257064674	7.45661912	3.775933509	1.91683336	8.88E-14	4.13E-12	Up	4.11528758	5.742216945	4.609974115	3.340537855	6.012723661	17.89382937	14.83826345	12.05311898	18.14076379	13.16338921
Rad1	68.24170629	0.31703016	-4.122780678	0.404147599	-1.307045819	3.74E-05	0.000242922	Down	1.282235389	1.404891577	1.121431882	1.188508235	1.26137824	0.380830281	0.280561093	0.55069988	0.183110369	0.87327437
Rad18	55.91896387	0.422469287	3.74747972	2.99632701	1.583195084	0.00017862	0.000930033	Up	0.385206603	0.557150936	0.369687369	0.635626187	0.704938563	0.89201746	1.141993326	1.244161217	0.555979911	3.374589936
Rad51b	100.9320439	0.518647263	-2.530393852	0.402655559	-1.312381845	0.011393455	0.031535024	Down	2.01962867	2.105450513	0.591241122	2.974231229	0.740740591	0.522441072	0.28738232	1.500236541	0.374336515	0.363949145
Rad54l	8.371294288	0.58282974	-2.487091727	0.36613535	-1.449551025	0.012879219	0.034793802	Down	0.221389105	0.134001077	0.128357019	0.0847101	0.075353629	0.045405343	0.009098543	0.056997103	0.017465395	0.080658573
Raet1d	35.10431308	0.46431561	-5.481291095	0.171342029	-2.545049018	4.22E-08	6.35E-07	Down	2.41477341	3.001499268	2.89304688	3.154472913	0.843925544	0.213577852	0.499307258	0.186182791	0.581922762	0.281038628
Ralgps1	92.15976217	0.307723685	-8.12499201	0.17674576	-2.500252485	4.47E-16	3.06E-14	Down	1.514336958	0.992666445	1.833217825	1.256377234	1.636791343	0.255404192	0.239902171	0.192030604	0.276307074	0.102398233
Ramp3	4.359290451	0.860376954	3.459750869	7.871780064	2.976689913	0.000540675	0.002409747	Up	0	0.039618068	0.044274271	0.131485996	0	0.225528406	0.301283166	0.235920575	0.361461012	0.296763889
Rap1gap2	47.80139357	0.461530235	2.724202161	2.390482202	1.257301664	0.006445704	0.019609446	Up	0.217258762	0.234040625	0.241427796	0.146054277	0.087739646	0.478258434	0.154021729	0.214412658	0.251856198	0.848459986
Rapgef2	717.7214901	0.232384183	5.022243161	2.24558273	1.167089873	5.11E-07	5.71E-06	Up	0.902113691	0.773717684	0.570964724	0.808846678	0.483799494	1.52386305	0.999255434	1.554739398	1.509607319	1.206963673
Rapgef3	56.94642991	0.273244384	5.095849444	2.625172527	1.39241224	3.47E-07	4.05E-06	Up	0.130612009	0.277466228	0.283686621	0.189397929	0.13279085	0.448083517	0.426498447	0.415998628	0.398576934	0.608040817
Rapgef4	6857.840482	0.287441248	5.157318811	2.794182307	1.482426153	2.51E-07	3.02E-06	Up	40.30620192	34.69137902	15.24616413	44.15328218	22.79034512	77.56358248	84.20475773	89.21089046	61.63686833	66.44180152
Rapgef5	328.9404636	0.34447614	3.321236212	2.210061675	1.144086631	0.000896197	0.003701816	Up	2.03203392	2.699064851	1.450450886	1.362428315	0.646923189	3.407359087	2.432502514	2.729998088	2.422160425	4.874888768
Rasa3	282.8230594	0.347767556	3.112485506	2.117587343	1.082421477	0.001855191	0.006817911	Up	4.176718977	2.536631176	3.040384347	1.512161969	1.80337369	4.090068385	2.361312193	6.574335	2.997838235	8.675947376
Rasd1	85.37570019	0.486439361	5.156893099	5.690343652	2.508515783	2.51E-07	3.02E-06	Up	2.240897733	1.131291344	0.268174013	0.379249904	0.693999107	5.91954902	3.323933182	4.048822732	3.628162102	6.58024647
Rasd2	23.48838341	0.541045269	7.21198223	14.94932939	3.902008863	5.51E-13	2.23E-11	Up	0	0.078615782	0.087855279	0.130456568	0.022104242	0.615347434	0.990186961	0.56567765	1.040030097	0.772906235
Rasgef1b	1760.218772	0.3660749	9.547941305	11.2766111	3.495261662	1.32E-21	1.91E-19	Up	7.174198305	4.590009695	5.623866833	6.240230584	5.328110965	76.95266082	42.86099979	56.40389006	75.02649327	18.48551277
Rasl10b	19.04394256	0.565856197	4.820445408	6.623890874	2.727678905	1.43E-06	1.43E-05	Up	0.17398006	0.013307852	0.089231325	0.058888829	0.029933937	0.555542583	0.189753946	0.475479444	0.497805848	0.323973204
Rassf1	290.5151135	0.227960595	7.260007422	3.149222334	1.654995615	3.87E-13	1.61E-11	Up	2.704546219	4.034015016	3.515261601	3.904905416	4.158865081	8.930401913	8.833458695	15.82404776	9.004056669	7.48686906
Rassf2	163.7273563	0.412488453	5.299020944	4.549742684	2.185784954	1.16E-07	1.55E-06	Up	0.757832627	0.619374802	0.99210779	0.399701044	0.58049458	3.643358705	1.256041073	2.161752724	1.017171556	5.325760804
Rassf6	170.3222909	0.19267269	-6.095690451	0.443045546	-1.174473076	1.09E-09	2.35E-08	Down	6.487751673	4.377656004	6.437039367	6.168340683	6.348629709	2.251551911	2.102571884	3.201380854	2.039050276	1.747434175
[truncated: 736 more rows]
