# Supplementary material for: Liver transcriptomics reveals features of the host response in a mouse model of dengue virus infection
Source: Front Immunol. 2022 Aug 26;13:892469. doi: 10.3389/fimmu.2022.892469 (PMC9459046; doi:10.3389/fimmu.2022.892469)
Supplement: Supplementary file 6 [file Table_6.xls]

id	num	qvalue	per	ratio	class	ID	Descrption	Pvalue	Qvalue	Up	Down	fg_num	bg_num
GO:0048518 positive regulation of biological process	634	1.37857973355723e-38	47.033	0.101	Biological Process	GO:0048518	positive regulation of biological process	1.57336194197356e-42	1.37857973355723e-38	0	0	634	6261
GO:0006950 response to stress	449	2.08356724352781e-38	33.309	0.117	Biological Process	GO:0006950	response to stress	4.75591701330247e-42	2.08356724352781e-38	0	0	449	3848
GO:0070887 cellular response to chemical stimulus	367	4.71414417628954e-34	27.226	0.122	Biological Process	GO:0070887	cellular response to chemical stimulus	1.61406442922491e-37	4.71414417628954e-34	0	0	367	3000
GO:0009605 response to external stimulus	334	2.24018442537417e-32	24.777	0.125	Biological Process	GO:0009605	response to external stimulus	1.02268177373849e-35	2.24018442537417e-32	0	0	334	2668
GO:0006954 inflammatory response	144	4.45576760324039e-32	10.682	0.200	Biological Process	GO:0006954	inflammatory response	2.54266583156836e-35	4.45576760324039e-32	0	0	144	721
GO:0035556 intracellular signal transduction	322	1.59655040233589e-30	23.887	0.124	Biological Process	GO:0035556	intracellular signal transduction	1.09327806596842e-33	1.59655040233589e-30	0	0	322	2590
GO:0048583 regulation of response to stimulus	432	2.19957510999675e-30	32.047	0.110	Biological Process	GO:0048583	regulation of response to stimulus	1.75725014494148e-33	2.19957510999675e-30	0	0	432	3936
GO:0048522 positive regulation of cellular process	555	4.28100679281635e-30	41.172	0.100	Biological Process	GO:0048522	positive regulation of cellular process	3.90870284667094e-33	4.28100679281635e-30	0	0	555	5571
GO:0048519 negative regulation of biological process	539	6.53500871264907e-28	39.985	0.099	Biological Process	GO:0048519	negative regulation of biological process	6.71251750899813e-31	6.53500871264907e-28	0	0	539	5453
GO:0016477 cell migration	212	6.16169096883625e-27	15.727	0.144	Biological Process	GO:0016477	cell migration	7.03228825477774e-30	6.16169096883625e-27	0	0	212	1475
GO:1901700 response to oxygen-containing compound	238	6.75143087283779e-27	17.656	0.136	Biological Process	GO:1901700	response to oxygen-containing compound	8.47588902091026e-30	6.75143087283779e-27	0	0	238	1755
GO:0010646 regulation of cell communication	364	8.2847262511845e-26	27.003	0.111	Biological Process	GO:0010646	regulation of cell communication	1.13463495793442e-28	8.2847262511845e-26	0	0	364	3265
GO:0048523 negative regulation of cellular process	492	8.51593711489821e-26	36.499	0.100	Biological Process	GO:0048523	negative regulation of cellular process	1.26349215354573e-28	8.51593711489821e-26	0	0	492	4921
GO:0002376 immune system process	318	1.58429625202952e-25	23.591	0.117	Biological Process	GO:0002376	immune system process	2.5314023657171e-28	1.58429625202952e-25	0	0	318	2717
GO:0006952 defense response	229	2.79638355257135e-25	16.988	0.134	Biological Process	GO:0006952	defense response	4.78723502494525e-28	2.79638355257135e-25	0	0	229	1704
GO:0048584 positive regulation of response to stimulus	285	3.61116208670687e-25	21.142	0.122	Biological Process	GO:0048584	positive regulation of response to stimulus	6.59422430807007e-28	3.61116208670687e-25	0	0	285	2341
GO:0051239 regulation of multicellular organismal process	359	5.1994335790627e-25	26.632	0.111	Biological Process	GO:0051239	regulation of multicellular organismal process	1.00879218037053e-27	5.1994335790627e-25	0	0	359	3239
GO:0007166 cell surface receptor signaling pathway	306	7.1353172911823e-25	22.700	0.118	Biological Process	GO:0007166	cell surface receptor signaling pathway	1.46582642366219e-27	7.1353172911823e-25	0	0	306	2600
GO:0023051 regulation of signaling	362	9.93103865159276e-25	26.855	0.110	Biological Process	GO:0023051	regulation of signaling	2.15350073476675e-27	9.93103865159276e-25	0	0	362	3289
GO:0071310 cellular response to organic substance	286	2.42568710963684e-24	21.217	0.120	Biological Process	GO:0071310	cellular response to organic substance	5.53683430640684e-27	2.42568710963684e-24	0	0	286	2383
GO:0048870 cell motility	219	7.26247597356004e-24	16.246	0.134	Biological Process	GO:0048870	cell motility	1.82349316843553e-26	7.26247597356004e-24	0	0	219	1638
GO:0051674 localization of cell	219	7.26247597356004e-24	16.246	0.134	Biological Process	GO:0051674	localization of cell	1.82349316843553e-26	7.26247597356004e-24	0	0	219	1638
GO:0032101 regulation of response to external stimulus	137	1.63348353814589e-23	10.163	0.170	Biological Process	GO:0032101	regulation of response to external stimulus	4.28784768059295e-26	1.63348353814589e-23	0	0	137	808
GO:0010033 response to organic substance	358	1.27917006530961e-22	26.558	0.108	Biological Process	GO:0010033	response to organic substance	3.50377557263532e-25	1.27917006530961e-22	0	0	358	3327
GO:0040011 locomotion	235	1.44187449009717e-22	17.433	0.127	Biological Process	GO:0040011	locomotion	4.11399934403438e-25	1.44187449009717e-22	0	0	235	1855
GO:0051179 localization	565	1.7017137662973e-22	41.914	0.093	Biological Process	GO:0051179	localization	5.04959574568931e-25	1.7017137662973e-22	0	0	565	6103
GO:0080134 regulation of response to stress	192	2.30354146412036e-22	14.243	0.138	Biological Process	GO:0080134	regulation of response to stress	7.09833594284978e-25	2.30354146412036e-22	0	0	192	1389
GO:0033993 response to lipid	152	2.4896693113727e-22	11.276	0.155	Biological Process	GO:0033993	response to lipid	7.95603066861853e-25	2.4896693113727e-22	0	0	152	978
GO:0006928 movement of cell or subcellular component	251	3.07807399318913e-22	18.620	0.122	Biological Process	GO:0006928	movement of cell or subcellular component	1.01876450356636e-24	3.07807399318913e-22	0	0	251	2050
GO:0050896 response to stimulus	815	2.7727454738033e-21	60.460	0.082	Biological Process	GO:0050896	response to stimulus	9.49353620338952e-24	2.7727454738033e-21	0	0	815	9891
GO:0001816 cytokine production	123	2.87886670489884e-21	9.125	0.171	Biological Process	GO:0001816	cytokine production	1.01854448586926e-23	2.87886670489884e-21	0	0	123	721
GO:0009966 regulation of signal transduction	315	2.92693740102067e-21	23.368	0.110	Biological Process	GO:0009966	regulation of signal transduction	1.06895682301599e-23	2.92693740102067e-21	0	0	315	2851
GO:0009893 positive regulation of metabolic process	380	3.96507107881858e-21	28.190	0.103	Biological Process	GO:0009893	positive regulation of metabolic process	1.49335021229186e-23	3.96507107881858e-21	0	0	380	3677
GO:0051246 regulation of protein metabolic process	311	1.2024096813925e-20	23.071	0.110	Biological Process	GO:0051246	regulation of protein metabolic process	4.66582163516833e-23	1.2024096813925e-20	0	0	311	2827
GO:0001817 regulation of cytokine production	121	1.39320439337699e-20	8.976	0.169	Biological Process	GO:0001817	regulation of cytokine production	5.56518531935569e-23	1.39320439337699e-20	0	0	121	716
GO:0008219 cell death	248	3.07127460815123e-20	18.398	0.119	Biological Process	GO:0008219	cell death	1.26187954683228e-22	3.07127460815123e-20	0	0	248	2085
GO:0010647 positive regulation of cell communication	221	3.58035596932768e-20	16.395	0.124	Biological Process	GO:0010647	positive regulation of cell communication	1.51190562502995e-22	3.58035596932768e-20	0	0	221	1776
GO:0048856 anatomical structure development	543	4.47809906110005e-20	40.282	0.091	Biological Process	GO:0048856	anatomical structure development	1.94211098290118e-22	4.47809906110005e-20	0	0	543	5935
GO:0010941 regulation of cell death	215	4.5543203543919e-20	15.950	0.126	Biological Process	GO:0010941	regulation of cell death	2.02714555833467e-22	4.5543203543919e-20	0	0	215	1712
GO:0032502 developmental process	574	4.81632086834244e-20	42.582	0.090	Biological Process	GO:0032502	developmental process	2.19873127977285e-22	4.81632086834244e-20	0	0	574	6377
GO:0002682 regulation of immune system process	193	5.0976294396607e-20	14.318	0.131	Biological Process	GO:0002682	regulation of immune system process	2.38533219614345e-22	5.0976294396607e-20	0	0	193	1469
GO:0006468 protein phosphorylation	232	5.19046210463476e-20	17.211	0.122	Biological Process	GO:0006468	protein phosphorylation	2.4880096826599e-22	5.19046210463476e-20	0	0	232	1909
GO:0032879 regulation of localization	309	5.22124894549926e-20	22.923	0.109	Biological Process	GO:0032879	regulation of localization	2.56235682100511e-22	5.22124894549926e-20	0	0	309	2832
GO:0048731 system development	462	6.04628671989137e-20	34.273	0.096	Biological Process	GO:0048731	system development	3.03625445874481e-22	6.04628671989137e-20	0	0	462	4826
GO:0051240 positive regulation of multicellular organismal process	232	9.67231926472774e-20	17.211	0.121	Biological Process	GO:0051240	positive regulation of multicellular organismal process	4.96752301886268e-22	9.67231926472774e-20	0	0	232	1919
GO:0023056 positive regulation of signaling	220	1.08333072094264e-19	16.320	0.123	Biological Process	GO:0023056	positive regulation of signaling	5.68742446511773e-22	1.08333072094264e-19	0	0	220	1783
GO:0005515 protein binding	840	1.25422724128071e-19	62.733	0.082	Molecular Function	GO:0005515	protein binding	6.94477985205268e-23	1.25422724128071e-19	0	0	840	10306
GO:0019220 regulation of phosphate metabolic process	221	1.27319088879582e-19	16.395	0.123	Biological Process	GO:0019220	regulation of phosphate metabolic process	6.82948776231494e-22	1.27319088879582e-19	0	0	221	1797
GO:0051174 regulation of phosphorus metabolic process	221	1.32503077404904e-19	16.395	0.123	Biological Process	GO:0051174	regulation of phosphorus metabolic process	7.33132607356297e-22	1.32503077404904e-19	0	0	221	1798
GO:0051270 regulation of cellular component movement	154	1.32503077404904e-19	11.424	0.144	Biological Process	GO:0051270	regulation of cellular component movement	7.41001003519779e-22	1.32503077404904e-19	0	0	154	1066
GO:1901701 cellular response to oxygen-containing compound	164	1.50935417318658e-19	12.166	0.140	Biological Process	GO:1901701	cellular response to oxygen-containing compound	8.61306878102364e-22	1.50935417318658e-19	0	0	164	1172
GO:0031325 positive regulation of cellular metabolic process	352	1.80028439930198e-19	26.113	0.104	Biological Process	GO:0031325	positive regulation of cellular metabolic process	1.04996245123924e-21	1.80028439930198e-19	0	0	352	3400
GO:0007275 multicellular organism development	501	1.80028439930198e-19	37.166	0.093	Biological Process	GO:0007275	multicellular organism development	1.06841804112877e-21	1.80028439930198e-19	0	0	501	5390
GO:0030334 regulation of cell migration	139	1.94960677880644e-19	10.312	0.151	Biological Process	GO:0030334	regulation of cell migration	1.17965977427518e-21	1.94960677880644e-19	0	0	139	918
GO:0032268 regulation of cellular protein metabolic process	294	1.94960677880644e-19	21.810	0.110	Biological Process	GO:0032268	regulation of cellular protein metabolic process	1.20153807413316e-21	1.94960677880644e-19	0	0	294	2674
GO:2000145 regulation of cell motility	144	2.42585715924766e-19	10.682	0.148	Biological Process	GO:2000145	regulation of cell motility	1.52273617619974e-21	2.42585715924766e-19	0	0	144	971
GO:2000147 positive regulation of cell motility	103	3.50097065676828e-19	7.641	0.178	Biological Process	GO:2000147	positive regulation of cell motility	2.23755257679781e-21	3.50097065676828e-19	0	0	103	579
GO:0002684 positive regulation of immune system process	153	3.63095248740611e-19	11.350	0.143	Biological Process	GO:0002684	positive regulation of immune system process	2.36206678591815e-21	3.63095248740611e-19	0	0	153	1068
GO:0030335 positive regulation of cell migration	100	5.0956063740169e-19	7.418	0.180	Biological Process	GO:0030335	positive regulation of cell migration	3.37303320809154e-21	5.0956063740169e-19	0	0	100	555
GO:0042981 regulation of apoptotic process	196	6.18165535300912e-19	14.540	0.127	Biological Process	GO:0042981	regulation of apoptotic process	4.16249333288676e-21	6.18165535300912e-19	0	0	196	1539
GO:0040012 regulation of locomotion	150	1.06576912726687e-18	11.128	0.143	Biological Process	GO:0040012	regulation of locomotion	7.29812230495461e-21	1.06576912726687e-18	0	0	150	1049
GO:0030154 cell differentiation	419	1.36026631381954e-18	31.083	0.097	Biological Process	GO:0030154	cell differentiation	9.47001199988496e-21	1.36026631381954e-18	0	0	419	4324
GO:0043067 regulation of programmed cell death	197	1.42051623008113e-18	14.614	0.126	Biological Process	GO:0043067	regulation of programmed cell death	1.00515871108229e-20	1.42051623008113e-18	0	0	197	1562
GO:0051272 positive regulation of cellular component movement	104	1.46752141063058e-18	7.715	0.173	Biological Process	GO:0051272	positive regulation of cellular component movement	1.05516832766179e-20	1.46752141063058e-18	0	0	104	600
GO:0009719 response to endogenous stimulus	202	1.66696201560407e-18	14.985	0.125	Biological Process	GO:0009719	response to endogenous stimulus	1.21759380276946e-20	1.66696201560407e-18	0	0	202	1621
GO:0042325 regulation of phosphorylation	200	1.84510355337351e-18	14.837	0.125	Biological Process	GO:0042325	regulation of phosphorylation	1.36877118202782e-20	1.84510355337351e-18	0	0	200	1600
GO:0010604 positive regulation of macromolecule metabolic process	345	1.90177420052462e-18	25.593	0.103	Biological Process	GO:0010604	positive regulation of macromolecule metabolic process	1.43251651717216e-20	1.90177420052462e-18	0	0	345	3362
GO:0040017 positive regulation of locomotion	105	1.96156090567736e-18	7.789	0.172	Biological Process	GO:0040017	positive regulation of locomotion	1.49993814974187e-20	1.96156090567736e-18	0	0	105	612
GO:0065008 regulation of biological quality	391	2.11402514732768e-18	29.006	0.099	Biological Process	GO:0065008	regulation of biological quality	1.64064950945312e-20	2.11402514732768e-18	0	0	391	3964
GO:0001818 negative regulation of cytokine production	62	2.79831482688813e-18	4.599	0.245	Biological Process	GO:0001818	negative regulation of cytokine production	2.20364897346817e-20	2.79831482688813e-18	0	0	62	253
GO:0031347 regulation of defense response	110	3.546922832201e-18	8.160	0.166	Biological Process	GO:0031347	regulation of defense response	2.83365211428977e-20	3.546922832201e-18	0	0	110	664
GO:0009967 positive regulation of signal transduction	196	3.80343237635742e-18	14.540	0.125	Biological Process	GO:0009967	positive regulation of signal transduction	3.08198697467904e-20	3.80343237635742e-18	0	0	196	1566
GO:0010942 positive regulation of cell death	114	3.83211225592606e-18	8.457	0.162	Biological Process	GO:0010942	positive regulation of cell death	3.14896236506136e-20	3.83211225592606e-18	0	0	114	703
GO:0001775 cell activation	153	5.15101513228082e-18	11.350	0.139	Biological Process	GO:0001775	cell activation	4.29153280822301e-20	5.15101513228082e-18	0	0	153	1100
GO:0006915 apoptotic process	223	6.30854596665146e-18	16.543	0.118	Biological Process	GO:0006915	apoptotic process	5.32792058356777e-20	6.30854596665146e-18	0	0	223	1884
GO:0001932 regulation of protein phosphorylation	186	6.59403485599986e-18	13.798	0.127	Biological Process	GO:0001932	regulation of protein phosphorylation	5.64428913718317e-20	6.59403485599986e-18	0	0	186	1462
GO:0051173 positive regulation of nitrogen compound metabolic process	331	8.31904621428616e-18	24.555	0.103	Biological Process	GO:0051173	positive regulation of nitrogen compound metabolic process	7.21578991424045e-20	8.31904621428616e-18	0	0	331	3215
GO:0048869 cellular developmental process	429	8.98393041858824e-18	31.825	0.095	Biological Process	GO:0048869	cellular developmental process	7.8950312968648e-20	8.98393041858824e-18	0	0	429	4507
GO:0051241 negative regulation of multicellular organismal process	170	9.03923790207277e-18	12.611	0.132	Biological Process	GO:0051241	negative regulation of multicellular organismal process	8.04679931935262e-20	9.03923790207277e-18	0	0	170	1290
GO:0012501 programmed cell death	226	9.84919941956316e-18	16.766	0.117	Biological Process	GO:0012501	programmed cell death	8.88024143055798e-20	9.84919941956316e-18	0	0	226	1927
GO:0002237 response to molecule of bacterial origin	77	1.59421956977302e-17	5.712	0.202	Biological Process	GO:0002237	response to molecule of bacterial origin	1.45557595961928e-19	1.59421956977302e-17	0	0	77	381
GO:0032496 response to lipopolysaccharide	75	1.72994635164276e-17	5.564	0.205	Biological Process	GO:0032496	response to lipopolysaccharide	1.59924280396101e-19	1.72994635164276e-17	0	0	75	365
GO:0031399 regulation of protein modification process	221	1.74945938655934e-17	16.395	0.118	Biological Process	GO:0031399	regulation of protein modification process	1.65317080188938e-19	1.74945938655934e-17	0	0	221	1878
GO:0006796 phosphate-containing compound metabolic process	325	1.74945938655934e-17	24.110	0.103	Biological Process	GO:0006796	phosphate-containing compound metabolic process	1.65721443830661e-19	1.74945938655934e-17	0	0	325	3155
GO:0016310 phosphorylation	255	3.8587593532862e-17	18.917	0.111	Biological Process	GO:0016310	phosphorylation	3.69933560461128e-19	3.8587593532862e-17	0	0	255	2297
GO:0006793 phosphorus metabolic process	325	5.06048895996661e-17	24.110	0.102	Biological Process	GO:0006793	phosphorus metabolic process	4.90917098376126e-19	5.06048895996661e-17	0	0	325	3177
GO:0060326 cell chemotaxis	66	7.42136171179905e-17	4.896	0.219	Biological Process	GO:0060326	cell chemotaxis	7.28414867855191e-19	7.42136171179905e-17	0	0	66	301
GO:0065009 regulation of molecular function	311	1.02485959543191e-16	23.071	0.103	Biological Process	GO:0065009	regulation of molecular function	1.01760767864159e-18	1.02485959543191e-16	0	0	311	3013
GO:0000165 MAPK cascade	118	1.22423399241992e-16	8.754	0.152	Biological Process	GO:0000165	MAPK cascade	1.24351546821927e-18	1.22423399241992e-16	0	0	118	776
GO:0023014 signal transduction by protein phosphorylation	118	1.22423399241992e-16	8.754	0.152	Biological Process	GO:0023014	signal transduction by protein phosphorylation	1.24351546821927e-18	1.22423399241992e-16	0	0	118	776
GO:0019222 regulation of metabolic process	578	1.35694411841328e-16	42.878	0.087	Biological Process	GO:0019222	regulation of metabolic process	1.39380244986527e-18	1.35694411841328e-16	0	0	578	6667
GO:0048585 negative regulation of response to stimulus	195	1.46796951641345e-16	14.466	0.121	Biological Process	GO:0048585	negative regulation of response to stimulus	1.52459742060745e-18	1.46796951641345e-16	0	0	195	1610
GO:0050900 leukocyte migration	72	2.436686707027e-16	5.341	0.202	Biological Process	GO:0050900	leukocyte migration	2.5584932326693e-18	2.436686707027e-16	0	0	72	357
GO:0031323 regulation of cellular metabolic process	543	5.44095632647411e-16	40.282	0.088	Biological Process	GO:0031323	regulation of cellular metabolic process	5.77503924174951e-18	5.44095632647411e-16	0	0	543	6204
GO:0043068 positive regulation of programmed cell death	102	1.0965530006236e-15	7.567	0.159	Biological Process	GO:0043068	positive regulation of programmed cell death	1.176397877866e-17	1.0965530006236e-15	0	0	102	640
GO:0043065 positive regulation of apoptotic process	101	1.81997377053676e-15	7.493	0.159	Biological Process	GO:0043065	positive regulation of apoptotic process	1.9732653298447e-17	1.81997377053676e-15	0	0	101	635
GO:0006935 chemotaxis	97	1.89282961594517e-15	7.196	0.162	Biological Process	GO:0006935	chemotaxis	2.07386034159709e-17	1.89282961594517e-15	0	0	97	597
GO:0009617 response to bacterium	125	2.03059528429214e-15	9.273	0.143	Biological Process	GO:0009617	response to bacterium	2.2479769753063e-17	2.03059528429214e-15	0	0	125	877
GO:1902531 regulation of intracellular signal transduction	200	2.15508714420474e-15	14.837	0.117	Biological Process	GO:1902531	regulation of intracellular signal transduction	2.41039192116029e-17	2.15508714420474e-15	0	0	200	1710
GO:0050790 regulation of catalytic activity	252	3.07184114747671e-15	18.694	0.108	Biological Process	GO:0050790	regulation of catalytic activity	3.47080887468836e-17	3.07184114747671e-15	0	0	252	2342
GO:0048513 animal organ development	350	3.14412150450298e-15	25.964	0.097	Biological Process	GO:0048513	animal organ development	3.58836053926384e-17	3.14412150450298e-15	0	0	350	3595
GO:0042330 taxis	97	3.17775471215353e-15	7.196	0.161	Biological Process	GO:0042330	taxis	3.66301330663669e-17	3.17775471215353e-15	0	0	97	602
GO:0005488 binding	1095	3.39316068181821e-15	81.777	0.074	Molecular Function	GO:0005488	binding	3.75765302526934e-18	3.39316068181821e-15	0	0	1095	14872
GO:0043408 regulation of MAPK cascade	109	3.69593333522891e-15	8.086	0.151	Biological Process	GO:0043408	regulation of MAPK cascade	4.30250171414459e-17	3.69593333522891e-15	0	0	109	721
GO:0009611 response to wounding	92	7.54118833818616e-15	6.825	0.164	Biological Process	GO:0009611	response to wounding	8.86489841170024e-17	7.54118833818616e-15	0	0	92	562
GO:0042592 homeostatic process	213	8.88298354028712e-15	15.801	0.113	Biological Process	GO:0042592	homeostatic process	1.05436006412903e-16	8.88298354028712e-15	0	0	213	1888
GO:1902533 positive regulation of intracellular signal transduction	140	1.05219826055214e-14	10.386	0.133	Biological Process	GO:1902533	positive regulation of intracellular signal transduction	1.26090866649139e-16	1.05219826055214e-14	0	0	140	1056
GO:0065007 biological regulation	992	1.15857076120583e-14	73.591	0.075	Biological Process	GO:0065007	biological regulation	1.40160352302919e-16	1.15857076120583e-14	0	0	992	13255
GO:0080090 regulation of primary metabolic process	527	1.16751835135564e-14	39.095	0.087	Biological Process	GO:0080090	regulation of primary metabolic process	1.42575283719531e-16	1.16751835135564e-14	0	0	527	6067
GO:0007154 cell communication	601	1.81832058974379e-14	44.585	0.084	Biological Process	GO:0007154	cell communication	2.24125340895149e-16	1.81832058974379e-14	0	0	601	7152
GO:0051716 cellular response to stimulus	675	1.82030650418229e-14	50.074	0.082	Biological Process	GO:0051716	cellular response to stimulus	2.26447624921102e-16	1.82030650418229e-14	0	0	675	8251
GO:0051247 positive regulation of protein metabolic process	195	1.89542076146144e-14	14.466	0.116	Biological Process	GO:0051247	positive regulation of protein metabolic process	2.37955128692945e-16	1.89542076146144e-14	0	0	195	1688
GO:0043410 positive regulation of MAPK cascade	87	2.07250767779603e-14	6.454	0.166	Biological Process	GO:0043410	positive regulation of MAPK cascade	2.62552330786761e-16	2.07250767779603e-14	0	0	87	524
GO:0035295 tube development	144	2.82459384509152e-14	10.682	0.129	Biological Process	GO:0035295	tube development	3.61052853971981e-16	2.82459384509152e-14	0	0	144	1113
GO:0007155 cell adhesion	166	3.73096399754416e-14	12.315	0.122	Biological Process	GO:0007155	cell adhesion	4.81167463732584e-16	3.73096399754416e-14	0	0	166	1363
GO:0050727 regulation of inflammatory response	69	3.96173153775216e-14	5.119	0.189	Biological Process	GO:0050727	regulation of inflammatory response	5.15450120182317e-16	3.96173153775216e-14	0	0	69	366
GO:0050789 regulation of biological process	946	4.05211082445721e-14	70.178	0.075	Biological Process	GO:0050789	regulation of biological process	5.31833764908217e-16	4.05211082445721e-14	0	0	946	12536
GO:0050793 regulation of developmental process	279	4.50891664682246e-14	20.697	0.102	Biological Process	GO:0050793	regulation of developmental process	5.96934867645978e-16	4.50891664682246e-14	0	0	279	2737
GO:0034097 response to cytokine	126	4.52830822750746e-14	9.347	0.136	Biological Process	GO:0034097	response to cytokine	6.04670238094467e-16	4.52830822750746e-14	0	0	126	925
GO:0071495 cellular response to endogenous stimulus	160	4.72497167155752e-14	11.869	0.123	Biological Process	GO:0071495	cellular response to endogenous stimulus	6.36323507468371e-16	4.72497167155752e-14	0	0	160	1299
GO:1901652 response to peptide	86	5.19081592579115e-14	6.380	0.164	Biological Process	GO:1901652	response to peptide	7.08200298202642e-16	5.19081592579115e-14	0	0	86	523
GO:0006955 immune response	195	5.19081592579115e-14	14.466	0.114	Biological Process	GO:0006955	immune response	7.10908366919583e-16	5.19081592579115e-14	0	0	195	1706
GO:0050776 regulation of immune response	121	6.1003437027792e-14	8.976	0.138	Biological Process	GO:0050776	regulation of immune response	8.42435046834379e-16	6.1003437027792e-14	0	0	121	876
GO:0022610 biological adhesion	166	7.77330563032903e-14	12.315	0.121	Biological Process	GO:0022610	biological adhesion	1.08233655204307e-15	7.77330563032903e-14	0	0	166	1375
GO:0009628 response to abiotic stimulus	148	8.36840867642101e-14	10.979	0.126	Biological Process	GO:0009628	response to abiotic stimulus	1.17474807943367e-15	8.36840867642101e-14	0	0	148	1173
GO:0097529 myeloid leukocyte migration	50	9.19900606370651e-14	3.709	0.231	Biological Process	GO:0097529	myeloid leukocyte migration	1.30184518591601e-15	9.19900606370651e-14	0	0	50	216
GO:0001568 blood vessel development	105	1.07508279507128e-13	7.789	0.146	Biological Process	GO:0001568	blood vessel development	1.53372916439067e-15	1.07508279507128e-13	0	0	105	717
GO:0042127 regulation of cell proliferation	193	1.12084707859843e-13	14.318	0.114	Biological Process	GO:0042127	regulation of cell proliferation	1.61180931183979e-15	1.12084707859843e-13	0	0	193	1696
GO:0051171 regulation of nitrogen compound metabolic process	510	1.23111100227686e-13	37.834	0.086	Biological Process	GO:0051171	regulation of nitrogen compound metabolic process	1.78442247533852e-15	1.23111100227686e-13	0	0	510	5899
GO:0030595 leukocyte chemotaxis	50	1.32438588606411e-13	3.709	0.229	Biological Process	GO:0030595	leukocyte chemotaxis	1.93473400383709e-15	1.32438588606411e-13	0	0	50	218
GO:0023052 signaling	591	1.79237447602255e-13	43.843	0.083	Biological Process	GO:0023052	signaling	2.63885308613226e-15	1.79237447602255e-13	0	0	591	7083
GO:0071396 cellular response to lipid	93	1.88512705896662e-13	6.899	0.154	Biological Process	GO:0071396	cellular response to lipid	2.79692441983178e-15	1.88512705896662e-13	0	0	93	603
GO:0009607 response to biotic stimulus	153	1.97538038004763e-13	11.350	0.123	Biological Process	GO:0009607	response to biotic stimulus	2.9533762815138e-15	1.97538038004763e-13	0	0	153	1242
GO:0014070 response to organic cyclic compound	130	2.2241557491333e-13	9.644	0.131	Biological Process	GO:0014070	response to organic cyclic compound	3.35070256660118e-15	2.2241557491333e-13	0	0	130	989
GO:0001944 vasculature development	107	2.45651160576782e-13	7.938	0.143	Biological Process	GO:0001944	vasculature development	3.75681984904004e-15	2.45651160576782e-13	0	0	107	747
GO:0072358 cardiovascular system development	107	2.45651160576782e-13	7.938	0.143	Biological Process	GO:0072358	cardiovascular system development	3.75681984904004e-15	2.45651160576782e-13	0	0	107	747
GO:0050794 regulation of cellular process	899	3.31191856110754e-13	66.691	0.076	Biological Process	GO:0050794	regulation of cellular process	5.10281905671671e-15	3.31191856110754e-13	0	0	899	11848
GO:0035239 tube morphogenesis	120	3.37051733028011e-13	8.902	0.135	Biological Process	GO:0035239	tube morphogenesis	5.23157220860642e-15	3.37051733028011e-13	0	0	120	887
GO:0060255 regulation of macromolecule metabolic process	526	3.70708357041933e-13	39.021	0.085	Biological Process	GO:0060255	regulation of macromolecule metabolic process	5.79628451435115e-15	3.70708357041933e-13	0	0	526	6164
GO:0010562 positive regulation of phosphorus metabolic process	144	8.26312028406e-13	10.682	0.124	Biological Process	GO:0010562	positive regulation of phosphorus metabolic process	1.31085793139048e-14	8.26312028406e-13	0	0	144	1162
GO:0045937 positive regulation of phosphate metabolic process	144	8.26312028406e-13	10.682	0.124	Biological Process	GO:0045937	positive regulation of phosphate metabolic process	1.31085793139048e-14	8.26312028406e-13	0	0	144	1162
GO:0042327 positive regulation of phosphorylation	137	9.60172752041326e-13	10.163	0.126	Biological Process	GO:0042327	positive regulation of phosphorylation	1.53417239540956e-14	9.60172752041326e-13	0	0	137	1086
GO:0001819 positive regulation of cytokine production	78	9.8192273095624e-13	5.786	0.165	Biological Process	GO:0001819	positive regulation of cytokine production	1.58013130637788e-14	9.8192273095624e-13	0	0	78	474
GO:0051707 response to other organism	147	1.08137384526292e-12	10.905	0.122	Biological Process	GO:0051707	response to other organism	1.7525118240965e-14	1.08137384526292e-12	0	0	147	1200
GO:0031349 positive regulation of defense response	68	1.29724841318702e-12	5.045	0.177	Biological Process	GO:0031349	positive regulation of defense response	2.12325007079222e-14	1.29724841318702e-12	0	0	68	384
GO:1901564 organonitrogen compound metabolic process	561	1.29724841318702e-12	41.617	0.084	Biological Process	GO:1901564	organonitrogen compound metabolic process	2.13197639236398e-14	1.29724841318702e-12	0	0	561	6712
GO:0043207 response to external biotic stimulus	147	1.30021562181926e-12	10.905	0.122	Biological Process	GO:0043207	response to external biotic stimulus	2.15169213836787e-14	1.30021562181926e-12	0	0	147	1203
GO:0010243 response to organonitrogen compound	131	1.47382095633049e-12	9.718	0.128	Biological Process	GO:0010243	response to organonitrogen compound	2.45580757389011e-14	1.47382095633049e-12	0	0	131	1026
GO:0032270 positive regulation of cellular protein metabolic process	182	1.67181454011411e-12	13.501	0.113	Biological Process	GO:0032270	positive regulation of cellular protein metabolic process	2.80480184200838e-14	1.67181454011411e-12	0	0	182	1614
GO:0042060 wound healing	73	1.87947017233991e-12	5.415	0.169	Biological Process	GO:0042060	wound healing	3.174635762455e-14	1.87947017233991e-12	0	0	73	433
GO:0009653 anatomical structure morphogenesis	268	1.98121630059493e-12	19.881	0.100	Biological Process	GO:0009653	anatomical structure morphogenesis	3.36910783826347e-14	1.98121630059493e-12	0	0	268	2684
GO:0030155 regulation of cell adhesion	101	2.32023920625581e-12	7.493	0.142	Biological Process	GO:0030155	regulation of cell adhesion	3.97210546608505e-14	2.32023920625581e-12	0	0	101	711
GO:0050866 negative regulation of cell activation	46	2.40994719693799e-12	3.412	0.227	Biological Process	GO:0050866	negative regulation of cell activation	4.153184509674e-14	2.40994719693799e-12	0	0	46	203
GO:0050865 regulation of cell activation	98	3.26802761356949e-12	7.270	0.143	Biological Process	GO:0050865	regulation of cell activation	5.66925584641134e-14	3.26802761356949e-12	0	0	98	684
GO:0045321 leukocyte activation	126	3.71668133712407e-12	9.347	0.128	Biological Process	GO:0045321	leukocyte activation	6.48998224811668e-14	3.71668133712407e-12	0	0	126	984
GO:0046942 carboxylic acid transport	64	3.96474072773973e-12	4.748	0.179	Biological Process	GO:0046942	carboxylic acid transport	6.96838703574433e-14	3.96474072773973e-12	0	0	64	357
GO:0015849 organic acid transport	64	5.14557856751397e-12	4.748	0.178	Biological Process	GO:0015849	organic acid transport	9.1025414056684e-14	5.14557856751397e-12	0	0	64	359
GO:0006810 transport	397	5.66574988179925e-12	29.451	0.090	Biological Process	GO:0006810	transport	1.00873885135892e-13	5.66574988179925e-12	0	0	397	4433
GO:0008283 cell proliferation	213	5.93297435497724e-12	15.801	0.106	Biological Process	GO:0008283	cell proliferation	1.06948099289923e-13	5.93297435497724e-12	0	0	213	2015
GO:0072359 circulatory system development	139	5.93297435497724e-12	10.312	0.122	Biological Process	GO:0072359	circulatory system development	1.06985842055056e-13	5.93297435497724e-12	0	0	139	1136
GO:0010648 negative regulation of cell communication	156	6.79957575093907e-12	11.573	0.117	Biological Process	GO:0010648	negative regulation of cell communication	1.23388786167463e-13	6.79957575093907e-12	0	0	156	1333
GO:0001934 positive regulation of protein phosphorylation	128	7.90039809476817e-12	9.496	0.126	Biological Process	GO:0001934	positive regulation of protein phosphorylation	1.44266571006951e-13	7.90039809476817e-12	0	0	128	1017
GO:0023057 negative regulation of signaling	156	8.09416680263584e-12	11.573	0.117	Biological Process	GO:0023057	negative regulation of signaling	1.48728698382147e-13	8.09416680263584e-12	0	0	156	1336
GO:0048514 blood vessel morphogenesis	91	8.15701786680739e-12	6.751	0.146	Biological Process	GO:0048514	blood vessel morphogenesis	1.50814528009906e-13	8.15701786680739e-12	0	0	91	623
GO:0071345 cellular response to cytokine stimulus	109	9.89797498675084e-12	8.086	0.134	Biological Process	GO:0071345	cellular response to cytokine stimulus	1.84132609317552e-13	9.89797498675084e-12	0	0	109	813
GO:0051094 positive regulation of developmental process	172	1.06174163349229e-11	12.760	0.112	Biological Process	GO:0051094	positive regulation of developmental process	1.98728176093056e-13	1.06174163349229e-11	0	0	172	1529
GO:0071496 cellular response to external stimulus	62	1.06705136707561e-11	4.599	0.179	Biological Process	GO:0071496	cellular response to external stimulus	2.00939826029989e-13	1.06705136707561e-11	0	0	62	347
GO:0031401 positive regulation of protein modification process	148	1.3502484135089e-11	10.979	0.118	Biological Process	GO:0031401	positive regulation of protein modification process	2.55810587357312e-13	1.3502484135089e-11	0	0	148	1252
GO:0006464 cellular protein modification process	353	1.44963683395092e-11	26.187	0.091	Biological Process	GO:0006464	cellular protein modification process	2.77949084802276e-13	1.44963683395092e-11	0	0	353	3860
GO:0036211 protein modification process	353	1.44963683395092e-11	26.187	0.091	Biological Process	GO:0036211	protein modification process	2.77949084802276e-13	1.44963683395092e-11	0	0	353	3860
GO:1901698 response to nitrogen compound	138	1.56091184231761e-11	10.237	0.121	Biological Process	GO:1901698	response to nitrogen compound	3.01066082346126e-13	1.56091184231761e-11	0	0	138	1140
GO:0009725 response to hormone	125	2.76549876717682e-11	9.273	0.125	Biological Process	GO:0009725	response to hormone	5.36561048185414e-13	2.76549876717682e-11	0	0	125	1002
GO:0007165 signal transduction	549	2.98571935322481e-11	40.727	0.083	Biological Process	GO:0007165	signal transduction	5.82695742297926e-13	2.98571935322481e-11	0	0	549	6648
GO:0048878 chemical homeostasis	144	3.19568020481438e-11	10.682	0.118	Biological Process	GO:0048878	chemical homeostasis	6.27319099780955e-13	3.19568020481438e-11	0	0	144	1220
GO:0048534 hematopoietic or lymphoid organ development	120	3.50788510098191e-11	8.902	0.126	Biological Process	GO:0048534	hematopoietic or lymphoid organ development	6.92609133154384e-13	3.50788510098191e-11	0	0	120	950
GO:0015711 organic anion transport	76	3.56048362135571e-11	5.638	0.155	Biological Process	GO:0015711	organic anion transport	7.0705792069835e-13	3.56048362135571e-11	0	0	76	489
GO:0097530 granulocyte migration	37	4.15295067057434e-11	2.745	0.247	Biological Process	GO:0097530	granulocyte migration	8.29452599121786e-13	4.15295067057434e-11	0	0	37	150
GO:0007167 enzyme linked receptor protein signaling pathway	116	4.33904650508903e-11	8.605	0.128	Biological Process	GO:0007167	enzyme linked receptor protein signaling pathway	8.71572911316674e-13	4.33904650508903e-11	0	0	116	909
GO:0050778 positive regulation of immune response	99	4.4749257289937e-11	7.344	0.136	Biological Process	GO:0050778	positive regulation of immune response	9.03973811951478e-13	4.4749257289937e-11	0	0	99	726
GO:0002521 leukocyte differentiation	84	4.49232068223023e-11	6.231	0.147	Biological Process	GO:0002521	leukocyte differentiation	9.12614792783588e-13	4.49232068223023e-11	0	0	84	571
GO:0006811 ion transport	180	4.59204816557770e-11	13.353	0.109	Biological Process	GO:0006811	ion transport	9.38115295181932e-13	4.59204816557770e-11	0	0	180	1653
GO:0009892 negative regulation of metabolic process	289	4.87104500040399e-11	21.439	0.095	Biological Process	GO:0009892	negative regulation of metabolic process	1.00067119387436e-12	4.87104500040399e-11	0	0	289	3038
GO:0002520 immune system development	125	5.231528024666e-11	9.273	0.124	Biological Process	GO:0002520	immune system development	1.08069684143409e-12	5.231528024666e-11	0	0	125	1012
GO:0051234 establishment of localization	403	7.17837565098377e-11	29.896	0.088	Biological Process	GO:0051234	establishment of localization	1.4910572568809e-12	7.17837565098377e-11	0	0	403	4596
GO:0051049 regulation of transport	195	7.7856837371575e-11	14.466	0.106	Biological Process	GO:0051049	regulation of transport	1.62609007521094e-12	7.7856837371575e-11	0	0	195	1847
GO:0032102 negative regulation of response to external stimulus	59	7.8829511689875e-11	4.377	0.176	Biological Process	GO:0032102	negative regulation of response to external stimulus	1.65540175199007e-12	7.8829511689875e-11	0	0	59	336
GO:0019538 protein metabolic process	484	8.17710625675533e-11	35.905	0.084	Biological Process	GO:0019538	protein metabolic process	1.72650611447128e-12	8.17710625675533e-11	0	0	484	5745
GO:0002274 myeloid leukocyte activation	46	8.4141136259996e-11	3.412	0.205	Biological Process	GO:0002274	myeloid leukocyte activation	1.78689790422165e-12	8.4141136259996e-11	0	0	46	224
GO:0002695 negative regulation of leukocyte activation	41	8.4141136259996e-11	3.042	0.223	Biological Process	GO:0002695	negative regulation of leukocyte activation	1.79575353579311e-12	8.4141136259996e-11	0	0	41	184
GO:0032501 multicellular organismal process	664	8.82583156619598e-11	49.258	0.079	Biological Process	GO:0032501	multicellular organismal process	1.89369588500895e-12	8.82583156619598e-11	0	0	664	8399
GO:0007159 leukocyte cell-cell adhesion	59	9.93390612054168e-11	4.377	0.175	Biological Process	GO:0007159	leukocyte cell-cell adhesion	2.14278504540331e-12	9.93390612054168e-11	0	0	59	338
GO:0044093 positive regulation of molecular function	180	1.24125699042703e-10	13.353	0.108	Biological Process	GO:0044093	positive regulation of molecular function	2.69160954326793e-12	1.24125699042703e-10	0	0	180	1673
GO:0048646 anatomical structure formation involved in morphogenesis	135	1.56013809743794e-10	10.015	0.118	Biological Process	GO:0048646	anatomical structure formation involved in morphogenesis	3.40089450594209e-12	1.56013809743794e-10	0	0	135	1143
GO:0030097 hemopoiesis	114	1.59639749418671e-10	8.457	0.126	Biological Process	GO:0030097	hemopoiesis	3.49815474644885e-12	1.59639749418671e-10	0	0	114	906
GO:0008152 metabolic process	860	1.79463567938038e-10	63.798	0.075	Biological Process	GO:0008152	metabolic process	3.95303225428455e-12	1.79463567938038e-10	0	0	860	11470
GO:0001525 angiogenesis	78	2.01393555540651e-10	5.786	0.148	Biological Process	GO:0001525	angiogenesis	4.45906753879096e-12	2.01393555540651e-10	0	0	78	527
GO:0022603 regulation of anatomical structure morphogenesis	128	2.13737839681637e-10	9.496	0.120	Biological Process	GO:0022603	regulation of anatomical structure morphogenesis	4.75677684751418e-12	2.13737839681637e-10	0	0	128	1068
GO:0043412 macromolecule modification	360	2.14147535918793e-10	26.706	0.089	Biological Process	GO:0043412	macromolecule modification	4.7903352020182e-12	2.14147535918793e-10	0	0	360	4037
GO:0071222 cellular response to lipopolysaccharide	45	2.21918395043732e-10	3.338	0.203	Biological Process	GO:0071222	cellular response to lipopolysaccharide	4.98949142017979e-12	2.21918395043732e-10	0	0	45	222
GO:0042110 T cell activation	75	2.65571524650221e-10	5.564	0.150	Biological Process	GO:0042110	T cell activation	6.00127389645557e-12	2.65571524650221e-10	0	0	75	500
GO:1990266 neutrophil migration	32	2.73559791935112e-10	2.374	0.260	Biological Process	GO:1990266	neutrophil migration	6.2130105678027e-12	2.73559791935112e-10	0	0	32	123
GO:0031324 negative regulation of cellular metabolic process	261	2.76625556079114e-10	19.362	0.096	Biological Process	GO:0031324	negative regulation of cellular metabolic process	6.31421036473669e-12	2.76625556079114e-10	0	0	261	2717
GO:2000026 regulation of multicellular organismal development	217	3.04425136710165e-10	16.098	0.101	Biological Process	GO:2000026	regulation of multicellular organismal development	6.98350290786842e-12	3.04425136710165e-10	0	0	217	2153
GO:0071621 granulocyte chemotaxis	32	3.41080613128173e-10	2.374	0.258	Biological Process	GO:0071621	granulocyte chemotaxis	7.86330562107863e-12	3.41080613128173e-10	0	0	32	124
GO:0022407 regulation of cell-cell adhesion	66	3.6086174201675e-10	4.896	0.159	Biological Process	GO:0022407	regulation of cell-cell adhesion	8.36052654980601e-12	3.6086174201675e-10	0	0	66	415
GO:0042221 response to chemical	469	3.94616890390141e-10	34.792	0.084	Biological Process	GO:0042221	response to chemical	9.18761077831417e-12	3.94616890390141e-10	0	0	469	5587
GO:0045087 innate immune response	114	4.30997977814303e-10	8.457	0.124	Biological Process	GO:0045087	innate immune response	1.00838376457352e-11	4.30997977814303e-10	0	0	114	921
GO:0046903 secretion	124	4.310243849287e-10	9.199	0.120	Biological Process	GO:0046903	secretion	1.01336479451395e-11	4.310243849287e-10	0	0	124	1034
GO:0009888 tissue development	199	4.59488835737256e-10	14.763	0.103	Biological Process	GO:0009888	tissue development	1.08553057518388e-11	4.59488835737256e-10	0	0	199	1936
GO:0042493 response to drug	133	5.33842937652227e-10	9.866	0.117	Biological Process	GO:0042493	response to drug	1.26728293804683e-11	5.33842937652227e-10	0	0	133	1141
GO:0071216 cellular response to biotic stimulus	48	5.78753228536825e-10	3.561	0.189	Biological Process	GO:0071216	cellular response to biotic stimulus	1.38050016850258e-11	5.78753228536825e-10	0	0	48	254
GO:0051248 negative regulation of protein metabolic process	133	5.97730272501352e-10	9.866	0.116	Biological Process	GO:0051248	negative regulation of protein metabolic process	1.43258796194116e-11	5.97730272501352e-10	0	0	133	1143
GO:0071219 cellular response to molecule of bacterial origin	45	6.30326188483916e-10	3.338	0.197	Biological Process	GO:0071219	cellular response to molecule of bacterial origin	1.51790488210576e-11	6.30326188483916e-10	0	0	45	229
GO:0098609 cell-cell adhesion	104	9.81516211724571e-10	7.715	0.127	Biological Process	GO:0098609	cell-cell adhesion	2.37481667296974e-11	9.81516211724571e-10	0	0	104	822
GO:0002526 acute inflammatory response	32	1.00855295845914e-09	2.374	0.248	Biological Process	GO:0002526	acute inflammatory response	2.45174366756217e-11	1.00855295845914e-09	0	0	32	129
GO:0007596 blood coagulation	37	1.05592794377433e-09	2.745	0.222	Biological Process	GO:0007596	blood coagulation	2.5789611957054e-11	1.05592794377433e-09	0	0	37	167
GO:0002694 regulation of leukocyte activation	87	1.54079959321606e-09	6.454	0.135	Biological Process	GO:0002694	regulation of leukocyte activation	3.78077964553131e-11	1.54079959321606e-09	0	0	87	644
GO:0044267 cellular protein metabolic process	422	1.78566262877929e-09	31.306	0.085	Biological Process	GO:0044267	cellular protein metabolic process	4.40199871965677e-11	1.78566262877929e-09	0	0	422	4972
GO:0002252 immune effector process	106	1.79241001238861e-09	7.864	0.124	Biological Process	GO:0002252	immune effector process	4.44690985129348e-11	1.79241001238861e-09	0	0	106	853
GO:0007599 hemostasis	37	1.79241001238861e-09	2.745	0.218	Biological Process	GO:0007599	hemostasis	4.48000219941915e-11	1.79241001238861e-09	0	0	37	170
GO:0050817 coagulation	37	1.79241001238861e-09	2.745	0.218	Biological Process	GO:0050817	coagulation	4.48000219941915e-11	1.79241001238861e-09	0	0	37	170
GO:0051336 regulation of hydrolase activity	140	1.85234982199571e-09	10.386	0.112	Biological Process	GO:0051336	regulation of hydrolase activity	4.65095823829098e-11	1.85234982199571e-09	0	0	140	1245
GO:0071704 organic substance metabolic process	824	2.39885421675152e-09	61.128	0.075	Biological Process	GO:0071704	organic substance metabolic process	6.05052250515963e-11	2.39885421675152e-09	0	0	824	11010
GO:0006820 anion transport	86	2.77797406455276e-09	6.380	0.134	Biological Process	GO:0006820	anion transport	7.03846430416243e-11	2.77797406455276e-09	0	0	86	641
GO:0048659 smooth muscle cell proliferation	37	3.01343618332918e-09	2.745	0.214	Biological Process	GO:0048659	smooth muscle cell proliferation	7.66943927051366e-11	3.01343618332918e-09	0	0	37	173
GO:0032269 negative regulation of cellular protein metabolic process	126	3.31745173524081e-09	9.347	0.115	Biological Process	GO:0032269	negative regulation of cellular protein metabolic process	8.48104529438418e-11	3.31745173524081e-09	0	0	126	1091
GO:0071417 cellular response to organonitrogen compound	79	3.46283584926151e-09	5.861	0.139	Biological Process	GO:0071417	cellular response to organonitrogen compound	8.89223996900069e-11	3.46283584926151e-09	0	0	79	570
GO:0072593 reactive oxygen species metabolic process	50	3.78220639937623e-09	3.709	0.175	Biological Process	GO:0072593	reactive oxygen species metabolic process	9.75551981578439e-11	3.78220639937623e-09	0	0	50	286
GO:0002683 negative regulation of immune system process	71	3.88621149080280e-09	5.267	0.145	Biological Process	GO:0002683	negative regulation of immune system process	1.00681352249741e-10	3.88621149080280e-09	0	0	71	489
GO:0008285 negative regulation of cell proliferation	90	4.03925954832081e-09	6.677	0.131	Biological Process	GO:0008285	negative regulation of cell proliferation	1.05107415774611e-10	4.03925954832081e-09	0	0	90	689
GO:0033002 muscle cell proliferation	44	4.42680426604401e-09	3.264	0.188	Biological Process	GO:0033002	muscle cell proliferation	1.15697121310669e-10	4.42680426604401e-09	0	0	44	234
GO:0009891 positive regulation of biosynthetic process	201	4.44512068748516e-09	14.911	0.100	Biological Process	GO:0009891	positive regulation of biosynthetic process	1.16683149751379e-10	4.44512068748516e-09	0	0	201	2014
GO:0045444 fat cell differentiation	45	4.57334251694166e-09	3.338	0.185	Biological Process	GO:0045444	fat cell differentiation	1.20570888086455e-10	4.57334251694166e-09	0	0	45	243
GO:0048660 regulation of smooth muscle cell proliferation	36	4.91933210246975e-09	2.671	0.214	Biological Process	GO:0048660	regulation of smooth muscle cell proliferation	1.30253942909493e-10	4.91933210246975e-09	0	0	36	168
GO:0002699 positive regulation of immune effector process	44	5.02573741103158e-09	3.264	0.187	Biological Process	GO:0002699	positive regulation of immune effector process	1.33644923164843e-10	5.02573741103158e-09	0	0	44	235
GO:0051046 regulation of secretion	94	5.10551532754885e-09	6.973	0.128	Biological Process	GO:0051046	regulation of secretion	1.36349074029494e-10	5.10551532754885e-09	0	0	94	736
GO:0030593 neutrophil chemotaxis	27	5.21886305023852e-09	2.003	0.267	Biological Process	GO:0030593	neutrophil chemotaxis	1.39971789181243e-10	5.21886305023852e-09	0	0	27	101
GO:0051172 negative regulation of nitrogen compound metabolic process	242	5.48893559319827e-09	17.953	0.095	Biological Process	GO:0051172	negative regulation of nitrogen compound metabolic process	1.47841679981145e-10	5.48893559319827e-09	0	0	242	2549
GO:0043549 regulation of kinase activity	103	5.90668007952367e-09	7.641	0.123	Biological Process	GO:0043549	regulation of kinase activity	1.59767539242994e-10	5.90668007952367e-09	0	0	103	838
GO:0010605 negative regulation of macromolecule metabolic process	259	7.08463963490269e-09	19.214	0.093	Biological Process	GO:0010605	negative regulation of macromolecule metabolic process	1.92438282710208e-10	7.08463963490269e-09	0	0	259	2780
GO:0071407 cellular response to organic cyclic compound	74	7.77743999895138e-09	5.490	0.140	Biological Process	GO:0071407	cellular response to organic cyclic compound	2.12144277533597e-10	7.77743999895138e-09	0	0	74	528
GO:0051051 negative regulation of transport	70	8.60424253558401e-09	5.193	0.143	Biological Process	GO:0051051	negative regulation of transport	2.35678864247907e-10	8.60424253558401e-09	0	0	70	488
GO:0050920 regulation of chemotaxis	42	9.09829367524896e-09	3.116	0.189	Biological Process	GO:0050920	regulation of chemotaxis	2.50249803211025e-10	9.09829367524896e-09	0	0	42	222
GO:0007169 transmembrane receptor protein tyrosine kinase signaling pathway	79	9.62085399547799e-09	5.861	0.136	Biological Process	GO:0007169	transmembrane receptor protein tyrosine kinase signaling pathway	2.65720916104277e-10	9.62085399547799e-09	0	0	79	583
GO:0009968 negative regulation of signal transduction	133	1.06683362496255e-08	9.866	0.111	Biological Process	GO:0009968	negative regulation of signal transduction	2.95869174692877e-10	1.06683362496255e-08	0	0	133	1195
GO:0043085 positive regulation of catalytic activity	142	1.20513413238729e-08	10.534	0.109	Biological Process	GO:0043085	positive regulation of catalytic activity	3.35600009475574e-10	1.20513413238729e-08	0	0	142	1305
GO:0032103 positive regulation of response to external stimulus	53	1.21053664674186e-08	3.932	0.164	Biological Process	GO:0032103	positive regulation of response to external stimulus	3.38486051645464e-10	1.21053664674186e-08	0	0	53	324
GO:0044092 negative regulation of molecular function	129	1.34934834348046e-08	9.570	0.112	Biological Process	GO:0044092	negative regulation of molecular function	3.78840096434824e-10	1.34934834348046e-08	0	0	129	1152
GO:0005737 cytoplasm	835	1.74198470754009e-08	61.715	0.075	Cellular Component	GO:0005737	cytoplasm	2.11498734257305e-11	1.74198470754009e-08	0	0	835	11112
GO:0044459 plasma membrane part	278	1.74198470754009e-08	20.547	0.093	Cellular Component	GO:0044459	plasma membrane part	3.79104397723632e-11	1.74198470754009e-08	0	0	278	2981
GO:0002366 leukocyte activation involved in immune response	49	1.795986563784e-08	3.635	0.169	Biological Process	GO:0002366	leukocyte activation involved in immune response	5.06287013529614e-10	1.795986563784e-08	0	0	49	290
GO:1901699 cellular response to nitrogen compound	84	1.83651158768578e-08	6.231	0.130	Biological Process	GO:1901699	cellular response to nitrogen compound	5.21687810785513e-10	1.83651158768578e-08	0	0	84	645
GO:0051704 multi-organism process	249	1.83651158768578e-08	18.472	0.093	Biological Process	GO:0051704	multi-organism process	5.21902973446426e-10	1.83651158768578e-08	0	0	249	2675
GO:0002697 regulation of immune effector process	60	1.88537070443045e-08	4.451	0.152	Biological Process	GO:0002697	regulation of immune effector process	5.37939598388053e-10	1.88537070443045e-08	0	0	60	396
GO:0045595 regulation of cell differentiation	191	2.15502350552351e-08	14.169	0.099	Biological Process	GO:0045595	regulation of cell differentiation	6.23467175523595e-10	2.15502350552351e-08	0	0	191	1926
GO:0006865 amino acid transport	35	2.15502350552351e-08	2.596	0.207	Biological Process	GO:0006865	amino acid transport	6.24715784527474e-10	2.15502350552351e-08	0	0	35	169
GO:0071706 tumor necrosis factor superfamily cytokine production	35	2.15502350552351e-08	2.596	0.207	Biological Process	GO:0071706	tumor necrosis factor superfamily cytokine production	6.24715784527474e-10	2.15502350552351e-08	0	0	35	169
GO:1903555 regulation of tumor necrosis factor superfamily cytokine production	35	2.15502350552351e-08	2.596	0.207	Biological Process	GO:1903555	regulation of tumor necrosis factor superfamily cytokine production	6.24715784527474e-10	2.15502350552351e-08	0	0	35	169
GO:0031960 response to corticosteroid	38	2.17380094798401e-08	2.819	0.196	Biological Process	GO:0031960	response to corticosteroid	6.32640084154216e-10	2.17380094798401e-08	0	0	38	194
GO:0055085 transmembrane transport	159	2.2704324594195e-08	11.795	0.104	Biological Process	GO:0055085	transmembrane transport	6.63353925600767e-10	2.2704324594195e-08	0	0	159	1526
GO:0022408 negative regulation of cell-cell adhesion	37	2.29935170991343e-08	2.745	0.199	Biological Process	GO:0022408	negative regulation of cell-cell adhesion	6.74427515918457e-10	2.29935170991343e-08	0	0	37	186
GO:0002685 regulation of leukocyte migration	40	2.45834734075824e-08	2.967	0.189	Biological Process	GO:0002685	regulation of leukocyte migration	7.23868539050017e-10	2.45834734075824e-08	0	0	40	212
GO:0002263 cell activation involved in immune response	49	2.4591589233417e-08	3.635	0.167	Biological Process	GO:0002263	cell activation involved in immune response	7.26914130501597e-10	2.4591589233417e-08	0	0	49	293
GO:0007162 negative regulation of cell adhesion	48	2.53506661794157e-08	3.561	0.169	Biological Process	GO:0007162	negative regulation of cell adhesion	7.52245287223018e-10	2.53506661794157e-08	0	0	48	284
GO:0032940 secretion by cell	102	2.8725997240149e-08	7.567	0.120	Biological Process	GO:0032940	secretion by cell	8.55681953855157e-10	2.8725997240149e-08	0	0	102	852
GO:0043167 ion binding	505	2.91093191652812e-08	37.715	0.082	Molecular Function	GO:0043167	ion binding	4.83543507728924e-11	2.91093191652812e-08	0	0	505	6142
GO:0045088 regulation of innate immune response	50	2.9490276710903e-08	3.709	0.164	Biological Process	GO:0045088	regulation of innate immune response	8.8181379802061e-10	2.9490276710903e-08	0	0	50	304
GO:0044238 primary metabolic process	789	2.95552774820875e-08	58.531	0.075	Biological Process	GO:0044238	primary metabolic process	8.87130561263298e-10	2.95552774820875e-08	0	0	789	10576
GO:0001666 response to hypoxia	52	3.29543806586172e-08	3.858	0.160	Biological Process	GO:0001666	response to hypoxia	9.92919024637633e-10	3.29543806586172e-08	0	0	52	324
GO:0031328 positive regulation of cellular biosynthetic process	194	3.50785241382033e-08	14.392	0.098	Biological Process	GO:0031328	positive regulation of cellular biosynthetic process	1.06092317925404e-09	3.50785241382033e-08	0	0	194	1977
GO:0044237 cellular metabolic process	781	4.09491246970631e-08	57.938	0.075	Biological Process	GO:0044237	cellular metabolic process	1.24314850141735e-09	4.09491246970631e-08	0	0	781	10466
GO:0009636 response to toxic substance	76	4.36284080089258e-08	5.638	0.133	Biological Process	GO:0009636	response to toxic substance	1.32946643898461e-09	4.36284080089258e-08	0	0	76	571
GO:1904018 positive regulation of vasculature development	38	4.40740701405309e-08	2.819	0.191	Biological Process	GO:1904018	positive regulation of vasculature development	1.34807701411348e-09	4.40740701405309e-08	0	0	38	199
GO:0070482 response to oxygen levels	56	4.57457381381999e-08	4.154	0.153	Biological Process	GO:0070482	response to oxygen levels	1.40442861894268e-09	4.57457381381999e-08	0	0	56	366
GO:0030217 T cell differentiation	46	4.76771442373874e-08	3.412	0.170	Biological Process	GO:0030217	T cell differentiation	1.46916559508041e-09	4.76771442373874e-08	0	0	46	271
GO:0032640 tumor necrosis factor production	34	4.78393482544509e-08	2.522	0.205	Biological Process	GO:0032640	tumor necrosis factor production	1.48508362533789e-09	4.78393482544509e-08	0	0	34	166
GO:0032680 regulation of tumor necrosis factor production	34	4.78393482544509e-08	2.522	0.205	Biological Process	GO:0032680	regulation of tumor necrosis factor production	1.48508362533789e-09	4.78393482544509e-08	0	0	34	166
GO:0019932 second-messenger-mediated signaling	62	5.50419260407146e-08	4.599	0.145	Biological Process	GO:0019932	second-messenger-mediated signaling	1.71495615260387e-09	5.50419260407146e-08	0	0	62	428
GO:0051338 regulation of transferase activity	109	5.61095037382831e-08	8.086	0.115	Biological Process	GO:0051338	regulation of transferase activity	1.75462269165597e-09	5.61095037382831e-08	0	0	109	944
GO:0036293 response to decreased oxygen levels	53	5.68504777368447e-08	3.932	0.156	Biological Process	GO:0036293	response to decreased oxygen levels	1.78428228459624e-09	5.68504777368447e-08	0	0	53	339
GO:0048871 multicellular organismal homeostasis	67	5.78050608561481e-08	4.970	0.140	Biological Process	GO:0048871	multicellular organismal homeostasis	1.82083962523361e-09	5.78050608561481e-08	0	0	67	480
GO:0051384 response to glucocorticoid	35	6.19076481656039e-08	2.596	0.199	Biological Process	GO:0051384	response to glucocorticoid	1.95713519080944e-09	6.19076481656039e-08	0	0	35	176
GO:1903037 regulation of leukocyte cell-cell adhesion	49	6.53930917642374e-08	3.635	0.162	Biological Process	GO:1903037	regulation of leukocyte cell-cell adhesion	2.07478652253572e-09	6.53930917642374e-08	0	0	49	302
GO:0097237 cellular response to toxic substance	44	7.01687455740587e-08	3.264	0.172	Biological Process	GO:0097237	cellular response to toxic substance	2.23431636785693e-09	7.01687455740587e-08	0	0	44	256
GO:0019725 cellular homeostasis	109	7.38999265104866e-08	8.086	0.115	Biological Process	GO:0019725	cellular homeostasis	2.36155893893361e-09	7.38999265104866e-08	0	0	109	949
GO:0048771 tissue remodeling	36	7.76750857291487e-08	2.671	0.194	Biological Process	GO:0048771	tissue remodeling	2.49106358022036e-09	7.76750857291487e-08	0	0	36	186
GO:0071363 cellular response to growth factor stimulus	84	8.23502319650505e-08	6.231	0.126	Biological Process	GO:0071363	cellular response to growth factor stimulus	2.65039550492402e-09	8.23502319650505e-08	0	0	84	667
GO:0019221 cytokine-mediated signaling pathway	60	8.69706331670133e-08	4.451	0.145	Biological Process	GO:0019221	cytokine-mediated signaling pathway	2.80902638510212e-09	8.69706331670133e-08	0	0	60	413
GO:0033554 cellular response to stress	180	8.7382805409358e-08	13.353	0.099	Biological Process	GO:0033554	cellular response to stress	2.83231188498718e-09	8.7382805409358e-08	0	0	180	1822
GO:0010628 positive regulation of gene expression	203	8.87903859453895e-08	15.059	0.096	Biological Process	GO:0010628	positive regulation of gene expression	2.88806893339831e-09	8.87903859453895e-08	0	0	203	2118
GO:0045089 positive regulation of innate immune response	43	8.96042837001177e-08	3.190	0.173	Biological Process	GO:0045089	positive regulation of innate immune response	2.92476890415815e-09	8.96042837001177e-08	0	0	43	249
GO:0034103 regulation of tissue remodeling	22	9.29032924651553e-08	1.632	0.278	Biological Process	GO:0034103	regulation of tissue remodeling	3.04305466075092e-09	9.29032924651553e-08	0	0	22	79
GO:0052548 regulation of endopeptidase activity	63	9.68344527492142e-08	4.674	0.142	Biological Process	GO:0052548	regulation of endopeptidase activity	3.18287176349848e-09	9.68344527492142e-08	0	0	63	445
GO:0070371 ERK1 and ERK2 cascade	52	9.91425299090153e-08	3.858	0.155	Biological Process	GO:0070371	ERK1 and ERK2 cascade	3.27005148866759e-09	9.91425299090153e-08	0	0	52	335
GO:0046649 lymphocyte activation	98	1.02444041142301e-07	7.270	0.118	Biological Process	GO:0046649	lymphocyte activation	3.39063820260981e-09	1.02444041142301e-07	0	0	98	828
GO:0043434 response to peptide hormone	63	1.04771246098449e-07	4.674	0.141	Biological Process	GO:0043434	response to peptide hormone	3.47962024819089e-09	1.04771246098449e-07	0	0	63	446
GO:0055082 cellular chemical homeostasis	101	1.12185166064271e-07	7.493	0.117	Biological Process	GO:0055082	cellular chemical homeostasis	3.73865196196839e-09	1.12185166064271e-07	0	0	101	864
GO:0070848 response to growth factor	86	1.19369766893711e-07	6.380	0.124	Biological Process	GO:0070848	response to growth factor	3.9917075667493e-09	1.19369766893711e-07	0	0	86	695
GO:0045597 positive regulation of cell differentiation	121	1.20128389718775e-07	8.976	0.110	Biological Process	GO:0045597	positive regulation of cell differentiation	4.03078595952065e-09	1.20128389718775e-07	0	0	121	1100
GO:1901342 regulation of vasculature development	53	1.22224958001063e-07	3.932	0.153	Biological Process	GO:1901342	regulation of vasculature development	4.11508361222479e-09	1.22224958001063e-07	0	0	53	347
GO:0055080 cation homeostasis	91	1.25894083095657e-07	6.751	0.121	Biological Process	GO:0055080	cation homeostasis	4.25298431822807e-09	1.25894083095657e-07	0	0	91	752
GO:0000302 response to reactive oxygen species	42	1.280393732455e-07	3.116	0.173	Biological Process	GO:0000302	response to reactive oxygen species	4.34007005865253e-09	1.280393732455e-07	0	0	42	243
GO:1903530 regulation of secretion by cell	81	1.48956959254609e-07	6.009	0.126	Biological Process	GO:1903530	regulation of secretion by cell	5.06610064572853e-09	1.48956959254609e-07	0	0	81	643
GO:0031982 vesicle	203	1.50580450191028e-07	15.004	0.098	Cellular Component	GO:0031982	vesicle	4.91966523077874e-10	1.50580450191028e-07	0	0	203	2069
GO:0044444 cytoplasmic part	678	1.50580450191028e-07	50.111	0.077	Cellular Component	GO:0044444	cytoplasmic part	6.55410011712855e-10	1.50580450191028e-07	0	0	678	8826
GO:0052547 regulation of peptidase activity	65	1.60772781884429e-07	4.822	0.138	Biological Process	GO:0052547	regulation of peptidase activity	5.48631154798495e-09	1.60772781884429e-07	0	0	65	472
GO:0006812 cation transport	127	1.69476028158131e-07	9.421	0.108	Biological Process	GO:0006812	cation transport	5.80264876140599e-09	1.69476028158131e-07	0	0	127	1179
GO:0009991 response to extracellular stimulus	77	1.817406881589e-07	5.712	0.128	Biological Process	GO:0009991	response to extracellular stimulus	6.24331740879125e-09	1.817406881589e-07	0	0	77	602
GO:0050801 ion homeostasis	98	1.83068518125564e-07	7.270	0.117	Biological Process	GO:0050801	ion homeostasis	6.30982566467935e-09	1.83068518125564e-07	0	0	98	838
GO:0070374 positive regulation of ERK1 and ERK2 cascade	39	1.88169780998875e-07	2.893	0.178	Biological Process	GO:0070374	positive regulation of ERK1 and ERK2 cascade	6.50712664262261e-09	1.88169780998875e-07	0	0	39	219
GO:0043269 regulation of ion transport	89	1.88874105786287e-07	6.602	0.121	Biological Process	GO:0043269	regulation of ion transport	6.55303905033456e-09	1.88874105786287e-07	0	0	89	736
GO:1901653 cellular response to peptide	54	2.1734028532637e-07	4.006	0.149	Biological Process	GO:1901653	cellular response to peptide	7.56548585078097e-09	2.1734028532637e-07	0	0	54	363
GO:0048545 response to steroid hormone	53	2.38222045955633e-07	3.932	0.150	Biological Process	GO:0048545	response to steroid hormone	8.31955558804196e-09	2.38222045955633e-07	0	0	53	354
GO:0030168 platelet activation	22	2.3838432287182e-07	1.632	0.265	Biological Process	GO:0030168	platelet activation	8.35242948204163e-09	2.3838432287182e-07	0	0	22	83
GO:0001667 ameboidal-type cell migration	60	2.3876618445907e-07	4.451	0.141	Biological Process	GO:0001667	ameboidal-type cell migration	8.39305921175456e-09	2.3876618445907e-07	0	0	60	425
GO:0002687 positive regulation of leukocyte migration	31	2.44525976664999e-07	2.300	0.204	Biological Process	GO:0002687	positive regulation of leukocyte migration	8.65134133373083e-09	2.44525976664999e-07	0	0	31	152
GO:0051250 negative regulation of lymphocyte activation	31	2.44525976664999e-07	2.300	0.204	Biological Process	GO:0051250	negative regulation of lymphocyte activation	8.65134133373083e-09	2.44525976664999e-07	0	0	31	152
GO:0051048 negative regulation of secretion	37	2.67951270929722e-07	2.745	0.181	Biological Process	GO:0051048	negative regulation of secretion	9.51071048381005e-09	2.67951270929722e-07	0	0	37	204
GO:0030098 lymphocyte differentiation	57	2.75557053623143e-07	4.228	0.144	Biological Process	GO:0030098	lymphocyte differentiation	9.81212060379145e-09	2.75557053623143e-07	0	0	57	396
GO:0098771 inorganic ion homeostasis	91	2.76031508703394e-07	6.751	0.119	Biological Process	GO:0098771	inorganic ion homeostasis	9.86051840038373e-09	2.76031508703394e-07	0	0	91	765
GO:0005102 signaling receptor binding	177	2.89729508710657e-07	13.219	0.101	Molecular Function	GO:0005102	signaling receptor binding	7.44125460984433e-10	2.89729508710657e-07	0	0	177	1746
GO:0019955 cytokine binding	31	2.89729508710657e-07	2.315	0.225	Molecular Function	GO:0019955	cytokine binding	8.0213042278698e-10	2.89729508710657e-07	0	0	31	138
GO:0045935 positive regulation of nucleobase-containing compound metabolic process	186	3.12146893843688e-07	13.798	0.096	Biological Process	GO:0045935	positive regulation of nucleobase-containing compound metabolic process	1.11862730731474e-08	3.12146893843688e-07	0	0	186	1933
GO:0032635 interleukin-6 production	31	3.32213983236481e-07	2.300	0.201	Biological Process	GO:0032635	interleukin-6 production	1.19812392949929e-08	3.32213983236481e-07	0	0	31	154
GO:0032675 regulation of interleukin-6 production	31	3.32213983236481e-07	2.300	0.201	Biological Process	GO:0032675	regulation of interleukin-6 production	1.19812392949929e-08	3.32213983236481e-07	0	0	31	154
GO:0002700 regulation of production of molecular mediator of immune response	32	3.65735906991085e-07	2.374	0.196	Biological Process	GO:0002700	regulation of production of molecular mediator of immune response	1.3231942766055e-08	3.65735906991085e-07	0	0	32	163
GO:0048661 positive regulation of smooth muscle cell proliferation	25	3.74231642236276e-07	1.855	0.234	Biological Process	GO:0048661	positive regulation of smooth muscle cell proliferation	1.35820203413759e-08	3.74231642236276e-07	0	0	25	107
GO:0045859 regulation of protein kinase activity	88	3.75506701060311e-07	6.528	0.120	Biological Process	GO:0045859	regulation of protein kinase activity	1.36711524353161e-08	3.75506701060311e-07	0	0	88	736
GO:0031668 cellular response to extracellular stimulus	45	3.86840950528588e-07	3.338	0.160	Biological Process	GO:0031668	cellular response to extracellular stimulus	1.41279507154928e-08	3.86840950528588e-07	0	0	45	281
GO:0051128 regulation of cellular component organization	238	4.18714869765837e-07	17.656	0.091	Biological Process	GO:0051128	regulation of cellular component organization	1.5339816616621e-08	4.18714869765837e-07	0	0	238	2626
GO:0035690 cellular response to drug	57	4.2085460576895e-07	4.228	0.142	Biological Process	GO:0035690	cellular response to drug	1.54662386507192e-08	4.2085460576895e-07	0	0	57	401
GO:0046631 alpha-beta T cell activation	31	4.47203352415547e-07	2.300	0.199	Biological Process	GO:0046631	alpha-beta T cell activation	1.64855835231935e-08	4.47203352415547e-07	0	0	31	156
GO:0060548 negative regulation of cell death	117	4.50925692896051e-07	8.680	0.108	Biological Process	GO:0060548	negative regulation of cell death	1.66742666626707e-08	4.50925692896051e-07	0	0	117	1079
GO:0031410 cytoplasmic vesicle	189	4.86496846059718e-07	13.969	0.098	Cellular Component	GO:0031410	cytoplasmic vesicle	2.64688164341522e-09	4.86496846059718e-07	0	0	189	1931
GO:1902105 regulation of leukocyte differentiation	46	4.94465536593023e-07	3.412	0.157	Biological Process	GO:1902105	regulation of leukocyte differentiation	1.83407098142813e-08	4.94465536593023e-07	0	0	46	293
GO:0046849 bone remodeling	24	4.98128269318184e-07	1.780	0.238	Biological Process	GO:0046849	bone remodeling	1.85334188310577e-08	4.98128269318184e-07	0	0	24	101
GO:0098657 import into cell	106	5.00885486541102e-07	7.864	0.112	Biological Process	GO:0098657	import into cell	1.8693169835533e-08	5.00885486541102e-07	0	0	106	950
GO:0018108 peptidyl-tyrosine phosphorylation	55	5.16158196693335e-07	4.080	0.144	Biological Process	GO:0018108	peptidyl-tyrosine phosphorylation	1.93220598625215e-08	5.16158196693335e-07	0	0	55	383
GO:0097708 intracellular vesicle	189	5.16938437862014e-07	13.969	0.098	Cellular Component	GO:0097708	intracellular vesicle	3.37500612314699e-09	5.16938437862014e-07	0	0	189	1937
GO:0051254 positive regulation of RNA metabolic process	169	5.6974635259463e-07	12.537	0.098	Biological Process	GO:0051254	positive regulation of RNA metabolic process	2.13931237164612e-08	5.6974635259463e-07	0	0	169	1731
GO:0051093 negative regulation of developmental process	117	5.72926747898198e-07	8.680	0.108	Biological Process	GO:0051093	negative regulation of developmental process	2.15779304732259e-08	5.72926747898198e-07	0	0	117	1084
GO:0010557 positive regulation of macromolecule biosynthetic process	179	5.79900384585262e-07	13.279	0.096	Biological Process	GO:0010557	positive regulation of macromolecule biosynthetic process	2.19067595637664e-08	5.79900384585262e-07	0	0	179	1860
GO:0003012 muscle system process	58	6.17536315176013e-07	4.303	0.139	Biological Process	GO:0003012	muscle system process	2.33990021271897e-08	6.17536315176013e-07	0	0	58	416
GO:0018212 peptidyl-tyrosine modification	55	6.68025608730896e-07	4.080	0.142	Biological Process	GO:0018212	peptidyl-tyrosine modification	2.53883277456504e-08	6.68025608730896e-07	0	0	55	386
GO:0070372 regulation of ERK1 and ERK2 cascade	48	6.91146777458458e-07	3.561	0.152	Biological Process	GO:0070372	regulation of ERK1 and ERK2 cascade	2.63459282893318e-08	6.91146777458458e-07	0	0	48	316
GO:0071260 cellular response to mechanical stimulus	20	7.21421624146257e-07	1.484	0.270	Biological Process	GO:0071260	cellular response to mechanical stimulus	2.75823150067332e-08	7.21421624146257e-07	0	0	20	74
GO:0009612 response to mechanical stimulus	38	7.99394464361192e-07	2.819	0.171	Biological Process	GO:0009612	response to mechanical stimulus	3.06547066908652e-08	7.99394464361192e-07	0	0	38	222
GO:0002367 cytokine production involved in immune response	22	8.67849155479162e-07	1.632	0.247	Biological Process	GO:0002367	cytokine production involved in immune response	3.3477860597119e-08	8.67849155479162e-07	0	0	22	89
GO:0002718 regulation of cytokine production involved in immune response	22	8.67849155479162e-07	1.632	0.247	Biological Process	GO:0002718	regulation of cytokine production involved in immune response	3.3477860597119e-08	8.67849155479162e-07	0	0	22	89
GO:0002253 activation of immune response	69	8.97057448567521e-07	5.119	0.128	Biological Process	GO:0002253	activation of immune response	3.47069704478874e-08	8.97057448567521e-07	0	0	69	538
GO:1904645 response to amyloid-beta	15	8.98176481344814e-07	1.113	0.349	Biological Process	GO:1904645	response to amyloid-beta	3.48527737568177e-08	8.98176481344814e-07	0	0	15	43
GO:0055065 metal ion homeostasis	82	9.24559628078907e-07	6.083	0.120	Biological Process	GO:0055065	metal ion homeostasis	3.59820626768897e-08	9.24559628078907e-07	0	0	82	683
GO:1902680 positive regulation of RNA biosynthetic process	160	9.54659305339491e-07	11.869	0.098	Biological Process	GO:1902680	positive regulation of RNA biosynthetic process	3.74491318015822e-08	9.54659305339491e-07	0	0	160	1630
GO:0010563 negative regulation of phosphorus metabolic process	74	9.54659305339491e-07	5.490	0.125	Biological Process	GO:0010563	negative regulation of phosphorus metabolic process	3.7480347071078e-08	9.54659305339491e-07	0	0	74	594
GO:0045936 negative regulation of phosphate metabolic process	74	9.54659305339491e-07	5.490	0.125	Biological Process	GO:0045936	negative regulation of phosphate metabolic process	3.7480347071078e-08	9.54659305339491e-07	0	0	74	594
GO:0050863 regulation of T cell activation	47	9.89308768357939e-07	3.487	0.152	Biological Process	GO:0050863	regulation of T cell activation	3.89536093452966e-08	9.89308768357939e-07	0	0	47	310
GO:0050728 negative regulation of inflammatory response	29	1.03142931815888e-06	2.151	0.200	Biological Process	GO:0050728	negative regulation of inflammatory response	4.08440083613349e-08	1.03142931815888e-06	0	0	29	145
GO:0001933 negative regulation of protein phosphorylation	59	1.03142931815888e-06	4.377	0.136	Biological Process	GO:0001933	negative regulation of protein phosphorylation	4.08475203607772e-08	1.03142931815888e-06	0	0	59	433
GO:0042326 negative regulation of phosphorylation	63	1.16672182125051e-06	4.674	0.132	Biological Process	GO:0042326	negative regulation of phosphorylation	4.63386434370209e-08	1.16672182125051e-06	0	0	63	477
GO:1905039 carboxylic acid transmembrane transport	29	1.20188179289852e-06	2.151	0.199	Biological Process	GO:1905039	carboxylic acid transmembrane transport	4.78722604110458e-08	1.20188179289852e-06	0	0	29	146
GO:0043066 negative regulation of apoptotic process	104	1.22831735637305e-06	7.715	0.110	Biological Process	GO:0043066	negative regulation of apoptotic process	4.90654045572436e-08	1.22831735637305e-06	0	0	104	944
GO:0019838 growth factor binding	31	1.23510513357676e-06	2.315	0.211	Molecular Function	GO:0019838	growth factor binding	4.10333931420851e-09	1.23510513357676e-06	0	0	31	147
GO:0070997 neuron death	56	1.24633321377448e-06	4.154	0.139	Biological Process	GO:0070997	neuron death	4.99272949138147e-08	1.24633321377448e-06	0	0	56	404
GO:0050878 regulation of body fluid levels	52	1.26796138096744e-06	3.858	0.143	Biological Process	GO:0050878	regulation of body fluid levels	5.09384165830335e-08	1.26796138096744e-06	0	0	52	363
GO:0002703 regulation of leukocyte mediated immunity	37	1.27841609245718e-06	2.745	0.171	Biological Process	GO:0002703	regulation of leukocyte mediated immunity	5.15043232866224e-08	1.27841609245718e-06	0	0	37	217
GO:0044260 cellular macromolecule metabolic process	615	1.38332122470601e-06	45.623	0.076	Biological Process	GO:0044260	cellular macromolecule metabolic process	5.58885772136415e-08	1.38332122470601e-06	0	0	615	8095
GO:0044057 regulation of system process	75	1.38547714214443e-06	5.564	0.123	Biological Process	GO:0044057	regulation of system process	5.61338034080429e-08	1.38547714214443e-06	0	0	75	611
GO:0060047 heart contraction	38	1.38896797063431e-06	2.819	0.167	Biological Process	GO:0060047	heart contraction	5.64337591355641e-08	1.38896797063431e-06	0	0	38	227
GO:0031667 response to nutrient levels	71	1.41891837730462e-06	5.267	0.125	Biological Process	GO:0031667	response to nutrient levels	5.78125839645914e-08	1.41891837730462e-06	0	0	71	567
GO:0045893 positive regulation of transcription, DNA-templated	159	1.46930017526531e-06	11.795	0.098	Biological Process	GO:0045893	positive regulation of transcription, DNA-templated	6.02007261949606e-08	1.46930017526531e-06	0	0	159	1629
GO:1903508 positive regulation of nucleic acid-templated transcription	159	1.46930017526531e-06	11.795	0.098	Biological Process	GO:1903508	positive regulation of nucleic acid-templated transcription	6.02007261949606e-08	1.46930017526531e-06	0	0	159	1629
GO:0010035 response to inorganic substance	74	1.47824306329139e-06	5.490	0.123	Biological Process	GO:0010035	response to inorganic substance	6.07358482977518e-08	1.47824306329139e-06	0	0	74	601
GO:0003015 heart process	39	1.47934525748645e-06	2.893	0.165	Biological Process	GO:0003015	heart process	6.09499700927423e-08	1.47934525748645e-06	0	0	39	237
GO:0046850 regulation of bone remodeling	17	1.4907008193069e-06	1.261	0.298	Biological Process	GO:0046850	regulation of bone remodeling	6.15879589807234e-08	1.4907008193069e-06	0	0	17	57
GO:0043086 negative regulation of catalytic activity	92	1.51119208339575e-06	6.825	0.114	Biological Process	GO:0043086	negative regulation of catalytic activity	6.26070219439236e-08	1.51119208339575e-06	0	0	92	807
GO:0042116 macrophage activation	22	1.53399631226457e-06	1.632	0.239	Biological Process	GO:0042116	macrophage activation	6.37268497676674e-08	1.53399631226457e-06	0	0	22	92
GO:0050730 regulation of peptidyl-tyrosine phosphorylation	42	1.53878185601638e-06	3.116	0.158	Biological Process	GO:0050730	regulation of peptidyl-tyrosine phosphorylation	6.41295173647781e-08	1.53878185601638e-06	0	0	42	266
GO:0071236 cellular response to antibiotic	31	1.53878185601638e-06	2.300	0.188	Biological Process	GO:0071236	cellular response to antibiotic	6.42768956062538e-08	1.53878185601638e-06	0	0	31	165
GO:1903825 organic acid transmembrane transport	29	1.562265442778e-06	2.151	0.196	Biological Process	GO:1903825	organic acid transmembrane transport	6.54361353001058e-08	1.562265442778e-06	0	0	29	148
GO:1903531 negative regulation of secretion by cell	32	1.59109489831021e-06	2.374	0.184	Biological Process	GO:1903531	negative regulation of secretion by cell	6.68252593675138e-08	1.59109489831021e-06	0	0	32	174
GO:0071385 cellular response to glucocorticoid stimulus	19	1.72782841008914e-06	1.409	0.268	Biological Process	GO:0071385	cellular response to glucocorticoid stimulus	7.27652001053291e-08	1.72782841008914e-06	0	0	19	71
GO:0050670 regulation of lymphocyte proliferation	37	1.75953910122901e-06	2.745	0.168	Biological Process	GO:0050670	regulation of lymphocyte proliferation	7.43014685522408e-08	1.75953910122901e-06	0	0	37	220
GO:0008015 blood circulation	63	1.87920190358822e-06	4.674	0.130	Biological Process	GO:0008015	blood circulation	7.95690374607659e-08	1.87920190358822e-06	0	0	63	484
GO:0043069 negative regulation of programmed cell death	105	1.96612136227092e-06	7.789	0.109	Biological Process	GO:0043069	negative regulation of programmed cell death	8.34737670354691e-08	1.96612136227092e-06	0	0	105	966
GO:0003013 circulatory system process	64	2.04121879630627e-06	4.748	0.129	Biological Process	GO:0003013	circulatory system process	8.6980542622921e-08	2.04121879630627e-06	0	0	64	496
GO:0071702 organic substance transport	217	2.04121879630627e-06	16.098	0.090	Biological Process	GO:0071702	organic substance transport	8.71280335332738e-08	2.04121879630627e-06	0	0	217	2398
GO:0009889 regulation of biosynthetic process	346	2.04615128689714e-06	25.668	0.083	Biological Process	GO:0009889	regulation of biosynthetic process	8.75720991310691e-08	2.04615128689714e-06	0	0	346	4175
GO:0071356 cellular response to tumor necrosis factor	34	2.08403754191988e-06	2.522	0.175	Biological Process	GO:0071356	cellular response to tumor necrosis factor	8.94314215660664e-08	2.08403754191988e-06	0	0	34	194
GO:0015807 L-amino acid transport	20	2.11652070072459e-06	1.484	0.253	Biological Process	GO:0015807	L-amino acid transport	9.1066914422868e-08	2.11652070072459e-06	0	0	20	79
GO:0031400 negative regulation of protein modification process	76	2.18199851558623e-06	5.638	0.121	Biological Process	GO:0031400	negative regulation of protein modification process	9.41332388600314e-08	2.18199851558623e-06	0	0	76	630
GO:0030162 regulation of proteolysis	90	2.21007346662941e-06	6.677	0.114	Biological Process	GO:0030162	regulation of proteolysis	9.5596649606545e-08	2.21007346662941e-06	0	0	90	791
GO:1903034 regulation of response to wounding	34	2.34550126069909e-06	2.522	0.174	Biological Process	GO:1903034	regulation of response to wounding	1.01722264216578e-07	2.34550126069909e-06	0	0	34	195
GO:0032944 regulation of mononuclear cell proliferation	37	2.44492722679768e-06	2.745	0.166	Biological Process	GO:0032944	regulation of mononuclear cell proliferation	1.06313315842264e-07	2.44492722679768e-06	0	0	37	223
GO:0043281 regulation of cysteine-type endopeptidase activity involved in apoptotic process	36	2.53065121063013e-06	2.671	0.168	Biological Process	GO:0043281	regulation of cysteine-type endopeptidase activity involved in apoptotic process	1.10329692132014e-07	2.53065121063013e-06	0	0	36	214
GO:0009986 cell surface	115	2.60341018739761e-06	8.500	0.109	Cellular Component	GO:0009986	cell surface	1.98301102413311e-08	2.60341018739761e-06	0	0	115	1056
GO:0045766 positive regulation of angiogenesis	32	2.64758475270305e-06	2.374	0.180	Biological Process	GO:0045766	positive regulation of angiogenesis	1.15729851664605e-07	2.64758475270305e-06	0	0	32	178
GO:0031348 negative regulation of defense response	37	2.72866059375821e-06	2.745	0.165	Biological Process	GO:0031348	negative regulation of defense response	1.19585216617571e-07	2.72866059375821e-06	0	0	37	224
GO:0030003 cellular cation homeostasis	79	2.76062581579684e-06	5.861	0.118	Biological Process	GO:0030003	cellular cation homeostasis	1.21301179991073e-07	2.76062581579684e-06	0	0	79	668
GO:0045765 regulation of angiogenesis	46	2.87233128369614e-06	3.412	0.147	Biological Process	GO:0045765	regulation of angiogenesis	1.265373060382e-07	2.87233128369614e-06	0	0	46	312
GO:0050729 positive regulation of inflammatory response	28	2.94418609418134e-06	2.077	0.194	Biological Process	GO:0050729	positive regulation of inflammatory response	1.3003880603152e-07	2.94418609418134e-06	0	0	28	144
GO:0040007 growth	107	3.12869166197071e-06	7.938	0.107	Biological Process	GO:0040007	growth	1.38545122671152e-07	3.12869166197071e-06	0	0	107	1000
GO:0043170 macromolecule metabolic process	700	3.20022313714887e-06	51.929	0.074	Biological Process	GO:0043170	macromolecule metabolic process	1.42418551489454e-07	3.20022313714887e-06	0	0	700	9438
GO:1903706 regulation of hemopoiesis	55	3.20022313714887e-06	4.080	0.135	Biological Process	GO:1903706	regulation of hemopoiesis	1.42443166341938e-07	3.20022313714887e-06	0	0	55	406
GO:0006629 lipid metabolic process	135	3.20685609759843e-06	10.015	0.100	Biological Process	GO:0006629	lipid metabolic process	1.43104397872745e-07	3.20685609759843e-06	0	0	135	1346
GO:0002275 myeloid cell activation involved in immune response	22	3.206891366475e-06	1.632	0.229	Biological Process	GO:0002275	myeloid cell activation involved in immune response	1.4347197165695e-07	3.206891366475e-06	0	0	22	96
GO:0045453 bone resorption	19	3.32834762204007e-06	1.409	0.257	Biological Process	GO:0045453	bone resorption	1.49341331199073e-07	3.32834762204007e-06	0	0	19	74
GO:0043062 extracellular structure organization	48	3.32834762204007e-06	3.561	0.144	Biological Process	GO:0043062	extracellular structure organization	1.49665483118442e-07	3.32834762204007e-06	0	0	48	334
GO:0014812 muscle cell migration	24	3.39465065237688e-06	1.780	0.214	Biological Process	GO:0014812	muscle cell migration	1.53034353764993e-07	3.39465065237688e-06	0	0	24	112
GO:0031669 cellular response to nutrient levels	39	3.72233448742198e-06	2.893	0.159	Biological Process	GO:0031669	cellular response to nutrient levels	1.68231506165157e-07	3.72233448742198e-06	0	0	39	246
GO:0030001 metal ion transport	96	3.74062730985438e-06	7.122	0.110	Biological Process	GO:0030001	metal ion transport	1.69485167999565e-07	3.74062730985438e-06	0	0	96	872
GO:1903038 negative regulation of leukocyte cell-cell adhesion	26	3.79441688977276e-06	1.929	0.202	Biological Process	GO:1903038	negative regulation of leukocyte cell-cell adhesion	1.72355389423597e-07	3.79441688977276e-06	0	0	26	129
GO:0002573 myeloid leukocyte differentiation	36	3.89006071028704e-06	2.671	0.165	Biological Process	GO:0002573	myeloid leukocyte differentiation	1.77587797776172e-07	3.89006071028704e-06	0	0	36	218
GO:0034612 response to tumor necrosis factor	36	3.89006071028704e-06	2.671	0.165	Biological Process	GO:0034612	response to tumor necrosis factor	1.77587797776172e-07	3.89006071028704e-06	0	0	36	218
GO:2000116 regulation of cysteine-type endopeptidase activity	38	3.91647903441483e-06	2.819	0.160	Biological Process	GO:2000116	regulation of cysteine-type endopeptidase activity	1.79240823191092e-07	3.91647903441483e-06	0	0	38	237
GO:0032612 interleukin-1 production	23	3.94004049353134e-06	1.706	0.219	Biological Process	GO:0032612	interleukin-1 production	1.81218479672806e-07	3.94004049353134e-06	0	0	23	105
GO:0032652 regulation of interleukin-1 production	23	3.94004049353134e-06	1.706	0.219	Biological Process	GO:0032652	regulation of interleukin-1 production	1.81218479672806e-07	3.94004049353134e-06	0	0	23	105
GO:0045124 regulation of bone resorption	15	4.01506203955218e-06	1.113	0.312	Biological Process	GO:0045124	regulation of bone resorption	1.85127261353467e-07	4.01506203955218e-06	0	0	15	48
GO:0072001 renal system development	48	4.25536518075246e-06	3.561	0.142	Biological Process	GO:0072001	renal system development	1.96692866720468e-07	4.25536518075246e-06	0	0	48	337
GO:0045055 regulated exocytosis	40	4.66035379877199e-06	2.967	0.155	Biological Process	GO:0045055	regulated exocytosis	2.15944264129357e-07	4.66035379877199e-06	0	0	40	258
GO:0002819 regulation of adaptive immune response	31	4.82044057180152e-06	2.300	0.178	Biological Process	GO:0002819	regulation of adaptive immune response	2.23912270340472e-07	4.82044057180152e-06	0	0	31	174
GO:0051050 positive regulation of transport	106	4.9152432535374e-06	7.864	0.106	Biological Process	GO:0051050	positive regulation of transport	2.28876882839906e-07	4.9152432535374e-06	0	0	106	998
GO:0071384 cellular response to corticosteroid stimulus	19	5.04852358114185e-06	1.409	0.250	Biological Process	GO:0071384	cellular response to corticosteroid stimulus	2.35659226738988e-07	5.04852358114185e-06	0	0	19	76
GO:0001655 urogenital system development	52	5.23773612477299e-06	3.858	0.136	Biological Process	GO:0001655	urogenital system development	2.45089227477394e-07	5.23773612477299e-06	0	0	52	381
GO:0070663 regulation of leukocyte proliferation	38	5.3186472020676e-06	2.819	0.158	Biological Process	GO:0070663	regulation of leukocyte proliferation	2.49508835514257e-07	5.3186472020676e-06	0	0	38	240
GO:0002440 production of molecular mediator of immune response	33	5.3186472020676e-06	2.448	0.171	Biological Process	GO:0002440	production of molecular mediator of immune response	2.50089322900234e-07	5.3186472020676e-06	0	0	33	193
GO:0002444 myeloid leukocyte mediated immunity	22	5.40338558857741e-06	1.632	0.222	Biological Process	GO:0002444	myeloid leukocyte mediated immunity	2.55307193982087e-07	5.40338558857741e-06	0	0	22	99
GO:0014909 smooth muscle cell migration	22	5.40338558857741e-06	1.632	0.222	Biological Process	GO:0014909	smooth muscle cell migration	2.55307193982087e-07	5.40338558857741e-06	0	0	22	99
GO:0006873 cellular ion homeostasis	79	5.68460692564956e-06	5.861	0.116	Biological Process	GO:0006873	cellular ion homeostasis	2.69243537336746e-07	5.68460692564956e-06	0	0	79	681
GO:0050921 positive regulation of chemotaxis	28	5.7629489854793e-06	2.077	0.188	Biological Process	GO:0050921	positive regulation of chemotaxis	2.73611821269047e-07	5.7629489854793e-06	0	0	28	149
GO:0040008 regulation of growth	78	5.83676304678099e-06	5.786	0.116	Biological Process	GO:0040008	regulation of growth	2.77782491498251e-07	5.83676304678099e-06	0	0	78	670
GO:0061041 regulation of wound healing	29	5.9577528886678e-06	2.151	0.184	Biological Process	GO:0061041	regulation of wound healing	2.84220578345485e-07	5.9577528886678e-06	0	0	29	158
GO:0051347 positive regulation of transferase activity	74	6.49786262501595e-06	5.490	0.118	Biological Process	GO:0051347	positive regulation of transferase activity	3.10728650979421e-07	6.49786262501595e-06	0	0	74	626
GO:0051403 stress-activated MAPK cascade	39	6.67152916881759e-06	2.893	0.155	Biological Process	GO:0051403	stress-activated MAPK cascade	3.19794824344144e-07	6.67152916881759e-06	0	0	39	252
GO:0002822 regulation of adaptive immune response based on somatic recombination of immune receptors built from immunoglobulin superfamily domains	29	6.79592078114069e-06	2.151	0.182	Biological Process	GO:0002822	regulation of adaptive immune response based on somatic recombination of immune receptors built from immunoglobulin superfamily domains	3.26533057391033e-07	6.79592078114069e-06	0	0	29	159
GO:0001894 tissue homeostasis	37	6.88797618232619e-06	2.745	0.159	Biological Process	GO:0001894	tissue homeostasis	3.3174229045214e-07	6.88797618232619e-06	0	0	37	233
GO:0006875 cellular metal ion homeostasis	72	7.19236266874357e-06	5.341	0.119	Biological Process	GO:0006875	cellular metal ion homeostasis	3.47223169239732e-07	7.19236266874357e-06	0	0	72	605
GO:0033674 positive regulation of kinase activity	67	7.36060998165185e-06	4.970	0.122	Biological Process	GO:0033674	positive regulation of kinase activity	3.5618564622465e-07	7.36060998165185e-06	0	0	67	549
GO:0043542 endothelial cell migration	35	7.69532782442422e-06	2.596	0.163	Biological Process	GO:0043542	endothelial cell migration	3.7326116473183e-07	7.69532782442422e-06	0	0	35	215
GO:0034614 cellular response to reactive oxygen species	30	7.78929813461474e-06	2.226	0.178	Biological Process	GO:0034614	cellular response to reactive oxygen species	3.78708172260429e-07	7.78929813461474e-06	0	0	30	169
GO:0042098 T cell proliferation	34	8.03761843939644e-06	2.522	0.165	Biological Process	GO:0042098	T cell proliferation	3.91698593200443e-07	8.03761843939644e-06	0	0	34	206
GO:0031226 intrinsic component of plasma membrane	154	8.19349895033905e-06	11.382	0.098	Cellular Component	GO:0031226	intrinsic component of plasma membrane	7.13253445078481e-08	8.19349895033905e-06	0	0	154	1566
GO:0010959 regulation of metal ion transport	55	8.22939669572123e-06	4.080	0.131	Biological Process	GO:0010959	regulation of metal ion transport	4.01983769204369e-07	8.22939669572123e-06	0	0	55	419
GO:0006807 nitrogen compound metabolic process	736	8.57057854043618e-06	54.599	0.073	Biological Process	GO:0006807	nitrogen compound metabolic process	4.19627732691979e-07	8.57057854043618e-06	0	0	736	10051
GO:0050777 negative regulation of immune response	29	8.74591922613244e-06	2.151	0.180	Biological Process	GO:0050777	negative regulation of immune response	4.29210827121313e-07	8.74591922613244e-06	0	0	29	161
GO:0032890 regulation of organic acid transport	21	8.79626176086551e-06	1.558	0.223	Biological Process	GO:0032890	regulation of organic acid transport	4.32685325146431e-07	8.79626176086551e-06	0	0	21	94
GO:0001822 kidney development	46	9.3626247349862e-06	3.412	0.141	Biological Process	GO:0001822	kidney development	4.61613088965309e-07	9.3626247349862e-06	0	0	46	326
GO:0008016 regulation of heart contraction	32	9.61511017462414e-06	2.374	0.169	Biological Process	GO:0008016	regulation of heart contraction	4.75158948369351e-07	9.61511017462414e-06	0	0	32	189
GO:1901654 response to ketone	36	9.93489656979202e-06	2.671	0.159	Biological Process	GO:1901654	response to ketone	4.9209599535377e-07	9.93489656979202e-06	0	0	36	227
GO:0005887 integral component of plasma membrane	147	9.98290077945417e-06	10.865	0.099	Cellular Component	GO:0005887	integral component of plasma membrane	9.77650783624456e-08	9.98290077945417e-06	0	0	147	1485
GO:0002702 positive regulation of production of molecular mediator of immune response	24	1.01038082527064e-05	1.780	0.202	Biological Process	GO:0002702	positive regulation of production of molecular mediator of immune response	5.01615680201697e-07	1.01038082527064e-05	0	0	24	119
GO:2000379 positive regulation of reactive oxygen species metabolic process	23	1.04678220858318e-05	1.706	0.207	Biological Process	GO:2000379	positive regulation of reactive oxygen species metabolic process	5.2128456793991e-07	1.04678220858318e-05	0	0	23	111
GO:0046634 regulation of alpha-beta T cell activation	21	1.04678220858318e-05	1.558	0.221	Biological Process	GO:0046634	regulation of alpha-beta T cell activation	5.22076951781384e-07	1.04678220858318e-05	0	0	21	95
GO:0072507 divalent inorganic cation homeostasis	65	1.09215438170522e-05	4.822	0.122	Biological Process	GO:0072507	divalent inorganic cation homeostasis	5.4595254415303e-07	1.09215438170522e-05	0	0	65	533
GO:0098739 import across plasma membrane	28	1.10573394152492e-05	2.077	0.182	Biological Process	GO:0098739	import across plasma membrane	5.54002739476649e-07	1.10573394152492e-05	0	0	28	154
GO:0060429 epithelium development	118	1.11931595920773e-05	8.754	0.101	Biological Process	GO:0060429	epithelium development	5.62085165545997e-07	1.11931595920773e-05	0	0	118	1165
GO:0046651 lymphocyte proliferation	44	1.1483766375739e-05	3.264	0.143	Biological Process	GO:0046651	lymphocyte proliferation	5.77989154496791e-07	1.1483766375739e-05	0	0	44	308
GO:0032870 cellular response to hormone stimulus	75	1.24441437291175e-05	5.564	0.116	Biological Process	GO:0032870	cellular response to hormone stimulus	6.27746122833821e-07	1.24441437291175e-05	0	0	75	649
GO:0006953 acute-phase response	14	1.34716325591372e-05	1.039	0.304	Biological Process	GO:0006953	acute-phase response	6.82256255232532e-07	1.34716325591372e-05	0	0	14	46
GO:0001503 ossification	51	1.34716325591372e-05	3.783	0.133	Biological Process	GO:0001503	ossification	6.82652916715008e-07	1.34716325591372e-05	0	0	51	383
GO:1901214 regulation of neuron death	49	1.3639162382654e-05	3.635	0.135	Biological Process	GO:1901214	regulation of neuron death	6.92698842762045e-07	1.3639162382654e-05	0	0	49	362
GO:0008284 positive regulation of cell proliferation	105	1.36835804435264e-05	7.789	0.104	Biological Process	GO:0008284	positive regulation of cell proliferation	6.96516420658842e-07	1.36835804435264e-05	0	0	105	1009
GO:1902107 positive regulation of leukocyte differentiation	30	1.41537426342892e-05	2.226	0.172	Biological Process	GO:1902107	positive regulation of leukocyte differentiation	7.22063793372205e-07	1.41537426342892e-05	0	0	30	174
GO:0002224 toll-like receptor signaling pathway	23	1.42251966694299e-05	1.706	0.204	Biological Process	GO:0002224	toll-like receptor signaling pathway	7.27332584787102e-07	1.42251966694299e-05	0	0	23	113
GO:0031326 regulation of cellular biosynthetic process	335	1.44296312994207e-05	24.852	0.082	Biological Process	GO:0031326	regulation of cellular biosynthetic process	7.39432144880154e-07	1.44296312994207e-05	0	0	335	4106
GO:0070555 response to interleukin-1	25	1.45821413160209e-05	1.855	0.192	Biological Process	GO:0070555	response to interleukin-1	7.49416482764584e-07	1.45821413160209e-05	0	0	25	130
GO:0007204 positive regulation of cytosolic calcium ion concentration	47	1.45821413160209e-05	3.487	0.137	Biological Process	GO:0007204	positive regulation of cytosolic calcium ion concentration	7.52081730421861e-07	1.45821413160209e-05	0	0	47	342
GO:0006979 response to oxidative stress	58	1.45821413160209e-05	4.303	0.126	Biological Process	GO:0006979	response to oxidative stress	7.52240113540455e-07	1.45821413160209e-05	0	0	58	460
GO:0043299 leukocyte degranulation	18	1.4605722046591e-05	1.335	0.243	Biological Process	GO:0043299	leukocyte degranulation	7.55123497729483e-07	1.4605722046591e-05	0	0	18	74
GO:0032943 mononuclear cell proliferation	44	1.46162346882383e-05	3.264	0.141	Biological Process	GO:0032943	mononuclear cell proliferation	7.57335145909631e-07	1.46162346882383e-05	0	0	44	311
GO:0002218 activation of innate immune response	32	1.47968924213597e-05	2.374	0.166	Biological Process	GO:0002218	activation of innate immune response	7.68384621287226e-07	1.47968924213597e-05	0	0	32	193
GO:0051346 negative regulation of hydrolase activity	59	1.55059842924862e-05	4.377	0.125	Biological Process	GO:0051346	negative regulation of hydrolase activity	8.0697658495477e-07	1.55059842924862e-05	0	0	59	472
GO:0048468 cell development	214	1.55280302380333e-05	15.875	0.088	Biological Process	GO:0048468	cell development	8.09896121750882e-07	1.55280302380333e-05	0	0	214	2429
GO:0090130 tissue migration	43	1.62125666193738e-05	3.190	0.142	Biological Process	GO:0090130	tissue migration	8.47449841551381e-07	1.62125666193738e-05	0	0	43	302
GO:0070301 cellular response to hydrogen peroxide	22	1.69776965021525e-05	1.632	0.208	Biological Process	GO:0070301	cellular response to hydrogen peroxide	8.89381727286922e-07	1.69776965021525e-05	0	0	22	106
GO:0010631 epithelial cell migration	42	1.80037444804509e-05	3.116	0.143	Biological Process	GO:0010631	epithelial cell migration	9.46189625933531e-07	1.80037444804509e-05	0	0	42	293
GO:0009267 cellular response to starvation	28	1.80037444804509e-05	2.077	0.177	Biological Process	GO:0009267	cellular response to starvation	9.49295817161412e-07	1.80037444804509e-05	0	0	28	158
GO:0042542 response to hydrogen peroxide	28	1.80037444804509e-05	2.077	0.177	Biological Process	GO:0042542	response to hydrogen peroxide	9.49295817161412e-07	1.80037444804509e-05	0	0	28	158
GO:0045785 positive regulation of cell adhesion	54	1.86156471797499e-05	4.006	0.129	Biological Process	GO:0045785	positive regulation of cell adhesion	9.83684620431888e-07	1.86156471797499e-05	0	0	54	420
GO:0006936 muscle contraction	43	1.91517249469397e-05	3.190	0.141	Biological Process	GO:0006936	muscle contraction	1.01419771460626e-06	1.91517249469397e-05	0	0	43	304
GO:0051924 regulation of calcium ion transport	40	2.00714144136659e-05	2.967	0.146	Biological Process	GO:0051924	regulation of calcium ion transport	1.06546319550818e-06	2.00714144136659e-05	0	0	40	274
GO:0014910 regulation of smooth muscle cell migration	20	2.00714144136659e-05	1.484	0.220	Biological Process	GO:0014910	regulation of smooth muscle cell migration	1.06748220917237e-06	2.00714144136659e-05	0	0	20	91
GO:0010817 regulation of hormone levels	69	2.02982881320128e-05	5.119	0.117	Biological Process	GO:0010817	regulation of hormone levels	1.08186493467815e-06	2.02982881320128e-05	0	0	69	589
GO:0070661 leukocyte proliferation	46	2.05006370768371e-05	3.412	0.137	Biological Process	GO:0070661	leukocyte proliferation	1.09498951745717e-06	2.05006370768371e-05	0	0	46	336
GO:0023061 signal release	62	2.20854692429301e-05	4.599	0.121	Biological Process	GO:0023061	signal release	1.18215990355332e-06	2.20854692429301e-05	0	0	62	511
GO:0042129 regulation of T cell proliferation	29	2.26634022739182e-05	2.151	0.172	Biological Process	GO:0042129	regulation of T cell proliferation	1.21568124500588e-06	2.26634022739182e-05	0	0	29	169
GO:0090132 epithelium migration	42	2.31023209241874e-05	3.116	0.142	Biological Process	GO:0090132	epithelium migration	1.24186180726915e-06	2.31023209241874e-05	0	0	42	296
GO:0072503 cellular divalent inorganic cation homeostasis	62	2.34407781689038e-05	4.599	0.121	Biological Process	GO:0072503	cellular divalent inorganic cation homeostasis	1.26273080298135e-06	2.34407781689038e-05	0	0	62	512
GO:0030198 extracellular matrix organization	41	2.34714895661303e-05	3.042	0.143	Biological Process	GO:0030198	extracellular matrix organization	1.26706397680662e-06	2.34714895661303e-05	0	0	41	286
GO:0032642 regulation of chemokine production	20	2.37017428443586e-05	1.484	0.217	Biological Process	GO:0032642	regulation of chemokine production	1.28219882540812e-06	2.37017428443586e-05	0	0	20	92
GO:0030099 myeloid cell differentiation	52	2.38856393047112e-05	3.858	0.129	Biological Process	GO:0030099	myeloid cell differentiation	1.29487316477263e-06	2.38856393047112e-05	0	0	52	402
GO:0043271 negative regulation of ion transport	29	2.53313811511762e-05	2.151	0.171	Biological Process	GO:0043271	negative regulation of ion transport	1.37687527023661e-06	2.53313811511762e-05	0	0	29	170
GO:0050868 negative regulation of T cell activation	23	2.53313811511762e-05	1.706	0.197	Biological Process	GO:0050868	negative regulation of T cell activation	1.37903090722564e-06	2.53313811511762e-05	0	0	23	117
GO:0002758 innate immune response-activating signal transduction	28	2.56932428505016e-05	2.077	0.174	Biological Process	GO:0002758	innate immune response-activating signal transduction	1.40166287178039e-06	2.56932428505016e-05	0	0	28	161
GO:0031098 stress-activated protein kinase signaling cascade	39	2.60896931401514e-05	2.893	0.146	Biological Process	GO:0031098	stress-activated protein kinase signaling cascade	1.42626831934861e-06	2.60896931401514e-05	0	0	39	267
GO:1904646 cellular response to amyloid-beta	12	2.63310139044137e-05	0.890	0.333	Biological Process	GO:1904646	cellular response to amyloid-beta	1.44246595230753e-06	2.63310139044137e-05	0	0	12	36
GO:0043168 anion binding	252	2.64395005487086e-05	18.820	0.088	Molecular Function	GO:0043168	anion binding	1.0247868429732e-07	2.64395005487086e-05	0	0	252	2864
GO:0097190 apoptotic signaling pathway	69	2.67042176066872e-05	5.119	0.116	Biological Process	GO:0097190	apoptotic signaling pathway	1.46595853330478e-06	2.67042176066872e-05	0	0	69	594
GO:0101020 estrogen 16-alpha-hydroxylase activity	8	2.67582720439865e-05	0.597	0.667	Molecular Function	GO:0101020	estrogen 16-alpha-hydroxylase activity	1.18530551689863e-07	2.67582720439865e-05	0	0	8	12
GO:0051047 positive regulation of secretion	51	2.69800197269793e-05	3.783	0.130	Biological Process	GO:0051047	positive regulation of secretion	1.48417821369596e-06	2.69800197269793e-05	0	0	51	393
GO:0015718 monocarboxylic acid transport	30	2.73302856131612e-05	2.226	0.167	Biological Process	GO:0015718	monocarboxylic acid transport	1.50656561871226e-06	2.73302856131612e-05	0	0	30	180
GO:0032963 collagen metabolic process	21	2.74258854937417e-05	1.558	0.208	Biological Process	GO:0032963	collagen metabolic process	1.51809569327376e-06	2.74258854937417e-05	0	0	21	101
GO:0035710 CD4-positive, alpha-beta T cell activation	21	2.74258854937417e-05	1.558	0.208	Biological Process	GO:0035710	CD4-positive, alpha-beta T cell activation	1.51809569327376e-06	2.74258854937417e-05	0	0	21	101
GO:0032602 chemokine production	20	2.76838694210991e-05	1.484	0.215	Biological Process	GO:0032602	chemokine production	1.53553532739719e-06	2.76838694210991e-05	0	0	20	93
GO:0071456 cellular response to hypoxia	26	2.86862036291443e-05	1.929	0.181	Biological Process	GO:0071456	cellular response to hypoxia	1.59440552013162e-06	2.86862036291443e-05	0	0	26	144
GO:0002443 leukocyte mediated immunity	57	2.93222080432467e-05	4.228	0.124	Biological Process	GO:0002443	leukocyte mediated immunity	1.63310174904181e-06	2.93222080432467e-05	0	0	57	460
GO:0033500 carbohydrate homeostasis	41	2.97385813325821e-05	3.042	0.142	Biological Process	GO:0033500	carbohydrate homeostasis	1.66307975952582e-06	2.97385813325821e-05	0	0	41	289
GO:0042593 glucose homeostasis	41	2.97385813325821e-05	3.042	0.142	Biological Process	GO:0042593	glucose homeostasis	1.66307975952582e-06	2.97385813325821e-05	0	0	41	289
GO:0002764 immune response-regulating signaling pathway	58	3.09630900307775e-05	4.303	0.123	Biological Process	GO:0002764	immune response-regulating signaling pathway	1.73514722671893e-06	3.09630900307775e-05	0	0	58	472
GO:0090257 regulation of muscle system process	37	3.09630900307775e-05	2.745	0.149	Biological Process	GO:0090257	regulation of muscle system process	1.73862591818563e-06	3.09630900307775e-05	0	0	37	249
GO:0000050 urea cycle	6	3.15412648968055e-05	0.445	0.750	Biological Process	GO:0000050	urea cycle	1.77829089922642e-06	3.15412648968055e-05	0	0	6	8
GO:0098883 synapse pruning	6	3.15412648968055e-05	0.445	0.750	Biological Process	GO:0098883	synapse pruning	1.77829089922642e-06	3.15412648968055e-05	0	0	6	8
GO:0032611 interleukin-1 beta production	19	3.19227691526485e-05	1.409	0.221	Biological Process	GO:0032611	interleukin-1 beta production	1.81437332093346e-06	3.19227691526485e-05	0	0	19	86
GO:0032651 regulation of interleukin-1 beta production	19	3.19227691526485e-05	1.409	0.221	Biological Process	GO:0032651	regulation of interleukin-1 beta production	1.81437332093346e-06	3.19227691526485e-05	0	0	19	86
GO:0050672 negative regulation of lymphocyte proliferation	19	3.19227691526485e-05	1.409	0.221	Biological Process	GO:0050672	negative regulation of lymphocyte proliferation	1.81437332093346e-06	3.19227691526485e-05	0	0	19	86
GO:0071674 mononuclear cell migration	19	3.19227691526485e-05	1.409	0.221	Biological Process	GO:0071674	mononuclear cell migration	1.81437332093346e-06	3.19227691526485e-05	0	0	19	86
GO:0071214 cellular response to abiotic stimulus	43	3.27730894884573e-05	3.190	0.138	Biological Process	GO:0071214	cellular response to abiotic stimulus	1.87018314816579e-06	3.27730894884573e-05	0	0	43	311
GO:0104004 cellular response to environmental stimulus	43	3.27730894884573e-05	3.190	0.138	Biological Process	GO:0104004	cellular response to environmental stimulus	1.87018314816579e-06	3.27730894884573e-05	0	0	43	311
GO:0042594 response to starvation	32	3.34876259772683e-05	2.374	0.159	Biological Process	GO:0042594	response to starvation	1.9147798008002e-06	3.34876259772683e-05	0	0	32	201
GO:0034599 cellular response to oxidative stress	41	3.46993323339342e-05	3.042	0.141	Biological Process	GO:0034599	cellular response to oxidative stress	1.98802383378623e-06	3.46993323339342e-05	0	0	41	291
GO:0019899 enzyme binding	211	3.51248350168002e-05	15.758	0.091	Molecular Function	GO:0019899	enzyme binding	1.75040706063789e-07	3.51248350168002e-05	0	0	211	2330
GO:0070527 platelet aggregation	14	3.64246538245105e-05	1.039	0.280	Biological Process	GO:0070527	platelet aggregation	2.09102954505008e-06	3.64246538245105e-05	0	0	14	50
GO:2000377 regulation of reactive oxygen species metabolic process	32	3.71526395854205e-05	2.374	0.158	Biological Process	GO:2000377	regulation of reactive oxygen species metabolic process	2.13706121331339e-06	3.71526395854205e-05	0	0	32	202
GO:0005773 vacuole	68	3.73327085008815e-05	5.026	0.121	Cellular Component	GO:0005773	vacuole	4.0623186616846e-07	3.73327085008815e-05	0	0	68	561
GO:0032945 negative regulation of mononuclear cell proliferation	19	3.78665169025376e-05	1.409	0.218	Biological Process	GO:0032945	negative regulation of mononuclear cell proliferation	2.18244590684564e-06	3.78665169025376e-05	0	0	19	87
GO:0018193 peptidyl-amino acid modification	123	3.85178220215588e-05	9.125	0.098	Biological Process	GO:0018193	peptidyl-amino acid modification	2.22438004370107e-06	3.85178220215588e-05	0	0	123	1261
GO:0055074 calcium ion homeostasis	60	4.06290463788483e-05	4.451	0.120	Biological Process	GO:0055074	calcium ion homeostasis	2.35093888542297e-06	4.06290463788483e-05	0	0	60	499
GO:0097367 carbohydrate derivative binding	204	4.11170350258493e-05	15.235	0.091	Molecular Function	GO:0097367	carbohydrate derivative binding	2.2766907544767e-07	4.11170350258493e-05	0	0	204	2245
GO:0051249 regulation of lymphocyte activation	64	4.20490981748982e-05	4.748	0.117	Biological Process	GO:0051249	regulation of lymphocyte activation	2.43790708432416e-06	4.20490981748982e-05	0	0	64	545
GO:1903557 positive regulation of tumor necrosis factor superfamily cytokine production	21	4.30128471689879e-05	1.558	0.202	Biological Process	GO:1903557	positive regulation of tumor necrosis factor superfamily cytokine production	2.49869198915942e-06	4.30128471689879e-05	0	0	21	104
GO:0045944 positive regulation of transcription by RNA polymerase II	123	4.3015983632435e-05	9.125	0.097	Biological Process	GO:0045944	positive regulation of transcription by RNA polymerase II	2.50378357139259e-06	4.3015983632435e-05	0	0	123	1264
GO:0002688 regulation of leukocyte chemotaxis	23	4.3376711683134e-05	1.706	0.190	Biological Process	GO:0002688	regulation of leukocyte chemotaxis	2.52973061744824e-06	4.3376711683134e-05	0	0	23	121
GO:0032874 positive regulation of stress-activated MAPK cascade	28	4.47631262791868e-05	2.077	0.169	Biological Process	GO:0032874	positive regulation of stress-activated MAPK cascade	2.61569512154116e-06	4.47631262791868e-05	0	0	28	166
GO:0002285 lymphocyte activation involved in immune response	32	4.53421877382274e-05	2.374	0.157	Biological Process	GO:0002285	lymphocyte activation involved in immune response	2.6547069515762e-06	4.53421877382274e-05	0	0	32	204
GO:0051480 regulation of cytosolic calcium ion concentration	50	4.54763255277553e-05	3.709	0.128	Biological Process	GO:0051480	regulation of cytosolic calcium ion concentration	2.66775066437643e-06	4.54763255277553e-05	0	0	50	390
GO:0002221 pattern recognition receptor signaling pathway	27	4.56421710586262e-05	2.003	0.172	Biological Process	GO:0002221	pattern recognition receptor signaling pathway	2.68268866642233e-06	4.56421710586262e-05	0	0	27	157
GO:1903305 regulation of regulated secretory pathway	30	4.58073445272317e-05	2.226	0.162	Biological Process	GO:1903305	regulation of regulated secretory pathway	2.69762494590864e-06	4.58073445272317e-05	0	0	30	185
GO:1903708 positive regulation of hemopoiesis	33	4.63731947575451e-05	2.448	0.154	Biological Process	GO:1903708	positive regulation of hemopoiesis	2.73624077717996e-06	4.63731947575451e-05	0	0	33	214
GO:0002369 T cell cytokine production	11	4.74445626043407e-05	0.816	0.344	Biological Process	GO:0002369	T cell cytokine production	2.81028623506652e-06	4.74445626043407e-05	0	0	11	32
GO:0002724 regulation of T cell cytokine production	11	4.74445626043407e-05	0.816	0.344	Biological Process	GO:0002724	regulation of T cell cytokine production	2.81028623506652e-06	4.74445626043407e-05	0	0	11	32
GO:0002250 adaptive immune response	62	4.89485964734939e-05	4.599	0.118	Biological Process	GO:0002250	adaptive immune response	2.90496121504415e-06	4.89485964734939e-05	0	0	62	525
GO:0007267 cell-cell signaling	137	4.95569759766379e-05	10.163	0.095	Biological Process	GO:0007267	cell-cell signaling	2.94672272127692e-06	4.95569759766379e-05	0	0	137	1448
GO:0009410 response to xenobiotic stimulus	42	4.98056872280025e-05	3.116	0.137	Biological Process	GO:0009410	response to xenobiotic stimulus	2.96719570109761e-06	4.98056872280025e-05	0	0	42	306
GO:0071944 cell periphery	498	5.31055235858726e-05	36.807	0.077	Cellular Component	GO:0071944	cell periphery	6.35648269254187e-07	5.31055235858726e-05	0	0	498	6450
GO:0071466 cellular response to xenobiotic stimulus	29	5.33755615088178e-05	2.151	0.164	Biological Process	GO:0071466	cellular response to xenobiotic stimulus	3.18596423979819e-06	5.33755615088178e-05	0	0	29	177
GO:0012505 endomembrane system	328	5.41065998242702e-05	24.242	0.082	Cellular Component	GO:0012505	endomembrane system	9.03185679036244e-07	5.41065998242702e-05	0	0	328	4006
GO:0005886 plasma membrane	487	5.41065998242702e-05	35.994	0.077	Cellular Component	GO:0005886	plasma membrane	9.18144447128676e-07	5.41065998242702e-05	0	0	487	6306
GO:0005576 extracellular region	238	5.41065998242702e-05	17.591	0.086	Cellular Component	GO:0005576	extracellular region	9.22264405678364e-07	5.41065998242702e-05	0	0	238	2754
GO:0005622 intracellular	993	5.41065998242702e-05	73.392	0.070	Cellular Component	GO:0005622	intracellular	9.42008266799046e-07	5.41065998242702e-05	0	0	993	14150
GO:0044424 intracellular part	993	5.41065998242702e-05	73.392	0.070	Cellular Component	GO:0044424	intracellular part	9.42008266799046e-07	5.41065998242702e-05	0	0	993	14150
GO:0070304 positive regulation of stress-activated protein kinase signaling cascade	28	5.56563696386461e-05	2.077	0.167	Biological Process	GO:0070304	positive regulation of stress-activated protein kinase signaling cascade	3.32845670972958e-06	5.56563696386461e-05	0	0	28	168
GO:0032720 negative regulation of tumor necrosis factor production	15	5.73534341953033e-05	1.113	0.254	Biological Process	GO:0032720	negative regulation of tumor necrosis factor production	3.44958454929524e-06	5.73534341953033e-05	0	0	15	59
GO:1904705 regulation of vascular smooth muscle cell proliferation	15	5.73534341953033e-05	1.113	0.254	Biological Process	GO:1904705	regulation of vascular smooth muscle cell proliferation	3.44958454929524e-06	5.73534341953033e-05	0	0	15	59
GO:1990874 vascular smooth muscle cell proliferation	15	5.73534341953033e-05	1.113	0.254	Biological Process	GO:1990874	vascular smooth muscle cell proliferation	3.44958454929524e-06	5.73534341953033e-05	0	0	15	59
GO:0033003 regulation of mast cell activation	14	5.79569868030359e-05	1.039	0.269	Biological Process	GO:0033003	regulation of mast cell activation	3.49250046016925e-06	5.79569868030359e-05	0	0	14	52
GO:0046677 response to antibiotic	49	5.88223267330226e-05	3.635	0.128	Biological Process	GO:0046677	response to antibiotic	3.55154133907109e-06	5.88223267330226e-05	0	0	49	383
GO:0034109 homotypic cell-cell adhesion	17	5.88223267330226e-05	1.261	0.230	Biological Process	GO:0034109	homotypic cell-cell adhesion	3.55807271952773e-06	5.88223267330226e-05	0	0	17	74
GO:0030728 ovulation	10	6.05979118711884e-05	0.742	0.370	Biological Process	GO:0030728	ovulation	3.67930713484047e-06	6.05979118711884e-05	0	0	10	27
GO:0043032 positive regulation of macrophage activation	10	6.05979118711884e-05	0.742	0.370	Biological Process	GO:0043032	positive regulation of macrophage activation	3.67930713484047e-06	6.05979118711884e-05	0	0	10	27
GO:1900046 regulation of hemostasis	18	6.10811491977867e-05	1.335	0.220	Biological Process	GO:1900046	regulation of hemostasis	3.71561886811462e-06	6.10811491977867e-05	0	0	18	82
GO:0010594 regulation of endothelial cell migration	28	6.14983278321669e-05	2.077	0.166	Biological Process	GO:0010594	regulation of endothelial cell migration	3.7480149580435e-06	6.14983278321669e-05	0	0	28	169
GO:0032891 negative regulation of organic acid transport	11	6.50256698398262e-05	0.816	0.333	Biological Process	GO:0032891	negative regulation of organic acid transport	3.970410107773e-06	6.50256698398262e-05	0	0	11	33
GO:0061061 muscle structure development	74	6.53292584382997e-05	5.490	0.110	Biological Process	GO:0061061	muscle structure development	3.99640293573712e-06	6.53292584382997e-05	0	0	74	670
GO:0009890 negative regulation of biosynthetic process	154	6.59644013163645e-05	11.424	0.092	Biological Process	GO:0009890	negative regulation of biosynthetic process	4.04278515257792e-06	6.59644013163645e-05	0	0	154	1679
GO:0034220 ion transmembrane transport	111	6.61489811043776e-05	8.234	0.099	Biological Process	GO:0034220	ion transmembrane transport	4.06164709360364e-06	6.61489811043776e-05	0	0	111	1124
GO:0006874 cellular calcium ion homeostasis	58	6.64905908466339e-05	4.303	0.120	Biological Process	GO:0006874	cellular calcium ion homeostasis	4.09021096397348e-06	6.64905908466339e-05	0	0	58	485
GO:0035743 CD4-positive, alpha-beta T cell cytokine production	8	6.82653154657747e-05	0.593	0.471	Biological Process	GO:0035743	CD4-positive, alpha-beta T cell cytokine production	4.20717534256087e-06	6.82653154657747e-05	0	0	8	17
GO:0051345 positive regulation of hydrolase activity	77	6.95294955418855e-05	5.712	0.109	Biological Process	GO:0051345	positive regulation of hydrolase activity	4.29302180873774e-06	6.95294955418855e-05	0	0	77	707
GO:0038066 p38MAPK cascade	13	6.964278237498e-05	0.964	0.283	Biological Process	GO:0038066	p38MAPK cascade	4.30796485359954e-06	6.964278237498e-05	0	0	13	46
GO:0007568 aging	44	7.13531355673011e-05	3.264	0.133	Biological Process	GO:0007568	aging	4.42190739706055e-06	7.13531355673011e-05	0	0	44	332
GO:2000106 regulation of leukocyte apoptotic process	19	7.13588633279352e-05	1.409	0.209	Biological Process	GO:2000106	regulation of leukocyte apoptotic process	4.43040648828997e-06	7.13588633279352e-05	0	0	19	91
GO:0050818 regulation of coagulation	18	7.16746904479678e-05	1.335	0.217	Biological Process	GO:0050818	regulation of coagulation	4.46152826030999e-06	7.16746904479678e-05	0	0	18	83
GO:0031663 lipopolysaccharide-mediated signaling pathway	14	7.16746904479678e-05	1.039	0.264	Biological Process	GO:0031663	lipopolysaccharide-mediated signaling pathway	4.4663753691612e-06	7.16746904479678e-05	0	0	14	53
GO:0045926 negative regulation of growth	36	7.26861403808609e-05	2.671	0.145	Biological Process	GO:0045926	negative regulation of growth	4.53769901715714e-06	7.26861403808609e-05	0	0	36	249
GO:0002698 negative regulation of immune effector process	24	7.32749003695008e-05	1.780	0.179	Biological Process	GO:0002698	negative regulation of immune effector process	4.58791863315498e-06	7.32749003695008e-05	0	0	24	134
GO:0010632 regulation of epithelial cell migration	34	7.32749003695008e-05	2.522	0.148	Biological Process	GO:0010632	regulation of epithelial cell migration	4.59118013043323e-06	7.32749003695008e-05	0	0	34	229
GO:0032970 regulation of actin filament-based process	51	7.58024413374001e-05	3.783	0.125	Biological Process	GO:0032970	regulation of actin filament-based process	4.75819935352317e-06	7.58024413374001e-05	0	0	51	409
GO:0004896 cytokine receptor activity	21	7.60599739122664e-05	1.568	0.223	Molecular Function	GO:0004896	cytokine receptor activity	4.63266729255222e-07	7.60599739122664e-05	0	0	21	94
GO:0006357 regulation of transcription by RNA polymerase II	216	7.69779535065759e-05	16.024	0.086	Biological Process	GO:0006357	regulation of transcription by RNA polymerase II	4.84077292651487e-06	7.69779535065759e-05	0	0	216	2519
GO:0016049 cell growth	58	7.85966409258354e-05	4.303	0.119	Biological Process	GO:0016049	cell growth	4.95153455729984e-06	7.85966409258354e-05	0	0	58	488
GO:0010468 regulation of gene expression	352	7.870883016177e-05	26.113	0.079	Biological Process	GO:0010468	regulation of gene expression	4.96758537770586e-06	7.870883016177e-05	0	0	352	4434
GO:0048872 homeostasis of number of cells	43	7.94559941872271e-05	3.190	0.133	Biological Process	GO:0048872	homeostasis of number of cells	5.03996453763555e-06	7.94559941872271e-05	0	0	43	323
GO:0019627 urea metabolic process	6	7.94559941872271e-05	0.445	0.667	Biological Process	GO:0019627	urea metabolic process	5.04194621868275e-06	7.94559941872271e-05	0	0	6	9
GO:0071941 nitrogen cycle metabolic process	6	7.94559941872271e-05	0.445	0.667	Biological Process	GO:0071941	nitrogen cycle metabolic process	5.04194621868275e-06	7.94559941872271e-05	0	0	6	9
GO:1903409 reactive oxygen species biosynthetic process	23	8.13970545232854e-05	1.706	0.183	Biological Process	GO:1903409	reactive oxygen species biosynthetic process	5.17440759751997e-06	8.13970545232854e-05	0	0	23	126
GO:0061097 regulation of protein tyrosine kinase activity	19	8.2287609865469e-05	1.409	0.207	Biological Process	GO:0061097	regulation of protein tyrosine kinase activity	5.2498030032866e-06	8.2287609865469e-05	0	0	19	92
GO:0070664 negative regulation of leukocyte proliferation	19	8.2287609865469e-05	1.409	0.207	Biological Process	GO:0070664	negative regulation of leukocyte proliferation	5.2498030032866e-06	8.2287609865469e-05	0	0	19	92
GO:1903556 negative regulation of tumor necrosis factor superfamily cytokine production	15	8.44737505982876e-05	1.113	0.246	Biological Process	GO:1903556	negative regulation of tumor necrosis factor superfamily cytokine production	5.39891581089261e-06	8.44737505982876e-05	0	0	15	61
GO:1903522 regulation of blood circulation	36	8.52585623392056e-05	2.671	0.143	Biological Process	GO:1903522	regulation of blood circulation	5.45884655727997e-06	8.52585623392056e-05	0	0	36	251
GO:0097327 response to antineoplastic agent	21	8.52585623392056e-05	1.558	0.193	Biological Process	GO:0097327	response to antineoplastic agent	5.46853595464889e-06	8.52585623392056e-05	0	0	21	109
GO:0071887 leukocyte apoptotic process	22	8.98263625535919e-05	1.632	0.186	Biological Process	GO:0071887	leukocyte apoptotic process	5.77176924419907e-06	8.98263625535919e-05	0	0	22	118
GO:0036294 cellular response to decreased oxygen levels	26	8.98339921255457e-05	1.929	0.169	Biological Process	GO:0036294	cellular response to decreased oxygen levels	5.78251216147087e-06	8.98339921255457e-05	0	0	26	154
GO:0071453 cellular response to oxygen levels	28	9.23876133840451e-05	2.077	0.162	Biological Process	GO:0071453	cellular response to oxygen levels	5.95742998881368e-06	9.23876133840451e-05	0	0	28	173
GO:0062012 regulation of small molecule metabolic process	48	9.78374808483876e-05	3.561	0.126	Biological Process	GO:0062012	regulation of small molecule metabolic process	6.32001987676186e-06	9.78374808483876e-05	0	0	48	380
GO:0120162 positive regulation of cold-induced thermogenesis	18	9.83175935460695e-05	1.335	0.212	Biological Process	GO:0120162	positive regulation of cold-induced thermogenesis	6.37026110053705e-06	9.83175935460695e-05	0	0	18	85
GO:0002757 immune response-activating signal transduction	55	9.83175935460695e-05	4.080	0.120	Biological Process	GO:0002757	immune response-activating signal transduction	6.37347559166486e-06	9.83175935460695e-05	0	0	55	458
GO:0043405 regulation of MAP kinase activity	41	0.000100481748595967	3.042	0.134	Biological Process	GO:0043405	regulation of MAP kinase activity	6.52523567120583e-06	0.000100481748595967	0	0	41	305
GO:0031327 negative regulation of cellular biosynthetic process	150	0.000101075737311802	11.128	0.091	Biological Process	GO:0031327	negative regulation of cellular biosynthetic process	6.57534470072214e-06	0.000101075737311802	0	0	150	1641
GO:0051130 positive regulation of cellular component organization	127	0.000101635698753274	9.421	0.095	Biological Process	GO:0051130	positive regulation of cellular component organization	6.62337183155892e-06	0.000101635698753274	0	0	127	1341
GO:0014911 positive regulation of smooth muscle cell migration	15	0.000102644203121347	1.113	0.242	Biological Process	GO:0014911	positive regulation of smooth muscle cell migration	6.70080851237283e-06	0.000102644203121347	0	0	15	62
GO:0044070 regulation of anion transport	24	0.000104254878063495	1.780	0.175	Biological Process	GO:0044070	regulation of anion transport	6.8178549566746e-06	0.000104254878063495	0	0	24	137
GO:0032760 positive regulation of tumor necrosis factor production	20	0.000105062819424019	1.484	0.196	Biological Process	GO:0032760	positive regulation of tumor necrosis factor production	6.88268184768166e-06	0.000105062819424019	0	0	20	102
GO:0000122 negative regulation of transcription by RNA polymerase II	95	0.00010856324570813	7.047	0.101	Biological Process	GO:0000122	negative regulation of transcription by RNA polymerase II	7.12438556062256e-06	0.00010856324570813	0	0	95	937
GO:0002790 peptide secretion	52	0.000115817169489638	3.858	0.122	Biological Process	GO:0002790	peptide secretion	7.61363725473994e-06	0.000115817169489638	0	0	52	427
GO:0009266 response to temperature stimulus	29	0.000118208097526776	2.151	0.157	Biological Process	GO:0009266	response to temperature stimulus	7.78430407132499e-06	0.000118208097526776	0	0	29	185
GO:0045860 positive regulation of protein kinase activity	57	0.000119186971244041	4.228	0.118	Biological Process	GO:0045860	positive regulation of protein kinase activity	7.86236810991279e-06	0.000119186971244041	0	0	57	484
GO:0071347 cellular response to interleukin-1	20	0.000121517149019829	1.484	0.194	Biological Process	GO:0071347	cellular response to interleukin-1	8.02995084255659e-06	0.000121517149019829	0	0	20	103
GO:0006816 calcium ion transport	52	0.000122926452628705	3.858	0.121	Biological Process	GO:0006816	calcium ion transport	8.13710825435392e-06	0.000122926452628705	0	0	52	428
GO:0002262 myeloid cell homeostasis	28	0.000125713125716166	2.077	0.159	Biological Process	GO:0002262	myeloid cell homeostasis	8.33591942947874e-06	0.000125713125716166	0	0	28	176
GO:0001505 regulation of neurotransmitter levels	47	0.000126441257960015	3.487	0.126	Biological Process	GO:0001505	regulation of neurotransmitter levels	8.39863183436761e-06	0.000126441257960015	0	0	47	373
GO:0071900 regulation of protein serine/threonine kinase activity	56	0.000128749950795418	4.154	0.118	Biological Process	GO:0071900	regulation of protein serine/threonine kinase activity	8.57599418865471e-06	0.000128749950795418	0	0	56	474
GO:0044281 small molecule metabolic process	169	0.000128749950795418	12.537	0.089	Biological Process	GO:0044281	small molecule metabolic process	8.58137083594206e-06	0.000128749950795418	0	0	169	1902
GO:0042130 negative regulation of T cell proliferation	16	0.000133468153714051	1.187	0.225	Biological Process	GO:0042130	negative regulation of T cell proliferation	8.91107851206572e-06	0.000133468153714051	0	0	16	71
GO:0019935 cyclic-nucleotide-mediated signaling	32	0.000135563707245588	2.374	0.148	Biological Process	GO:0019935	cyclic-nucleotide-mediated signaling	9.06646113283661e-06	0.000135563707245588	0	0	32	216
GO:0005539 glycosaminoglycan binding	33	0.000135769920568013	2.465	0.163	Molecular Function	GO:0005539	glycosaminoglycan binding	9.02125718059885e-07	0.000135769920568013	0	0	33	203
GO:0002706 regulation of lymphocyte mediated immunity	26	0.00013917859561711	1.929	0.165	Biological Process	GO:0002706	regulation of lymphocyte mediated immunity	9.32410815193378e-06	0.00013917859561711	0	0	26	158
GO:0051402 neuron apoptotic process	39	0.000147696172852322	2.893	0.135	Biological Process	GO:0051402	neuron apoptotic process	9.91158977826588e-06	0.000147696172852322	0	0	39	289
GO:0033004 negative regulation of mast cell activation	7	0.000155498387209327	0.519	0.500	Biological Process	GO:0033004	negative regulation of mast cell activation	1.04706743270376e-05	0.000155498387209327	0	0	7	14
GO:0072672 neutrophil extravasation	7	0.000155498387209327	0.519	0.500	Biological Process	GO:0072672	neutrophil extravasation	1.04706743270376e-05	0.000155498387209327	0	0	7	14
GO:0030316 osteoclast differentiation	20	0.00016093905097298	1.484	0.190	Biological Process	GO:0030316	osteoclast differentiation	1.08553959284445e-05	0.00016093905097298	0	0	20	105
GO:0030193 regulation of blood coagulation	17	0.00016121199024568	1.261	0.212	Biological Process	GO:0030193	regulation of blood coagulation	1.0892204773504e-05	0.00016121199024568	0	0	17	80
GO:0010634 positive regulation of epithelial cell migration	25	0.000161841070377228	1.855	0.167	Biological Process	GO:0010634	positive regulation of epithelial cell migration	1.09531790383127e-05	0.000161841070377228	0	0	25	150
GO:0006941 striated muscle contraction	27	0.000163551041576561	2.003	0.160	Biological Process	GO:0006941	striated muscle contraction	1.10875734645603e-05	0.000163551041576561	0	0	27	169
GO:0050873 brown fat cell differentiation	14	0.000165127936190773	1.039	0.246	Biological Process	GO:0050873	brown fat cell differentiation	1.12133213916354e-05	0.000165127936190773	0	0	14	57
GO:0009743 response to carbohydrate	38	0.000165320146976597	2.819	0.136	Biological Process	GO:0009743	response to carbohydrate	1.12452416797594e-05	0.000165320146976597	0	0	38	280
GO:0008514 organic anion transmembrane transporter activity	35	0.000171372257667388	2.614	0.156	Molecular Function	GO:0008514	organic anion transmembrane transporter activity	1.23357660557921e-06	0.000171372257667388	0	0	35	225
GO:0006366 transcription by RNA polymerase II	218	0.000172134178135224	16.172	0.084	Biological Process	GO:0006366	transcription by RNA polymerase II	1.17283844266981e-05	0.000172134178135224	0	0	218	2580
GO:0002690 positive regulation of leukocyte chemotaxis	19	0.000172579698689926	1.409	0.196	Biological Process	GO:0002690	positive regulation of leukocyte chemotaxis	1.17784364091048e-05	0.000172579698689926	0	0	19	97
GO:0045619 regulation of lymphocyte differentiation	28	0.000188031071297839	2.077	0.156	Biological Process	GO:0045619	regulation of lymphocyte differentiation	1.2854440961813e-05	0.000188031071297839	0	0	28	180
GO:0032872 regulation of stress-activated MAPK cascade	33	0.000191664749528159	2.448	0.143	Biological Process	GO:0032872	regulation of stress-activated MAPK cascade	1.31247260576233e-05	0.000191664749528159	0	0	33	230
GO:0001558 regulation of cell growth	50	0.000193861039978215	3.709	0.121	Biological Process	GO:0001558	regulation of cell growth	1.32972477775516e-05	0.000193861039978215	0	0	50	413
GO:0033006 regulation of mast cell activation involved in immune response	11	0.000200976339345101	0.816	0.297	Biological Process	GO:0033006	regulation of mast cell activation involved in immune response	1.38082351387527e-05	0.000200976339345101	0	0	11	37
GO:0032623 interleukin-2 production	14	0.000201394938684335	1.039	0.241	Biological Process	GO:0032623	interleukin-2 production	1.39111538554394e-05	0.000201394938684335	0	0	14	58
GO:0032663 regulation of interleukin-2 production	14	0.000201394938684335	1.039	0.241	Biological Process	GO:0032663	regulation of interleukin-2 production	1.39111538554394e-05	0.000201394938684335	0	0	14	58
GO:0048662 negative regulation of smooth muscle cell proliferation	14	0.000201394938684335	1.039	0.241	Biological Process	GO:0048662	negative regulation of smooth muscle cell proliferation	1.39111538554394e-05	0.000201394938684335	0	0	14	58
GO:0009896 positive regulation of catabolic process	54	0.000201394938684335	4.006	0.118	Biological Process	GO:0009896	positive regulation of catabolic process	1.39289354990535e-05	0.000201394938684335	0	0	54	459
GO:0006508 proteolysis	161	0.00020141469355538	11.944	0.089	Biological Process	GO:0006508	proteolysis	1.39532890878927e-05	0.00020141469355538	0	0	161	1811
GO:0032649 regulation of interferon-gamma production	20	0.000209627166663888	1.484	0.187	Biological Process	GO:0032649	regulation of interferon-gamma production	1.4546144411281e-05	0.000209627166663888	0	0	20	107
GO:0019216 regulation of lipid metabolic process	47	0.000211559123353046	3.487	0.123	Biological Process	GO:0019216	regulation of lipid metabolic process	1.47043490210003e-05	0.000211559123353046	0	0	47	381
GO:0043030 regulation of macrophage activation	13	0.000214053595557404	0.964	0.255	Biological Process	GO:0043030	regulation of macrophage activation	1.49021562759663e-05	0.000214053595557404	0	0	13	51
GO:0002761 regulation of myeloid leukocyte differentiation	22	0.00021596060961878	1.632	0.176	Biological Process	GO:0002761	regulation of myeloid leukocyte differentiation	1.50595677330604e-05	0.00021596060961878	0	0	22	125
GO:0046943 carboxylic acid transmembrane transporter activity	28	0.000222646320776261	2.091	0.173	Molecular Function	GO:0046943	carboxylic acid transmembrane transporter activity	1.72594047113381e-06	0.000222646320776261	0	0	28	162
GO:0002292 T cell differentiation involved in immune response	16	0.000223143875709869	1.187	0.216	Biological Process	GO:0002292	T cell differentiation involved in immune response	1.55859452105044e-05	0.000223143875709869	0	0	16	74
GO:0002705 positive regulation of leukocyte mediated immunity	24	0.000233044395482098	1.780	0.167	Biological Process	GO:0002705	positive regulation of leukocyte mediated immunity	1.63040646462596e-05	0.000233044395482098	0	0	24	144
GO:0005342 organic acid transmembrane transporter activity	28	0.000235648948639211	2.091	0.172	Molecular Function	GO:0005342	organic acid transmembrane transporter activity	1.95721718138879e-06	0.000235648948639211	0	0	28	163
GO:0032609 interferon-gamma production	20	0.000239523060798547	1.484	0.185	Biological Process	GO:0032609	interferon-gamma production	1.67846563946939e-05	0.000239523060798547	0	0	20	108
GO:0001659 temperature homeostasis	27	0.000243951423357629	2.003	0.156	Biological Process	GO:0001659	temperature homeostasis	1.71496676415264e-05	0.000243951423357629	0	0	27	173
GO:0046717 acid secretion	22	0.000243951423357629	1.632	0.175	Biological Process	GO:0046717	acid secretion	1.7150659300194e-05	0.000243951423357629	0	0	22	126
GO:0070302 regulation of stress-activated protein kinase signaling cascade	33	0.00024478730233804	2.448	0.142	Biological Process	GO:0070302	regulation of stress-activated protein kinase signaling cascade	1.72373619655981e-05	0.00024478730233804	0	0	33	233
GO:0030029 actin filament-based process	81	0.000245754361560239	6.009	0.103	Biological Process	GO:0030029	actin filament-based process	1.73335078114845e-05	0.000245754361560239	0	0	81	784
GO:0051090 regulation of DNA-binding transcription factor activity	48	0.000252223293272389	3.561	0.122	Biological Process	GO:0051090	regulation of DNA-binding transcription factor activity	1.78185595224388e-05	0.000252223293272389	0	0	48	395
GO:0098656 anion transmembrane transport	38	0.000258302576103056	2.819	0.133	Biological Process	GO:0098656	anion transmembrane transport	1.83013076539283e-05	0.000258302576103056	0	0	38	286
GO:0046633 alpha-beta T cell proliferation	11	0.000258302576103056	0.816	0.289	Biological Process	GO:0046633	alpha-beta T cell proliferation	1.83069960922161e-05	0.000258302576103056	0	0	11	38
GO:0017144 drug metabolic process	80	0.000258827155106573	5.935	0.103	Biological Process	GO:0017144	drug metabolic process	1.83737149596312e-05	0.000258827155106573	0	0	80	773
GO:0001906 cell killing	26	0.000258865653350209	1.929	0.159	Biological Process	GO:0001906	cell killing	1.84059920151997e-05	0.000258865653350209	0	0	26	164
GO:0060100 positive regulation of phagocytosis, engulfment	7	0.000259238387801109	0.519	0.467	Biological Process	GO:0060100	positive regulation of phagocytosis, engulfment	1.85374357549541e-05	0.000259238387801109	0	0	7	15
GO:1905155 positive regulation of membrane invagination	7	0.000259238387801109	0.519	0.467	Biological Process	GO:1905155	positive regulation of membrane invagination	1.85374357549541e-05	0.000259238387801109	0	0	7	15
GO:2001141 regulation of RNA biosynthetic process	280	0.000259238387801109	20.772	0.081	Biological Process	GO:2001141	regulation of RNA biosynthetic process	1.85594207030075e-05	0.000259238387801109	0	0	280	3467
GO:0003333 amino acid transmembrane transport	19	0.000259238387801109	1.409	0.190	Biological Process	GO:0003333	amino acid transmembrane transport	1.85598070465153e-05	0.000259238387801109	0	0	19	100
GO:0007399 nervous system development	204	0.000259238387801109	15.134	0.085	Biological Process	GO:0007399	nervous system development	1.85804277036175e-05	0.000259238387801109	0	0	204	2405
GO:0071548 response to dexamethasone	13	0.000260566764243804	0.964	0.250	Biological Process	GO:0071548	response to dexamethasone	1.87053748812318e-05	0.000260566764243804	0	0	13	52
GO:0020037 heme binding	30	0.000263167002508097	2.240	0.164	Molecular Function	GO:0020037	heme binding	2.33149060915257e-06	0.000263167002508097	0	0	30	183
GO:0034762 regulation of transmembrane transport	64	0.000268413890290995	4.748	0.110	Biological Process	GO:0034762	regulation of transmembrane transport	1.9299332445027e-05	0.000268413890290995	0	0	64	581
GO:0002286 T cell activation involved in immune response	21	0.000272388253062016	1.558	0.178	Biological Process	GO:0002286	T cell activation involved in immune response	1.9616182113916e-05	0.000272388253062016	0	0	21	118
GO:2000271 positive regulation of fibroblast apoptotic process	5	0.00028868236377103	0.371	0.714	Biological Process	GO:2000271	positive regulation of fibroblast apoptotic process	2.08225580807225e-05	0.00028868236377103	0	0	5	7
GO:0002828 regulation of type 2 immune response	10	0.000288969918614828	0.742	0.312	Biological Process	GO:0002828	regulation of type 2 immune response	2.09092591191282e-05	0.000288969918614828	0	0	10	32
GO:0034105 positive regulation of tissue remodeling	10	0.000288969918614828	0.742	0.312	Biological Process	GO:0034105	positive regulation of tissue remodeling	2.09092591191282e-05	0.000288969918614828	0	0	10	32
GO:0002720 positive regulation of cytokine production involved in immune response	14	0.000290777754960689	1.039	0.233	Biological Process	GO:0002720	positive regulation of cytokine production involved in immune response	2.10732566080846e-05	0.000290777754960689	0	0	14	60
GO:1902475 L-alpha-amino acid transmembrane transport	15	0.000305432920875222	1.113	0.221	Biological Process	GO:1902475	L-alpha-amino acid transmembrane transport	2.21702051673866e-05	0.000305432920875222	0	0	15	68
GO:0009749 response to glucose	33	0.000309443797746779	2.448	0.140	Biological Process	GO:0009749	response to glucose	2.24966559192762e-05	0.000309443797746779	0	0	33	236
GO:0070838 divalent metal ion transport	55	0.000319795804018292	4.080	0.115	Biological Process	GO:0070838	divalent metal ion transport	2.32857478844636e-05	0.000319795804018292	0	0	55	479
GO:0009620 response to fungus	13	0.000319943946275277	0.964	0.245	Biological Process	GO:0009620	response to fungus	2.33330497226549e-05	0.000319943946275277	0	0	13	53
GO:2001235 positive regulation of apoptotic signaling pathway	27	0.000321099590126977	2.003	0.153	Biological Process	GO:2001235	positive regulation of apoptotic signaling pathway	2.35229091022309e-05	0.000321099590126977	0	0	27	176
GO:1990868 response to chemokine	18	0.000321099590126977	1.335	0.194	Biological Process	GO:1990868	response to chemokine	2.35272696714813e-05	0.000321099590126977	0	0	18	93
GO:1990869 cellular response to chemokine	18	0.000321099590126977	1.335	0.194	Biological Process	GO:1990869	cellular response to chemokine	2.35272696714813e-05	0.000321099590126977	0	0	18	93
GO:0017157 regulation of exocytosis	34	0.000323352063725724	2.522	0.138	Biological Process	GO:0017157	regulation of exocytosis	2.37292144459759e-05	0.000323352063725724	0	0	34	247
GO:0016323 basolateral plasma membrane	38	0.000323644688150728	2.809	0.140	Cellular Component	GO:0016323	basolateral plasma membrane	5.98689847504067e-06	0.000323644688150728	0	0	38	272
GO:0031406 carboxylic acid binding	34	0.000324528564641476	2.539	0.152	Molecular Function	GO:0031406	carboxylic acid binding	3.05480930171932e-06	0.000324528564641476	0	0	34	224
GO:0016051 carbohydrate biosynthetic process	30	0.000324900409975187	2.226	0.146	Biological Process	GO:0016051	carbohydrate biosynthetic process	2.38799205688222e-05	0.000324900409975187	0	0	30	206
GO:0000096 sulfur amino acid metabolic process	11	0.000325811907563775	0.816	0.282	Biological Process	GO:0000096	sulfur amino acid metabolic process	2.40212842143573e-05	0.000325811907563775	0	0	11	39
GO:0042092 type 2 immune response	11	0.000325811907563775	0.816	0.282	Biological Process	GO:0042092	type 2 immune response	2.40212842143573e-05	0.000325811907563775	0	0	11	39
GO:0035745 T-helper 2 cell cytokine production	6	0.000334987579052507	0.445	0.545	Biological Process	GO:0035745	T-helper 2 cell cytokine production	2.47742468872432e-05	0.000334987579052507	0	0	6	11
GO:2000551 regulation of T-helper 2 cell cytokine production	6	0.000334987579052507	0.445	0.545	Biological Process	GO:2000551	regulation of T-helper 2 cell cytokine production	2.47742468872432e-05	0.000334987579052507	0	0	6	11
GO:0007229 integrin-mediated signaling pathway	19	0.000335384618390067	1.409	0.186	Biological Process	GO:0007229	integrin-mediated signaling pathway	2.48418873927361e-05	0.000335384618390067	0	0	19	102
GO:0002886 regulation of myeloid leukocyte mediated immunity	14	0.000347004979826897	1.039	0.230	Biological Process	GO:0002886	regulation of myeloid leukocyte mediated immunity	2.57422091859716e-05	0.000347004979826897	0	0	14	61
GO:0022008 neurogenesis	156	0.000351326809956144	11.573	0.088	Biological Process	GO:0022008	neurogenesis	2.61029163754222e-05	0.000351326809956144	0	0	156	1765
GO:0050867 positive regulation of cell activation	53	0.000353918007719949	3.932	0.116	Biological Process	GO:0050867	positive regulation of cell activation	2.63358298371841e-05	0.000353918007719949	0	0	53	458
GO:0051493 regulation of cytoskeleton organization	62	0.000370024530622011	4.599	0.110	Biological Process	GO:0051493	regulation of cytoskeleton organization	2.75765828002936e-05	0.000370024530622011	0	0	62	564
GO:0072511 divalent inorganic cation transport	55	0.000371695867844498	4.080	0.114	Biological Process	GO:0072511	divalent inorganic cation transport	2.77435628361449e-05	0.000371695867844498	0	0	55	482
GO:0022857 transmembrane transporter activity	106	0.000376825518075598	7.916	0.100	Molecular Function	GO:0022857	transmembrane transporter activity	3.75573606055413e-06	0.000376825518075598	0	0	106	1055
GO:0046640 regulation of alpha-beta T cell proliferation	10	0.000378223783844434	0.742	0.303	Biological Process	GO:0046640	regulation of alpha-beta T cell proliferation	2.82739760805871e-05	0.000378223783844434	0	0	10	33
GO:0010466 negative regulation of peptidase activity	37	0.000382015029157674	2.745	0.132	Biological Process	GO:0010466	negative regulation of peptidase activity	2.86280229960852e-05	0.000382015029157674	0	0	37	281
GO:0045778 positive regulation of ossification	19	0.000382015029157674	1.409	0.184	Biological Process	GO:0045778	positive regulation of ossification	2.86445873267053e-05	0.000382015029157674	0	0	19	103
GO:0002279 mast cell activation involved in immune response	13	0.000385264254442297	0.964	0.241	Biological Process	GO:0002279	mast cell activation involved in immune response	2.89321934972645e-05	0.000385264254442297	0	0	13	54
GO:0044706 multi-multicellular organism process	35	0.0003887409875784	2.596	0.135	Biological Process	GO:0044706	multi-multicellular organism process	2.92376524553944e-05	0.0003887409875784	0	0	35	260
GO:1900745 positive regulation of p38MAPK cascade	9	0.000403613931934692	0.668	0.333	Biological Process	GO:1900745	positive regulation of p38MAPK cascade	3.04023276736928e-05	0.000403613931934692	0	0	9	27
GO:0034284 response to monosaccharide	34	0.0004049851162304	2.522	0.136	Biological Process	GO:0034284	response to monosaccharide	3.05518331235214e-05	0.0004049851162304	0	0	34	250
GO:0044255 cellular lipid metabolic process	99	0.000408198970305652	7.344	0.097	Biological Process	GO:0044255	cellular lipid metabolic process	3.08408717578568e-05	0.000408198970305652	0	0	99	1023
GO:0043277 apoptotic cell clearance	12	0.000410605043912579	0.890	0.255	Biological Process	GO:0043277	apoptotic cell clearance	3.10695211269162e-05	0.000410605043912579	0	0	12	47
GO:1900744 regulation of p38MAPK cascade	11	0.000411888382279463	0.816	0.275	Biological Process	GO:1900744	regulation of p38MAPK cascade	3.12136368219086e-05	0.000411888382279463	0	0	11	40
GO:0097306 cellular response to alcohol	18	0.000418431368152729	1.335	0.189	Biological Process	GO:0097306	cellular response to alcohol	3.17572312053829e-05	0.000418431368152729	0	0	18	95
GO:0045580 regulation of T cell differentiation	24	0.00042919130840178	1.780	0.160	Biological Process	GO:0045580	regulation of T cell differentiation	3.26228499652575e-05	0.00042919130840178	0	0	24	150
GO:0046632 alpha-beta T cell differentiation	20	0.00043760904995536	1.484	0.177	Biological Process	GO:0046632	alpha-beta T cell differentiation	3.33126268340818e-05	0.00043760904995536	0	0	20	113
GO:0019319 hexose biosynthetic process	17	0.000453706077987361	1.261	0.195	Biological Process	GO:0019319	hexose biosynthetic process	3.45897808828529e-05	0.000453706077987361	0	0	17	87
GO:0035821 modification of morphology or physiology of other organism	26	0.000456842186080905	1.929	0.153	Biological Process	GO:0035821	modification of morphology or physiology of other organism	3.48810114686288e-05	0.000456842186080905	0	0	26	170
GO:0045177 apical part of cell	56	0.00046656273666136	4.139	0.118	Cellular Component	GO:0045177	apical part of cell	9.1383343415718e-06	0.00046656273666136	0	0	56	474
GO:0044421 extracellular region part	189	0.000467448616377918	13.969	0.087	Cellular Component	GO:0044421	extracellular region part	9.6643348326229e-06	0.000467448616377918	0	0	189	2171
GO:0010876 lipid localization	50	0.000478839521429087	3.709	0.117	Biological Process	GO:0010876	lipid localization	3.661521106568e-05	0.000478839521429087	0	0	50	429
GO:0002009 morphogenesis of an epithelium	59	0.000483346593870877	4.377	0.110	Biological Process	GO:0002009	morphogenesis of an epithelium	3.70150153489339e-05	0.000483346593870877	0	0	59	534
GO:0010543 regulation of platelet activation	10	0.000491496570805455	0.742	0.294	Biological Process	GO:0010543	regulation of platelet activation	3.77513344158949e-05	0.000491496570805455	0	0	10	34
GO:0043304 regulation of mast cell degranulation	10	0.000491496570805455	0.742	0.294	Biological Process	GO:0043304	regulation of mast cell degranulation	3.77513344158949e-05	0.000491496570805455	0	0	10	34
GO:0051817 modification of morphology or physiology of other organism involved in symbiotic interaction	19	0.000491624789951755	1.409	0.181	Biological Process	GO:0051817	modification of morphology or physiology of other organism involved in symbiotic interaction	3.7841358316952e-05	0.000491624789951755	0	0	19	105
GO:0046635 positive regulation of alpha-beta T cell activation	14	0.000491624789951755	1.039	0.222	Biological Process	GO:0046635	positive regulation of alpha-beta T cell activation	3.78734002758998e-05	0.000491624789951755	0	0	14	63
GO:1901655 cellular response to ketone	20	0.00049237983760533	1.484	0.175	Biological Process	GO:1901655	cellular response to ketone	3.79877619517465e-05	0.00049237983760533	0	0	20	114
GO:0004869 cysteine-type endopeptidase inhibitor activity	16	0.000492642174261368	1.195	0.235	Molecular Function	GO:0004869	cysteine-type endopeptidase inhibitor activity	5.18283572035769e-06	0.000492642174261368	0	0	16	68
GO:0031589 cell-substrate adhesion	43	0.000510806552055426	3.190	0.123	Biological Process	GO:0031589	cell-substrate adhesion	3.94677055171791e-05	0.000510806552055426	0	0	43	351
GO:0009746 response to hexose	33	0.000528596060866817	2.448	0.136	Biological Process	GO:0009746	response to hexose	4.09025484213309e-05	0.000528596060866817	0	0	33	243
GO:0010951 negative regulation of endopeptidase activity	36	0.000533220820989494	2.671	0.131	Biological Process	GO:0010951	negative regulation of endopeptidase activity	4.13212665432397e-05	0.000533220820989494	0	0	36	275
GO:0045862 positive regulation of proteolysis	44	0.000537273147176233	3.264	0.121	Biological Process	GO:0045862	positive regulation of proteolysis	4.16966149372105e-05	0.000537273147176233	0	0	44	363
GO:0061082 myeloid leukocyte cytokine production	9	0.000543588915241363	0.668	0.321	Biological Process	GO:0061082	myeloid leukocyte cytokine production	4.22488074959333e-05	0.000543588915241363	0	0	9	28
GO:0046906 tetrapyrrole binding	30	0.000545713997447198	2.240	0.156	Molecular Function	GO:0046906	tetrapyrrole binding	6.33697868040582e-06	0.000545713997447198	0	0	30	192
GO:0008395 steroid hydroxylase activity	16	0.000545713997447198	1.195	0.232	Molecular Function	GO:0008395	steroid hydroxylase activity	6.34551159822323e-06	0.000545713997447198	0	0	16	69
GO:0006836 neurotransmitter transport	38	0.000546810239745616	2.819	0.128	Biological Process	GO:0006836	neurotransmitter transport	4.25615822308275e-05	0.000546810239745616	0	0	38	297
GO:0000323 lytic vacuole	55	0.000558598003398727	4.065	0.118	Cellular Component	GO:0000323	lytic vacuole	1.27644810352266e-05	0.000558598003398727	0	0	55	468
GO:0005764 lysosome	55	0.000558598003398727	4.065	0.118	Cellular Component	GO:0005764	lysosome	1.27644810352266e-05	0.000558598003398727	0	0	55	468
GO:1903307 positive regulation of regulated secretory pathway	14	0.000585380646713607	1.039	0.219	Biological Process	GO:1903307	positive regulation of regulated secretory pathway	4.56305617102709e-05	0.000585380646713607	0	0	14	64
GO:0045861 negative regulation of proteolysis	46	0.00058675536294687	3.412	0.119	Biological Process	GO:0045861	negative regulation of proteolysis	4.58046870869275e-05	0.00058675536294687	0	0	46	387
GO:1903532 positive regulation of secretion by cell	41	0.000587744967595583	3.042	0.124	Biological Process	GO:1903532	positive regulation of secretion by cell	4.59490188088307e-05	0.000587744967595583	0	0	41	331
GO:0048102 autophagic cell death	6	0.000597369525392709	0.445	0.500	Biological Process	GO:0048102	autophagic cell death	4.68378068871024e-05	0.000597369525392709	0	0	6	12
GO:1902023 L-arginine transport	6	0.000597369525392709	0.445	0.500	Biological Process	GO:1902023	L-arginine transport	4.68378068871024e-05	0.000597369525392709	0	0	6	12
GO:0043227 membrane-bounded organelle	814	0.000598840673420544	60.163	0.071	Cellular Component	GO:0043227	membrane-bounded organelle	1.4335685326716e-05	0.000598840673420544	0	0	814	11447
GO:0043500 muscle adaptation	21	0.000608836043147495	1.558	0.168	Biological Process	GO:0043500	muscle adaptation	4.78063453190455e-05	0.000608836043147495	0	0	21	125
GO:0050673 epithelial cell proliferation	49	0.000610616104466155	3.635	0.116	Biological Process	GO:0050673	epithelial cell proliferation	4.80158064342822e-05	0.000610616104466155	0	0	49	422
GO:0006355 regulation of transcription, DNA-templated	276	0.000628572513708109	20.475	0.080	Biological Process	GO:0006355	regulation of transcription, DNA-templated	4.94995474159548e-05	0.000628572513708109	0	0	276	3456
GO:0010595 positive regulation of endothelial cell migration	19	0.00062867171977227	1.409	0.178	Biological Process	GO:0010595	positive regulation of endothelial cell migration	4.95791096054141e-05	0.00062867171977227	0	0	19	107
GO:0046685 response to arsenic-containing substance	10	0.000629830752136294	0.742	0.286	Biological Process	GO:0046685	response to arsenic-containing substance	4.98142788439228e-05	0.000629830752136294	0	0	10	35
GO:1904707 positive regulation of vascular smooth muscle cell proliferation	10	0.000629830752136294	0.742	0.286	Biological Process	GO:1904707	positive regulation of vascular smooth muscle cell proliferation	4.98142788439228e-05	0.000629830752136294	0	0	10	35
GO:1903792 negative regulation of anion transport	11	0.000647667308683684	0.816	0.262	Biological Process	GO:1903792	negative regulation of anion transport	5.12989171680526e-05	0.000647667308683684	0	0	11	42
GO:1903506 regulation of nucleic acid-templated transcription	276	0.000650585326943108	20.475	0.080	Biological Process	GO:1903506	regulation of nucleic acid-templated transcription	5.16042915116937e-05	0.000650585326943108	0	0	276	3458
GO:0010675 regulation of cellular carbohydrate metabolic process	25	0.000651057399630875	1.855	0.152	Biological Process	GO:0010675	regulation of cellular carbohydrate metabolic process	5.17315184550486e-05	0.000651057399630875	0	0	25	164
GO:0007254 JNK cascade	28	0.000651057399630875	2.077	0.144	Biological Process	GO:0007254	JNK cascade	5.17903455310112e-05	0.000651057399630875	0	0	28	194
GO:0098772 molecular function regulator	164	0.000667701409819646	12.248	0.090	Molecular Function	GO:0098772	molecular function regulator	8.13368273312968e-06	0.000667701409819646	0	0	164	1826
GO:0045576 mast cell activation	15	0.000673212068978234	1.113	0.205	Biological Process	GO:0045576	mast cell activation	5.3629539391327e-05	0.000673212068978234	0	0	15	73
GO:0007188 adenylate cyclase-modulating G protein-coupled receptor signaling pathway	30	0.000678077035947716	2.226	0.140	Biological Process	GO:0007188	adenylate cyclase-modulating G protein-coupled receptor signaling pathway	5.41718700254966e-05	0.000678077035947716	0	0	30	215
GO:1903039 positive regulation of leukocyte cell-cell adhesion	30	0.000678077035947716	2.226	0.140	Biological Process	GO:1903039	positive regulation of leukocyte cell-cell adhesion	5.41718700254966e-05	0.000678077035947716	0	0	30	215
GO:0010556 regulation of macromolecule biosynthetic process	308	0.000686593694913667	22.849	0.079	Biological Process	GO:0010556	regulation of macromolecule biosynthetic process	5.49306300085004e-05	0.000686593694913667	0	0	308	3919
GO:0032777 Piccolo NuA4 histone acetyltransferase complex	4	0.000693801057902707	0.296	1.000	Cellular Component	GO:0032777	Piccolo NuA4 histone acetyltransferase complex	1.73639002521896e-05	0.000693801057902707	0	0	4	4
GO:1901605 alpha-amino acid metabolic process	29	0.00069491604204799	2.151	0.141	Biological Process	GO:1901605	alpha-amino acid metabolic process	5.5675765980106e-05	0.00069491604204799	0	0	29	205
GO:0098636 protein complex involved in cell adhesion	11	0.000715444238719375	0.813	0.289	Cellular Component	GO:0098636	protein complex involved in cell adhesion	1.86840715225952e-05	0.000715444238719375	0	0	11	38
GO:0048729 tissue morphogenesis	67	0.000729275881627992	4.970	0.105	Biological Process	GO:0048729	tissue morphogenesis	5.85118631344988e-05	0.000729275881627992	0	0	67	639
GO:0043169 cation binding	330	0.00073353269291291	24.645	0.080	Molecular Function	GO:0043169	cation binding	9.6593461568373e-06	0.00073353269291291	0	0	330	4133
GO:0043177 organic acid binding	34	0.00073353269291291	2.539	0.144	Molecular Function	GO:0043177	organic acid binding	9.74794276296227e-06	0.00073353269291291	0	0	34	236
GO:0046209 nitric oxide metabolic process	16	0.000737939579834087	1.187	0.195	Biological Process	GO:0046209	nitric oxide metabolic process	5.93754170033133e-05	0.000737939579834087	0	0	16	82
GO:0070098 chemokine-mediated signaling pathway	16	0.000737939579834087	1.187	0.195	Biological Process	GO:0070098	chemokine-mediated signaling pathway	5.93754170033133e-05	0.000737939579834087	0	0	16	82
GO:0001780 neutrophil homeostasis	8	0.000740789905420038	0.593	0.348	Biological Process	GO:0001780	neutrophil homeostasis	5.98583945488915e-05	0.000740789905420038	0	0	8	23
GO:0045780 positive regulation of bone resorption	8	0.000740789905420038	0.593	0.348	Biological Process	GO:0045780	positive regulation of bone resorption	5.98583945488915e-05	0.000740789905420038	0	0	8	23
GO:0046852 positive regulation of bone remodeling	8	0.000740789905420038	0.593	0.348	Biological Process	GO:0046852	positive regulation of bone remodeling	5.98583945488915e-05	0.000740789905420038	0	0	8	23
GO:0009987 cellular process	1143	0.000742208517007264	84.792	0.068	Biological Process	GO:0009987	cellular process	6.00577309470612e-05	0.000742208517007264	0	0	1143	16906
GO:0043300 regulation of leukocyte degranulation	12	0.000744171315517683	0.890	0.240	Biological Process	GO:0043300	regulation of leukocyte degranulation	6.03014875619214e-05	0.000744171315517683	0	0	12	50
GO:0070330 aromatase activity	11	0.000747736114235131	0.822	0.306	Molecular Function	GO:0070330	aromatase activity	1.07179698413706e-05	0.000747736114235131	0	0	11	36
GO:0008401 retinoic acid 4-hydroxylase activity	7	0.000747736114235131	0.523	0.500	Molecular Function	GO:0008401	retinoic acid 4-hydroxylase activity	1.07647502603064e-05	0.000747736114235131	0	0	7	14
GO:0019722 calcium-mediated signaling	29	0.000750318709353001	2.151	0.141	Biological Process	GO:0019722	calcium-mediated signaling	6.08852547763049e-05	0.000750318709353001	0	0	29	206
GO:0048589 developmental growth	74	0.00075990260266483	5.490	0.102	Biological Process	GO:0048589	developmental growth	6.17496750852955e-05	0.00075990260266483	0	0	74	726
GO:0002532 production of molecular mediator involved in inflammatory response	15	0.000776819280440754	1.113	0.203	Biological Process	GO:0002532	production of molecular mediator involved in inflammatory response	6.33016396067905e-05	0.000776819280440754	0	0	15	74
GO:0050766 positive regulation of phagocytosis	15	0.000776819280440754	1.113	0.203	Biological Process	GO:0050766	positive regulation of phagocytosis	6.33016396067905e-05	0.000776819280440754	0	0	15	74
GO:0043502 regulation of muscle adaptation	18	0.000790192889600994	1.335	0.180	Biological Process	GO:0043502	regulation of muscle adaptation	6.45009902609948e-05	0.000790192889600994	0	0	18	100
GO:0002791 regulation of peptide secretion	41	0.000790192889600994	3.042	0.122	Biological Process	GO:0002791	regulation of peptide secretion	6.4624516537969e-05	0.000790192889600994	0	0	41	336
GO:0046330 positive regulation of JNK cascade	22	0.000790192889600994	1.632	0.161	Biological Process	GO:0046330	positive regulation of JNK cascade	6.46619837758403e-05	0.000790192889600994	0	0	22	137
GO:0042311 vasodilation	11	0.000792561927606779	0.816	0.256	Biological Process	GO:0042311	vasodilation	6.49462981079283e-05	0.000792561927606779	0	0	11	43
GO:0044283 small molecule biosynthetic process	73	0.000798927662533843	5.415	0.102	Biological Process	GO:0044283	small molecule biosynthetic process	6.5559117708495e-05	0.000798927662533843	0	0	73	715
GO:0071383 cellular response to steroid hormone stimulus	29	0.000809633742752912	2.151	0.140	Biological Process	GO:0071383	cellular response to steroid hormone stimulus	6.65300496213304e-05	0.000809633742752912	0	0	29	207
GO:0005215 transporter activity	110	0.00081413945113816	8.215	0.097	Molecular Function	GO:0005215	transporter activity	1.24471669573141e-05	0.00081413945113816	0	0	110	1135
GO:0008509 anion transmembrane transporter activity	43	0.00081413945113816	3.211	0.129	Molecular Function	GO:0008509	anion transmembrane transporter activity	1.30230949034269e-05	0.00081413945113816	0	0	43	334
GO:0016712 oxidoreductase activity, acting on paired donors, with incorporation or reduction of molecular oxygen, reduced flavin or flavoprotein as one donor, and incorporation of one atom of oxygen	15	0.00081413945113816	1.120	0.231	Molecular Function	GO:0016712	oxidoreductase activity, acting on paired donors, with incorporation or reduction of molecular oxygen, reduced flavin or flavoprotein as one donor, and incorporation of one atom of oxygen	1.30731141101919e-05	0.00081413945113816	0	0	15	65
GO:0045807 positive regulation of endocytosis	26	0.000852094166053804	1.929	0.147	Biological Process	GO:0045807	positive regulation of endocytosis	7.01270726770103e-05	0.000852094166053804	0	0	26	177
GO:0045637 regulation of myeloid cell differentiation	30	0.000852094166053804	2.226	0.138	Biological Process	GO:0045637	regulation of myeloid cell differentiation	7.02136484696241e-05	0.000852094166053804	0	0	30	218
GO:0010558 negative regulation of macromolecule biosynthetic process	139	0.000856357811292908	10.312	0.088	Biological Process	GO:0010558	negative regulation of macromolecule biosynthetic process	7.06627137143087e-05	0.000856357811292908	0	0	139	1571
GO:0030551 cyclic nucleotide binding	11	0.000864714349778796	0.822	0.297	Molecular Function	GO:0030551	cyclic nucleotide binding	1.43640257438338e-05	0.000864714349778796	0	0	11	37
GO:1901606 alpha-amino acid catabolic process	17	0.000878716658226286	1.261	0.185	Biological Process	GO:1901606	alpha-amino acid catabolic process	7.26079503031078e-05	0.000878716658226286	0	0	17	92
GO:0043303 mast cell degranulation	12	0.000897597560226871	0.890	0.235	Biological Process	GO:0043303	mast cell degranulation	7.42705125729835e-05	0.000897597560226871	0	0	12	51
GO:0072073 kidney epithelium development	23	0.000906210902776045	1.706	0.155	Biological Process	GO:0072073	kidney epithelium development	7.50866372307017e-05	0.000906210902776045	0	0	23	148
GO:0019933 cAMP-mediated signaling	27	0.000918823224200327	2.003	0.144	Biological Process	GO:0019933	cAMP-mediated signaling	7.62365309282856e-05	0.000918823224200327	0	0	27	188
GO:0060627 regulation of vesicle-mediated transport	62	0.000922490203340503	4.599	0.106	Biological Process	GO:0060627	regulation of vesicle-mediated transport	7.6663341882642e-05	0.000922490203340503	0	0	62	584
GO:0060048 cardiac muscle contraction	21	0.000922490203340503	1.558	0.163	Biological Process	GO:0060048	cardiac muscle contraction	7.67513533708317e-05	0.000922490203340503	0	0	21	129
GO:0015802 basic amino acid transport	7	0.000925368471923885	0.519	0.389	Biological Process	GO:0015802	basic amino acid transport	7.72020489587264e-05	0.000925368471923885	0	0	7	18
GO:0060099 regulation of phagocytosis, engulfment	7	0.000925368471923885	0.519	0.389	Biological Process	GO:0060099	regulation of phagocytosis, engulfment	7.72020489587264e-05	0.000925368471923885	0	0	7	18
GO:0045123 cellular extravasation	14	0.000931591306275228	1.039	0.209	Biological Process	GO:0045123	cellular extravasation	7.78275320923838e-05	0.000931591306275228	0	0	14	67
GO:0006082 organic acid metabolic process	98	0.000931827993412863	7.270	0.095	Biological Process	GO:0006082	organic acid metabolic process	7.79536543222585e-05	0.000931827993412863	0	0	98	1035
GO:0002548 monocyte chemotaxis	13	0.000932022270611861	0.964	0.220	Biological Process	GO:0002548	monocyte chemotaxis	7.81826488130241e-05	0.000932022270611861	0	0	13	59
GO:0050732 negative regulation of peptidyl-tyrosine phosphorylation	13	0.000932022270611861	0.964	0.220	Biological Process	GO:0050732	negative regulation of peptidyl-tyrosine phosphorylation	7.81826488130241e-05	0.000932022270611861	0	0	13	59
GO:0046872 metal ion binding	322	0.00093702479307556	24.048	0.080	Molecular Function	GO:0046872	metal ion binding	1.60840357615406e-05	0.00093702479307556	0	0	322	4043
GO:0006006 glucose metabolic process	29	0.000943514182768783	2.151	0.139	Biological Process	GO:0006006	glucose metabolic process	7.92543298924703e-05	0.000943514182768783	0	0	29	209
GO:0007565 female pregnancy	31	0.000945548403304074	2.300	0.135	Biological Process	GO:0007565	female pregnancy	7.96410319149061e-05	0.000945548403304074	0	0	31	230
GO:0043406 positive regulation of MAP kinase activity	31	0.000945548403304074	2.300	0.135	Biological Process	GO:0043406	positive regulation of MAP kinase activity	7.96410319149061e-05	0.000945548403304074	0	0	31	230
GO:0006094 gluconeogenesis	16	0.000952486986683553	1.187	0.190	Biological Process	GO:0006094	gluconeogenesis	8.04428635181271e-05	0.000952486986683553	0	0	16	84
GO:2001057 reactive nitrogen species metabolic process	16	0.000952486986683553	1.187	0.190	Biological Process	GO:2001057	reactive nitrogen species metabolic process	8.04428635181271e-05	0.000952486986683553	0	0	16	84
GO:0046898 response to cycloheximide	4	0.00096504881259694	0.297	0.800	Biological Process	GO:0046898	response to cycloheximide	8.16395277019564e-05	0.00096504881259694	0	0	4	5
GO:0019219 regulation of nucleobase-containing compound metabolic process	314	0.00096504881259694	23.294	0.078	Biological Process	GO:0019219	regulation of nucleobase-containing compound metabolic process	8.17240605965453e-05	0.00096504881259694	0	0	314	4026
GO:0046364 monosaccharide biosynthetic process	17	0.000985713485603283	1.261	0.183	Biological Process	GO:0046364	monosaccharide biosynthetic process	8.35865236022871e-05	0.000985713485603283	0	0	17	93
GO:0009063 cellular amino acid catabolic process	18	0.000993075187938543	1.335	0.176	Biological Process	GO:0009063	cellular amino acid catabolic process	8.43241200440854e-05	0.000993075187938543	0	0	18	102
GO:1903306 negative regulation of regulated secretory pathway	8	0.000996502700747514	0.593	0.333	Biological Process	GO:1903306	negative regulation of regulated secretory pathway	8.47288874751082e-05	0.000996502700747514	0	0	8	24
GO:0010950 positive regulation of endopeptidase activity	25	0.00100267895424656	1.855	0.148	Biological Process	GO:0010950	positive regulation of endopeptidase activity	8.53684660885565e-05	0.00100267895424656	0	0	25	169
GO:0046879 hormone secretion	43	0.00101426913499921	3.190	0.118	Biological Process	GO:0046879	hormone secretion	8.6471016188588e-05	0.00101426913499921	0	0	43	363
GO:0042692 muscle cell differentiation	45	0.00102459111128296	3.338	0.117	Biological Process	GO:0042692	muscle cell differentiation	8.74679469572763e-05	0.00102459111128296	0	0	45	386
GO:0032774 RNA biosynthetic process	284	0.00103891483271901	21.068	0.079	Biological Process	GO:0032774	RNA biosynthetic process	8.88093140500501e-05	0.00103891483271901	0	0	284	3599
GO:0019752 carboxylic acid metabolic process	92	0.0010557568385952	6.825	0.096	Biological Process	GO:0019752	carboxylic acid metabolic process	9.03695079829261e-05	0.0010557568385952	0	0	92	962
GO:0002448 mast cell mediated immunity	12	0.00105818957782341	0.890	0.231	Biological Process	GO:0002448	mast cell mediated immunity	9.09400538805097e-05	0.00105818957782341	0	0	12	52
GO:0009409 response to cold	12	0.00105818957782341	0.890	0.231	Biological Process	GO:0009409	response to cold	9.09400538805097e-05	0.00105818957782341	0	0	12	52
GO:0051955 regulation of amino acid transport	12	0.00105818957782341	0.890	0.231	Biological Process	GO:0051955	regulation of amino acid transport	9.09400538805097e-05	0.00105818957782341	0	0	12	52
GO:0006897 endocytosis	78	0.0010652978152255	5.786	0.099	Biological Process	GO:0006897	endocytosis	9.16725122894345e-05	0.0010652978152255	0	0	78	785
GO:0002437 inflammatory response to antigenic stimulus	14	0.00107067240945997	1.039	0.206	Biological Process	GO:0002437	inflammatory response to antigenic stimulus	9.22572094433093e-05	0.00107067240945997	0	0	14	68
GO:0098552 side of membrane	77	0.00108929133624655	5.691	0.103	Cellular Component	GO:0098552	side of membrane	2.96325173081215e-05	0.00108929133624655	0	0	77	745
GO:0045621 positive regulation of lymphocyte differentiation	19	0.00109129953826221	1.409	0.170	Biological Process	GO:0045621	positive regulation of lymphocyte differentiation	9.41591475606286e-05	0.00109129953826221	0	0	19	112
GO:0034763 negative regulation of transmembrane transport	21	0.00111554646146149	1.558	0.160	Biological Process	GO:0034763	negative regulation of transmembrane transport	9.63785290260613e-05	0.00111554646146149	0	0	21	131
GO:0080135 regulation of cellular response to stress	70	0.00113187667476238	5.193	0.102	Biological Process	GO:0080135	regulation of cellular response to stress	9.79185710419866e-05	0.00113187667476238	0	0	70	687
GO:0022409 positive regulation of cell-cell adhesion	33	0.00113498585690364	2.448	0.130	Biological Process	GO:0022409	positive regulation of cell-cell adhesion	9.83170811903515e-05	0.00113498585690364	0	0	33	254
GO:0009914 hormone transport	44	0.00117139715404961	3.264	0.117	Biological Process	GO:0009914	hormone transport	0.000101604866135323	0.00117139715404961	0	0	44	377
GO:0010629 negative regulation of gene expression	162	0.00117338233089974	12.018	0.085	Biological Process	GO:0010629	negative regulation of gene expression	0.000101910973957396	0.00117338233089974	0	0	162	1895
GO:2000113 negative regulation of cellular macromolecule biosynthetic process	137	0.00118107713889925	10.163	0.088	Biological Process	GO:2000113	negative regulation of cellular macromolecule biosynthetic process	0.000102714081241866	0.00118107713889925	0	0	137	1557
GO:0009056 catabolic process	198	0.00120221354452691	14.688	0.083	Biological Process	GO:0009056	catabolic process	0.000104689446984025	0.00120221354452691	0	0	198	2392
GO:0098542 defense response to other organism	71	0.00120615804116956	5.267	0.101	Biological Process	GO:0098542	defense response to other organism	0.000105170593865961	0.00120615804116956	0	0	71	701
GO:0045596 negative regulation of cell differentiation	80	0.00122884637715351	5.935	0.098	Biological Process	GO:0045596	negative regulation of cell differentiation	0.000107350746568165	0.00122884637715351	0	0	80	814
GO:0010573 vascular endothelial growth factor production	10	0.00122884637715351	0.742	0.263	Biological Process	GO:0010573	vascular endothelial growth factor production	0.000107429391109289	0.00122884637715351	0	0	10	38
GO:0030141 secretory granule	49	0.00123169379929727	3.622	0.118	Cellular Component	GO:0030141	secretory granule	3.51383031114633e-05	0.00123169379929727	0	0	49	416
GO:0042383 sarcolemma	26	0.00123169379929727	1.922	0.153	Cellular Component	GO:0042383	sarcolemma	3.61868689673845e-05	0.00123169379929727	0	0	26	170
GO:0032755 positive regulation of interleukin-6 production	18	0.0012490015670617	1.335	0.173	Biological Process	GO:0032755	positive regulation of interleukin-6 production	0.000109333965069199	0.0012490015670617	0	0	18	104
GO:0015908 fatty acid transport	17	0.00125497012990416	1.261	0.179	Biological Process	GO:0015908	fatty acid transport	0.000109999664433507	0.00125497012990416	0	0	17	95
GO:0031644 regulation of neurological system process	26	0.00127638760084535	1.929	0.143	Biological Process	GO:0031644	regulation of neurological system process	0.000112186263799491	0.00127638760084535	0	0	26	182
GO:0046328 regulation of JNK cascade	26	0.00127638760084535	1.929	0.143	Biological Process	GO:0046328	regulation of JNK cascade	0.000112186263799491	0.00127638760084535	0	0	26	182
GO:0002673 regulation of acute inflammatory response	13	0.00127638760084535	0.964	0.213	Biological Process	GO:0002673	regulation of acute inflammatory response	0.000112459624269871	0.00127638760084535	0	0	13	61
GO:1903428 positive regulation of reactive oxygen species biosynthetic process	13	0.00127638760084535	0.964	0.213	Biological Process	GO:1903428	positive regulation of reactive oxygen species biosynthetic process	0.000112459624269871	0.00127638760084535	0	0	13	61
GO:1901681 sulfur compound binding	35	0.0012914215611077	2.614	0.137	Molecular Function	GO:1901681	sulfur compound binding	2.28823310938241e-05	0.0012914215611077	0	0	35	256
GO:0060249 anatomical structure homeostasis	46	0.00129578844579708	3.412	0.114	Biological Process	GO:0060249	anatomical structure homeostasis	0.000114316876124303	0.00129578844579708	0	0	46	402
GO:0071243 cellular response to arsenic-containing substance	7	0.00130520441786901	0.519	0.368	Biological Process	GO:0071243	cellular response to arsenic-containing substance	0.000115445494618636	0.00130520441786901	0	0	7	19
GO:1905153 regulation of membrane invagination	7	0.00130520441786901	0.519	0.368	Biological Process	GO:1905153	regulation of membrane invagination	0.000115445494618636	0.00130520441786901	0	0	7	19
GO:0034654 nucleobase-containing compound biosynthetic process	316	0.00131954162257541	23.442	0.078	Biological Process	GO:0034654	nucleobase-containing compound biosynthetic process	0.000116864220397	0.00131954162257541	0	0	316	4074
GO:0032703 negative regulation of interleukin-2 production	8	0.00132429044861567	0.593	0.320	Biological Process	GO:0032703	negative regulation of interleukin-2 production	0.00011758707703983	0.00132429044861567	0	0	8	25
GO:0044273 sulfur compound catabolic process	8	0.00132429044861567	0.593	0.320	Biological Process	GO:0044273	sulfur compound catabolic process	0.00011758707703983	0.00132429044861567	0	0	8	25
GO:0050678 regulation of epithelial cell proliferation	42	0.00136134694240631	3.116	0.118	Biological Process	GO:0050678	regulation of epithelial cell proliferation	0.000121128606037123	0.00136134694240631	0	0	42	357
GO:0044403 symbiont process	46	0.00136134694240631	3.412	0.114	Biological Process	GO:0044403	symbiont process	0.000121188155110354	0.00136134694240631	0	0	46	403
GO:2001056 positive regulation of cysteine-type endopeptidase activity	22	0.00138722955569724	1.632	0.154	Biological Process	GO:2001056	positive regulation of cysteine-type endopeptidase activity	0.000124081363628093	0.00138722955569724	0	0	22	143
GO:0014896 muscle hypertrophy	18	0.00138722955569724	1.335	0.171	Biological Process	GO:0014896	muscle hypertrophy	0.000124125538880009	0.00138722955569724	0	0	18	105
GO:0050764 regulation of phagocytosis	18	0.00138722955569724	1.335	0.171	Biological Process	GO:0050764	regulation of phagocytosis	0.000124125538880009	0.00138722955569724	0	0	18	105
GO:1903426 regulation of reactive oxygen species biosynthetic process	18	0.00138722955569724	1.335	0.171	Biological Process	GO:1903426	regulation of reactive oxygen species biosynthetic process	0.000124125538880009	0.00138722955569724	0	0	18	105
GO:0032868 response to insulin	35	0.00139201044388293	2.596	0.125	Biological Process	GO:0032868	response to insulin	0.000124712188820829	0.00139201044388293	0	0	35	279
GO:0032715 negative regulation of interleukin-6 production	11	0.00140464193290836	0.816	0.239	Biological Process	GO:0032715	negative regulation of interleukin-6 production	0.000126004172479568	0.00140464193290836	0	0	11	46
GO:0043491 protein kinase B signaling	28	0.0014052064712088	2.077	0.137	Biological Process	GO:0043491	protein kinase B signaling	0.000126215189778741	0.0014052064712088	0	0	28	204
GO:0051271 negative regulation of cellular component movement	39	0.00143388942122042	2.893	0.120	Biological Process	GO:0051271	negative regulation of cellular component movement	0.000128955131696153	0.00143388942122042	0	0	39	324
GO:0006887 exocytosis	44	0.00143696813380738	3.264	0.115	Biological Process	GO:0006887	exocytosis	0.000129396012049079	0.00143696813380738	0	0	44	381
GO:0031012 extracellular matrix	55	0.00144023122987679	4.065	0.112	Cellular Component	GO:0031012	extracellular matrix	4.38808209320459e-05	0.00144023122987679	0	0	55	489
GO:0098805 whole membrane	130	0.00145418826725739	9.608	0.091	Cellular Component	GO:0098805	whole membrane	4.58884219265118e-05	0.00145418826725739	0	0	130	1434
GO:0038024 cargo receptor activity	17	0.0014565989752853	1.270	0.200	Molecular Function	GO:0038024	cargo receptor activity	2.66155958939174e-05	0.0014565989752853	0	0	17	85
GO:0019438 aromatic compound biosynthetic process	321	0.00146277625775784	23.813	0.077	Biological Process	GO:0019438	aromatic compound biosynthetic process	0.000131886925773647	0.00146277625775784	0	0	321	4153
GO:0043523 regulation of neuron apoptotic process	33	0.00147182960995622	2.448	0.128	Biological Process	GO:0043523	regulation of neuron apoptotic process	0.000132871173416499	0.00147182960995622	0	0	33	258
GO:0008201 heparin binding	24	0.00147839425297632	1.792	0.162	Molecular Function	GO:0008201	heparin binding	2.78324499452907e-05	0.00147839425297632	0	0	24	148
GO:0030258 lipid modification	34	0.00147940752988456	2.522	0.126	Biological Process	GO:0030258	lipid modification	0.000133729935818818	0.00147940752988456	0	0	34	269
GO:0097305 response to alcohol	35	0.00147940752988456	2.596	0.125	Biological Process	GO:0097305	response to alcohol	0.000133892966354538	0.00147940752988456	0	0	35	280
GO:0097755 positive regulation of blood vessel diameter	12	0.00147980191602152	0.890	0.222	Biological Process	GO:0097755	positive regulation of blood vessel diameter	0.000134097548655682	0.00147980191602152	0	0	12	54
GO:0022804 active transmembrane transporter activity	44	0.00148065633814495	3.286	0.124	Molecular Function	GO:0022804	active transmembrane transporter activity	2.8694890274127e-05	0.00148065633814495	0	0	44	356
GO:0003018 vascular process in circulatory system	26	0.00148260614710335	1.929	0.141	Biological Process	GO:0003018	vascular process in circulatory system	0.000134520872739918	0.00148260614710335	0	0	26	184
GO:0051726 regulation of cell cycle	92	0.00148825444090184	6.825	0.095	Biological Process	GO:0051726	regulation of cell cycle	0.000135279875523515	0.00148825444090184	0	0	92	973
GO:0030574 collagen catabolic process	9	0.00148825444090184	0.668	0.281	Biological Process	GO:0030574	collagen catabolic process	0.000135719641384618	0.00148825444090184	0	0	9	32
GO:0032692 negative regulation of interleukin-1 production	9	0.00148825444090184	0.668	0.281	Biological Process	GO:0032692	negative regulation of interleukin-1 production	0.000135719641384618	0.00148825444090184	0	0	9	32
GO:0009812 flavonoid metabolic process	6	0.00148825444090184	0.445	0.429	Biological Process	GO:0009812	flavonoid metabolic process	0.000136052477420951	0.00148825444090184	0	0	6	14
GO:0015809 arginine transport	6	0.00148825444090184	0.445	0.429	Biological Process	GO:0015809	arginine transport	0.000136052477420951	0.00148825444090184	0	0	6	14
GO:0072176 nephric duct development	6	0.00148825444090184	0.445	0.429	Biological Process	GO:0072176	nephric duct development	0.000136052477420951	0.00148825444090184	0	0	6	14
GO:0019233 sensory perception of pain	22	0.00150439699264939	1.632	0.153	Biological Process	GO:0019233	sensory perception of pain	0.000137699884513217	0.00150439699264939	0	0	22	144
GO:0002456 T cell mediated immunity	17	0.00156540130402144	1.261	0.175	Biological Process	GO:0002456	T cell mediated immunity	0.000143462365570557	0.00156540130402144	0	0	17	97
GO:2000112 regulation of cellular macromolecule biosynthetic process	302	0.00156986296530485	22.404	0.078	Biological Process	GO:2000112	regulation of cellular macromolecule biosynthetic process	0.000144050425029114	0.00156986296530485	0	0	302	3883
GO:0002460 adaptive immune response based on somatic recombination of immune receptors built from immunoglobulin superfamily domains	44	0.00158616348112131	3.264	0.115	Biological Process	GO:0002460	adaptive immune response based on somatic recombination of immune receptors built from immunoglobulin superfamily domains	0.00014572718583687	0.00158616348112131	0	0	44	383
GO:0044419 interspecies interaction between organisms	51	0.00158863306181895	3.783	0.110	Biological Process	GO:0044419	interspecies interaction between organisms	0.000146135385508568	0.00158863306181895	0	0	51	465
GO:0007178 transmembrane receptor protein serine/threonine kinase signaling pathway	41	0.00162499175221345	3.042	0.117	Biological Process	GO:0007178	transmembrane receptor protein serine/threonine kinase signaling pathway	0.000149665412467046	0.00162499175221345	0	0	41	349
GO:0006801 superoxide metabolic process	14	0.00162897221976656	1.039	0.197	Biological Process	GO:0006801	superoxide metabolic process	0.000150348166582038	0.00162897221976656	0	0	14	71
GO:0006869 lipid transport	43	0.00162897221976656	3.190	0.116	Biological Process	GO:0006869	lipid transport	0.000150403849097369	0.00162897221976656	0	0	43	372
GO:0016043 cellular component organization	459	0.0016380772493717	34.050	0.074	Biological Process	GO:0016043	cellular component organization	0.000151431473635138	0.0016380772493717	0	0	459	6192
GO:0002821 positive regulation of adaptive immune response	19	0.00164104348694215	1.409	0.164	Biological Process	GO:0002821	positive regulation of adaptive immune response	0.000152267559333938	0.00164104348694215	0	0	19	116
GO:0030282 bone mineralization	19	0.00164104348694215	1.409	0.164	Biological Process	GO:0030282	bone mineralization	0.000152267559333938	0.00164104348694215	0	0	19	116
GO:0038061 NIK/NF-kappaB signaling	19	0.00164104348694215	1.409	0.164	Biological Process	GO:0038061	NIK/NF-kappaB signaling	0.000152267559333938	0.00164104348694215	0	0	19	116
GO:2001233 regulation of apoptotic signaling pathway	46	0.00164239041666696	3.412	0.113	Biological Process	GO:2001233	regulation of apoptotic signaling pathway	0.000152579981644249	0.00164239041666696	0	0	46	407
GO:0031214 biomineral tissue development	23	0.00165230403368229	1.706	0.148	Biological Process	GO:0031214	biomineral tissue development	0.000153689544333607	0.00165230403368229	0	0	23	155
GO:0032956 regulation of actin cytoskeleton organization	42	0.00166153584775803	3.116	0.116	Biological Process	GO:0032956	regulation of actin cytoskeleton organization	0.00015491934027175	0.00166153584775803	0	0	42	361
GO:0030278 regulation of ossification	29	0.00166153584775803	2.151	0.134	Biological Process	GO:0030278	regulation of ossification	0.000154927503722702	0.00166153584775803	0	0	29	217
GO:0006109 regulation of carbohydrate metabolic process	27	0.00166503665842022	2.003	0.138	Biological Process	GO:0006109	regulation of carbohydrate metabolic process	0.000155443961034894	0.00166503665842022	0	0	27	196
GO:0098655 cation transmembrane transport	84	0.00171246166264145	6.231	0.096	Biological Process	GO:0098655	cation transmembrane transport	0.000160066891315151	0.00171246166264145	0	0	84	875
GO:0007263 nitric oxide mediated signal transduction	8	0.00171280880193404	0.593	0.308	Biological Process	GO:0007263	nitric oxide mediated signal transduction	0.000160294820541647	0.00171280880193404	0	0	8	26
GO:0010952 positive regulation of peptidase activity	26	0.00171542785952547	1.929	0.140	Biological Process	GO:0010952	positive regulation of peptidase activity	0.000160735707905776	0.00171542785952547	0	0	26	186
GO:0072523 purine-containing compound catabolic process	12	0.00172218757848848	0.890	0.218	Biological Process	GO:0072523	purine-containing compound catabolic process	0.000161565645916175	0.00172218757848848	0	0	12	55
GO:0008202 steroid metabolic process	37	0.0017246272462596	2.745	0.121	Biological Process	GO:0008202	steroid metabolic process	0.000161991351708702	0.0017246272462596	0	0	37	305
GO:1901362 organic cyclic compound biosynthetic process	329	0.00173545711055971	24.407	0.077	Biological Process	GO:1901362	organic cyclic compound biosynthetic process	0.000163206649064278	0.00173545711055971	0	0	329	4281
GO:0030072 peptide hormone secretion	35	0.00175449448968553	2.596	0.124	Biological Process	GO:0030072	peptide hormone secretion	0.00016519720999664	0.00175449448968553	0	0	35	283
GO:0004672 protein kinase activity	64	0.00175728115684417	4.780	0.108	Molecular Function	GO:0004672	protein kinase activity	3.50288602693191e-05	0.00175728115684417	0	0	64	590
GO:0045892 negative regulation of transcription, DNA-templated	122	0.00177407083348383	9.050	0.089	Biological Process	GO:0045892	negative regulation of transcription, DNA-templated	0.000167242924955221	0.00177407083348383	0	0	122	1373
GO:0002696 positive regulation of leukocyte activation	49	0.00178565077428889	3.635	0.110	Biological Process	GO:0002696	positive regulation of leukocyte activation	0.000168538369132266	0.00178565077428889	0	0	49	444
GO:0050731 positive regulation of peptidyl-tyrosine phosphorylation	27	0.00179149291370076	2.003	0.137	Biological Process	GO:0050731	positive regulation of peptidyl-tyrosine phosphorylation	0.000169294240189937	0.00179149291370076	0	0	27	197
GO:0071902 positive regulation of protein serine/threonine kinase activity	38	0.00179962615779566	2.819	0.120	Biological Process	GO:0071902	positive regulation of protein serine/threonine kinase activity	0.000170268213286077	0.00179962615779566	0	0	38	317
GO:1904659 glucose transmembrane transport	19	0.00180494244994557	1.409	0.162	Biological Process	GO:1904659	glucose transmembrane transport	0.00017098554821338	0.00180494244994557	0	0	19	117
GO:0042554 superoxide anion generation	10	0.00180494244994557	0.742	0.250	Biological Process	GO:0042554	superoxide anion generation	0.000171183197432638	0.00180494244994557	0	0	10	40
GO:0071560 cellular response to transforming growth factor beta stimulus	30	0.00181324169736339	2.226	0.131	Biological Process	GO:0071560	cellular response to transforming growth factor beta stimulus	0.000172177253162103	0.00181324169736339	0	0	30	229
GO:0018130 heterocycle biosynthetic process	319	0.001818440155874	23.665	0.077	Biological Process	GO:0018130	heterocycle biosynthetic process	0.000172878412444994	0.001818440155874	0	0	319	4139
GO:0048511 rhythmic process	40	0.00182583221891319	2.967	0.118	Biological Process	GO:0048511	rhythmic process	0.000173789553820315	0.00182583221891319	0	0	40	340
GO:0043436 oxoacid metabolic process	94	0.00183037018439491	6.973	0.093	Biological Process	GO:0043436	oxoacid metabolic process	0.000174430393057492	0.00183037018439491	0	0	94	1006
GO:0002709 regulation of T cell mediated immunity	14	0.0018415914348403	1.039	0.194	Biological Process	GO:0002709	regulation of T cell mediated immunity	0.000175709933751026	0.0018415914348403	0	0	14	72
GO:0006351 transcription, DNA-templated	280	0.00184530434481147	20.772	0.078	Biological Process	GO:0006351	transcription, DNA-templated	0.000176274793038941	0.00184530434481147	0	0	280	3577
GO:1903507 negative regulation of nucleic acid-templated transcription	122	0.00185594618542946	9.050	0.089	Biological Process	GO:1903507	negative regulation of nucleic acid-templated transcription	0.000177503184591405	0.00185594618542946	0	0	122	1375
GO:0005615 extracellular space	164	0.00187155199001508	12.121	0.086	Cellular Component	GO:0005615	extracellular space	6.13112409671906e-05	0.00187155199001508	0	0	164	1899
GO:0016020 membrane	721	0.00187155199001508	53.289	0.071	Cellular Component	GO:0016020	membrane	6.31317863878861e-05	0.00187155199001508	0	0	721	10095
GO:0043280 positive regulation of cysteine-type endopeptidase activity involved in apoptotic process	20	0.00187299173329985	1.484	0.157	Biological Process	GO:0043280	positive regulation of cysteine-type endopeptidase activity involved in apoptotic process	0.000179373196105853	0.00187299173329985	0	0	20	127
GO:0008630 intrinsic apoptotic signaling pathway in response to DNA damage	18	0.00187299173329985	1.335	0.167	Biological Process	GO:0008630	intrinsic apoptotic signaling pathway in response to DNA damage	0.000179560951377753	0.00187299173329985	0	0	18	108
GO:0051252 regulation of RNA metabolic process	290	0.00187702008190677	21.513	0.078	Biological Process	GO:0051252	regulation of RNA metabolic process	0.00018016136599904	0.00187702008190677	0	0	290	3722
GO:0005178 integrin binding	22	0.00188014188226332	1.643	0.167	Molecular Function	GO:0005178	integrin binding	3.85189643653062e-05	0.00188014188226332	0	0	22	132
GO:0001772 immunological synapse	11	0.00190232821788705	0.813	0.256	Cellular Component	GO:0001772	immunological synapse	6.62399379460127e-05	0.00190232821788705	0	0	11	43
GO:1902679 negative regulation of RNA biosynthetic process	122	0.00190274159227495	9.050	0.089	Biological Process	GO:1902679	negative regulation of RNA biosynthetic process	0.000182847343151735	0.00190274159227495	0	0	122	1376
GO:0097659 nucleic acid-templated transcription	280	0.00190297099138895	20.772	0.078	Biological Process	GO:0097659	nucleic acid-templated transcription	0.000183086572214207	0.00190297099138895	0	0	280	3579
GO:0016192 vesicle-mediated transport	136	0.00190501596785343	10.089	0.087	Biological Process	GO:0016192	vesicle-mediated transport	0.00018350073919976	0.00190501596785343	0	0	136	1564
GO:0001101 response to acid chemical	42	0.00192466490657746	3.116	0.115	Biological Process	GO:0001101	response to acid chemical	0.000185613084462218	0.00192466490657746	0	0	42	364
GO:0046777 protein autophosphorylation	30	0.00192699461913893	2.226	0.130	Biological Process	GO:0046777	protein autophosphorylation	0.000186057686349182	0.00192699461913893	0	0	30	230
GO:0006942 regulation of striated muscle contraction	16	0.00194175464179273	1.187	0.178	Biological Process	GO:0006942	regulation of striated muscle contraction	0.000187704426112582	0.00194175464179273	0	0	16	90
GO:0043618 regulation of transcription from RNA polymerase II promoter in response to stress	11	0.0019556898498683	0.816	0.229	Biological Process	GO:0043618	regulation of transcription from RNA polymerase II promoter in response to stress	0.000189497909442842	0.0019556898498683	0	0	11	48
GO:1902041 regulation of extrinsic apoptotic signaling pathway via death domain receptors	11	0.0019556898498683	0.816	0.229	Biological Process	GO:1902041	regulation of extrinsic apoptotic signaling pathway via death domain receptors	0.000189497909442842	0.0019556898498683	0	0	11	48
GO:1901615 organic hydroxy compound metabolic process	55	0.00196001107214951	4.080	0.106	Biological Process	GO:1901615	organic hydroxy compound metabolic process	0.000190140311724159	0.00196001107214951	0	0	55	518
GO:0008645 hexose transmembrane transport	19	0.00197369083831455	1.409	0.161	Biological Process	GO:0008645	hexose transmembrane transport	0.000191692639055659	0.00197369083831455	0	0	19	118
GO:0015291 secondary active transmembrane transporter activity	32	0.00201232536952859	2.390	0.138	Molecular Function	GO:0015291	secondary active transmembrane transporter activity	4.2341286845009e-05	0.00201232536952859	0	0	32	232
GO:1905952 regulation of lipid localization	25	0.00203158886061498	1.855	0.140	Biological Process	GO:1905952	regulation of lipid localization	0.000197547786948638	0.00203158886061498	0	0	25	178
GO:0001649 osteoblast differentiation	27	0.00205780718216194	2.003	0.136	Biological Process	GO:0001649	osteoblast differentiation	0.000200332061901864	0.00205780718216194	0	0	27	199
GO:0002708 positive regulation of lymphocyte mediated immunity	18	0.00207590881943223	1.335	0.165	Biological Process	GO:0002708	positive regulation of lymphocyte mediated immunity	0.000202331217963379	0.00207590881943223	0	0	18	109
GO:0015075 ion transmembrane transporter activity	85	0.00207757010701105	6.348	0.100	Molecular Function	GO:0015075	ion transmembrane transporter activity	4.48644707494082e-05	0.00207757010701105	0	0	85	852
GO:0007187 G protein-coupled receptor signaling pathway, coupled to cyclic nucleotide second messenger	31	0.00208651300216385	2.300	0.128	Biological Process	GO:0007187	G protein-coupled receptor signaling pathway, coupled to cyclic nucleotide second messenger	0.000203602900804621	0.00208651300216385	0	0	31	242
GO:0002887 negative regulation of myeloid leukocyte mediated immunity	5	0.00216764987965398	0.371	0.500	Biological Process	GO:0002887	negative regulation of myeloid leukocyte mediated immunity	0.000212015058989211	0.00216764987965398	0	0	5	10
GO:0033007 negative regulation of mast cell activation involved in immune response	5	0.00216764987965398	0.371	0.500	Biological Process	GO:0033007	negative regulation of mast cell activation involved in immune response	0.000212015058989211	0.00216764987965398	0	0	5	10
GO:1902895 positive regulation of pri-miRNA transcription by RNA polymerase II	10	0.00217966902724483	0.742	0.244	Biological Process	GO:1902895	positive regulation of pri-miRNA transcription by RNA polymerase II	0.000213439400294004	0.00217966902724483	0	0	10	41
GO:0009595 detection of biotic stimulus	8	0.00219291129919762	0.593	0.296	Biological Process	GO:0009595	detection of biotic stimulus	0.000214986396486048	0.00219291129919762	0	0	8	27
GO:0006814 sodium ion transport	30	0.00220934562913109	2.226	0.129	Biological Process	GO:0006814	sodium ion transport	0.00021684971936233	0.00220934562913109	0	0	30	232
GO:0030030 cell projection organization	136	0.00226501146738254	10.089	0.087	Biological Process	GO:0030030	cell projection organization	0.000222571886945488	0.00226501146738254	0	0	136	1571
GO:0002446 neutrophil mediated immunity	9	0.00228973696382002	0.668	0.265	Biological Process	GO:0002446	neutrophil mediated immunity	0.000225785521198413	0.00228973696382002	0	0	9	34
GO:0045742 positive regulation of epidermal growth factor receptor signaling pathway	9	0.00228973696382002	0.668	0.265	Biological Process	GO:0045742	positive regulation of epidermal growth factor receptor signaling pathway	0.000225785521198413	0.00228973696382002	0	0	9	34
GO:0045920 negative regulation of exocytosis	9	0.00228973696382002	0.668	0.265	Biological Process	GO:0045920	negative regulation of exocytosis	0.000225785521198413	0.00228973696382002	0	0	9	34
GO:0002824 positive regulation of adaptive immune response based on somatic recombination of immune receptors built from immunoglobulin superfamily domains	18	0.00229772682388167	1.335	0.164	Biological Process	GO:0002824	positive regulation of adaptive immune response based on somatic recombination of immune receptors built from immunoglobulin superfamily domains	0.0002275837611703	0.00229772682388167	0	0	18	110
GO:0035296 regulation of tube diameter	22	0.00229772682388167	1.632	0.148	Biological Process	GO:0035296	regulation of tube diameter	0.000227622333157873	0.00229772682388167	0	0	22	149
GO:0050880 regulation of blood vessel size	22	0.00229772682388167	1.632	0.148	Biological Process	GO:0050880	regulation of blood vessel size	0.000227622333157873	0.00229772682388167	0	0	22	149
GO:0097746 regulation of blood vessel diameter	22	0.00229772682388167	1.632	0.148	Biological Process	GO:0097746	regulation of blood vessel diameter	0.000227622333157873	0.00229772682388167	0	0	22	149
GO:0061098 positive regulation of protein tyrosine kinase activity	12	0.00232932787501838	0.890	0.211	Biological Process	GO:0061098	positive regulation of protein tyrosine kinase activity	0.000231128737878204	0.00232932787501838	0	0	12	57
GO:0120036 plasma membrane bounded cell projection organization	133	0.00232932787501838	9.866	0.087	Biological Process	GO:0120036	plasma membrane bounded cell projection organization	0.000232139906874754	0.00232932787501838	0	0	133	1532
GO:0050804 modulation of chemical synaptic transmission	54	0.00232932787501838	4.006	0.106	Biological Process	GO:0050804	modulation of chemical synaptic transmission	0.000232187687906009	0.00232932787501838	0	0	54	510
GO:0043305 negative regulation of mast cell degranulation	4	0.00232932787501838	0.297	0.667	Biological Process	GO:0043305	negative regulation of mast cell degranulation	0.000232347930012105	0.00232932787501838	0	0	4	6
GO:0071608 macrophage inflammatory protein-1 alpha production	4	0.00232932787501838	0.297	0.667	Biological Process	GO:0071608	macrophage inflammatory protein-1 alpha production	0.000232347930012105	0.00232932787501838	0	0	4	6
GO:0071640 regulation of macrophage inflammatory protein 1 alpha production	4	0.00232932787501838	0.297	0.667	Biological Process	GO:0071640	regulation of macrophage inflammatory protein 1 alpha production	0.000232347930012105	0.00232932787501838	0	0	4	6
GO:0071559 response to transforming growth factor beta	30	0.00234206371647564	2.226	0.129	Biological Process	GO:0071559	response to transforming growth factor beta	0.000233885614233758	0.00234206371647564	0	0	30	233
GO:0019318 hexose metabolic process	31	0.00236092838873789	2.300	0.127	Biological Process	GO:0019318	hexose metabolic process	0.000236038948702852	0.00236092838873789	0	0	31	244
GO:0072111 cell proliferation involved in kidney development	7	0.00237459230334203	0.519	0.333	Biological Process	GO:0072111	cell proliferation involved in kidney development	0.000237676038579201	0.00237459230334203	0	0	7	21
GO:0015749 monosaccharide transmembrane transport	19	0.00239298855698391	1.409	0.158	Biological Process	GO:0015749	monosaccharide transmembrane transport	0.000239790453438926	0.00239298855698391	0	0	19	120
GO:1902532 negative regulation of intracellular signal transduction	56	0.00240011421131806	4.154	0.105	Biological Process	GO:1902532	negative regulation of intracellular signal transduction	0.000240778405814719	0.00240011421131806	0	0	56	535
GO:0043235 receptor complex	45	0.00241000881807807	3.326	0.117	Cellular Component	GO:0043235	receptor complex	8.65400337285922e-05	0.00241000881807807	0	0	45	385
GO:0060562 epithelial tube morphogenesis	41	0.00242010309039693	3.042	0.115	Biological Process	GO:0060562	epithelial tube morphogenesis	0.000243059885819367	0.00242010309039693	0	0	41	357
GO:0070573 metallodipeptidase activity	5	0.00242197704464428	0.373	0.625	Molecular Function	GO:0070573	metallodipeptidase activity	5.36429024284448e-05	0.00242197704464428	0	0	5	8
GO:0099177 regulation of trans-synaptic signaling	54	0.00242459782730556	4.006	0.106	Biological Process	GO:0099177	regulation of trans-synaptic signaling	0.000243788026233303	0.00242459782730556	0	0	54	511
GO:0010827 regulation of glucose transmembrane transport	15	0.00242817996674954	1.113	0.181	Biological Process	GO:0010827	regulation of glucose transmembrane transport	0.000244702454991993	0.00242817996674954	0	0	15	83
GO:0043367 CD4-positive, alpha-beta T cell differentiation	15	0.00242817996674954	1.113	0.181	Biological Process	GO:0043367	CD4-positive, alpha-beta T cell differentiation	0.000244702454991993	0.00242817996674954	0	0	15	83
GO:0010906 regulation of glucose metabolic process	20	0.00245167050310458	1.484	0.154	Biological Process	GO:0010906	regulation of glucose metabolic process	0.000247349546307287	0.00245167050310458	0	0	20	130
GO:0006937 regulation of muscle contraction	23	0.00245453296794008	1.706	0.144	Biological Process	GO:0006937	regulation of muscle contraction	0.000247918474849004	0.00245453296794008	0	0	23	160
GO:0035150 regulation of tube size	22	0.00248041365526528	1.632	0.147	Biological Process	GO:0035150	regulation of tube size	0.000250815624122922	0.00248041365526528	0	0	22	150
GO:0098589 membrane region	47	0.00248816200009073	3.474	0.115	Cellular Component	GO:0098589	membrane region	9.20538716029214e-05	0.00248816200009073	0	0	47	409
GO:0006939 smooth muscle contraction	18	0.00252430677469613	1.335	0.162	Biological Process	GO:0006939	smooth muscle contraction	0.000255542126130503	0.00252430677469613	0	0	18	111
GO:0030323 respiratory tube development	28	0.00259933526926864	2.077	0.131	Biological Process	GO:0030323	respiratory tube development	0.000263434115397233	0.00259933526926864	0	0	28	213
GO:0010963 regulation of L-arginine import	3	0.00263369376344577	0.223	1.000	Biological Process	GO:0010963	regulation of L-arginine import	0.000267517398934802	0.00263369376344577	0	0	3	3
GO:0150062 complement-mediated synapse pruning	3	0.00263369376344577	0.223	1.000	Biological Process	GO:0150062	complement-mediated synapse pruning	0.000267517398934802	0.00263369376344577	0	0	3	3
GO:0042802 identical protein binding	182	0.00267109965512071	13.592	0.085	Molecular Function	GO:0042802	identical protein binding	6.06694839401761e-05	0.00267109965512071	0	0	182	2140
GO:0036094 small molecule binding	216	0.00267109965512071	16.131	0.083	Molecular Function	GO:0036094	small molecule binding	6.24474080893738e-05	0.00267109965512071	0	0	216	2610
GO:0015318 inorganic molecular entity transmembrane transporter activity	80	0.00267109965512071	5.975	0.100	Molecular Function	GO:0015318	inorganic molecular entity transmembrane transporter activity	6.35976108362074e-05	0.00267109965512071	0	0	80	798
GO:0106106 cold-induced thermogenesis	20	0.00269688398896089	1.484	0.153	Biological Process	GO:0106106	cold-induced thermogenesis	0.000274551531403003	0.00269688398896089	0	0	20	131
GO:0120161 regulation of cold-induced thermogenesis	20	0.00269688398896089	1.484	0.153	Biological Process	GO:0120161	regulation of cold-induced thermogenesis	0.000274551531403003	0.00269688398896089	0	0	20	131
GO:0055024 regulation of cardiac muscle tissue development	16	0.0027230544274008	1.187	0.172	Biological Process	GO:0055024	regulation of cardiac muscle tissue development	0.000277526546869313	0.0027230544274008	0	0	16	93
GO:0071229 cellular response to acid chemical	27	0.00272410404909456	2.003	0.133	Biological Process	GO:0071229	cellular response to acid chemical	0.000277944421352493	0.00272410404909456	0	0	27	203
GO:0045934 negative regulation of nucleobase-containing compound metabolic process	138	0.00277023351958941	10.237	0.086	Biological Process	GO:0045934	negative regulation of nucleobase-containing compound metabolic process	0.000282967244924963	0.00277023351958941	0	0	138	1607
GO:0006469 negative regulation of protein kinase activity	29	0.00283197918669488	2.151	0.129	Biological Process	GO:0006469	negative regulation of protein kinase activity	0.000289597506423033	0.00283197918669488	0	0	29	225
GO:0060341 regulation of cellular localization	93	0.00284564106471556	6.899	0.092	Biological Process	GO:0060341	regulation of cellular localization	0.000291346351168612	0.00284564106471556	0	0	93	1008
GO:0040013 negative regulation of locomotion	39	0.00284564106471556	2.893	0.116	Biological Process	GO:0040013	negative regulation of locomotion	0.000291644108207553	0.00284564106471556	0	0	39	337
GO:0048015 phosphatidylinositol-mediated signaling	23	0.00290431516189718	1.706	0.142	Biological Process	GO:0048015	phosphatidylinositol-mediated signaling	0.000297988967193057	0.00290431516189718	0	0	23	162
GO:0014897 striated muscle hypertrophy	17	0.00294388604294003	1.261	0.165	Biological Process	GO:0014897	striated muscle hypertrophy	0.000302720991176554	0.00294388604294003	0	0	17	103
GO:0051591 response to cAMP	17	0.00294388604294003	1.261	0.165	Biological Process	GO:0051591	response to cAMP	0.000302720991176554	0.00294388604294003	0	0	17	103
GO:0034121 regulation of toll-like receptor signaling pathway	13	0.00294402240725019	0.964	0.194	Biological Process	GO:0034121	regulation of toll-like receptor signaling pathway	0.000303071012478848	0.00294402240725019	0	0	13	67
GO:0002792 negative regulation of peptide secretion	16	0.00305339128757567	1.187	0.170	Biological Process	GO:0002792	negative regulation of peptide secretion	0.000314763092502306	0.00305339128757567	0	0	16	94
GO:0033673 negative regulation of kinase activity	31	0.00305339128757567	2.300	0.125	Biological Process	GO:0033673	negative regulation of kinase activity	0.000315026902986579	0.00305339128757567	0	0	31	248
GO:0071375 cellular response to peptide hormone stimulus	36	0.00305766524496452	2.671	0.118	Biological Process	GO:0071375	cellular response to peptide hormone stimulus	0.000315816827972254	0.00305766524496452	0	0	36	304
GO:0003014 renal system process	18	0.00310004698821659	1.335	0.159	Biological Process	GO:0003014	renal system process	0.000320548113595552	0.00310004698821659	0	0	18	113
GO:0050708 regulation of protein secretion	35	0.00311561548539767	2.596	0.119	Biological Process	GO:0050708	regulation of protein secretion	0.000322513495235755	0.00311561548539767	0	0	35	293
GO:0010934 macrophage cytokine production	6	0.00311922826384614	0.445	0.375	Biological Process	GO:0010934	macrophage cytokine production	0.000324361926776727	0.00311922826384614	0	0	6	16
GO:0010935 regulation of macrophage cytokine production	6	0.00311922826384614	0.445	0.375	Biological Process	GO:0010935	regulation of macrophage cytokine production	0.000324361926776727	0.00311922826384614	0	0	6	16
GO:0055119 relaxation of cardiac muscle	6	0.00311922826384614	0.445	0.375	Biological Process	GO:0055119	relaxation of cardiac muscle	0.000324361926776727	0.00311922826384614	0	0	6	16
GO:0070228 regulation of lymphocyte apoptotic process	12	0.00311922826384614	0.890	0.203	Biological Process	GO:0070228	regulation of lymphocyte apoptotic process	0.000324667447686336	0.00311922826384614	0	0	12	59
GO:2000514 regulation of CD4-positive, alpha-beta T cell activation	12	0.00311922826384614	0.890	0.203	Biological Process	GO:2000514	regulation of CD4-positive, alpha-beta T cell activation	0.000324667447686336	0.00311922826384614	0	0	12	59
GO:0002726 positive regulation of T cell cytokine production	7	0.00314977740014695	0.519	0.318	Biological Process	GO:0002726	positive regulation of T cell cytokine production	0.000329285105972906	0.00314977740014695	0	0	7	22
GO:0010666 positive regulation of cardiac muscle cell apoptotic process	7	0.00314977740014695	0.519	0.318	Biological Process	GO:0010666	positive regulation of cardiac muscle cell apoptotic process	0.000329285105972906	0.00314977740014695	0	0	7	22
GO:0032682 negative regulation of chemokine production	7	0.00314977740014695	0.519	0.318	Biological Process	GO:0032682	negative regulation of chemokine production	0.000329285105972906	0.00314977740014695	0	0	7	22
GO:0046058 cAMP metabolic process	7	0.00314977740014695	0.519	0.318	Biological Process	GO:0046058	cAMP metabolic process	0.000329285105972906	0.00314977740014695	0	0	7	22
GO:0034219 carbohydrate transmembrane transport	19	0.00316904650367594	1.409	0.154	Biological Process	GO:0034219	carbohydrate transmembrane transport	0.000331661223906738	0.00316904650367594	0	0	19	123
GO:0055067 monovalent inorganic cation homeostasis	22	0.0031780475420735	1.632	0.144	Biological Process	GO:0055067	monovalent inorganic cation homeostasis	0.000333328656832407	0.0031780475420735	0	0	22	153
GO:1901861 regulation of muscle tissue development	22	0.0031780475420735	1.632	0.144	Biological Process	GO:1901861	regulation of muscle tissue development	0.000333328656832407	0.0031780475420735	0	0	22	153
GO:0051253 negative regulation of RNA metabolic process	128	0.00320165406404803	9.496	0.087	Biological Process	GO:0051253	negative regulation of RNA metabolic process	0.000336638224162116	0.00320165406404803	0	0	128	1478
GO:0001936 regulation of endothelial cell proliferation	20	0.00320165406404803	1.484	0.150	Biological Process	GO:0001936	regulation of endothelial cell proliferation	0.000336900827100238	0.00320165406404803	0	0	20	133
GO:0010565 regulation of cellular ketone metabolic process	20	0.00320165406404803	1.484	0.150	Biological Process	GO:0010565	regulation of cellular ketone metabolic process	0.000336900827100238	0.00320165406404803	0	0	20	133
GO:0036041 long-chain fatty acid binding	7	0.00324687044851926	0.523	0.389	Molecular Function	GO:0036041	long-chain fatty acid binding	7.92924364864848e-05	0.00324687044851926	0	0	7	18
GO:0004497 monooxygenase activity	24	0.00324687044851926	1.792	0.152	Molecular Function	GO:0004497	monooxygenase activity	8.18561620626463e-05	0.00324687044851926	0	0	24	158
GO:0016773 phosphotransferase activity, alcohol group as acceptor	71	0.00324687044851926	5.302	0.102	Molecular Function	GO:0016773	phosphotransferase activity, alcohol group as acceptor	8.37662049953341e-05	0.00324687044851926	0	0	71	693
GO:0015171 amino acid transmembrane transporter activity	16	0.00324687044851926	1.195	0.190	Molecular Function	GO:0015171	amino acid transmembrane transporter activity	8.44977359249199e-05	0.00324687044851926	0	0	16	84
GO:0050870 positive regulation of T cell activation	26	0.00326211698042213	1.929	0.133	Biological Process	GO:0050870	positive regulation of T cell activation	0.000343635468264052	0.00326211698042213	0	0	26	195
GO:0009306 protein secretion	42	0.00332486126554887	3.116	0.112	Biological Process	GO:0009306	protein secretion	0.000350624493194152	0.00332486126554887	0	0	42	375
GO:0071705 nitrogen compound transport	166	0.00335508575095018	12.315	0.083	Biological Process	GO:0071705	nitrogen compound transport	0.000354194740884377	0.00335508575095018	0	0	166	2000
GO:0110110 positive regulation of animal organ morphogenesis	16	0.00337076000781546	1.187	0.168	Biological Process	GO:0110110	positive regulation of animal organ morphogenesis	0.000356234166541556	0.00337076000781546	0	0	16	95
GO:0043255 regulation of carbohydrate biosynthetic process	18	0.00338183953609439	1.335	0.158	Biological Process	GO:0043255	regulation of carbohydrate biosynthetic process	0.000358122395680533	0.00338183953609439	0	0	18	114
GO:0044262 cellular carbohydrate metabolic process	36	0.00338183953609439	2.671	0.118	Biological Process	GO:0044262	cellular carbohydrate metabolic process	0.000358177024594339	0.00338183953609439	0	0	36	306
GO:0046885 regulation of hormone biosynthetic process	9	0.00339734063570278	0.668	0.250	Biological Process	GO:0046885	regulation of hormone biosynthetic process	0.000360594246884682	0.00339734063570278	0	0	9	36
GO:1901186 positive regulation of ERBB signaling pathway	9	0.00339734063570278	0.668	0.250	Biological Process	GO:1901186	positive regulation of ERBB signaling pathway	0.000360594246884682	0.00339734063570278	0	0	9	36
GO:0006809 nitric oxide biosynthetic process	14	0.00342476741262254	1.039	0.182	Biological Process	GO:0006809	nitric oxide biosynthetic process	0.000365410862574998	0.00342476741262254	0	0	14	77
GO:0008625 extrinsic apoptotic signaling pathway via death domain receptors	14	0.00342476741262254	1.039	0.182	Biological Process	GO:0008625	extrinsic apoptotic signaling pathway via death domain receptors	0.000365410862574998	0.00342476741262254	0	0	14	77
GO:0032637 interleukin-8 production	14	0.00342476741262254	1.039	0.182	Biological Process	GO:0032637	interleukin-8 production	0.000365410862574998	0.00342476741262254	0	0	14	77
GO:0032677 regulation of interleukin-8 production	14	0.00342476741262254	1.039	0.182	Biological Process	GO:0032677	regulation of interleukin-8 production	0.000365410862574998	0.00342476741262254	0	0	14	77
GO:0055072 iron ion homeostasis	15	0.00342476741262254	1.113	0.174	Biological Process	GO:0055072	iron ion homeostasis	0.000365459658845249	0.00342476741262254	0	0	15	86
GO:0034154 toll-like receptor 7 signaling pathway	5	0.00344167123076627	0.371	0.455	Biological Process	GO:0034154	toll-like receptor 7 signaling pathway	0.000368049069074183	0.00344167123076627	0	0	5	11
GO:0035739 CD4-positive, alpha-beta T cell proliferation	5	0.00344167123076627	0.371	0.455	Biological Process	GO:0035739	CD4-positive, alpha-beta T cell proliferation	0.000368049069074183	0.00344167123076627	0	0	5	11
GO:0045932 negative regulation of muscle contraction	8	0.00345530014235759	0.593	0.276	Biological Process	GO:0045932	negative regulation of muscle contraction	0.000370295233242841	0.00345530014235759	0	0	8	29
GO:2000108 positive regulation of leukocyte apoptotic process	8	0.00345530014235759	0.593	0.276	Biological Process	GO:2000108	positive regulation of leukocyte apoptotic process	0.000370295233242841	0.00345530014235759	0	0	8	29
GO:0045121 membrane raft	45	0.00345789831729065	3.326	0.115	Cellular Component	GO:0045121	membrane raft	0.000131693624706391	0.00345789831729065	0	0	45	392
GO:0010038 response to metal ion	43	0.00350284307552444	3.190	0.111	Biological Process	GO:0010038	response to metal ion	0.000375790058319216	0.00350284307552444	0	0	43	388
GO:0001823 mesonephros development	17	0.00355632645424357	1.261	0.162	Biological Process	GO:0001823	mesonephros development	0.000382310661441473	0.00355632645424357	0	0	17	105
GO:0048008 platelet-derived growth factor receptor signaling pathway	12	0.00355632645424357	0.890	0.200	Biological Process	GO:0048008	platelet-derived growth factor receptor signaling pathway	0.000382339593688364	0.00355632645424357	0	0	12	60
GO:0098857 membrane microdomain	45	0.00356495903981325	3.326	0.115	Cellular Component	GO:0098857	membrane microdomain	0.00013965019089584	0.00356495903981325	0	0	45	393
GO:0015293 symporter activity	22	0.00360202910584031	1.643	0.157	Molecular Function	GO:0015293	symporter activity	9.57349928462541e-05	0.00360202910584031	0	0	22	140
GO:0048017 inositol lipid-mediated signaling	23	0.00362142757971204	1.706	0.139	Biological Process	GO:0048017	inositol lipid-mediated signaling	0.000389751906832739	0.00362142757971204	0	0	23	165
GO:0045823 positive regulation of heart contraction	10	0.00367070322032167	0.742	0.227	Biological Process	GO:0045823	positive regulation of heart contraction	0.000395893008811228	0.00367070322032167	0	0	10	44
GO:0140115 export across plasma membrane	10	0.00367070322032167	0.742	0.227	Biological Process	GO:0140115	export across plasma membrane	0.000395893008811228	0.00367070322032167	0	0	10	44
GO:0043620 regulation of DNA-templated transcription in response to stress	11	0.00369313107126846	0.816	0.212	Biological Process	GO:0043620	regulation of DNA-templated transcription in response to stress	0.000399576381598094	0.00369313107126846	0	0	11	52
GO:0071675 regulation of mononuclear cell migration	11	0.00369313107126846	0.816	0.212	Biological Process	GO:0071675	regulation of mononuclear cell migration	0.000399576381598094	0.00369313107126846	0	0	11	52
GO:1902893 regulation of pri-miRNA transcription by RNA polymerase II	11	0.00369313107126846	0.816	0.212	Biological Process	GO:1902893	regulation of pri-miRNA transcription by RNA polymerase II	0.000399576381598094	0.00369313107126846	0	0	11	52
GO:0008643 carbohydrate transport	22	0.00369614685456649	1.632	0.142	Biological Process	GO:0008643	carbohydrate transport	0.000400746349216865	0.00369614685456649	0	0	22	155
GO:0032355 response to estradiol	22	0.00369614685456649	1.632	0.142	Biological Process	GO:0032355	response to estradiol	0.000400746349216865	0.00369614685456649	0	0	22	155
GO:1990845 adaptive thermogenesis	21	0.00376129759874589	1.558	0.145	Biological Process	GO:1990845	adaptive thermogenesis	0.000408239444922089	0.00376129759874589	0	0	21	145
GO:0033627 cell adhesion mediated by integrin	13	0.00376526634223508	0.964	0.188	Biological Process	GO:0033627	cell adhesion mediated by integrin	0.000409529653520889	0.00376526634223508	0	0	13	69
GO:0086003 cardiac muscle cell contraction	13	0.00376526634223508	0.964	0.188	Biological Process	GO:0086003	cardiac muscle cell contraction	0.000409529653520889	0.00376526634223508	0	0	13	69
GO:0070509 calcium ion import	15	0.00381801772354132	1.113	0.172	Biological Process	GO:0070509	calcium ion import	0.00041570291123698	0.00381801772354132	0	0	15	87
GO:0090287 regulation of cellular response to growth factor stimulus	34	0.00390501827874831	2.522	0.119	Biological Process	GO:0090287	regulation of cellular response to growth factor stimulus	0.000425621143141365	0.00390501827874831	0	0	34	286
GO:0001968 fibronectin binding	9	0.00393702686285899	0.672	0.290	Molecular Function	GO:0001968	fibronectin binding	0.000106818558294624	0.00393702686285899	0	0	9	31
GO:0050649 testosterone 6-beta-hydroxylase activity	5	0.00406200518296645	0.373	0.556	Molecular Function	GO:0050649	testosterone 6-beta-hydroxylase activity	0.000114237703533245	0.00406200518296645	0	0	5	9
GO:0061134 peptidase regulator activity	33	0.00406200518296645	2.465	0.129	Molecular Function	GO:0061134	peptidase regulator activity	0.000114707787558853	0.00406200518296645	0	0	33	255
GO:0008146 sulfotransferase activity	13	0.00407361254398771	0.971	0.213	Molecular Function	GO:0008146	sulfotransferase activity	0.000117291169594331	0.00407361254398771	0	0	13	61
GO:0001959 regulation of cytokine-mediated signaling pathway	18	0.00407725629022302	1.335	0.155	Biological Process	GO:0001959	regulation of cytokine-mediated signaling pathway	0.000444859280238896	0.00407725629022302	0	0	18	116
GO:0002523 leukocyte migration involved in inflammatory response	7	0.00408126012337464	0.519	0.304	Biological Process	GO:0002523	leukocyte migration involved in inflammatory response	0.000447159292220914	0.00408126012337464	0	0	7	23
GO:0002719 negative regulation of cytokine production involved in immune response	7	0.00408126012337464	0.519	0.304	Biological Process	GO:0002719	negative regulation of cytokine production involved in immune response	0.000447159292220914	0.00408126012337464	0	0	7	23
GO:0010663 positive regulation of striated muscle cell apoptotic process	7	0.00408126012337464	0.519	0.304	Biological Process	GO:0010663	positive regulation of striated muscle cell apoptotic process	0.000447159292220914	0.00408126012337464	0	0	7	23
GO:0051956 negative regulation of amino acid transport	7	0.00408126012337464	0.519	0.304	Biological Process	GO:0051956	negative regulation of amino acid transport	0.000447159292220914	0.00408126012337464	0	0	7	23
GO:0045582 positive regulation of T cell differentiation	16	0.00412590292920973	1.187	0.165	Biological Process	GO:0045582	positive regulation of T cell differentiation	0.000453463195712048	0.00412590292920973	0	0	16	97
GO:0046888 negative regulation of hormone secretion	16	0.00412590292920973	1.187	0.165	Biological Process	GO:0046888	negative regulation of hormone secretion	0.000453463195712048	0.00412590292920973	0	0	16	97
GO:0070542 response to fatty acid	16	0.00412590292920973	1.187	0.165	Biological Process	GO:0070542	response to fatty acid	0.000453463195712048	0.00412590292920973	0	0	16	97
GO:0050839 cell adhesion molecule binding	32	0.00414084146570805	2.390	0.131	Molecular Function	GO:0050839	cell adhesion molecule binding	0.000121519710787667	0.00414084146570805	0	0	32	245
GO:0030336 negative regulation of cell migration	33	0.00420987183827387	2.448	0.120	Biological Process	GO:0030336	negative regulation of cell migration	0.000463172386680668	0.00420987183827387	0	0	33	276
GO:0016301 kinase activity	77	0.00420993300834046	5.751	0.099	Molecular Function	GO:0016301	kinase activity	0.00012587839559822	0.00420993300834046	0	0	77	777
GO:0030855 epithelial cell differentiation	64	0.00423507409195254	4.748	0.099	Biological Process	GO:0030855	epithelial cell differentiation	0.000466428497915339	0.00423507409195254	0	0	64	649
GO:0009897 external side of plasma membrane	58	0.00426069536340754	4.287	0.105	Cellular Component	GO:0009897	external side of plasma membrane	0.00017154050973458	0.00426069536340754	0	0	58	551
GO:0005044 scavenger receptor activity	11	0.00429427316843931	0.822	0.239	Molecular Function	GO:0005044	scavenger receptor activity	0.000130777975783035	0.00429427316843931	0	0	11	46
GO:0002830 positive regulation of type 2 immune response	6	0.00429525714444448	0.445	0.353	Biological Process	GO:0002830	positive regulation of type 2 immune response	0.000474037167162499	0.00429525714444448	0	0	6	17
GO:0034162 toll-like receptor 9 signaling pathway	6	0.00429525714444448	0.445	0.353	Biological Process	GO:0034162	toll-like receptor 9 signaling pathway	0.000474037167162499	0.00429525714444448	0	0	6	17
GO:0061614 pri-miRNA transcription by RNA polymerase II	11	0.00430159244778488	0.816	0.208	Biological Process	GO:0061614	pri-miRNA transcription by RNA polymerase II	0.000475227287086939	0.00430159244778488	0	0	11	53
GO:0030324 lung development	27	0.00431419132460096	2.003	0.129	Biological Process	GO:0030324	lung development	0.000479234099284404	0.00431419132460096	0	0	27	210
GO:1901222 regulation of NIK/NF-kappaB signaling	17	0.00431419132460096	1.261	0.159	Biological Process	GO:1901222	regulation of NIK/NF-kappaB signaling	0.000479359323562092	0.00431419132460096	0	0	17	107
GO:0043433 negative regulation of DNA-binding transcription factor activity	22	0.00431419132460096	1.632	0.140	Biological Process	GO:0043433	negative regulation of DNA-binding transcription factor activity	0.000479788220994399	0.00431419132460096	0	0	22	157
GO:0030500 regulation of bone mineralization	14	0.00431419132460096	1.039	0.177	Biological Process	GO:0030500	regulation of bone mineralization	0.000479887324711829	0.00431419132460096	0	0	14	79
GO:0032088 negative regulation of NF-kappaB transcription factor activity	14	0.00431419132460096	1.039	0.177	Biological Process	GO:0032088	negative regulation of NF-kappaB transcription factor activity	0.000479887324711829	0.00431419132460096	0	0	14	79
GO:0009154 purine ribonucleotide catabolic process	10	0.00431419132460096	0.742	0.222	Biological Process	GO:0009154	purine ribonucleotide catabolic process	0.000479934521140441	0.00431419132460096	0	0	10	45
GO:0048699 generation of neurons	139	0.00431419132460096	10.312	0.085	Biological Process	GO:0048699	generation of neurons	0.00048006580021524	0.00431419132460096	0	0	139	1641
GO:0007623 circadian rhythm	29	0.00434392541118733	2.151	0.125	Biological Process	GO:0007623	circadian rhythm	0.000483870258082497	0.00434392541118733	0	0	29	232
GO:0005996 monosaccharide metabolic process	33	0.00443092948321356	2.448	0.119	Biological Process	GO:0005996	monosaccharide metabolic process	0.000494067348219545	0.00443092948321356	0	0	33	277
GO:0060759 regulation of response to cytokine stimulus	19	0.00448720803749877	1.409	0.150	Biological Process	GO:0060759	regulation of response to cytokine stimulus	0.000500854766112052	0.00448720803749877	0	0	19	127
GO:0098590 plasma membrane region	115	0.00454990859171809	8.500	0.090	Cellular Component	GO:0098590	plasma membrane region	0.000188135502160269	0.00454990859171809	0	0	115	1281
GO:0030885 regulation of myeloid dendritic cell activation	4	0.00459899283120723	0.297	0.571	Biological Process	GO:0030885	regulation of myeloid dendritic cell activation	0.000514381759253947	0.00459899283120723	0	0	4	7
GO:2000659 regulation of interleukin-1-mediated signaling pathway	4	0.00459899283120723	0.297	0.571	Biological Process	GO:2000659	regulation of interleukin-1-mediated signaling pathway	0.000514381759253947	0.00459899283120723	0	0	4	7
GO:0031331 positive regulation of cellular catabolic process	43	0.00463222426243678	3.190	0.109	Biological Process	GO:0031331	positive regulation of cellular catabolic process	0.000518627254217128	0.00463222426243678	0	0	43	394
GO:0009314 response to radiation	48	0.0046428824665473	3.561	0.106	Biological Process	GO:0009314	response to radiation	0.000520350443066588	0.0046428824665473	0	0	48	454
GO:1903035 negative regulation of response to wounding	15	0.0047609703451732	1.113	0.169	Biological Process	GO:1903035	negative regulation of response to wounding	0.000534128492274054	0.0047609703451732	0	0	15	89
GO:0010506 regulation of autophagy	32	0.00478551453794877	2.374	0.120	Biological Process	GO:0010506	regulation of autophagy	0.000537428247585207	0.00478551453794877	0	0	32	267
GO:0001935 endothelial cell proliferation	21	0.00479714057224629	1.558	0.142	Biological Process	GO:0001935	endothelial cell proliferation	0.000539281381381259	0.00479714057224629	0	0	21	148
GO:0051145 smooth muscle cell differentiation	13	0.00484850829585664	0.964	0.183	Biological Process	GO:0051145	smooth muscle cell differentiation	0.000546162712623888	0.00484850829585664	0	0	13	71
GO:0055021 regulation of cardiac muscle tissue growth	13	0.00484850829585664	0.964	0.183	Biological Process	GO:0055021	regulation of cardiac muscle tissue growth	0.000546162712623888	0.00484850829585664	0	0	13	71
GO:0070227 lymphocyte apoptotic process	14	0.00485288038933713	1.039	0.175	Biological Process	GO:0070227	lymphocyte apoptotic process	0.000547730619845122	0.00485288038933713	0	0	14	80
GO:2000146 negative regulation of cell motility	34	0.00485288038933713	2.522	0.117	Biological Process	GO:2000146	negative regulation of cell motility	0.000547762920001646	0.00485288038933713	0	0	34	290
GO:0045598 regulation of fat cell differentiation	20	0.00486308629224989	1.484	0.145	Biological Process	GO:0045598	regulation of fat cell differentiation	0.000549469918891508	0.00486308629224989	0	0	20	138
GO:0007507 heart development	60	0.00488791815308723	4.451	0.100	Biological Process	GO:0007507	heart development	0.00055283347291822	0.00488791815308723	0	0	60	603
GO:0030182 neuron differentiation	126	0.0049583138481138	9.347	0.086	Biological Process	GO:0030182	neuron differentiation	0.000562158963005224	0.0049583138481138	0	0	126	1470
GO:0032964 collagen biosynthetic process	11	0.0049583138481138	0.816	0.204	Biological Process	GO:0032964	collagen biosynthetic process	0.000562493034127496	0.0049583138481138	0	0	11	54
GO:0050922 negative regulation of chemotaxis	11	0.0049583138481138	0.816	0.204	Biological Process	GO:0050922	negative regulation of chemotaxis	0.000562493034127496	0.0049583138481138	0	0	11	54
GO:0030100 regulation of endocytosis	35	0.00498755402465672	2.596	0.116	Biological Process	GO:0030100	regulation of endocytosis	0.000566379394491376	0.00498755402465672	0	0	35	302
GO:0071840 cellular component organization or biogenesis	465	0.00500259430140329	34.496	0.073	Biological Process	GO:0071840	cellular component organization or biogenesis	0.000568658288541164	0.00500259430140329	0	0	465	6371
GO:0003300 cardiac muscle hypertrophy	16	0.00502759695920542	1.187	0.162	Biological Process	GO:0003300	cardiac muscle hypertrophy	0.000572647998777335	0.00502759695920542	0	0	16	99
GO:0045921 positive regulation of exocytosis	16	0.00502759695920542	1.187	0.162	Biological Process	GO:0045921	positive regulation of exocytosis	0.000572647998777335	0.00502759695920542	0	0	16	99
GO:0120103 centriolar subdistal appendage	5	0.00504754815782249	0.370	0.500	Cellular Component	GO:0120103	centriolar subdistal appendage	0.000214204981670378	0.00504754815782249	0	0	5	10
GO:0009894 regulation of catabolic process	82	0.00505867945264093	6.083	0.093	Biological Process	GO:0009894	regulation of catabolic process	0.000576765666878371	0.00505867945264093	0	0	82	885
GO:0010463 mesenchymal cell proliferation	10	0.0050666134172788	0.742	0.217	Biological Process	GO:0010463	mesenchymal cell proliferation	0.000578248506879571	0.0050666134172788	0	0	10	46
GO:0030308 negative regulation of cell growth	25	0.00511638109902132	1.855	0.131	Biological Process	GO:0030308	negative regulation of cell growth	0.000584512380748727	0.00511638109902132	0	0	25	191
GO:0002544 chronic inflammatory response	7	0.00516703520328747	0.519	0.292	Biological Process	GO:0002544	chronic inflammatory response	0.000596395341233893	0.00516703520328747	0	0	7	24
GO:0010742 macrophage derived foam cell differentiation	7	0.00516703520328747	0.519	0.292	Biological Process	GO:0010742	macrophage derived foam cell differentiation	0.000596395341233893	0.00516703520328747	0	0	7	24
GO:0046426 negative regulation of JAK-STAT cascade	7	0.00516703520328747	0.519	0.292	Biological Process	GO:0046426	negative regulation of JAK-STAT cascade	0.000596395341233893	0.00516703520328747	0	0	7	24
GO:0070498 interleukin-1-mediated signaling pathway	7	0.00516703520328747	0.519	0.292	Biological Process	GO:0070498	interleukin-1-mediated signaling pathway	0.000596395341233893	0.00516703520328747	0	0	7	24
GO:0090077 foam cell differentiation	7	0.00516703520328747	0.519	0.292	Biological Process	GO:0090077	foam cell differentiation	0.000596395341233893	0.00516703520328747	0	0	7	24
GO:0001542 ovulation from ovarian follicle	5	0.00516703520328747	0.371	0.417	Biological Process	GO:0001542	ovulation from ovarian follicle	0.000597485684922098	0.00516703520328747	0	0	5	12
GO:0015911 plasma membrane long-chain fatty acid transport	5	0.00516703520328747	0.371	0.417	Biological Process	GO:0015911	plasma membrane long-chain fatty acid transport	0.000597485684922098	0.00516703520328747	0	0	5	12
GO:0032060 bleb assembly	5	0.00516703520328747	0.371	0.417	Biological Process	GO:0032060	bleb assembly	0.000597485684922098	0.00516703520328747	0	0	5	12
GO:0034616 response to laminar fluid shear stress	5	0.00516703520328747	0.371	0.417	Biological Process	GO:0034616	response to laminar fluid shear stress	0.000597485684922098	0.00516703520328747	0	0	5	12
GO:0043301 negative regulation of leukocyte degranulation	5	0.00516703520328747	0.371	0.417	Biological Process	GO:0043301	negative regulation of leukocyte degranulation	0.000597485684922098	0.00516703520328747	0	0	5	12
GO:0072393 microtubule anchoring at microtubule organizing center	5	0.00516703520328747	0.371	0.417	Biological Process	GO:0072393	microtubule anchoring at microtubule organizing center	0.000597485684922098	0.00516703520328747	0	0	5	12
GO:1902001 fatty acid transmembrane transport	5	0.00516703520328747	0.371	0.417	Biological Process	GO:1902001	fatty acid transmembrane transport	0.000597485684922098	0.00516703520328747	0	0	5	12
GO:0051348 negative regulation of transferase activity	33	0.00516703520328747	2.448	0.118	Biological Process	GO:0051348	negative regulation of transferase activity	0.000597965498303298	0.00516703520328747	0	0	33	280
GO:0007160 cell-matrix adhesion	27	0.00517048096252213	2.003	0.127	Biological Process	GO:0007160	cell-matrix adhesion	0.000598954368518598	0.00517048096252213	0	0	27	213
GO:1901216 positive regulation of neuron death	18	0.00524310159691258	1.335	0.151	Biological Process	GO:1901216	positive regulation of neuron death	0.000608823377609126	0.00524310159691258	0	0	18	119
GO:0031640 killing of cells of other organism	12	0.00524310159691258	0.890	0.190	Biological Process	GO:0031640	killing of cells of other organism	0.000609760388867145	0.00524310159691258	0	0	12	63
GO:0043388 positive regulation of DNA binding	12	0.00524310159691258	0.890	0.190	Biological Process	GO:0043388	positive regulation of DNA binding	0.000609760388867145	0.00524310159691258	0	0	12	63
GO:0044364 disruption of cells of other organism	12	0.00524310159691258	0.890	0.190	Biological Process	GO:0044364	disruption of cells of other organism	0.000609760388867145	0.00524310159691258	0	0	12	63
GO:0032418 lysosome localization	14	0.00535640540721763	1.039	0.173	Biological Process	GO:0032418	lysosome localization	0.000623548677854598	0.00535640540721763	0	0	14	81
GO:0014743 regulation of muscle hypertrophy	13	0.0053822677008012	0.964	0.181	Biological Process	GO:0014743	regulation of muscle hypertrophy	0.000627787901189092	0.0053822677008012	0	0	13	72
GO:0045669 positive regulation of osteoblast differentiation	13	0.0053822677008012	0.964	0.181	Biological Process	GO:0045669	positive regulation of osteoblast differentiation	0.000627787901189092	0.0053822677008012	0	0	13	72
GO:0033093 Weibel-Palade body	4	0.00538360499214845	0.296	0.667	Cellular Component	GO:0033093	Weibel-Palade body	0.000234324482792098	0.00538360499214845	0	0	4	6
GO:0016054 organic acid catabolic process	30	0.00541789948387699	2.226	0.121	Biological Process	GO:0016054	organic acid catabolic process	0.000633180674673595	0.00541789948387699	0	0	30	247
GO:0046395 carboxylic acid catabolic process	30	0.00541789948387699	2.226	0.121	Biological Process	GO:0046395	carboxylic acid catabolic process	0.000633180674673595	0.00541789948387699	0	0	30	247
GO:0001657 ureteric bud development	16	0.00547982811331344	1.187	0.160	Biological Process	GO:0001657	ureteric bud development	0.000641668984736315	0.00547982811331344	0	0	16	100
GO:0055017 cardiac muscle tissue growth	16	0.00547982811331344	1.187	0.160	Biological Process	GO:0055017	cardiac muscle tissue growth	0.000641668984736315	0.00547982811331344	0	0	16	100
GO:0019865 immunoglobulin binding	7	0.00550193336123765	0.523	0.350	Molecular Function	GO:0019865	immunoglobulin binding	0.000172209378340222	0.00550193336123765	0	0	7	20
GO:0008134 transcription factor binding	69	0.00550193336123765	5.153	0.101	Molecular Function	GO:0008134	transcription factor binding	0.000173649059573946	0.00550193336123765	0	0	69	685
GO:0048666 neuron development	106	0.00560191414994032	7.864	0.088	Biological Process	GO:0048666	neuron development	0.000656604180779355	0.00560191414994032	0	0	106	1206
GO:1905953 negative regulation of lipid localization	11	0.00564863366624709	0.816	0.200	Biological Process	GO:1905953	negative regulation of lipid localization	0.000662724881180325	0.00564863366624709	0	0	11	55
GO:0006805 xenobiotic metabolic process	17	0.00565753427991623	1.261	0.155	Biological Process	GO:0006805	xenobiotic metabolic process	0.000664414833831751	0.00565753427991623	0	0	17	110
GO:0002283 neutrophil activation involved in immune response	6	0.00568182093686455	0.445	0.333	Biological Process	GO:0002283	neutrophil activation involved in immune response	0.000672454726264384	0.00568182093686455	0	0	6	18
GO:0006525 arginine metabolic process	6	0.00568182093686455	0.445	0.333	Biological Process	GO:0006525	arginine metabolic process	0.000672454726264384	0.00568182093686455	0	0	6	18
GO:0010566 regulation of ketone biosynthetic process	6	0.00568182093686455	0.445	0.333	Biological Process	GO:0010566	regulation of ketone biosynthetic process	0.000672454726264384	0.00568182093686455	0	0	6	18
GO:0032695 negative regulation of interleukin-12 production	6	0.00568182093686455	0.445	0.333	Biological Process	GO:0032695	negative regulation of interleukin-12 production	0.000672454726264384	0.00568182093686455	0	0	6	18
GO:0045655 regulation of monocyte differentiation	6	0.00568182093686455	0.445	0.333	Biological Process	GO:0045655	regulation of monocyte differentiation	0.000672454726264384	0.00568182093686455	0	0	6	18
GO:0045986 negative regulation of smooth muscle contraction	6	0.00568182093686455	0.445	0.333	Biological Process	GO:0045986	negative regulation of smooth muscle contraction	0.000672454726264384	0.00568182093686455	0	0	6	18
GO:1903960 negative regulation of anion transmembrane transport	6	0.00568182093686455	0.445	0.333	Biological Process	GO:1903960	negative regulation of anion transmembrane transport	0.000672454726264384	0.00568182093686455	0	0	6	18
GO:2000269 regulation of fibroblast apoptotic process	6	0.00568182093686455	0.445	0.333	Biological Process	GO:2000269	regulation of fibroblast apoptotic process	0.000672454726264384	0.00568182093686455	0	0	6	18
GO:0048640 negative regulation of developmental growth	18	0.00568894235708533	1.335	0.150	Biological Process	GO:0048640	negative regulation of developmental growth	0.000673946834815633	0.00568894235708533	0	0	18	120
GO:0001938 positive regulation of endothelial cell proliferation	15	0.0057362300931876	1.113	0.165	Biological Process	GO:0001938	positive regulation of endothelial cell proliferation	0.000680206992459219	0.0057362300931876	0	0	15	91
GO:0051953 negative regulation of amine transport	9	0.0057362300931876	0.668	0.231	Biological Process	GO:0051953	negative regulation of amine transport	0.000681512842616787	0.0057362300931876	0	0	9	39
GO:1903432 regulation of TORC1 signaling	9	0.0057362300931876	0.668	0.231	Biological Process	GO:1903432	regulation of TORC1 signaling	0.000681512842616787	0.0057362300931876	0	0	9	39
GO:0045930 negative regulation of mitotic cell cycle	27	0.00581310657283237	2.003	0.126	Biological Process	GO:0045930	negative regulation of mitotic cell cycle	0.000692633735401275	0.00581310657283237	0	0	27	215
GO:0009066 aspartate family amino acid metabolic process	10	0.00581310657283237	0.742	0.213	Biological Process	GO:0009066	aspartate family amino acid metabolic process	0.00069263675668078	0.00581310657283237	0	0	10	47
GO:0038202 TORC1 signaling	10	0.00581310657283237	0.742	0.213	Biological Process	GO:0038202	TORC1 signaling	0.00069263675668078	0.00581310657283237	0	0	10	47
GO:0005975 carbohydrate metabolic process	59	0.00582682813409815	4.377	0.099	Biological Process	GO:0005975	carbohydrate metabolic process	0.000694936703964	0.00582682813409815	0	0	59	596
GO:0045834 positive regulation of lipid metabolic process	23	0.00590911273973621	1.706	0.134	Biological Process	GO:0045834	positive regulation of lipid metabolic process	0.000705424780388504	0.00590911273973621	0	0	23	172
GO:0072163 mesonephric epithelium development	16	0.00600022802490951	1.187	0.158	Biological Process	GO:0072163	mesonephric epithelium development	0.000717671646896276	0.00600022802490951	0	0	16	101
GO:0072164 mesonephric tubule development	16	0.00600022802490951	1.187	0.158	Biological Process	GO:0072164	mesonephric tubule development	0.000717671646896276	0.00600022802490951	0	0	16	101
GO:0032729 positive regulation of interferon-gamma production	13	0.00600945969590533	0.964	0.178	Biological Process	GO:0032729	positive regulation of interferon-gamma production	0.00071946167781382	0.00600945969590533	0	0	13	73
GO:0042578 phosphoric ester hydrolase activity	41	0.00611470417194097	3.062	0.116	Molecular Function	GO:0042578	phosphoric ester hydrolase activity	0.000196374774071194	0.00611470417194097	0	0	41	352
GO:0030073 insulin secretion	28	0.00618234386378983	2.077	0.123	Biological Process	GO:0030073	insulin secretion	0.000740865219924597	0.00618234386378983	0	0	28	227
GO:0031175 neuron projection development	95	0.00626263893589745	7.047	0.089	Biological Process	GO:0031175	neuron projection development	0.000751202182336021	0.00626263893589745	0	0	95	1064
GO:0044853 plasma membrane raft	20	0.006331142800148	1.478	0.153	Cellular Component	GO:0044853	plasma membrane raft	0.000282455772367865	0.006331142800148	0	0	20	131
GO:0032369 negative regulation of lipid transport	8	0.00635806968131341	0.593	0.250	Biological Process	GO:0032369	negative regulation of lipid transport	0.000763374720924642	0.00635806968131341	0	0	8	32
GO:0001889 liver development	23	0.00636077232222169	1.706	0.133	Biological Process	GO:0001889	liver development	0.000765057163559039	0.00636077232222169	0	0	23	173
GO:0070167 regulation of biomineral tissue development	15	0.00636077232222169	1.113	0.163	Biological Process	GO:0070167	regulation of biomineral tissue development	0.000765151110205622	0.00636077232222169	0	0	15	92
GO:0090288 negative regulation of cellular response to growth factor stimulus	21	0.00639362050253715	1.558	0.138	Biological Process	GO:0090288	negative regulation of cellular response to growth factor stimulus	0.00076983218787682	0.00639362050253715	0	0	21	152
GO:0002704 negative regulation of leukocyte mediated immunity	11	0.00643795995208082	0.816	0.196	Biological Process	GO:0002704	negative regulation of leukocyte mediated immunity	0.000777375214483166	0.00643795995208082	0	0	11	56
GO:0043551 regulation of phosphatidylinositol 3-kinase activity	11	0.00643795995208082	0.816	0.196	Biological Process	GO:0043551	regulation of phosphatidylinositol 3-kinase activity	0.000777375214483166	0.00643795995208082	0	0	11	56
GO:0051930 regulation of sensory perception of pain	11	0.00643795995208082	0.816	0.196	Biological Process	GO:0051930	regulation of sensory perception of pain	0.000777375214483166	0.00643795995208082	0	0	11	56
GO:0003094 glomerular filtration	7	0.00644466968014428	0.519	0.280	Biological Process	GO:0003094	glomerular filtration	0.000782598555087139	0.00644466968014428	0	0	7	25
GO:0010447 response to acidic pH	7	0.00644466968014428	0.519	0.280	Biological Process	GO:0010447	response to acidic pH	0.000782598555087139	0.00644466968014428	0	0	7	25
GO:0032691 negative regulation of interleukin-1 beta production	7	0.00644466968014428	0.519	0.280	Biological Process	GO:0032691	negative regulation of interleukin-1 beta production	0.000782598555087139	0.00644466968014428	0	0	7	25
GO:0032753 positive regulation of interleukin-4 production	7	0.00644466968014428	0.519	0.280	Biological Process	GO:0032753	positive regulation of interleukin-4 production	0.000782598555087139	0.00644466968014428	0	0	7	25
GO:0098581 detection of external biotic stimulus	7	0.00644466968014428	0.519	0.280	Biological Process	GO:0098581	detection of external biotic stimulus	0.000782598555087139	0.00644466968014428	0	0	7	25
GO:1904893 negative regulation of STAT cascade	7	0.00644466968014428	0.519	0.280	Biological Process	GO:1904893	negative regulation of STAT cascade	0.000782598555087139	0.00644466968014428	0	0	7	25
GO:0097435 supramolecular fiber organization	69	0.00647999494885554	5.119	0.095	Biological Process	GO:0097435	supramolecular fiber organization	0.000787627781389084	0.00647999494885554	0	0	69	726
GO:0046683 response to organophosphorus	20	0.00653565398913937	1.484	0.141	Biological Process	GO:0046683	response to organophosphorus	0.000795138912625265	0.00653565398913937	0	0	20	142
GO:0006855 drug transmembrane transport	16	0.00657943224455258	1.187	0.157	Biological Process	GO:0006855	drug transmembrane transport	0.000801215955824881	0.00657943224455258	0	0	16	102
GO:0042093 T-helper cell differentiation	12	0.00670396100117199	0.890	0.185	Biological Process	GO:0042093	T-helper cell differentiation	0.000817145668711673	0.00670396100117199	0	0	12	65
GO:0009408 response to heat	17	0.00671476431501926	1.261	0.152	Biological Process	GO:0009408	response to heat	0.00081922883505542	0.00671476431501926	0	0	17	112
GO:0016805 dipeptidase activity	6	0.00671581629205702	0.448	0.400	Molecular Function	GO:0016805	dipeptidase activity	0.000219398206661885	0.00671581629205702	0	0	6	15
GO:0007193 adenylate cyclase-inhibiting G protein-coupled receptor signaling pathway	13	0.00672603714724869	0.964	0.176	Biological Process	GO:0007193	adenylate cyclase-inhibiting G protein-coupled receptor signaling pathway	0.000822139441303738	0.00672603714724869	0	0	13	74
GO:0055117 regulation of cardiac muscle contraction	13	0.00672603714724869	0.964	0.176	Biological Process	GO:0055117	regulation of cardiac muscle contraction	0.000822139441303738	0.00672603714724869	0	0	13	74
GO:0036230 granulocyte activation	9	0.00676275351085041	0.668	0.225	Biological Process	GO:0036230	granulocyte activation	0.00082967306218638	0.00676275351085041	0	0	9	40
GO:0048246 macrophage chemotaxis	9	0.00676275351085041	0.668	0.225	Biological Process	GO:0048246	macrophage chemotaxis	0.00082967306218638	0.00676275351085041	0	0	9	40
GO:0098801 regulation of renal system process	9	0.00676275351085041	0.668	0.225	Biological Process	GO:0098801	regulation of renal system process	0.00082967306218638	0.00676275351085041	0	0	9	40
GO:0048732 gland development	52	0.00676275351085041	3.858	0.101	Biological Process	GO:0048732	gland development	0.00082971467977222	0.00676275351085041	0	0	52	513
GO:0061135 endopeptidase regulator activity	29	0.0068729490702928	2.166	0.131	Molecular Function	GO:0061135	endopeptidase regulator activity	0.000228337178415043	0.0068729490702928	0	0	29	221
GO:0005021 vascular endothelial growth factor-activated receptor activity	4	0.00689899625975157	0.299	0.667	Molecular Function	GO:0005021	vascular endothelial growth factor-activated receptor activity	0.000236187933791736	0.00689899625975157	0	0	4	6
GO:0050840 extracellular matrix binding	12	0.00689899625975157	0.896	0.211	Molecular Function	GO:0050840	extracellular matrix binding	0.000240260723108182	0.00689899625975157	0	0	12	57
GO:0008237 metallopeptidase activity	28	0.00689899625975157	2.091	0.133	Molecular Function	GO:0008237	metallopeptidase activity	0.000240662660223892	0.00689899625975157	0	0	28	211
GO:0098659 inorganic cation import across plasma membrane	15	0.00698431237225482	1.113	0.161	Biological Process	GO:0098659	inorganic cation import across plasma membrane	0.000858925064693372	0.00698431237225482	0	0	15	93
GO:0099587 inorganic ion import across plasma membrane	15	0.00698431237225482	1.113	0.161	Biological Process	GO:0099587	inorganic ion import across plasma membrane	0.000858925064693372	0.00698431237225482	0	0	15	93
GO:1902905 positive regulation of supramolecular fiber organization	26	0.00698431237225482	1.929	0.126	Biological Process	GO:1902905	positive regulation of supramolecular fiber organization	0.00085928883100784	0.00698431237225482	0	0	26	207
GO:0044425 membrane part	599	0.00734371479751126	44.272	0.072	Cellular Component	GO:0044425	membrane part	0.000335621350919992	0.00734371479751126	0	0	599	8341
GO:0045446 endothelial cell differentiation	17	0.00735975069090637	1.261	0.150	Biological Process	GO:0045446	endothelial cell differentiation	0.000907536879480607	0.00735975069090637	0	0	17	113
GO:0032731 positive regulation of interleukin-1 beta production	11	0.00735975069090637	0.816	0.193	Biological Process	GO:0032731	positive regulation of interleukin-1 beta production	0.000907999371932182	0.00735975069090637	0	0	11	57
GO:0051931 regulation of sensory perception	11	0.00735975069090637	0.816	0.193	Biological Process	GO:0051931	regulation of sensory perception	0.000907999371932182	0.00735975069090637	0	0	11	57
GO:0008360 regulation of cell shape	21	0.00739514581003243	1.558	0.136	Biological Process	GO:0008360	regulation of cell shape	0.000914054201354156	0.00739514581003243	0	0	21	154
GO:0048634 regulation of muscle organ development	21	0.00739514581003243	1.558	0.136	Biological Process	GO:0048634	regulation of muscle organ development	0.000914054201354156	0.00739514581003243	0	0	21	154
GO:0002281 macrophage activation involved in immune response	6	0.00749272644370188	0.445	0.316	Biological Process	GO:0002281	macrophage activation involved in immune response	0.000929535910100884	0.00749272644370188	0	0	6	19
GO:0002755 MyD88-dependent toll-like receptor signaling pathway	6	0.00749272644370188	0.445	0.316	Biological Process	GO:0002755	MyD88-dependent toll-like receptor signaling pathway	0.000929535910100884	0.00749272644370188	0	0	6	19
GO:0006534 cysteine metabolic process	6	0.00749272644370188	0.445	0.316	Biological Process	GO:0006534	cysteine metabolic process	0.000929535910100884	0.00749272644370188	0	0	6	19
GO:0070365 hepatocyte differentiation	6	0.00749272644370188	0.445	0.316	Biological Process	GO:0070365	hepatocyte differentiation	0.000929535910100884	0.00749272644370188	0	0	6	19
GO:1901184 regulation of ERBB signaling pathway	13	0.00754463572419938	0.964	0.173	Biological Process	GO:1901184	regulation of ERBB signaling pathway	0.000936836757353222	0.00754463572419938	0	0	13	75
GO:0002294 CD4-positive, alpha-beta T cell differentiation involved in immune response	12	0.00757198098097324	0.890	0.182	Biological Process	GO:0002294	CD4-positive, alpha-beta T cell differentiation involved in immune response	0.000941096472070287	0.00757198098097324	0	0	12	66
GO:0043621 protein self-association	13	0.00758444524469595	0.971	0.197	Molecular Function	GO:0043621	protein self-association	0.000270168184446452	0.00758444524469595	0	0	13	66
GO:0019900 kinase binding	79	0.00758444524469595	5.900	0.096	Molecular Function	GO:0019900	kinase binding	0.000272972835495702	0.00758444524469595	0	0	79	822
GO:0042119 neutrophil activation	8	0.00764029427372311	0.593	0.242	Biological Process	GO:0042119	neutrophil activation	0.000951330866540963	0.00764029427372311	0	0	8	33
GO:0042832 defense response to protozoan	8	0.00764029427372311	0.593	0.242	Biological Process	GO:0042832	defense response to protozoan	0.000951330866540963	0.00764029427372311	0	0	8	33
GO:0007179 transforming growth factor beta receptor signaling pathway	23	0.00778334634505931	1.706	0.131	Biological Process	GO:0007179	transforming growth factor beta receptor signaling pathway	0.000970919602276858	0.00778334634505931	0	0	23	176
GO:0061008 hepaticobiliary system development	23	0.00778334634505931	1.706	0.131	Biological Process	GO:0061008	hepaticobiliary system development	0.000970919602276858	0.00778334634505931	0	0	23	176
GO:0015822 ornithine transport	4	0.00780079825923366	0.297	0.500	Biological Process	GO:0015822	ornithine transport	0.000976200515124677	0.00780079825923366	0	0	4	8
GO:2000318 positive regulation of T-helper 17 type immune response	4	0.00780079825923366	0.297	0.500	Biological Process	GO:2000318	positive regulation of T-helper 17 type immune response	0.000976200515124677	0.00780079825923366	0	0	4	8
GO:2000553 positive regulation of T-helper 2 cell cytokine production	4	0.00780079825923366	0.297	0.500	Biological Process	GO:2000553	positive regulation of T-helper 2 cell cytokine production	0.000976200515124677	0.00780079825923366	0	0	4	8
GO:0002762 negative regulation of myeloid leukocyte differentiation	10	0.00780079825923366	0.742	0.204	Biological Process	GO:0002762	negative regulation of myeloid leukocyte differentiation	0.000977548104158703	0.00780079825923366	0	0	10	49
GO:0006195 purine nucleotide catabolic process	10	0.00780079825923366	0.742	0.204	Biological Process	GO:0006195	purine nucleotide catabolic process	0.000977548104158703	0.00780079825923366	0	0	10	49
GO:0005768 endosome	82	0.00781366411954691	6.061	0.094	Cellular Component	GO:0005768	endosome	0.000365601259130051	0.00781366411954691	0	0	82	870
GO:0071774 response to fibroblast growth factor	16	0.00791949768356594	1.187	0.154	Biological Process	GO:0071774	response to fibroblast growth factor	0.000993326632531267	0.00791949768356594	0	0	16	104
GO:0042737 drug catabolic process	21	0.00792162836941988	1.558	0.135	Biological Process	GO:0042737	drug catabolic process	0.000994497969226417	0.00792162836941988	0	0	21	155
GO:0071549 cellular response to dexamethasone stimulus	9	0.00798200516512191	0.668	0.220	Biological Process	GO:0071549	cellular response to dexamethasone stimulus	0.00100298877959361	0.00798200516512191	0	0	9	41
GO:0005520 insulin-like growth factor binding	8	0.0079992947011677	0.597	0.286	Molecular Function	GO:0005520	insulin-like growth factor binding	0.000292333028946328	0.0079992947011677	0	0	8	28
GO:0002053 positive regulation of mesenchymal cell proliferation	7	0.00803193462625184	0.519	0.269	Biological Process	GO:0002053	positive regulation of mesenchymal cell proliferation	0.00101186835202495	0.00803193462625184	0	0	7	26
GO:0097205 renal filtration	7	0.00803193462625184	0.519	0.269	Biological Process	GO:0097205	renal filtration	0.00101186835202495	0.00803193462625184	0	0	7	26
GO:0030886 negative regulation of myeloid dendritic cell activation	3	0.00803193462625184	0.223	0.750	Biological Process	GO:0030886	negative regulation of myeloid dendritic cell activation	0.00101842951035903	0.00803193462625184	0	0	3	4
GO:0046032 ADP catabolic process	3	0.00803193462625184	0.223	0.750	Biological Process	GO:0046032	ADP catabolic process	0.00101842951035903	0.00803193462625184	0	0	3	4
GO:0061209 cell proliferation involved in mesonephros development	3	0.00803193462625184	0.223	0.750	Biological Process	GO:0061209	cell proliferation involved in mesonephros development	0.00101842951035903	0.00803193462625184	0	0	3	4
GO:0071409 cellular response to cycloheximide	3	0.00803193462625184	0.223	0.750	Biological Process	GO:0071409	cellular response to cycloheximide	0.00101842951035903	0.00803193462625184	0	0	3	4
GO:1904092 regulation of autophagic cell death	3	0.00803193462625184	0.223	0.750	Biological Process	GO:1904092	regulation of autophagic cell death	0.00101842951035903	0.00803193462625184	0	0	3	4
GO:1904093 negative regulation of autophagic cell death	3	0.00803193462625184	0.223	0.750	Biological Process	GO:1904093	negative regulation of autophagic cell death	0.00101842951035903	0.00803193462625184	0	0	3	4
GO:2000660 negative regulation of interleukin-1-mediated signaling pathway	3	0.00803193462625184	0.223	0.750	Biological Process	GO:2000660	negative regulation of interleukin-1-mediated signaling pathway	0.00101842951035903	0.00803193462625184	0	0	3	4
GO:2001027 negative regulation of endothelial cell chemotaxis	3	0.00803193462625184	0.223	0.750	Biological Process	GO:2001027	negative regulation of endothelial cell chemotaxis	0.00101842951035903	0.00803193462625184	0	0	3	4
GO:0050709 negative regulation of protein secretion	14	0.00804531574733146	1.039	0.165	Biological Process	GO:0050709	negative regulation of protein secretion	0.00102196261433233	0.00804531574733146	0	0	14	85
GO:0051851 modification by host of symbiont morphology or physiology	14	0.00804531574733146	1.039	0.165	Biological Process	GO:0051851	modification by host of symbiont morphology or physiology	0.00102196261433233	0.00804531574733146	0	0	14	85
GO:0003824 catalytic activity	434	0.00809169522983865	32.412	0.074	Molecular Function	GO:0003824	catalytic activity	0.000301778104503687	0.00809169522983865	0	0	434	5841
GO:0030414 peptidase inhibitor activity	28	0.00809169522983865	2.091	0.131	Molecular Function	GO:0030414	peptidase inhibitor activity	0.000304670695254168	0.00809169522983865	0	0	28	214
GO:0016324 apical plasma membrane	43	0.00821348722905204	3.178	0.111	Cellular Component	GO:0016324	apical plasma membrane	0.000393246396167889	0.00821348722905204	0	0	43	388
GO:0006909 phagocytosis	37	0.00821360689196693	2.745	0.110	Biological Process	GO:0006909	phagocytosis	0.00104427734280429	0.00821360689196693	0	0	37	336
GO:0055078 sodium ion homeostasis	11	0.00828449457061959	0.816	0.190	Biological Process	GO:0055078	sodium ion homeostasis	0.0010562570034817	0.00828449457061959	0	0	11	58
GO:0071715 icosanoid transport	11	0.00828449457061959	0.816	0.190	Biological Process	GO:0071715	icosanoid transport	0.0010562570034817	0.00828449457061959	0	0	11	58
GO:1901571 fatty acid derivative transport	11	0.00828449457061959	0.816	0.190	Biological Process	GO:1901571	fatty acid derivative transport	0.0010562570034817	0.00828449457061959	0	0	11	58
GO:0034330 cell junction organization	34	0.00828449457061959	2.522	0.113	Biological Process	GO:0034330	cell junction organization	0.00105707200752713	0.00828449457061959	0	0	34	301
GO:0044248 cellular catabolic process	172	0.00829342286549731	12.760	0.081	Biological Process	GO:0044248	cellular catabolic process	0.00105915774783057	0.00829342286549731	0	0	172	2133
GO:0048638 regulation of developmental growth	40	0.0083011974612233	2.967	0.108	Biological Process	GO:0048638	regulation of developmental growth	0.00106109805484708	0.0083011974612233	0	0	40	372
GO:0060420 regulation of heart growth	13	0.00832140220045323	0.964	0.171	Biological Process	GO:0060420	regulation of heart growth	0.00106463043445652	0.00832140220045323	0	0	13	76
GO:0008277 regulation of G protein-coupled receptor signaling pathway	19	0.00836943451481955	1.409	0.141	Biological Process	GO:0008277	regulation of G protein-coupled receptor signaling pathway	0.00107173082922022	0.00836943451481955	0	0	19	135
GO:0002293 alpha-beta T cell differentiation involved in immune response	12	0.00841387231965536	0.890	0.179	Biological Process	GO:0002293	alpha-beta T cell differentiation involved in immune response	0.00108030202689024	0.00841387231965536	0	0	12	67
GO:0045600 positive regulation of fat cell differentiation	12	0.00841387231965536	0.890	0.179	Biological Process	GO:0045600	positive regulation of fat cell differentiation	0.00108030202689024	0.00841387231965536	0	0	12	67
GO:0090303 positive regulation of wound healing	12	0.00841387231965536	0.890	0.179	Biological Process	GO:0090303	positive regulation of wound healing	0.00108030202689024	0.00841387231965536	0	0	12	67
GO:0043200 response to amino acid	18	0.00853523666265468	1.335	0.144	Biological Process	GO:0043200	response to amino acid	0.00109685876308482	0.00853523666265468	0	0	18	125
GO:0034766 negative regulation of ion transmembrane transport	16	0.0085767478434971	1.187	0.152	Biological Process	GO:0034766	negative regulation of ion transmembrane transport	0.00110317220036764	0.0085767478434971	0	0	16	105
GO:0014074 response to purine-containing compound	22	0.00864354875204376	1.632	0.132	Biological Process	GO:0014074	response to purine-containing compound	0.00111275085509077	0.00864354875204376	0	0	22	167
GO:0008081 phosphoric diester hydrolase activity	15	0.00870300192693297	1.120	0.176	Molecular Function	GO:0008081	phosphoric diester hydrolase activity	0.000335140403501702	0.00870300192693297	0	0	15	85
GO:0015179 L-amino acid transmembrane transporter activity	12	0.00870300192693297	0.896	0.203	Molecular Function	GO:0015179	L-amino acid transmembrane transporter activity	0.000337325656082673	0.00870300192693297	0	0	12	59
GO:0010712 regulation of collagen metabolic process	10	0.00892766219021212	0.742	0.200	Biological Process	GO:0010712	regulation of collagen metabolic process	0.00115238369517575	0.00892766219021212	0	0	10	50
GO:0010907 positive regulation of glucose metabolic process	10	0.00892766219021212	0.742	0.200	Biological Process	GO:0010907	positive regulation of glucose metabolic process	0.00115238369517575	0.00892766219021212	0	0	10	50
GO:0032309 icosanoid secretion	10	0.00892766219021212	0.742	0.200	Biological Process	GO:0032309	icosanoid secretion	0.00115238369517575	0.00892766219021212	0	0	10	50
GO:1901215 negative regulation of neuron death	29	0.00898808736912827	2.151	0.118	Biological Process	GO:1901215	negative regulation of neuron death	0.00116220329440024	0.00898808736912827	0	0	29	245
GO:0097193 intrinsic apoptotic signaling pathway	33	0.00898808736912827	2.448	0.113	Biological Process	GO:0097193	intrinsic apoptotic signaling pathway	0.00116223499078091	0.00898808736912827	0	0	33	291
GO:0006690 icosanoid metabolic process	19	0.00905657374451609	1.409	0.140	Biological Process	GO:0006690	icosanoid metabolic process	0.0011721244722987	0.00905657374451609	0	0	19	136
GO:0010464 regulation of mesenchymal cell proliferation	8	0.00905953459830583	0.593	0.235	Biological Process	GO:0010464	regulation of mesenchymal cell proliferation	0.00117457558818482	0.00905953459830583	0	0	8	34
GO:0034110 regulation of homotypic cell-cell adhesion	8	0.00905953459830583	0.593	0.235	Biological Process	GO:0034110	regulation of homotypic cell-cell adhesion	0.00117457558818482	0.00905953459830583	0	0	8	34
GO:0046883 regulation of hormone secretion	34	0.00913001844342651	2.522	0.112	Biological Process	GO:0046883	regulation of hormone secretion	0.00118475587424971	0.00913001844342651	0	0	34	303
GO:0006835 dicarboxylic acid transport	15	0.00923345874556455	1.113	0.156	Biological Process	GO:0006835	dicarboxylic acid transport	0.00120060497109394	0.00923345874556455	0	0	15	96
GO:1904892 regulation of STAT cascade	22	0.00923345874556455	1.632	0.131	Biological Process	GO:1904892	regulation of STAT cascade	0.00120427305772423	0.00923345874556455	0	0	22	168
GO:0003298 physiological muscle hypertrophy	9	0.00923345874556455	0.668	0.214	Biological Process	GO:0003298	physiological muscle hypertrophy	0.001204501637318	0.00923345874556455	0	0	9	42
GO:0003301 physiological cardiac muscle hypertrophy	9	0.00923345874556455	0.668	0.214	Biological Process	GO:0003301	physiological cardiac muscle hypertrophy	0.001204501637318	0.00923345874556455	0	0	9	42
GO:0042771 intrinsic apoptotic signaling pathway in response to DNA damage by p53 class mediator	9	0.00923345874556455	0.668	0.214	Biological Process	GO:0042771	intrinsic apoptotic signaling pathway in response to DNA damage by p53 class mediator	0.001204501637318	0.00923345874556455	0	0	9	42
GO:0061049 cell growth involved in cardiac muscle cell development	9	0.00923345874556455	0.668	0.214	Biological Process	GO:0061049	cell growth involved in cardiac muscle cell development	0.001204501637318	0.00923345874556455	0	0	9	42
GO:0001776 leukocyte homeostasis	16	0.00935770088101714	1.187	0.151	Biological Process	GO:0001776	leukocyte homeostasis	0.00122311902601259	0.00935770088101714	0	0	16	106
GO:0001909 leukocyte mediated cytotoxicity	16	0.00935770088101714	1.187	0.151	Biological Process	GO:0001909	leukocyte mediated cytotoxicity	0.00122311902601259	0.00935770088101714	0	0	16	106
GO:1902807 negative regulation of cell cycle G1/S phase transition	11	0.00935770088101714	0.816	0.186	Biological Process	GO:1902807	negative regulation of cell cycle G1/S phase transition	0.00122391294335148	0.00935770088101714	0	0	11	59
GO:0006066 alcohol metabolic process	37	0.00936863344480368	2.745	0.109	Biological Process	GO:0006066	alcohol metabolic process	0.00122641207043938	0.00936863344480368	0	0	37	339
GO:0002287 alpha-beta T cell activation involved in immune response	12	0.00941857054796239	0.890	0.176	Biological Process	GO:0002287	alpha-beta T cell activation involved in immune response	0.00123617394774672	0.00941857054796239	0	0	12	68
GO:0032722 positive regulation of chemokine production	12	0.00941857054796239	0.890	0.176	Biological Process	GO:0032722	positive regulation of chemokine production	0.00123617394774672	0.00941857054796239	0	0	12	68
GO:0032732 positive regulation of interleukin-1 production	12	0.00941857054796239	0.890	0.176	Biological Process	GO:0032732	positive regulation of interleukin-1 production	0.00123617394774672	0.00941857054796239	0	0	12	68
GO:0030036 actin cytoskeleton organization	66	0.00945103527439427	4.896	0.094	Biological Process	GO:0030036	actin cytoskeleton organization	0.00124151353581691	0.00945103527439427	0	0	66	700
GO:0010743 regulation of macrophage derived foam cell differentiation	6	0.00953657196244809	0.445	0.300	Biological Process	GO:0010743	regulation of macrophage derived foam cell differentiation	0.00125601507015123	0.00953657196244809	0	0	6	20
GO:0044346 fibroblast apoptotic process	6	0.00953657196244809	0.445	0.300	Biological Process	GO:0044346	fibroblast apoptotic process	0.00125601507015123	0.00953657196244809	0	0	6	20
GO:2001026 regulation of endothelial cell chemotaxis	6	0.00953657196244809	0.445	0.300	Biological Process	GO:2001026	regulation of endothelial cell chemotaxis	0.00125601507015123	0.00953657196244809	0	0	6	20
GO:0031344 regulation of cell projection organization	72	0.00955538189517782	5.341	0.093	Biological Process	GO:0031344	regulation of cell projection organization	0.00125958298207377	0.00955538189517782	0	0	72	778
GO:0004866 endopeptidase inhibitor activity	27	0.00957034418263226	2.016	0.131	Molecular Function	GO:0004866	endopeptidase inhibitor activity	0.000376242766869817	0.00957034418263226	0	0	27	206
GO:0016705 oxidoreductase activity, acting on paired donors, with incorporation or reduction of molecular oxygen	28	0.00961478332785376	2.091	0.129	Molecular Function	GO:0016705	oxidoreductase activity, acting on paired donors, with incorporation or reduction of molecular oxygen	0.000383313621044004	0.00961478332785376	0	0	28	217
GO:0099503 secretory vesicle	62	0.00969345568932844	4.582	0.100	Cellular Component	GO:0099503	secretory vesicle	0.000474652346049815	0.00969345568932844	0	0	62	623
GO:0043154 negative regulation of cysteine-type endopeptidase activity involved in apoptotic process	14	0.00975822984770815	1.039	0.161	Biological Process	GO:0043154	negative regulation of cysteine-type endopeptidase activity involved in apoptotic process	0.00129036641579797	0.00975822984770815	0	0	14	87
GO:0097191 extrinsic apoptotic signaling pathway	27	0.00975822984770815	2.003	0.121	Biological Process	GO:0097191	extrinsic apoptotic signaling pathway	0.0012905339313455	0.00975822984770815	0	0	27	224
GO:0010575 positive regulation of vascular endothelial growth factor production	7	0.00975822984770815	0.519	0.259	Biological Process	GO:0010575	positive regulation of vascular endothelial growth factor production	0.00129077703646356	0.00975822984770815	0	0	7	27
GO:0045730 respiratory burst	7	0.00975822984770815	0.519	0.259	Biological Process	GO:0045730	respiratory burst	0.00129077703646356	0.00975822984770815	0	0	7	27
GO:1904062 regulation of cation transmembrane transport	39	0.00981849919261353	2.893	0.107	Biological Process	GO:1904062	regulation of cation transmembrane transport	0.00130001368143966	0.00981849919261353	0	0	39	364
GO:0060322 head development	74	0.00981849919261353	5.490	0.092	Biological Process	GO:0060322	head development	0.00130099036323035	0.00981849919261353	0	0	74	805
GO:0071322 cellular response to carbohydrate stimulus	23	0.00994285341723183	1.706	0.128	Biological Process	GO:0071322	cellular response to carbohydrate stimulus	0.00131860256457697	0.00994285341723183	0	0	23	180
GO:0014065 phosphatidylinositol 3-kinase signaling	18	0.00994753626493721	1.335	0.142	Biological Process	GO:0014065	phosphatidylinositol 3-kinase signaling	0.00132035889935197	0.00994753626493721	0	0	18	127
GO:2000027 regulation of animal organ morphogenesis	24	0.00996790284595443	1.780	0.126	Biological Process	GO:2000027	regulation of animal organ morphogenesis	0.00132419983025462	0.00996790284595443	0	0	24	191
GO:0010657 muscle cell apoptotic process	15	0.0100490765342206	1.113	0.155	Biological Process	GO:0010657	muscle cell apoptotic process	0.00133727724707843	0.0100490765342206	0	0	15	97
GO:0045638 negative regulation of myeloid cell differentiation	15	0.0100490765342206	1.113	0.155	Biological Process	GO:0045638	negative regulation of myeloid cell differentiation	0.00133727724707843	0.0100490765342206	0	0	15	97
GO:0043229 intracellular organelle	865	0.0100598465989179	63.932	0.069	Cellular Component	GO:0043229	intracellular organelle	0.000503539655658565	0.0100598465989179	0	0	865	12495
GO:0055025 positive regulation of cardiac muscle tissue development	10	0.0101112199028454	0.742	0.196	Biological Process	GO:0055025	positive regulation of cardiac muscle tissue development	0.0013519192482289	0.0101112199028454	0	0	10	51
GO:0031532 actin cytoskeleton reorganization	16	0.0101112199028454	1.187	0.150	Biological Process	GO:0031532	actin cytoskeleton reorganization	0.00135388996270718	0.0101112199028454	0	0	16	107
GO:0060419 heart growth	16	0.0101112199028454	1.187	0.150	Biological Process	GO:0060419	heart growth	0.00135388996270718	0.0101112199028454	0	0	16	107
GO:0032494 response to peptidoglycan	5	0.0101112199028454	0.371	0.357	Biological Process	GO:0032494	response to peptidoglycan	0.0013547788365602	0.0101112199028454	0	0	5	14
GO:0040015 negative regulation of multicellular organism growth	5	0.0101112199028454	0.371	0.357	Biological Process	GO:0040015	negative regulation of multicellular organism growth	0.0013547788365602	0.0101112199028454	0	0	5	14
GO:0042532 negative regulation of tyrosine phosphorylation of STAT protein	5	0.0101112199028454	0.371	0.357	Biological Process	GO:0042532	negative regulation of tyrosine phosphorylation of STAT protein	0.0013547788365602	0.0101112199028454	0	0	5	14
GO:0043970 histone H3-K9 acetylation	5	0.0101112199028454	0.371	0.357	Biological Process	GO:0043970	histone H3-K9 acetylation	0.0013547788365602	0.0101112199028454	0	0	5	14
GO:0060992 response to fungicide	5	0.0101112199028454	0.371	0.357	Biological Process	GO:0060992	response to fungicide	0.0013547788365602	0.0101112199028454	0	0	5	14
GO:0070820 tertiary granule	4	0.0101421745531051	0.296	0.571	Cellular Component	GO:0070820	tertiary granule	0.000518696631116365	0.0101421745531051	0	0	4	7
GO:0046323 glucose import	13	0.0101723123934031	0.964	0.167	Biological Process	GO:0046323	glucose import	0.00136412543508887	0.0101723123934031	0	0	13	78
GO:0004857 enzyme inhibitor activity	44	0.0102533096818477	3.286	0.110	Molecular Function	GO:0004857	enzyme inhibitor activity	0.000414447179831054	0.0102533096818477	0	0	44	400
GO:0010611 regulation of cardiac muscle hypertrophy	12	0.0104980546302824	0.890	0.174	Biological Process	GO:0010611	regulation of cardiac muscle hypertrophy	0.00141020432547848	0.0104980546302824	0	0	12	69
GO:0034394 protein localization to cell surface	12	0.0104980546302824	0.890	0.174	Biological Process	GO:0034394	protein localization to cell surface	0.00141020432547848	0.0104980546302824	0	0	12	69
GO:0032757 positive regulation of interleukin-8 production	11	0.0105087290436899	0.816	0.183	Biological Process	GO:0032757	positive regulation of interleukin-8 production	0.00141283757286769	0.0105087290436899	0	0	11	60
GO:0061138 morphogenesis of a branching epithelium	25	0.0105232734865369	1.855	0.123	Biological Process	GO:0061138	morphogenesis of a branching epithelium	0.00141599400144111	0.0105232734865369	0	0	25	203
GO:0030234 enzyme regulator activity	93	0.0106164685265835	6.945	0.092	Molecular Function	GO:0030234	enzyme regulator activity	0.000435004801199986	0.0106164685265835	0	0	93	1016
GO:0090066 regulation of anatomical structure size	54	0.0106211563147282	4.006	0.098	Biological Process	GO:0090066	regulation of anatomical structure size	0.00143562410131217	0.0106211563147282	0	0	54	551
GO:0006509 membrane protein ectodomain proteolysis	9	0.0106211563147282	0.668	0.209	Biological Process	GO:0006509	membrane protein ectodomain proteolysis	0.00143745372334415	0.0106211563147282	0	0	9	43
GO:0001562 response to protozoan	8	0.0106211563147282	0.593	0.229	Biological Process	GO:0001562	response to protozoan	0.00143765023844644	0.0106211563147282	0	0	8	35
GO:0002347 response to tumor cell	8	0.0106211563147282	0.593	0.229	Biological Process	GO:0002347	response to tumor cell	0.00143765023844644	0.0106211563147282	0	0	8	35
GO:0032689 negative regulation of interferon-gamma production	8	0.0106211563147282	0.593	0.229	Biological Process	GO:0032689	negative regulation of interferon-gamma production	0.00143765023844644	0.0106211563147282	0	0	8	35
GO:0050832 defense response to fungus	8	0.0106211563147282	0.593	0.229	Biological Process	GO:0050832	defense response to fungus	0.00143765023844644	0.0106211563147282	0	0	8	35
GO:0090075 relaxation of muscle	8	0.0106211563147282	0.593	0.229	Biological Process	GO:0090075	relaxation of muscle	0.00143765023844644	0.0106211563147282	0	0	8	35
GO:0060541 respiratory system development	28	0.0106312119524513	2.077	0.118	Biological Process	GO:0060541	respiratory system development	0.00144022467331199	0.0106312119524513	0	0	28	237
GO:0019915 lipid storage	14	0.0106592546272575	1.039	0.159	Biological Process	GO:0019915	lipid storage	0.00144524018456767	0.0106592546272575	0	0	14	88
GO:0043226 organelle	884	0.0109607394707037	65.336	0.069	Cellular Component	GO:0043226	organelle	0.000572486936445898	0.0109607394707037	0	0	884	12805
GO:0051098 regulation of binding	41	0.0110355583159569	3.042	0.105	Biological Process	GO:0051098	regulation of binding	0.00149752098124546	0.0110355583159569	0	0	41	391
GO:0062013 positive regulation of small molecule metabolic process	22	0.0111814957728042	1.632	0.129	Biological Process	GO:0062013	positive regulation of small molecule metabolic process	0.00151860077261322	0.0111814957728042	0	0	22	171
GO:0006919 activation of cysteine-type endopeptidase activity involved in apoptotic process	13	0.0112980117898476	0.964	0.165	Biological Process	GO:0006919	activation of cysteine-type endopeptidase activity involved in apoptotic process	0.00153829354773889	0.0112980117898476	0	0	13	79
GO:0051193 regulation of cofactor metabolic process	13	0.0112980117898476	0.964	0.165	Biological Process	GO:0051193	regulation of cofactor metabolic process	0.00153829354773889	0.0112980117898476	0	0	13	79
GO:1901863 positive regulation of muscle tissue development	13	0.0112980117898476	0.964	0.165	Biological Process	GO:1901863	positive regulation of muscle tissue development	0.00153829354773889	0.0112980117898476	0	0	13	79
GO:0031099 regeneration	27	0.0115263755384899	2.003	0.119	Biological Process	GO:0031099	regeneration	0.00157070216765087	0.0115263755384899	0	0	27	227
GO:0006520 cellular amino acid metabolic process	31	0.011548125040837	2.300	0.114	Biological Process	GO:0006520	cellular amino acid metabolic process	0.00157749730757752	0.011548125040837	0	0	31	273
GO:0032350 regulation of hormone metabolic process	10	0.011548125040837	0.742	0.192	Biological Process	GO:0032350	regulation of hormone metabolic process	0.00157866754980766	0.011548125040837	0	0	10	52
GO:2000351 regulation of endothelial cell apoptotic process	10	0.011548125040837	0.742	0.192	Biological Process	GO:2000351	regulation of endothelial cell apoptotic process	0.00157866754980766	0.011548125040837	0	0	10	52
GO:0016202 regulation of striated muscle tissue development	20	0.011548125040837	1.484	0.133	Biological Process	GO:0016202	regulation of striated muscle tissue development	0.00157893789076954	0.011548125040837	0	0	20	150
GO:0071813 lipoprotein particle binding	8	0.0115726870820904	0.597	0.267	Molecular Function	GO:0071813	lipoprotein particle binding	0.000490251435833049	0.0115726870820904	0	0	8	30
GO:0071814 protein-lipid complex binding	8	0.0115726870820904	0.597	0.267	Molecular Function	GO:0071814	protein-lipid complex binding	0.000490251435833049	0.0115726870820904	0	0	8	30
GO:0019901 protein kinase binding	71	0.0115726870820904	5.302	0.096	Molecular Function	GO:0019901	protein kinase binding	0.000493409139158895	0.0115726870820904	0	0	71	736
GO:0009058 biosynthetic process	427	0.0116173799856649	31.677	0.073	Biological Process	GO:0009058	biosynthetic process	0.00158973277822555	0.0116173799856649	0	0	427	5877
GO:0009064 glutamine family amino acid metabolic process	12	0.0116921380870415	0.890	0.171	Biological Process	GO:0009064	glutamine family amino acid metabolic process	0.00160396598728874	0.0116921380870415	0	0	12	70
GO:0042058 regulation of epidermal growth factor receptor signaling pathway	12	0.0116921380870415	0.890	0.171	Biological Process	GO:0042058	regulation of epidermal growth factor receptor signaling pathway	0.00160396598728874	0.0116921380870415	0	0	12	70
GO:0042509 regulation of tyrosine phosphorylation of STAT protein	12	0.0116921380870415	0.890	0.171	Biological Process	GO:0042509	regulation of tyrosine phosphorylation of STAT protein	0.00160396598728874	0.0116921380870415	0	0	12	70
GO:0035767 endothelial cell chemotaxis	7	0.0118453954186954	0.519	0.250	Biological Process	GO:0035767	endothelial cell chemotaxis	0.00162634223792406	0.0118453954186954	0	0	7	28
GO:0005901 caveola	16	0.0118471933683272	1.183	0.160	Cellular Component	GO:0005901	caveola	0.000656921862321545	0.0118471933683272	0	0	16	100
GO:0005623 cell	1176	0.0118471933683272	86.918	0.067	Cellular Component	GO:0005623	cell	0.000657461220657987	0.0118471933683272	0	0	1176	17555
GO:0044464 cell part	1176	0.0118471933683272	86.918	0.067	Cellular Component	GO:0044464	cell part	0.000657461220657987	0.0118471933683272	0	0	1176	17555
GO:0007219 Notch signaling pathway	22	0.0119194244319533	1.632	0.128	Biological Process	GO:0007219	Notch signaling pathway	0.00163786658480618	0.0119194244319533	0	0	22	172
GO:0046620 regulation of organ growth	16	0.0120047888997137	1.187	0.147	Biological Process	GO:0046620	regulation of organ growth	0.00165096674550958	0.0120047888997137	0	0	16	109
GO:0044271 cellular nitrogen compound biosynthetic process	352	0.0120137609080298	26.113	0.074	Biological Process	GO:0044271	cellular nitrogen compound biosynthetic process	0.00165841436737696	0.0120137609080298	0	0	352	4764
GO:0017085 response to insecticide	6	0.0120137609080298	0.445	0.286	Biological Process	GO:0017085	response to insecticide	0.00166335068278004	0.0120137609080298	0	0	6	21
GO:0034755 iron ion transmembrane transport	6	0.0120137609080298	0.445	0.286	Biological Process	GO:0034755	iron ion transmembrane transport	0.00166335068278004	0.0120137609080298	0	0	6	21
GO:0045624 positive regulation of T-helper cell differentiation	6	0.0120137609080298	0.445	0.286	Biological Process	GO:0045624	positive regulation of T-helper cell differentiation	0.00166335068278004	0.0120137609080298	0	0	6	21
GO:0046641 positive regulation of alpha-beta T cell proliferation	6	0.0120137609080298	0.445	0.286	Biological Process	GO:0046641	positive regulation of alpha-beta T cell proliferation	0.00166335068278004	0.0120137609080298	0	0	6	21
GO:0061081 positive regulation of myeloid leukocyte cytokine production involved in immune response	6	0.0120137609080298	0.445	0.286	Biological Process	GO:0061081	positive regulation of myeloid leukocyte cytokine production involved in immune response	0.00166335068278004	0.0120137609080298	0	0	6	21
GO:0009137 purine nucleoside diphosphate catabolic process	4	0.0120137609080298	0.297	0.444	Biological Process	GO:0009137	purine nucleoside diphosphate catabolic process	0.00166758946735331	0.0120137609080298	0	0	4	9
GO:0009181 purine ribonucleoside diphosphate catabolic process	4	0.0120137609080298	0.297	0.444	Biological Process	GO:0009181	purine ribonucleoside diphosphate catabolic process	0.00166758946735331	0.0120137609080298	0	0	4	9
GO:0070391 response to lipoteichoic acid	4	0.0120137609080298	0.297	0.444	Biological Process	GO:0070391	response to lipoteichoic acid	0.00166758946735331	0.0120137609080298	0	0	4	9
GO:0071223 cellular response to lipoteichoic acid	4	0.0120137609080298	0.297	0.444	Biological Process	GO:0071223	cellular response to lipoteichoic acid	0.00166758946735331	0.0120137609080298	0	0	4	9
GO:2000561 regulation of CD4-positive, alpha-beta T cell proliferation	4	0.0120137609080298	0.297	0.444	Biological Process	GO:2000561	regulation of CD4-positive, alpha-beta T cell proliferation	0.00166758946735331	0.0120137609080298	0	0	4	9
GO:0032880 regulation of protein localization	82	0.0120137609080298	6.083	0.089	Biological Process	GO:0032880	regulation of protein localization	0.00166865407727371	0.0120137609080298	0	0	82	918
GO:0034765 regulation of ion transmembrane transport	49	0.0120266622866349	3.635	0.100	Biological Process	GO:0034765	regulation of ion transmembrane transport	0.00167181861049091	0.0120266622866349	0	0	49	492
GO:0019966 interleukin-1 binding	4	0.0121040128671709	0.299	0.571	Molecular Function	GO:0019966	interleukin-1 binding	0.000522764675326317	0.0121040128671709	0	0	4	7
GO:0042149 cellular response to glucose starvation	9	0.0122573380561253	0.668	0.205	Biological Process	GO:0042149	cellular response to glucose starvation	0.00170528362136689	0.0122573380561253	0	0	9	44
GO:0003158 endothelium development	18	0.0124061488100583	1.335	0.138	Biological Process	GO:0003158	endothelium development	0.00172740259624185	0.0124061488100583	0	0	18	130
GO:0000791 euchromatin	10	0.0124499929340973	0.739	0.213	Cellular Component	GO:0000791	euchromatin	0.00070446097124381	0.0124499929340973	0	0	10	47
GO:0002449 lymphocyte mediated immunity	39	0.0125779154027392	2.893	0.105	Biological Process	GO:0002449	lymphocyte mediated immunity	0.00175275447463417	0.0125779154027392	0	0	39	370
GO:0051702 interaction with symbiont	14	0.0129186956270011	1.039	0.156	Biological Process	GO:0051702	interaction with symbiont	0.00180171719427018	0.0129186956270011	0	0	14	90
GO:0009887 animal organ morphogenesis	91	0.0130737699733489	6.751	0.087	Biological Process	GO:0009887	animal organ morphogenesis	0.00182573914443167	0.0130737699733489	0	0	91	1041
GO:0045786 negative regulation of cell cycle	44	0.0130737699733489	3.264	0.102	Biological Process	GO:0045786	negative regulation of cell cycle	0.00182727130618398	0.0130737699733489	0	0	44	432
GO:0030004 cellular monovalent inorganic cation homeostasis	15	0.0130737699733489	1.113	0.150	Biological Process	GO:0030004	cellular monovalent inorganic cation homeostasis	0.00182794909643936	0.0130737699733489	0	0	15	100
GO:0009261 ribonucleotide catabolic process	10	0.0130737699733489	0.742	0.189	Biological Process	GO:0009261	ribonucleotide catabolic process	0.00183528156439388	0.0130737699733489	0	0	10	53
GO:0042551 neuron maturation	10	0.0130737699733489	0.742	0.189	Biological Process	GO:0042551	neuron maturation	0.00183528156439388	0.0130737699733489	0	0	10	53
GO:0051181 cofactor transport	10	0.0130737699733489	0.742	0.189	Biological Process	GO:0051181	cofactor transport	0.00183528156439388	0.0130737699733489	0	0	10	53
GO:0071320 cellular response to cAMP	10	0.0130737699733489	0.742	0.189	Biological Process	GO:0071320	cellular response to cAMP	0.00183528156439388	0.0130737699733489	0	0	10	53
GO:0072132 mesenchyme morphogenesis	10	0.0130737699733489	0.742	0.189	Biological Process	GO:0072132	mesenchyme morphogenesis	0.00183528156439388	0.0130737699733489	0	0	10	53
GO:0046914 transition metal ion binding	96	0.0130879166684199	7.170	0.090	Molecular Function	GO:0046914	transition metal ion binding	0.000572505767887693	0.0130879166684199	0	0	96	1064
GO:0007548 sex differentiation	35	0.0131670621546973	2.596	0.108	Biological Process	GO:0007548	sex differentiation	0.00184988056521712	0.0131670621546973	0	0	35	323
GO:0016032 viral process	36	0.0131895068329266	2.671	0.107	Biological Process	GO:0016032	viral process	0.00185453919403853	0.0131895068329266	0	0	36	335
GO:0046637 regulation of alpha-beta T cell differentiation	11	0.0132353857122247	0.816	0.177	Biological Process	GO:0046637	regulation of alpha-beta T cell differentiation	0.00186250063720305	0.0132353857122247	0	0	11	62
GO:0001227 DNA-binding transcription repressor activity, RNA polymerase II-specific	38	0.0132580897231476	2.838	0.113	Molecular Function	GO:0001227	DNA-binding transcription repressor activity, RNA polymerase II-specific	0.000587290796152719	0.0132580897231476	0	0	38	336
GO:0050671 positive regulation of lymphocyte proliferation	18	0.0133722908533538	1.335	0.137	Biological Process	GO:0050671	positive regulation of lymphocyte proliferation	0.0018846692013849	0.0133722908533538	0	0	18	131
GO:0044843 cell cycle G1/S phase transition	24	0.0133722908533538	1.780	0.122	Biological Process	GO:0044843	cell cycle G1/S phase transition	0.00188481844372198	0.0133722908533538	0	0	24	196
GO:0009068 aspartate family amino acid catabolic process	5	0.0135911281871907	0.371	0.333	Biological Process	GO:0009068	aspartate family amino acid catabolic process	0.00192497033557449	0.0135911281871907	0	0	5	15
GO:0009635 response to herbicide	5	0.0135911281871907	0.371	0.333	Biological Process	GO:0009635	response to herbicide	0.00192497033557449	0.0135911281871907	0	0	5	15
GO:0010958 regulation of amino acid import across plasma membrane	5	0.0135911281871907	0.371	0.333	Biological Process	GO:0010958	regulation of amino acid import across plasma membrane	0.00192497033557449	0.0135911281871907	0	0	5	15
GO:0060192 negative regulation of lipase activity	5	0.0135911281871907	0.371	0.333	Biological Process	GO:0060192	negative regulation of lipase activity	0.00192497033557449	0.0135911281871907	0	0	5	15
GO:1900452 regulation of long-term synaptic depression	5	0.0135911281871907	0.371	0.333	Biological Process	GO:1900452	regulation of long-term synaptic depression	0.00192497033557449	0.0135911281871907	0	0	5	15
GO:1901722 regulation of cell proliferation involved in kidney development	5	0.0135911281871907	0.371	0.333	Biological Process	GO:1901722	regulation of cell proliferation involved in kidney development	0.00192497033557449	0.0135911281871907	0	0	5	15
GO:0001501 skeletal system development	50	0.0136231162304808	3.709	0.098	Biological Process	GO:0001501	skeletal system development	0.00193105573593439	0.0136231162304808	0	0	50	508
GO:0050431 transforming growth factor beta binding	7	0.0136375867062434	0.523	0.292	Molecular Function	GO:0050431	transforming growth factor beta binding	0.000611652559914571	0.0136375867062434	0	0	7	24
GO:0051235 maintenance of location	36	0.0137581771029986	2.671	0.107	Biological Process	GO:0051235	maintenance of location	0.00195177061618663	0.0137581771029986	0	0	36	336
GO:0015294 solute:cation symporter activity	15	0.0138785516854883	1.120	0.167	Molecular Function	GO:0015294	solute:cation symporter activity	0.000630144650171674	0.0138785516854883	0	0	15	90
GO:0038127 ERBB signaling pathway	16	0.0140929766905563	1.187	0.144	Biological Process	GO:0038127	ERBB signaling pathway	0.00200087457236385	0.0140929766905563	0	0	16	111
GO:0002028 regulation of sodium ion transport	14	0.0140998852673951	1.039	0.154	Biological Process	GO:0002028	regulation of sodium ion transport	0.00200562814005398	0.0140998852673951	0	0	14	91
GO:0031100 animal organ regeneration	14	0.0140998852673951	1.039	0.154	Biological Process	GO:0031100	animal organ regeneration	0.00200562814005398	0.0140998852673951	0	0	14	91
GO:0072006 nephron development	20	0.0140998852673951	1.484	0.131	Biological Process	GO:0072006	nephron development	0.00200785532548681	0.0140998852673951	0	0	20	153
GO:0009187 cyclic nucleotide metabolic process	9	0.0140998852673951	0.668	0.200	Biological Process	GO:0009187	cyclic nucleotide metabolic process	0.0020116208964235	0.0140998852673951	0	0	9	45
GO:0032965 regulation of collagen biosynthetic process	9	0.0140998852673951	0.668	0.200	Biological Process	GO:0032965	regulation of collagen biosynthetic process	0.0020116208964235	0.0140998852673951	0	0	9	45
GO:0046638 positive regulation of alpha-beta T cell differentiation	9	0.0140998852673951	0.668	0.200	Biological Process	GO:0046638	positive regulation of alpha-beta T cell differentiation	0.0020116208964235	0.0140998852673951	0	0	9	45
GO:0007173 epidermal growth factor receptor signaling pathway	15	0.0140998852673951	1.113	0.149	Biological Process	GO:0007173	epidermal growth factor receptor signaling pathway	0.00202160213996432	0.0140998852673951	0	0	15	101
GO:0048144 fibroblast proliferation	15	0.0140998852673951	1.113	0.149	Biological Process	GO:0048144	fibroblast proliferation	0.00202160213996432	0.0140998852673951	0	0	15	101
GO:0050886 endocrine process	15	0.0140998852673951	1.113	0.149	Biological Process	GO:0050886	endocrine process	0.00202160213996432	0.0140998852673951	0	0	15	101
GO:1902106 negative regulation of leukocyte differentiation	15	0.0140998852673951	1.113	0.149	Biological Process	GO:1902106	negative regulation of leukocyte differentiation	0.00202160213996432	0.0140998852673951	0	0	15	101
GO:0002026 regulation of the force of heart contraction	7	0.0140998852673951	0.519	0.241	Biological Process	GO:0002026	regulation of the force of heart contraction	0.00202599355759535	0.0140998852673951	0	0	7	29
GO:0019373 epoxygenase P450 pathway	7	0.0140998852673951	0.519	0.241	Biological Process	GO:0019373	epoxygenase P450 pathway	0.00202599355759535	0.0140998852673951	0	0	7	29
GO:0051818 disruption of cells of other organism involved in symbiotic interaction	7	0.0140998852673951	0.519	0.241	Biological Process	GO:0051818	disruption of cells of other organism involved in symbiotic interaction	0.00202599355759535	0.0140998852673951	0	0	7	29
GO:0051883 killing of cells in other organism involved in symbiotic interaction	7	0.0140998852673951	0.519	0.241	Biological Process	GO:0051883	killing of cells in other organism involved in symbiotic interaction	0.00202599355759535	0.0140998852673951	0	0	7	29
GO:2000352 negative regulation of endothelial cell apoptotic process	7	0.0140998852673951	0.519	0.241	Biological Process	GO:2000352	negative regulation of endothelial cell apoptotic process	0.00202599355759535	0.0140998852673951	0	0	7	29
GO:0051701 interaction with host	21	0.0141552025342417	1.558	0.128	Biological Process	GO:0051701	interaction with host	0.00203555754315733	0.0141552025342417	0	0	21	164
GO:0043524 negative regulation of neuron apoptotic process	22	0.0142076726339782	1.632	0.126	Biological Process	GO:0043524	negative regulation of neuron apoptotic process	0.00204472439984553	0.0142076726339782	0	0	22	175
GO:0007260 tyrosine phosphorylation of STAT protein	12	0.0142503874064075	0.890	0.167	Biological Process	GO:0007260	tyrosine phosphorylation of STAT protein	0.00205737731900314	0.0142503874064075	0	0	12	72
GO:0045670 regulation of osteoclast differentiation	12	0.0142503874064075	0.890	0.167	Biological Process	GO:0045670	regulation of osteoclast differentiation	0.00205737731900314	0.0142503874064075	0	0	12	72
GO:0060135 maternal process involved in female pregnancy	12	0.0142503874064075	0.890	0.167	Biological Process	GO:0060135	maternal process involved in female pregnancy	0.00205737731900314	0.0142503874064075	0	0	12	72
GO:0061045 negative regulation of wound healing	12	0.0142503874064075	0.890	0.167	Biological Process	GO:0061045	negative regulation of wound healing	0.00205737731900314	0.0142503874064075	0	0	12	72
GO:0001763 morphogenesis of a branching structure	26	0.0143781517541409	1.929	0.118	Biological Process	GO:0001763	morphogenesis of a branching structure	0.00207746406308404	0.0143781517541409	0	0	26	220
GO:0001773 myeloid dendritic cell activation	8	0.0145195303183951	0.593	0.216	Biological Process	GO:0001773	myeloid dendritic cell activation	0.0021028628137461	0.0145195303183951	0	0	8	37
GO:0010661 positive regulation of muscle cell apoptotic process	8	0.0145195303183951	0.593	0.216	Biological Process	GO:0010661	positive regulation of muscle cell apoptotic process	0.0021028628137461	0.0145195303183951	0	0	8	37
GO:2000191 regulation of fatty acid transport	8	0.0145195303183951	0.593	0.216	Biological Process	GO:2000191	regulation of fatty acid transport	0.0021028628137461	0.0145195303183951	0	0	8	37
GO:0070231 T cell apoptotic process	10	0.0146346869993494	0.742	0.185	Biological Process	GO:0070231	T cell apoptotic process	0.00212455168490897	0.0146346869993494	0	0	10	54
GO:1905517 macrophage migration	10	0.0146346869993494	0.742	0.185	Biological Process	GO:1905517	macrophage migration	0.00212455168490897	0.0146346869993494	0	0	10	54
GO:2000134 negative regulation of G1/S transition of mitotic cell cycle	10	0.0146346869993494	0.742	0.185	Biological Process	GO:2000134	negative regulation of G1/S transition of mitotic cell cycle	0.00212455168490897	0.0146346869993494	0	0	10	54
GO:0140096 catalytic activity, acting on a protein	181	0.0147496981125241	13.518	0.081	Molecular Function	GO:0140096	catalytic activity, acting on a protein	0.000677865417131507	0.0147496981125241	0	0	181	2229
GO:0051495 positive regulation of cytoskeleton organization	27	0.0148275815669084	2.003	0.116	Biological Process	GO:0051495	positive regulation of cytoskeleton organization	0.00215424689964327	0.0148275815669084	0	0	27	232
GO:0032352 positive regulation of hormone metabolic process	6	0.0148571196328471	0.445	0.273	Biological Process	GO:0032352	positive regulation of hormone metabolic process	0.00216362527408273	0.0148571196328471	0	0	6	22
GO:0032930 positive regulation of superoxide anion generation	6	0.0148571196328471	0.445	0.273	Biological Process	GO:0032930	positive regulation of superoxide anion generation	0.00216362527408273	0.0148571196328471	0	0	6	22
GO:0051043 regulation of membrane protein ectodomain proteolysis	6	0.0148571196328471	0.445	0.273	Biological Process	GO:0051043	regulation of membrane protein ectodomain proteolysis	0.00216362527408273	0.0148571196328471	0	0	6	22
GO:0046890 regulation of lipid biosynthetic process	23	0.0149860370917638	1.706	0.123	Biological Process	GO:0046890	regulation of lipid biosynthetic process	0.00218582006428602	0.0149860370917638	0	0	23	187
GO:0097696 STAT cascade	23	0.0149860370917638	1.706	0.123	Biological Process	GO:0097696	STAT cascade	0.00218582006428602	0.0149860370917638	0	0	23	187
GO:0046425 regulation of JAK-STAT cascade	21	0.0150319443053202	1.558	0.127	Biological Process	GO:0046425	regulation of JAK-STAT cascade	0.00219423154148648	0.0150319443053202	0	0	21	165
GO:0051896 regulation of protein kinase B signaling	22	0.0150468531223685	1.632	0.125	Biological Process	GO:0051896	regulation of protein kinase B signaling	0.00219812508521248	0.0150468531223685	0	0	22	176
GO:0120035 regulation of plasma membrane bounded cell projection organization	70	0.01519741325688	5.193	0.091	Biological Process	GO:0120035	regulation of plasma membrane bounded cell projection organization	0.00222185418649433	0.01519741325688	0	0	70	769
GO:0042770 signal transduction in response to DNA damage	14	0.0152175920800945	1.039	0.152	Biological Process	GO:0042770	signal transduction in response to DNA damage	0.0022282778633601	0.0152175920800945	0	0	14	92
GO:1904063 negative regulation of cation transmembrane transport	14	0.0152175920800945	1.039	0.152	Biological Process	GO:1904063	negative regulation of cation transmembrane transport	0.0022282778633601	0.0152175920800945	0	0	14	92
GO:0032946 positive regulation of mononuclear cell proliferation	18	0.0152553108858608	1.335	0.135	Biological Process	GO:0032946	positive regulation of mononuclear cell proliferation	0.00223554201979516	0.0152553108858608	0	0	18	133
GO:0031329 regulation of cellular catabolic process	69	0.0157009407172666	5.119	0.091	Biological Process	GO:0031329	regulation of cellular catabolic process	0.00230263739119922	0.0157009407172666	0	0	69	757
GO:0051099 positive regulation of binding	24	0.0157390354463023	1.780	0.121	Biological Process	GO:0051099	positive regulation of binding	0.00231002049577092	0.0157390354463023	0	0	24	199
GO:0015370 solute:sodium symporter activity	12	0.0157760349362518	0.896	0.188	Molecular Function	GO:0015370	solute:sodium symporter activity	0.000733769066802409	0.0157760349362518	0	0	12	64
GO:0060191 regulation of lipase activity	12	0.0157986542141802	0.890	0.164	Biological Process	GO:0060191	regulation of lipase activity	0.00232057383858136	0.0157986542141802	0	0	12	73
GO:0051101 regulation of DNA binding	17	0.0158699630956735	1.261	0.138	Biological Process	GO:0051101	regulation of DNA binding	0.0023328592178986	0.0158699630956735	0	0	17	123
GO:0001678 cellular glucose homeostasis	23	0.0159229124637886	1.706	0.122	Biological Process	GO:0001678	cellular glucose homeostasis	0.00234245995957813	0.0159229124637886	0	0	23	188
GO:0042445 hormone metabolic process	28	0.0159650764132654	2.077	0.114	Biological Process	GO:0042445	hormone metabolic process	0.00235514045485127	0.0159650764132654	0	0	28	245
GO:0033628 regulation of cell adhesion mediated by integrin	9	0.0159650764132654	0.668	0.196	Biological Process	GO:0033628	regulation of cell adhesion mediated by integrin	0.00236027904523149	0.0159650764132654	0	0	9	46
GO:0045429 positive regulation of nitric oxide biosynthetic process	9	0.0159650764132654	0.668	0.196	Biological Process	GO:0045429	positive regulation of nitric oxide biosynthetic process	0.00236027904523149	0.0159650764132654	0	0	9	46
GO:0046460 neutral lipid biosynthetic process	9	0.0159650764132654	0.668	0.196	Biological Process	GO:0046460	neutral lipid biosynthetic process	0.00236027904523149	0.0159650764132654	0	0	9	46
GO:0046463 acylglycerol biosynthetic process	9	0.0159650764132654	0.668	0.196	Biological Process	GO:0046463	acylglycerol biosynthetic process	0.00236027904523149	0.0159650764132654	0	0	9	46
GO:1900047 negative regulation of hemostasis	9	0.0159650764132654	0.668	0.196	Biological Process	GO:1900047	negative regulation of hemostasis	0.00236027904523149	0.0159650764132654	0	0	9	46
GO:0006475 internal protein amino acid acetylation	21	0.0159650764132654	1.558	0.127	Biological Process	GO:0006475	internal protein amino acid acetylation	0.00236323945537608	0.0159650764132654	0	0	21	166
GO:0018393 internal peptidyl-lysine acetylation	21	0.0159650764132654	1.558	0.127	Biological Process	GO:0018393	internal peptidyl-lysine acetylation	0.00236323945537608	0.0159650764132654	0	0	21	166
GO:1901565 organonitrogen compound catabolic process	105	0.0159655720724849	7.789	0.085	Biological Process	GO:1901565	organonitrogen compound catabolic process	0.00236513496348841	0.0159655720724849	0	0	105	1240
GO:0044453 nuclear membrane part	5	0.0161029524079148	0.370	0.385	Cellular Component	GO:0044453	nuclear membrane part	0.000928679518628382	0.0161029524079148	0	0	5	13
GO:0006644 phospholipid metabolic process	41	0.0161179321710669	3.042	0.102	Biological Process	GO:0006644	phospholipid metabolic process	0.00238954506850215	0.0161179321710669	0	0	41	401
GO:0002763 positive regulation of myeloid leukocyte differentiation	11	0.016161118806566	0.816	0.172	Biological Process	GO:0002763	positive regulation of myeloid leukocyte differentiation	0.00242230037109974	0.016161118806566	0	0	11	64
GO:0002439 chronic inflammatory response to antigenic stimulus	3	0.016161118806566	0.223	0.600	Biological Process	GO:0002439	chronic inflammatory response to antigenic stimulus	0.00242361448434463	0.016161118806566	0	0	3	5
GO:0006526 arginine biosynthetic process	3	0.016161118806566	0.223	0.600	Biological Process	GO:0006526	arginine biosynthetic process	0.00242361448434463	0.016161118806566	0	0	3	5
GO:0010694 positive regulation of alkaline phosphatase activity	3	0.016161118806566	0.223	0.600	Biological Process	GO:0010694	positive regulation of alkaline phosphatase activity	0.00242361448434463	0.016161118806566	0	0	3	5
GO:0010792 DNA double-strand break processing involved in repair via single-strand annealing	3	0.016161118806566	0.223	0.600	Biological Process	GO:0010792	DNA double-strand break processing involved in repair via single-strand annealing	0.00242361448434463	0.016161118806566	0	0	3	5
GO:0015691 cadmium ion transport	3	0.016161118806566	0.223	0.600	Biological Process	GO:0015691	cadmium ion transport	0.00242361448434463	0.016161118806566	0	0	3	5
GO:0030473 nuclear migration along microtubule	3	0.016161118806566	0.223	0.600	Biological Process	GO:0030473	nuclear migration along microtubule	0.00242361448434463	0.016161118806566	0	0	3	5
GO:0032762 mast cell cytokine production	3	0.016161118806566	0.223	0.600	Biological Process	GO:0032762	mast cell cytokine production	0.00242361448434463	0.016161118806566	0	0	3	5
GO:0032763 regulation of mast cell cytokine production	3	0.016161118806566	0.223	0.600	Biological Process	GO:0032763	regulation of mast cell cytokine production	0.00242361448434463	0.016161118806566	0	0	3	5
GO:0045650 negative regulation of macrophage differentiation	3	0.016161118806566	0.223	0.600	Biological Process	GO:0045650	negative regulation of macrophage differentiation	0.00242361448434463	0.016161118806566	0	0	3	5
GO:0061304 retinal blood vessel morphogenesis	3	0.016161118806566	0.223	0.600	Biological Process	GO:0061304	retinal blood vessel morphogenesis	0.00242361448434463	0.016161118806566	0	0	3	5
GO:0061737 leukotriene signaling pathway	3	0.016161118806566	0.223	0.600	Biological Process	GO:0061737	leukotriene signaling pathway	0.00242361448434463	0.016161118806566	0	0	3	5
GO:0070574 cadmium ion transmembrane transport	3	0.016161118806566	0.223	0.600	Biological Process	GO:0070574	cadmium ion transmembrane transport	0.00242361448434463	0.016161118806566	0	0	3	5
GO:1903936 cellular response to sodium arsenite	3	0.016161118806566	0.223	0.600	Biological Process	GO:1903936	cellular response to sodium arsenite	0.00242361448434463	0.016161118806566	0	0	3	5
GO:2000321 positive regulation of T-helper 17 cell differentiation	3	0.016161118806566	0.223	0.600	Biological Process	GO:2000321	positive regulation of T-helper 17 cell differentiation	0.00242361448434463	0.016161118806566	0	0	3	5
GO:0048565 digestive tract development	18	0.016182785015048	1.335	0.134	Biological Process	GO:0048565	digestive tract development	0.00243055753022177	0.016182785015048	0	0	18	134
GO:0055076 transition metal ion homeostasis	18	0.016182785015048	1.335	0.134	Biological Process	GO:0055076	transition metal ion homeostasis	0.00243055753022177	0.016182785015048	0	0	18	134
GO:0032147 activation of protein kinase activity	30	0.0162711607848616	2.226	0.112	Biological Process	GO:0032147	activation of protein kinase activity	0.00244842195132976	0.0162711607848616	0	0	30	269
GO:0010883 regulation of lipid storage	10	0.0162711607848616	0.742	0.182	Biological Process	GO:0010883	regulation of lipid storage	0.00244940208573756	0.0162711607848616	0	0	10	55
GO:0072577 endothelial cell apoptotic process	10	0.0162711607848616	0.742	0.182	Biological Process	GO:0072577	endothelial cell apoptotic process	0.00244940208573756	0.0162711607848616	0	0	10	55
GO:0045639 positive regulation of myeloid cell differentiation	15	0.0163309919899649	1.113	0.146	Biological Process	GO:0045639	positive regulation of myeloid cell differentiation	0.00246027270335012	0.0163309919899649	0	0	15	103
GO:2000117 negative regulation of cysteine-type endopeptidase activity	14	0.0163894369394971	1.039	0.151	Biological Process	GO:2000117	negative regulation of cysteine-type endopeptidase activity	0.00247094797957951	0.0163894369394971	0	0	14	93
GO:0008305 integrin complex	8	0.0164219328189893	0.591	0.242	Cellular Component	GO:0008305	integrin complex	0.000964944909929729	0.0164219328189893	0	0	8	33
GO:0072557 IPAF inflammasome complex	4	0.0164463293788129	0.296	0.500	Cellular Component	GO:0072557	IPAF inflammasome complex	0.000984274337143315	0.0164463293788129	0	0	4	8
GO:0070665 positive regulation of leukocyte proliferation	19	0.0165157683905805	1.409	0.131	Biological Process	GO:0070665	positive regulation of leukocyte proliferation	0.00249525973912642	0.0165157683905805	0	0	19	145
GO:0006691 leukotriene metabolic process	7	0.0165157683905805	0.519	0.233	Biological Process	GO:0006691	leukotriene metabolic process	0.00249753402391226	0.0165157683905805	0	0	7	30
GO:0071353 cellular response to interleukin-4	7	0.0165157683905805	0.519	0.233	Biological Process	GO:0071353	cellular response to interleukin-4	0.00249753402391226	0.0165157683905805	0	0	7	30
GO:1902042 negative regulation of extrinsic apoptotic signaling pathway via death domain receptors	7	0.0165157683905805	0.519	0.233	Biological Process	GO:1902042	negative regulation of extrinsic apoptotic signaling pathway via death domain receptors	0.00249753402391226	0.0165157683905805	0	0	7	30
GO:0070528 protein kinase C signaling	8	0.0166216841639313	0.593	0.211	Biological Process	GO:0070528	protein kinase C signaling	0.00251544775181157	0.0166216841639313	0	0	8	38
GO:0051656 establishment of organelle localization	49	0.0166398416845754	3.635	0.098	Biological Process	GO:0051656	establishment of organelle localization	0.00252009471757949	0.0166398416845754	0	0	49	502
GO:0018394 peptidyl-lysine acetylation	22	0.0167211957102822	1.632	0.124	Biological Process	GO:0018394	peptidyl-lysine acetylation	0.00253432411587021	0.0167211957102822	0	0	22	178
GO:0030048 actin filament-based movement	17	0.0167788460567116	1.261	0.137	Biological Process	GO:0030048	actin filament-based movement	0.00254497676436541	0.0167788460567116	0	0	17	124
GO:0035976 transcription factor AP-1 complex	3	0.0168207294311923	0.222	0.750	Cellular Component	GO:0035976	transcription factor AP-1 complex	0.00102498460081259	0.0168207294311923	0	0	3	4
GO:0004114 3',5'-cyclic-nucleotide phosphodiesterase activity	7	0.0170491961920265	0.523	0.280	Molecular Function	GO:0004114	3',5'-cyclic-nucleotide phosphodiesterase activity	0.000802426177365589	0.0170491961920265	0	0	7	25
GO:0010507 negative regulation of autophagy	12	0.0171985108007962	0.890	0.162	Biological Process	GO:0010507	negative regulation of autophagy	0.00261059339934478	0.0171985108007962	0	0	12	74
GO:0048608 reproductive structure development	49	0.0172598831886218	3.635	0.097	Biological Process	GO:0048608	reproductive structure development	0.00262259648821574	0.0172598831886218	0	0	49	503
GO:0006591 ornithine metabolic process	4	0.0172598831886218	0.297	0.400	Biological Process	GO:0006591	ornithine metabolic process	0.00263797240626271	0.0172598831886218	0	0	4	10
GO:0034454 microtubule anchoring at centrosome	4	0.0172598831886218	0.297	0.400	Biological Process	GO:0034454	microtubule anchoring at centrosome	0.00263797240626271	0.0172598831886218	0	0	4	10
GO:0046439 L-cysteine metabolic process	4	0.0172598831886218	0.297	0.400	Biological Process	GO:0046439	L-cysteine metabolic process	0.00263797240626271	0.0172598831886218	0	0	4	10
GO:0071377 cellular response to glucagon stimulus	4	0.0172598831886218	0.297	0.400	Biological Process	GO:0071377	cellular response to glucagon stimulus	0.00263797240626271	0.0172598831886218	0	0	4	10
GO:0072178 nephric duct morphogenesis	4	0.0172598831886218	0.297	0.400	Biological Process	GO:0072178	nephric duct morphogenesis	0.00263797240626271	0.0172598831886218	0	0	4	10
GO:1901724 positive regulation of cell proliferation involved in kidney development	4	0.0172598831886218	0.297	0.400	Biological Process	GO:1901724	positive regulation of cell proliferation involved in kidney development	0.00263797240626271	0.0172598831886218	0	0	4	10
GO:2000192 negative regulation of fatty acid transport	4	0.0172598831886218	0.297	0.400	Biological Process	GO:2000192	negative regulation of fatty acid transport	0.00263797240626271	0.0172598831886218	0	0	4	10
GO:0007189 adenylate cyclase-activating G protein-coupled receptor signaling pathway	18	0.0172598831886218	1.335	0.133	Biological Process	GO:0007189	adenylate cyclase-activating G protein-coupled receptor signaling pathway	0.00263960779191431	0.0172598831886218	0	0	18	135
GO:0072331 signal transduction by p53 class mediator	18	0.0172598831886218	1.335	0.133	Biological Process	GO:0072331	signal transduction by p53 class mediator	0.00263960779191431	0.0172598831886218	0	0	18	135
GO:0009134 nucleoside diphosphate catabolic process	5	0.0173055672695303	0.371	0.312	Biological Process	GO:0009134	nucleoside diphosphate catabolic process	0.00265251961230075	0.0173055672695303	0	0	5	16
GO:0015697 quaternary ammonium group transport	5	0.0173055672695303	0.371	0.312	Biological Process	GO:0015697	quaternary ammonium group transport	0.00265251961230075	0.0173055672695303	0	0	5	16
GO:0046886 positive regulation of hormone biosynthetic process	5	0.0173055672695303	0.371	0.312	Biological Process	GO:0046886	positive regulation of hormone biosynthetic process	0.00265251961230075	0.0173055672695303	0	0	5	16
GO:0035265 organ growth	23	0.0175006861063817	1.706	0.121	Biological Process	GO:0035265	organ growth	0.00268442389031923	0.0175006861063817	0	0	23	190
GO:0048037 cofactor binding	57	0.0175053879183488	4.257	0.099	Molecular Function	GO:0048037	cofactor binding	0.00083358990087375	0.0175053879183488	0	0	57	573
GO:0030315 T-tubule	12	0.0177486597399897	0.887	0.179	Cellular Component	GO:0030315	T-tubule	0.00110084179018435	0.0177486597399897	0	0	12	67
GO:0019217 regulation of fatty acid metabolic process	14	0.0178169612701031	1.039	0.149	Biological Process	GO:0019217	regulation of fatty acid metabolic process	0.00273497065833014	0.0178169612701031	0	0	14	94
GO:0051640 organelle localization	59	0.0178235603023758	4.377	0.093	Biological Process	GO:0051640	organelle localization	0.00273801782321363	0.0178235603023758	0	0	59	632
GO:0048167 regulation of synaptic plasticity	25	0.0178297443320887	1.855	0.117	Biological Process	GO:0048167	regulation of synaptic plasticity	0.00274627887389831	0.0178297443320887	0	0	25	213
GO:0015909 long-chain fatty acid transport	11	0.0178297443320887	0.816	0.169	Biological Process	GO:0015909	long-chain fatty acid transport	0.00274927632899361	0.0178297443320887	0	0	11	65
GO:0043966 histone H3 acetylation	11	0.0178297443320887	0.816	0.169	Biological Process	GO:0043966	histone H3 acetylation	0.00274927632899361	0.0178297443320887	0	0	11	65
GO:0009268 response to pH	9	0.0178297443320887	0.668	0.191	Biological Process	GO:0009268	response to pH	0.00275524695567771	0.0178297443320887	0	0	9	47
GO:0034198 cellular response to amino acid starvation	9	0.0178297443320887	0.668	0.191	Biological Process	GO:0034198	cellular response to amino acid starvation	0.00275524695567771	0.0178297443320887	0	0	9	47
GO:0050819 negative regulation of coagulation	9	0.0178297443320887	0.668	0.191	Biological Process	GO:0050819	negative regulation of coagulation	0.00275524695567771	0.0178297443320887	0	0	9	47
GO:0089718 amino acid import across plasma membrane	9	0.0178297443320887	0.668	0.191	Biological Process	GO:0089718	amino acid import across plasma membrane	0.00275524695567771	0.0178297443320887	0	0	9	47
GO:1904407 positive regulation of nitric oxide metabolic process	9	0.0178297443320887	0.668	0.191	Biological Process	GO:1904407	positive regulation of nitric oxide metabolic process	0.00275524695567771	0.0178297443320887	0	0	9	47
GO:0000902 cell morphogenesis	91	0.0178425038353873	6.751	0.086	Biological Process	GO:0000902	cell morphogenesis	0.00276202299509203	0.0178425038353873	0	0	91	1056
GO:0002504 antigen processing and presentation of peptide or polysaccharide antigen via MHC class II	6	0.0178425038353873	0.445	0.261	Biological Process	GO:0002504	antigen processing and presentation of peptide or polysaccharide antigen via MHC class II	0.00276943679709276	0.0178425038353873	0	0	6	23
GO:0003176 aortic valve development	6	0.0178425038353873	0.445	0.261	Biological Process	GO:0003176	aortic valve development	0.00276943679709276	0.0178425038353873	0	0	6	23
GO:0036336 dendritic cell migration	6	0.0178425038353873	0.445	0.261	Biological Process	GO:0036336	dendritic cell migration	0.00276943679709276	0.0178425038353873	0	0	6	23
GO:0051969 regulation of transmission of nerve impulse	6	0.0178425038353873	0.445	0.261	Biological Process	GO:0051969	regulation of transmission of nerve impulse	0.00276943679709276	0.0178425038353873	0	0	6	23
GO:0090330 regulation of platelet aggregation	6	0.0178425038353873	0.445	0.261	Biological Process	GO:0090330	regulation of platelet aggregation	0.00276943679709276	0.0178425038353873	0	0	6	23
GO:0006790 sulfur compound metabolic process	34	0.0179441509984723	2.522	0.107	Biological Process	GO:0006790	sulfur compound metabolic process	0.00278726198458352	0.0179441509984723	0	0	34	319
GO:0033619 membrane protein proteolysis	10	0.0180958214250144	0.742	0.179	Biological Process	GO:0033619	membrane protein proteolysis	0.00281288618818416	0.0180958214250144	0	0	10	56
GO:0045732 positive regulation of protein catabolic process	26	0.0182464214902546	1.929	0.116	Biological Process	GO:0045732	positive regulation of protein catabolic process	0.00283837850847033	0.0182464214902546	0	0	26	225
GO:0007584 response to nutrient	27	0.0187190501481577	2.003	0.114	Biological Process	GO:0007584	response to nutrient	0.00291403611071526	0.0187190501481577	0	0	27	237
GO:0007346 regulation of mitotic cell cycle	46	0.0188467282783769	3.412	0.098	Biological Process	GO:0007346	regulation of mitotic cell cycle	0.00293606301072638	0.0188467282783769	0	0	46	468
GO:1903707 negative regulation of hemopoiesis	20	0.0188620762251619	1.484	0.127	Biological Process	GO:1903707	negative regulation of hemopoiesis	0.0029406067248997	0.0188620762251619	0	0	20	158
GO:0042136 neurotransmitter biosynthetic process	15	0.0190680898445369	1.113	0.143	Biological Process	GO:0042136	neurotransmitter biosynthetic process	0.00297490057264117	0.0190680898445369	0	0	15	105
GO:0002888 positive regulation of myeloid leukocyte mediated immunity	8	0.0191286894280609	0.593	0.205	Biological Process	GO:0002888	positive regulation of myeloid leukocyte mediated immunity	0.00298872127676505	0.0191286894280609	0	0	8	39
GO:0055023 positive regulation of cardiac muscle tissue growth	8	0.0191286894280609	0.593	0.205	Biological Process	GO:0055023	positive regulation of cardiac muscle tissue growth	0.00298872127676505	0.0191286894280609	0	0	8	39
GO:0008217 regulation of blood pressure	24	0.0191968316493752	1.780	0.118	Biological Process	GO:0008217	regulation of blood pressure	0.00300155893171011	0.0191968316493752	0	0	24	203
GO:0030101 natural killer cell activation	14	0.0192976538775085	1.039	0.147	Biological Process	GO:0030101	natural killer cell activation	0.00302172804381896	0.0192976538775085	0	0	14	95
GO:0070252 actin-mediated cell contraction	14	0.0192976538775085	1.039	0.147	Biological Process	GO:0070252	actin-mediated cell contraction	0.00302172804381896	0.0192976538775085	0	0	14	95
GO:0044062 regulation of excretion	7	0.0193876545316893	0.519	0.226	Biological Process	GO:0044062	regulation of excretion	0.0030490970035001	0.0193876545316893	0	0	7	31
GO:0045672 positive regulation of osteoclast differentiation	7	0.0193876545316893	0.519	0.226	Biological Process	GO:0045672	positive regulation of osteoclast differentiation	0.0030490970035001	0.0193876545316893	0	0	7	31
GO:0045956 positive regulation of calcium ion-dependent exocytosis	7	0.0193876545316893	0.519	0.226	Biological Process	GO:0045956	positive regulation of calcium ion-dependent exocytosis	0.0030490970035001	0.0193876545316893	0	0	7	31
GO:0060317 cardiac epithelial to mesenchymal transition	7	0.0193876545316893	0.519	0.226	Biological Process	GO:0060317	cardiac epithelial to mesenchymal transition	0.0030490970035001	0.0193876545316893	0	0	7	31
GO:1900274 regulation of phospholipase C activity	7	0.0193876545316893	0.519	0.226	Biological Process	GO:1900274	regulation of phospholipase C activity	0.0030490970035001	0.0193876545316893	0	0	7	31
GO:1904738 vascular associated smooth muscle cell migration	7	0.0193876545316893	0.519	0.226	Biological Process	GO:1904738	vascular associated smooth muscle cell migration	0.0030490970035001	0.0193876545316893	0	0	7	31
GO:0030169 low-density lipoprotein particle binding	6	0.0195136041822763	0.448	0.316	Molecular Function	GO:0030169	low-density lipoprotein particle binding	0.000950319388428318	0.0195136041822763	0	0	6	19
GO:0004222 metalloendopeptidase activity	18	0.0195136041822763	1.344	0.146	Molecular Function	GO:0004222	metalloendopeptidase activity	0.000950828996700061	0.0195136041822763	0	0	18	123
GO:1901576 organic substance biosynthetic process	417	0.0196812274759841	30.935	0.072	Biological Process	GO:1901576	organic substance biosynthetic process	0.00309751343179435	0.0196812274759841	0	0	417	5779
GO:0050544 arachidonic acid binding	4	0.0196851310493724	0.299	0.500	Molecular Function	GO:0050544	arachidonic acid binding	0.000991886448224188	0.0196851310493724	0	0	4	8
GO:0050656 3'-phosphoadenosine 5'-phosphosulfate binding	4	0.0196851310493724	0.299	0.500	Molecular Function	GO:0050656	3'-phosphoadenosine 5'-phosphosulfate binding	0.000991886448224188	0.0196851310493724	0	0	4	8
GO:0050786 RAGE receptor binding	4	0.0196851310493724	0.299	0.500	Molecular Function	GO:0050786	RAGE receptor binding	0.000991886448224188	0.0196851310493724	0	0	4	8
GO:0032368 regulation of lipid transport	18	0.0197012393980333	1.335	0.131	Biological Process	GO:0032368	regulation of lipid transport	0.00310291147789157	0.0197012393980333	0	0	18	137
GO:0032787 monocarboxylic acid metabolic process	58	0.019933905930623	4.303	0.093	Biological Process	GO:0032787	monocarboxylic acid metabolic process	0.00314183109908587	0.019933905930623	0	0	58	623
GO:1904019 epithelial cell apoptotic process	16	0.0199985768062151	1.187	0.138	Biological Process	GO:1904019	epithelial cell apoptotic process	0.00315430645357101	0.0199985768062151	0	0	16	116
GO:0070891 lipoteichoic acid binding	3	0.0200661174472493	0.224	0.750	Molecular Function	GO:0070891	lipoteichoic acid binding	0.00103116613243804	0.0200661174472493	0	0	3	4
GO:0051019 mitogen-activated protein kinase binding	9	0.0200661174472493	0.672	0.220	Molecular Function	GO:0051019	mitogen-activated protein kinase binding	0.00103330505127031	0.0200661174472493	0	0	9	41
GO:0061458 reproductive system development	49	0.0202048622617474	3.635	0.096	Biological Process	GO:0061458	reproductive system development	0.00319118093491378	0.0202048622617474	0	0	49	508
GO:0050679 positive regulation of epithelial cell proliferation	24	0.0202048622617474	1.780	0.118	Biological Process	GO:0050679	positive regulation of epithelial cell proliferation	0.00319944756481437	0.0202048622617474	0	0	24	204
GO:0001961 positive regulation of cytokine-mediated signaling pathway	9	0.0202048622617474	0.668	0.188	Biological Process	GO:0001961	positive regulation of cytokine-mediated signaling pathway	0.00320067893395404	0.0202048622617474	0	0	9	48
GO:0002820 negative regulation of adaptive immune response	9	0.0202048622617474	0.668	0.188	Biological Process	GO:0002820	negative regulation of adaptive immune response	0.00320067893395404	0.0202048622617474	0	0	9	48
GO:0015804 neutral amino acid transport	9	0.0202048622617474	0.668	0.188	Biological Process	GO:0015804	neutral amino acid transport	0.00320067893395404	0.0202048622617474	0	0	9	48
GO:1903115 regulation of actin filament-based movement	9	0.0202048622617474	0.668	0.188	Biological Process	GO:1903115	regulation of actin filament-based movement	0.00320067893395404	0.0202048622617474	0	0	9	48
GO:0010659 cardiac muscle cell apoptotic process	10	0.0202424294044825	0.742	0.175	Biological Process	GO:0010659	cardiac muscle cell apoptotic process	0.00321818125547182	0.0202424294044825	0	0	10	57
GO:0010761 fibroblast migration	10	0.0202424294044825	0.742	0.175	Biological Process	GO:0010761	fibroblast migration	0.00321818125547182	0.0202424294044825	0	0	10	57
GO:0032613 interleukin-10 production	10	0.0202424294044825	0.742	0.175	Biological Process	GO:0032613	interleukin-10 production	0.00321818125547182	0.0202424294044825	0	0	10	57
GO:0032653 regulation of interleukin-10 production	10	0.0202424294044825	0.742	0.175	Biological Process	GO:0032653	regulation of interleukin-10 production	0.00321818125547182	0.0202424294044825	0	0	10	57
GO:0051187 cofactor catabolic process	10	0.0202424294044825	0.742	0.175	Biological Process	GO:0051187	cofactor catabolic process	0.00321818125547182	0.0202424294044825	0	0	10	57
GO:0001228 DNA-binding transcription activator activity, RNA polymerase II-specific	50	0.020532484409219	3.734	0.102	Molecular Function	GO:0001228	DNA-binding transcription activator activity, RNA polymerase II-specific	0.00106868966471018	0.020532484409219	0	0	50	492
GO:0071241 cellular response to inorganic substance	26	0.0213683720604809	1.929	0.114	Biological Process	GO:0071241	cellular response to inorganic substance	0.00339962458939858	0.0213683720604809	0	0	26	228
GO:0016573 histone acetylation	20	0.021379482425171	1.484	0.125	Biological Process	GO:0016573	histone acetylation	0.00340383222815722	0.021379482425171	0	0	20	160
GO:0007417 central nervous system development	87	0.0214992259727492	6.454	0.086	Biological Process	GO:0007417	central nervous system development	0.00342535031476351	0.0214992259727492	0	0	87	1010
GO:0044321 response to leptin	6	0.0218973783701994	0.445	0.250	Biological Process	GO:0044321	response to leptin	0.00349378394904573	0.0218973783701994	0	0	6	24
GO:1901223 negative regulation of NIK/NF-kappaB signaling	6	0.0218973783701994	0.445	0.250	Biological Process	GO:1901223	negative regulation of NIK/NF-kappaB signaling	0.00349378394904573	0.0218973783701994	0	0	6	24
GO:0045428 regulation of nitric oxide biosynthetic process	11	0.021981923818423	0.816	0.164	Biological Process	GO:0045428	regulation of nitric oxide biosynthetic process	0.00350978217552771	0.021981923818423	0	0	11	67
GO:2000249 regulation of actin cytoskeleton reorganization	8	0.0220832649578929	0.593	0.200	Biological Process	GO:2000249	regulation of actin cytoskeleton reorganization	0.00352848333040972	0.0220832649578929	0	0	8	40
GO:0002407 dendritic cell chemotaxis	5	0.0221552934444399	0.371	0.294	Biological Process	GO:0002407	dendritic cell chemotaxis	0.00356022063110836	0.0221552934444399	0	0	5	17
GO:0010544 negative regulation of platelet activation	5	0.0221552934444399	0.371	0.294	Biological Process	GO:0010544	negative regulation of platelet activation	0.00356022063110836	0.0221552934444399	0	0	5	17
GO:0016045 detection of bacterium	5	0.0221552934444399	0.371	0.294	Biological Process	GO:0016045	detection of bacterium	0.00356022063110836	0.0221552934444399	0	0	5	17
GO:0045064 T-helper 2 cell differentiation	5	0.0221552934444399	0.371	0.294	Biological Process	GO:0045064	T-helper 2 cell differentiation	0.00356022063110836	0.0221552934444399	0	0	5	17
GO:0045342 MHC class II biosynthetic process	5	0.0221552934444399	0.371	0.294	Biological Process	GO:0045342	MHC class II biosynthetic process	0.00356022063110836	0.0221552934444399	0	0	5	17
GO:0090030 regulation of steroid hormone biosynthetic process	5	0.0221552934444399	0.371	0.294	Biological Process	GO:0090030	regulation of steroid hormone biosynthetic process	0.00356022063110836	0.0221552934444399	0	0	5	17
GO:1900016 negative regulation of cytokine production involved in inflammatory response	5	0.0221552934444399	0.371	0.294	Biological Process	GO:1900016	negative regulation of cytokine production involved in inflammatory response	0.00356022063110836	0.0221552934444399	0	0	5	17
GO:1903789 regulation of amino acid transmembrane transport	5	0.0221552934444399	0.371	0.294	Biological Process	GO:1903789	regulation of amino acid transmembrane transport	0.00356022063110836	0.0221552934444399	0	0	5	17
GO:0007259 JAK-STAT cascade	22	0.022196823750902	1.632	0.120	Biological Process	GO:0007259	JAK-STAT cascade	0.00356942760385996	0.022196823750902	0	0	22	183
GO:0015850 organic hydroxy compound transport	30	0.02229771697468	2.226	0.109	Biological Process	GO:0015850	organic hydroxy compound transport	0.00358819686536165	0.02229771697468	0	0	30	276
GO:0006473 protein acetylation	24	0.0225311420389713	1.780	0.117	Biological Process	GO:0006473	protein acetylation	0.00362833159289985	0.0225311420389713	0	0	24	206
GO:0005504 fatty acid binding	10	0.0226169272154271	0.747	0.200	Molecular Function	GO:0005504	fatty acid binding	0.00118970547367972	0.0226169272154271	0	0	10	50
GO:0002639 positive regulation of immunoglobulin production	10	0.0227367123736612	0.742	0.172	Biological Process	GO:0002639	positive regulation of immunoglobulin production	0.00366858214130309	0.0227367123736612	0	0	10	58
GO:0051496 positive regulation of stress fiber assembly	10	0.0227367123736612	0.742	0.172	Biological Process	GO:0051496	positive regulation of stress fiber assembly	0.00366858214130309	0.0227367123736612	0	0	10	58
GO:0044344 cellular response to fibroblast growth factor stimulus	14	0.0227367123736612	1.039	0.144	Biological Process	GO:0044344	cellular response to fibroblast growth factor stimulus	0.00366922064555546	0.0227367123736612	0	0	14	97
GO:0005506 iron ion binding	26	0.0227717786876092	1.942	0.123	Molecular Function	GO:0005506	iron ion binding	0.00121045999668354	0.0227717786876092	0	0	26	211
GO:0002335 mature B cell differentiation	7	0.0228114943993276	0.519	0.219	Biological Process	GO:0002335	mature B cell differentiation	0.00368909924262123	0.0228114943993276	0	0	7	32
GO:0032633 interleukin-4 production	7	0.0228114943993276	0.519	0.219	Biological Process	GO:0032633	interleukin-4 production	0.00368909924262123	0.0228114943993276	0	0	7	32
GO:0032673 regulation of interleukin-4 production	7	0.0228114943993276	0.519	0.219	Biological Process	GO:0032673	regulation of interleukin-4 production	0.00368909924262123	0.0228114943993276	0	0	7	32
GO:0090279 regulation of calcium ion import	9	0.022868222915166	0.668	0.184	Biological Process	GO:0090279	regulation of calcium ion import	0.003700883370658	0.022868222915166	0	0	9	49
GO:0015672 monovalent inorganic cation transport	50	0.0240519853046118	3.709	0.095	Biological Process	GO:0015672	monovalent inorganic cation transport	0.00389520282438304	0.0240519853046118	0	0	50	526
GO:0034115 negative regulation of heterotypic cell-cell adhesion	4	0.0241788892694351	0.297	0.364	Biological Process	GO:0034115	negative regulation of heterotypic cell-cell adhesion	0.00393507145608474	0.0241788892694351	0	0	4	11
GO:0046642 negative regulation of alpha-beta T cell proliferation	4	0.0241788892694351	0.297	0.364	Biological Process	GO:0046642	negative regulation of alpha-beta T cell proliferation	0.00393507145608474	0.0241788892694351	0	0	4	11
GO:0060907 positive regulation of macrophage cytokine production	4	0.0241788892694351	0.297	0.364	Biological Process	GO:0060907	positive regulation of macrophage cytokine production	0.00393507145608474	0.0241788892694351	0	0	4	11
GO:0070587 regulation of cell-cell adhesion involved in gastrulation	4	0.0241788892694351	0.297	0.364	Biological Process	GO:0070587	regulation of cell-cell adhesion involved in gastrulation	0.00393507145608474	0.0241788892694351	0	0	4	11
GO:0097011 cellular response to granulocyte macrophage colony-stimulating factor stimulus	4	0.0241788892694351	0.297	0.364	Biological Process	GO:0097011	cellular response to granulocyte macrophage colony-stimulating factor stimulus	0.00393507145608474	0.0241788892694351	0	0	4	11
GO:0097012 response to granulocyte macrophage colony-stimulating factor	4	0.0241788892694351	0.297	0.364	Biological Process	GO:0097012	response to granulocyte macrophage colony-stimulating factor	0.00393507145608474	0.0241788892694351	0	0	4	11
GO:1904177 regulation of adipose tissue development	4	0.0241788892694351	0.297	0.364	Biological Process	GO:1904177	regulation of adipose tissue development	0.00393507145608474	0.0241788892694351	0	0	4	11
GO:0007010 cytoskeleton organization	114	0.02418989686901	8.457	0.082	Biological Process	GO:0007010	cytoskeleton organization	0.00394224402570506	0.02418989686901	0	0	114	1385
GO:0042133 neurotransmitter metabolic process	19	0.02418989686901	1.409	0.126	Biological Process	GO:0042133	neurotransmitter metabolic process	0.00394238447032028	0.02418989686901	0	0	19	151
GO:0032233 positive regulation of actin filament bundle assembly	11	0.0241938346124707	0.816	0.162	Biological Process	GO:0032233	positive regulation of actin filament bundle assembly	0.00394854867562578	0.0241938346124707	0	0	11	68
GO:0043550 regulation of lipid kinase activity	11	0.0241938346124707	0.816	0.162	Biological Process	GO:0043550	regulation of lipid kinase activity	0.00394854867562578	0.0241938346124707	0	0	11	68
GO:0070588 calcium ion transmembrane transport	33	0.0242583845100625	2.448	0.105	Biological Process	GO:0070588	calcium ion transmembrane transport	0.003961852115259	0.0242583845100625	0	0	33	314
GO:0051146 striated muscle cell differentiation	32	0.0243595618102842	2.374	0.106	Biological Process	GO:0051146	striated muscle cell differentiation	0.00398115641546759	0.0243595618102842	0	0	32	302
GO:0046873 metal ion transmembrane transporter activity	43	0.0243781489996841	3.211	0.105	Molecular Function	GO:0046873	metal ion transmembrane transporter activity	0.00132045894554749	0.0243781489996841	0	0	43	411
GO:0004112 cyclic-nucleotide phosphodiesterase activity	7	0.0243781489996841	0.523	0.259	Molecular Function	GO:0004112	cyclic-nucleotide phosphodiesterase activity	0.0013228452945565	0.0243781489996841	0	0	7	27
GO:0001664 G protein-coupled receptor binding	34	0.0245159545324233	2.539	0.112	Molecular Function	GO:0001664	G protein-coupled receptor binding	0.00134389783981722	0.0245159545324233	0	0	34	304
GO:0042742 defense response to bacterium	43	0.0246026787090421	3.190	0.098	Biological Process	GO:0042742	defense response to bacterium	0.00402369762497801	0.0246026787090421	0	0	43	438
GO:0006898 receptor-mediated endocytosis	26	0.0247572997780006	1.929	0.113	Biological Process	GO:0006898	receptor-mediated endocytosis	0.00405181098854747	0.0247572997780006	0	0	26	231
GO:0045844 positive regulation of striated muscle tissue development	12	0.0248316540158667	0.890	0.154	Biological Process	GO:0045844	positive regulation of striated muscle tissue development	0.00407937502361782	0.0248316540158667	0	0	12	78
GO:0048636 positive regulation of muscle organ development	12	0.0248316540158667	0.890	0.154	Biological Process	GO:0048636	positive regulation of muscle organ development	0.00407937502361782	0.0248316540158667	0	0	12	78
GO:0030501 positive regulation of bone mineralization	8	0.0248316540158667	0.593	0.195	Biological Process	GO:0030501	positive regulation of bone mineralization	0.00414072443363787	0.0248316540158667	0	0	8	41
GO:0060421 positive regulation of heart growth	8	0.0248316540158667	0.593	0.195	Biological Process	GO:0060421	positive regulation of heart growth	0.00414072443363787	0.0248316540158667	0	0	8	41
GO:0070741 response to interleukin-6	8	0.0248316540158667	0.593	0.195	Biological Process	GO:0070741	response to interleukin-6	0.00414072443363787	0.0248316540158667	0	0	8	41
GO:0086004 regulation of cardiac muscle cell contraction	8	0.0248316540158667	0.593	0.195	Biological Process	GO:0086004	regulation of cardiac muscle cell contraction	0.00414072443363787	0.0248316540158667	0	0	8	41
GO:0097009 energy homeostasis	8	0.0248316540158667	0.593	0.195	Biological Process	GO:0097009	energy homeostasis	0.00414072443363787	0.0248316540158667	0	0	8	41
GO:0000082 G1/S transition of mitotic cell cycle	21	0.0248316540158667	1.558	0.121	Biological Process	GO:0000082	G1/S transition of mitotic cell cycle	0.00415364049279295	0.0248316540158667	0	0	21	174
GO:0000053 argininosuccinate metabolic process	2	0.0248316540158667	0.148	1.000	Biological Process	GO:0000053	argininosuccinate metabolic process	0.00415466843041093	0.0248316540158667	0	0	2	2
GO:0006788 heme oxidation	2	0.0248316540158667	0.148	1.000	Biological Process	GO:0006788	heme oxidation	0.00415466843041093	0.0248316540158667	0	0	2	2
GO:0006864 pyrimidine nucleotide transport	2	0.0248316540158667	0.148	1.000	Biological Process	GO:0006864	pyrimidine nucleotide transport	0.00415466843041093	0.0248316540158667	0	0	2	2
GO:0010920 negative regulation of inositol phosphate biosynthetic process	2	0.0248316540158667	0.148	1.000	Biological Process	GO:0010920	negative regulation of inositol phosphate biosynthetic process	0.00415466843041093	0.0248316540158667	0	0	2	2
GO:0014740 negative regulation of muscle hyperplasia	2	0.0248316540158667	0.148	1.000	Biological Process	GO:0014740	negative regulation of muscle hyperplasia	0.00415466843041093	0.0248316540158667	0	0	2	2
GO:0014805 smooth muscle adaptation	2	0.0248316540158667	0.148	1.000	Biological Process	GO:0014805	smooth muscle adaptation	0.00415466843041093	0.0248316540158667	0	0	2	2
GO:0019510 S-adenosylhomocysteine catabolic process	2	0.0248316540158667	0.148	1.000	Biological Process	GO:0019510	S-adenosylhomocysteine catabolic process	0.00415466843041093	0.0248316540158667	0	0	2	2
GO:0019547 arginine catabolic process to ornithine	2	0.0248316540158667	0.148	1.000	Biological Process	GO:0019547	arginine catabolic process to ornithine	0.00415466843041093	0.0248316540158667	0	0	2	2
GO:0030185 nitric oxide transport	2	0.0248316540158667	0.148	1.000	Biological Process	GO:0030185	nitric oxide transport	0.00415466843041093	0.0248316540158667	0	0	2	2
GO:0032625 interleukin-21 production	2	0.0248316540158667	0.148	1.000	Biological Process	GO:0032625	interleukin-21 production	0.00415466843041093	0.0248316540158667	0	0	2	2
GO:0032665 regulation of interleukin-21 production	2	0.0248316540158667	0.148	1.000	Biological Process	GO:0032665	regulation of interleukin-21 production	0.00415466843041093	0.0248316540158667	0	0	2	2
GO:0032745 positive regulation of interleukin-21 production	2	0.0248316540158667	0.148	1.000	Biological Process	GO:0032745	positive regulation of interleukin-21 production	0.00415466843041093	0.0248316540158667	0	0	2	2
GO:0045659 negative regulation of neutrophil differentiation	2	0.0248316540158667	0.148	1.000	Biological Process	GO:0045659	negative regulation of neutrophil differentiation	0.00415466843041093	0.0248316540158667	0	0	2	2
GO:0060357 regulation of leucine import	2	0.0248316540158667	0.148	1.000	Biological Process	GO:0060357	regulation of leucine import	0.00415466843041093	0.0248316540158667	0	0	2	2
GO:0060358 negative regulation of leucine import	2	0.0248316540158667	0.148	1.000	Biological Process	GO:0060358	negative regulation of leucine import	0.00415466843041093	0.0248316540158667	0	0	2	2
GO:0071881 adenylate cyclase-inhibiting adrenergic receptor signaling pathway	2	0.0248316540158667	0.148	1.000	Biological Process	GO:0071881	adenylate cyclase-inhibiting adrenergic receptor signaling pathway	0.00415466843041093	0.0248316540158667	0	0	2	2
GO:0150064 vertebrate eye-specific patterning	2	0.0248316540158667	0.148	1.000	Biological Process	GO:0150064	vertebrate eye-specific patterning	0.00415466843041093	0.0248316540158667	0	0	2	2
GO:1900234 regulation of Kit signaling pathway	2	0.0248316540158667	0.148	1.000	Biological Process	GO:1900234	regulation of Kit signaling pathway	0.00415466843041093	0.0248316540158667	0	0	2	2
GO:1900235 negative regulation of Kit signaling pathway	2	0.0248316540158667	0.148	1.000	Biological Process	GO:1900235	negative regulation of Kit signaling pathway	0.00415466843041093	0.0248316540158667	0	0	2	2
GO:1900924 negative regulation of glycine import across plasma membrane	2	0.0248316540158667	0.148	1.000	Biological Process	GO:1900924	negative regulation of glycine import across plasma membrane	0.00415466843041093	0.0248316540158667	0	0	2	2
GO:1901898 negative regulation of relaxation of cardiac muscle	2	0.0248316540158667	0.148	1.000	Biological Process	GO:1901898	negative regulation of relaxation of cardiac muscle	0.00415466843041093	0.0248316540158667	0	0	2	2
GO:1905532 regulation of leucine import across plasma membrane	2	0.0248316540158667	0.148	1.000	Biological Process	GO:1905532	regulation of leucine import across plasma membrane	0.00415466843041093	0.0248316540158667	0	0	2	2
GO:1905533 negative regulation of leucine import across plasma membrane	2	0.0248316540158667	0.148	1.000	Biological Process	GO:1905533	negative regulation of leucine import across plasma membrane	0.00415466843041093	0.0248316540158667	0	0	2	2
GO:1990519 pyrimidine nucleotide import into mitochondrion	2	0.0248316540158667	0.148	1.000	Biological Process	GO:1990519	pyrimidine nucleotide import into mitochondrion	0.00415466843041093	0.0248316540158667	0	0	2	2
GO:0006639 acylglycerol metabolic process	18	0.0252851948152904	1.335	0.128	Biological Process	GO:0006639	acylglycerol metabolic process	0.00423343766195287	0.0252851948152904	0	0	18	141
GO:0055088 lipid homeostasis	19	0.0253105290923886	1.409	0.125	Biological Process	GO:0055088	lipid homeostasis	0.00424056798763142	0.0253105290923886	0	0	19	152
GO:0002534 cytokine production involved in inflammatory response	9	0.0253765039752467	0.668	0.180	Biological Process	GO:0002534	cytokine production involved in inflammatory response	0.00426031012869069	0.0253765039752467	0	0	9	50
GO:0061647 histone H3-K9 modification	9	0.0253765039752467	0.668	0.180	Biological Process	GO:0061647	histone H3-K9 modification	0.00426031012869069	0.0253765039752467	0	0	9	50
GO:1900015 regulation of cytokine production involved in inflammatory response	9	0.0253765039752467	0.668	0.180	Biological Process	GO:1900015	regulation of cytokine production involved in inflammatory response	0.00426031012869069	0.0253765039752467	0	0	9	50
GO:0005976 polysaccharide metabolic process	15	0.0254047680746909	1.113	0.138	Biological Process	GO:0005976	polysaccharide metabolic process	0.00427085407144712	0.0254047680746909	0	0	15	109
GO:0051952 regulation of amine transport	15	0.0254047680746909	1.113	0.138	Biological Process	GO:0051952	regulation of amine transport	0.00427085407144712	0.0254047680746909	0	0	15	109
GO:0006914 autophagy	42	0.025489582318819	3.116	0.098	Biological Process	GO:0006914	autophagy	0.00429093060034901	0.025489582318819	0	0	42	427
GO:0061919 process utilizing autophagic mechanism	42	0.025489582318819	3.116	0.098	Biological Process	GO:0061919	process utilizing autophagic mechanism	0.00429093060034901	0.025489582318819	0	0	42	427
GO:0009792 embryo development ending in birth or egg hatching	69	0.0255414961425667	5.119	0.089	Biological Process	GO:0009792	embryo development ending in birth or egg hatching	0.00430258483296376	0.0255414961425667	0	0	69	777
GO:0044249 cellular biosynthetic process	411	0.0256148346023957	30.490	0.072	Biological Process	GO:0044249	cellular biosynthetic process	0.00431786244096536	0.0256148346023957	0	0	411	5716
GO:0002768 immune response-regulating cell surface receptor signaling pathway	34	0.0256469808290102	2.522	0.104	Biological Process	GO:0002768	immune response-regulating cell surface receptor signaling pathway	0.00432620836170704	0.0256469808290102	0	0	34	328
GO:0002693 positive regulation of cellular extravasation	6	0.0257354775507455	0.445	0.240	Biological Process	GO:0002693	positive regulation of cellular extravasation	0.00434994775766424	0.0257354775507455	0	0	6	25
GO:0032303 regulation of icosanoid secretion	6	0.0257354775507455	0.445	0.240	Biological Process	GO:0032303	regulation of icosanoid secretion	0.00434994775766424	0.0257354775507455	0	0	6	25
GO:0044003 modification by symbiont of host morphology or physiology	6	0.0257354775507455	0.445	0.240	Biological Process	GO:0044003	modification by symbiont of host morphology or physiology	0.00434994775766424	0.0257354775507455	0	0	6	25
GO:0031224 intrinsic component of membrane	503	0.0259269418069255	37.177	0.072	Cellular Component	GO:0031224	intrinsic component of membrane	0.0016363031825916	0.0259269418069255	0	0	503	7007
GO:0048145 regulation of fibroblast proliferation	14	0.0260984408903234	1.039	0.141	Biological Process	GO:0048145	regulation of fibroblast proliferation	0.00442544901568897	0.0260984408903234	0	0	14	99
GO:0010165 response to X-ray	7	0.0260984408903234	0.519	0.212	Biological Process	GO:0010165	response to X-ray	0.004426190728489	0.0260984408903234	0	0	7	33
GO:0070670 response to interleukin-4	7	0.0260984408903234	0.519	0.212	Biological Process	GO:0070670	response to interleukin-4	0.004426190728489	0.0260984408903234	0	0	7	33
GO:0072538 T-helper 17 type immune response	7	0.0260984408903234	0.519	0.212	Biological Process	GO:0072538	T-helper 17 type immune response	0.004426190728489	0.0260984408903234	0	0	7	33
GO:1900117 regulation of execution phase of apoptosis	7	0.0260984408903234	0.519	0.212	Biological Process	GO:1900117	regulation of execution phase of apoptosis	0.004426190728489	0.0260984408903234	0	0	7	33
GO:0046834 lipid phosphorylation	11	0.0261030928728778	0.816	0.159	Biological Process	GO:0046834	lipid phosphorylation	0.00442995881099856	0.0261030928728778	0	0	11	69
GO:0001540 amyloid-beta binding	11	0.0261340459881506	0.822	0.183	Molecular Function	GO:0001540	amyloid-beta binding	0.00146126195254535	0.0261340459881506	0	0	11	60
GO:0016597 amino acid binding	12	0.0261340459881506	0.896	0.174	Molecular Function	GO:0016597	amino acid binding	0.00146153856301396	0.0261340459881506	0	0	12	69
GO:0019956 chemokine binding	8	0.0261496814545987	0.597	0.229	Molecular Function	GO:0019956	chemokine binding	0.00147689230806704	0.0261496814545987	0	0	8	35
GO:0031225 anchored component of membrane	24	0.0262959692879215	1.774	0.124	Cellular Component	GO:0031225	anchored component of membrane	0.00168820695101999	0.0262959692879215	0	0	24	194
GO:0071248 cellular response to metal ion	23	0.0265213473377123	1.706	0.116	Biological Process	GO:0071248	cellular response to metal ion	0.00450396768300798	0.0265213473377123	0	0	23	198
GO:0007044 cell-substrate junction assembly	13	0.0265906720483011	0.964	0.146	Biological Process	GO:0007044	cell-substrate junction assembly	0.00452194182225649	0.0265906720483011	0	0	13	89
GO:1903524 positive regulation of blood circulation	13	0.0265906720483011	0.964	0.146	Biological Process	GO:1903524	positive regulation of blood circulation	0.00452194182225649	0.0265906720483011	0	0	13	89
GO:0045667 regulation of osteoblast differentiation	17	0.0265906720483011	1.261	0.130	Biological Process	GO:0045667	regulation of osteoblast differentiation	0.00452484501529525	0.0265906720483011	0	0	17	131
GO:0003057 regulation of the force of heart contraction by chemical signal	3	0.0268496598013873	0.223	0.500	Biological Process	GO:0003057	regulation of the force of heart contraction by chemical signal	0.00461488103867715	0.0268496598013873	0	0	3	6
GO:0010519 negative regulation of phospholipase activity	3	0.0268496598013873	0.223	0.500	Biological Process	GO:0010519	negative regulation of phospholipase activity	0.00461488103867715	0.0268496598013873	0	0	3	6
GO:0034775 glutathione transmembrane transport	3	0.0268496598013873	0.223	0.500	Biological Process	GO:0034775	glutathione transmembrane transport	0.00461488103867715	0.0268496598013873	0	0	3	6
GO:0035443 tripeptide transmembrane transport	3	0.0268496598013873	0.223	0.500	Biological Process	GO:0035443	tripeptide transmembrane transport	0.00461488103867715	0.0268496598013873	0	0	3	6
GO:0038095 Fc-epsilon receptor signaling pathway	3	0.0268496598013873	0.223	0.500	Biological Process	GO:0038095	Fc-epsilon receptor signaling pathway	0.00461488103867715	0.0268496598013873	0	0	3	6
GO:0045002 double-strand break repair via single-strand annealing	3	0.0268496598013873	0.223	0.500	Biological Process	GO:0045002	double-strand break repair via single-strand annealing	0.00461488103867715	0.0268496598013873	0	0	3	6
GO:0045347 negative regulation of MHC class II biosynthetic process	3	0.0268496598013873	0.223	0.500	Biological Process	GO:0045347	negative regulation of MHC class II biosynthetic process	0.00461488103867715	0.0268496598013873	0	0	3	6
GO:0060481 lobar bronchus epithelium development	3	0.0268496598013873	0.223	0.500	Biological Process	GO:0060481	lobar bronchus epithelium development	0.00461488103867715	0.0268496598013873	0	0	3	6
GO:0070432 regulation of nucleotide-binding oligomerization domain containing 2 signaling pathway	3	0.0268496598013873	0.223	0.500	Biological Process	GO:0070432	regulation of nucleotide-binding oligomerization domain containing 2 signaling pathway	0.00461488103867715	0.0268496598013873	0	0	3	6
GO:0071499 cellular response to laminar fluid shear stress	3	0.0268496598013873	0.223	0.500	Biological Process	GO:0071499	cellular response to laminar fluid shear stress	0.00461488103867715	0.0268496598013873	0	0	3	6
GO:1904636 response to ionomycin	3	0.0268496598013873	0.223	0.500	Biological Process	GO:1904636	response to ionomycin	0.00461488103867715	0.0268496598013873	0	0	3	6
GO:1904637 cellular response to ionomycin	3	0.0268496598013873	0.223	0.500	Biological Process	GO:1904637	cellular response to ionomycin	0.00461488103867715	0.0268496598013873	0	0	3	6
GO:1904751 positive regulation of protein localization to nucleolus	3	0.0268496598013873	0.223	0.500	Biological Process	GO:1904751	positive regulation of protein localization to nucleolus	0.00461488103867715	0.0268496598013873	0	0	3	6
GO:2000427 positive regulation of apoptotic cell clearance	3	0.0268496598013873	0.223	0.500	Biological Process	GO:2000427	positive regulation of apoptotic cell clearance	0.00461488103867715	0.0268496598013873	0	0	3	6
GO:2001268 negative regulation of cysteine-type endopeptidase activity involved in apoptotic signaling pathway	3	0.0268496598013873	0.223	0.500	Biological Process	GO:2001268	negative regulation of cysteine-type endopeptidase activity involved in apoptotic signaling pathway	0.00461488103867715	0.0268496598013873	0	0	3	6
GO:0006641 triglyceride metabolic process	15	0.0270141414317463	1.113	0.136	Biological Process	GO:0006641	triglyceride metabolic process	0.00465800621822979	0.0270141414317463	0	0	15	110
GO:0002495 antigen processing and presentation of peptide antigen via MHC class II	5	0.0270141414317463	0.371	0.278	Biological Process	GO:0002495	antigen processing and presentation of peptide antigen via MHC class II	0.00467089982527912	0.0270141414317463	0	0	5	18
GO:0002643 regulation of tolerance induction	5	0.0270141414317463	0.371	0.278	Biological Process	GO:0002643	regulation of tolerance induction	0.00467089982527912	0.0270141414317463	0	0	5	18
GO:0035584 calcium-mediated signaling using intracellular calcium source	5	0.0270141414317463	0.371	0.278	Biological Process	GO:0035584	calcium-mediated signaling using intracellular calcium source	0.00467089982527912	0.0270141414317463	0	0	5	18
GO:0040037 negative regulation of fibroblast growth factor receptor signaling pathway	5	0.0270141414317463	0.371	0.278	Biological Process	GO:0040037	negative regulation of fibroblast growth factor receptor signaling pathway	0.00467089982527912	0.0270141414317463	0	0	5	18
GO:0045779 negative regulation of bone resorption	5	0.0270141414317463	0.371	0.278	Biological Process	GO:0045779	negative regulation of bone resorption	0.00467089982527912	0.0270141414317463	0	0	5	18
GO:0070486 leukocyte aggregation	5	0.0270141414317463	0.371	0.278	Biological Process	GO:0070486	leukocyte aggregation	0.00467089982527912	0.0270141414317463	0	0	5	18
GO:0071391 cellular response to estrogen stimulus	5	0.0270141414317463	0.371	0.278	Biological Process	GO:0071391	cellular response to estrogen stimulus	0.00467089982527912	0.0270141414317463	0	0	5	18
GO:1900119 positive regulation of execution phase of apoptosis	5	0.0270141414317463	0.371	0.278	Biological Process	GO:1900119	positive regulation of execution phase of apoptosis	0.00467089982527912	0.0270141414317463	0	0	5	18
GO:0033043 regulation of organelle organization	106	0.0270653551808438	7.864	0.083	Biological Process	GO:0033043	regulation of organelle organization	0.00468284392309509	0.0270653551808438	0	0	106	1282
GO:0010658 striated muscle cell apoptotic process	10	0.0272350755537199	0.742	0.167	Biological Process	GO:0010658	striated muscle cell apoptotic process	0.0047184255524477	0.0272350755537199	0	0	10	60
GO:0035924 cellular response to vascular endothelial growth factor stimulus	10	0.0272350755537199	0.742	0.167	Biological Process	GO:0035924	cellular response to vascular endothelial growth factor stimulus	0.0047184255524477	0.0272350755537199	0	0	10	60
GO:0051588 regulation of neurotransmitter transport	21	0.027371144781356	1.558	0.119	Biological Process	GO:0051588	regulation of neurotransmitter transport	0.00474512313659892	0.027371144781356	0	0	21	176
GO:0045664 regulation of neuron differentiation	67	0.0275863503483314	4.970	0.089	Biological Process	GO:0045664	regulation of neuron differentiation	0.00478558006499243	0.0275863503483314	0	0	67	754
GO:0051897 positive regulation of protein kinase B signaling	16	0.0277004263869609	1.187	0.132	Biological Process	GO:0051897	positive regulation of protein kinase B signaling	0.0048085309900214	0.0277004263869609	0	0	16	121
GO:0032814 regulation of natural killer cell activation	8	0.0277603164456515	0.593	0.190	Biological Process	GO:0032814	regulation of natural killer cell activation	0.00483160038571314	0.0277603164456515	0	0	8	42
GO:0042304 regulation of fatty acid biosynthetic process	8	0.0277603164456515	0.593	0.190	Biological Process	GO:0042304	regulation of fatty acid biosynthetic process	0.00483160038571314	0.0277603164456515	0	0	8	42
GO:0071392 cellular response to estradiol stimulus	8	0.0277603164456515	0.593	0.190	Biological Process	GO:0071392	cellular response to estradiol stimulus	0.00483160038571314	0.0277603164456515	0	0	8	42
GO:2000008 regulation of protein localization to cell surface	8	0.0277603164456515	0.593	0.190	Biological Process	GO:2000008	regulation of protein localization to cell surface	0.00483160038571314	0.0277603164456515	0	0	8	42
GO:0090092 regulation of transmembrane receptor protein serine/threonine kinase signaling pathway	27	0.0278901111701856	2.003	0.110	Biological Process	GO:0090092	regulation of transmembrane receptor protein serine/threonine kinase signaling pathway	0.00485737384680475	0.0278901111701856	0	0	27	246
GO:0043090 amino acid import	9	0.0279853165257426	0.668	0.176	Biological Process	GO:0043090	amino acid import	0.00488353674593249	0.0279853165257426	0	0	9	51
GO:0060612 adipose tissue development	9	0.0279853165257426	0.668	0.176	Biological Process	GO:0060612	adipose tissue development	0.00488353674593249	0.0279853165257426	0	0	9	51
GO:1990928 response to amino acid starvation	9	0.0279853165257426	0.668	0.176	Biological Process	GO:1990928	response to amino acid starvation	0.00488353674593249	0.0279853165257426	0	0	9	51
GO:1901136 carbohydrate derivative catabolic process	19	0.0280209866599401	1.409	0.123	Biological Process	GO:1901136	carbohydrate derivative catabolic process	0.00489295932318059	0.0280209866599401	0	0	19	154
GO:0010975 regulation of neuron projection development	55	0.028042696718198	4.080	0.092	Biological Process	GO:0010975	regulation of neuron projection development	0.00489995077328933	0.028042696718198	0	0	55	597
GO:0006638 neutral lipid metabolic process	18	0.0281090665258099	1.335	0.126	Biological Process	GO:0006638	neutral lipid metabolic process	0.0049147557541133	0.0281090665258099	0	0	18	143
GO:1903561 extracellular vesicle	14	0.0281304370300635	1.035	0.156	Cellular Component	GO:1903561	extracellular vesicle	0.00183869810986137	0.0281304370300635	0	0	14	90
GO:0043230 extracellular organelle	15	0.0281304370300635	1.109	0.150	Cellular Component	GO:0043230	extracellular organelle	0.00186719984639159	0.0281304370300635	0	0	15	100
GO:0098662 inorganic cation transmembrane transport	67	0.0281866923573152	4.970	0.089	Biological Process	GO:0098662	inorganic cation transmembrane transport	0.00493154523895962	0.0281866923573152	0	0	67	755
GO:0007369 gastrulation	22	0.0281992439507463	1.632	0.117	Biological Process	GO:0007369	gastrulation	0.00493695962342443	0.0281992439507463	0	0	22	188
GO:0006970 response to osmotic stress	13	0.0284148951862189	0.964	0.144	Biological Process	GO:0006970	response to osmotic stress	0.00498120052568275	0.0284148951862189	0	0	13	90
GO:1904035 regulation of epithelial cell apoptotic process	13	0.0284148951862189	0.964	0.144	Biological Process	GO:1904035	regulation of epithelial cell apoptotic process	0.00498120052568275	0.0284148951862189	0	0	13	90
GO:0051091 positive regulation of DNA-binding transcription factor activity	27	0.0292352831945696	2.003	0.109	Biological Process	GO:0051091	positive regulation of DNA-binding transcription factor activity	0.00512835314654799	0.0292352831945696	0	0	27	247
GO:0050542 icosanoid binding	4	0.029417056075215	0.299	0.444	Molecular Function	GO:0050542	icosanoid binding	0.00169400544397694	0.029417056075215	0	0	4	9
GO:0050543 icosatetraenoic acid binding	4	0.029417056075215	0.299	0.444	Molecular Function	GO:0050543	icosatetraenoic acid binding	0.00169400544397694	0.029417056075215	0	0	4	9
GO:0051017 actin filament bundle assembly	20	0.0294473371778419	1.484	0.120	Biological Process	GO:0051017	actin filament bundle assembly	0.00517227253100875	0.0294473371778419	0	0	20	166
GO:0071333 cellular response to glucose stimulus	20	0.0294473371778419	1.484	0.120	Biological Process	GO:0071333	cellular response to glucose stimulus	0.00517227253100875	0.0294473371778419	0	0	20	166
GO:0016311 dephosphorylation	45	0.0297670847581482	3.338	0.096	Biological Process	GO:0016311	dephosphorylation	0.00523604088227463	0.0297670847581482	0	0	45	470
GO:0010212 response to ionizing radiation	19	0.0297670847581482	1.409	0.123	Biological Process	GO:0010212	response to ionizing radiation	0.00524886527229741	0.0297670847581482	0	0	19	155
GO:0032989 cellular component morphogenesis	97	0.0297670847581482	7.196	0.083	Biological Process	GO:0032989	cellular component morphogenesis	0.00524989412639401	0.0297670847581482	0	0	97	1163
GO:0050796 regulation of insulin secretion	22	0.0297670847581482	1.632	0.116	Biological Process	GO:0050796	regulation of insulin secretion	0.00525687462244141	0.0297670847581482	0	0	22	189
GO:0002701 negative regulation of production of molecular mediator of immune response	7	0.0297670847581482	0.519	0.206	Biological Process	GO:0002701	negative regulation of production of molecular mediator of immune response	0.00526920206116045	0.0297670847581482	0	0	7	34
GO:0010574 regulation of vascular endothelial growth factor production	7	0.0297670847581482	0.519	0.206	Biological Process	GO:0010574	regulation of vascular endothelial growth factor production	0.00526920206116045	0.0297670847581482	0	0	7	34
GO:0014741 negative regulation of muscle hypertrophy	7	0.0297670847581482	0.519	0.206	Biological Process	GO:0014741	negative regulation of muscle hypertrophy	0.00526920206116045	0.0297670847581482	0	0	7	34
GO:0036314 response to sterol	7	0.0297670847581482	0.519	0.206	Biological Process	GO:0036314	response to sterol	0.00526920206116045	0.0297670847581482	0	0	7	34
GO:0070229 negative regulation of lymphocyte apoptotic process	7	0.0297670847581482	0.519	0.206	Biological Process	GO:0070229	negative regulation of lymphocyte apoptotic process	0.00526920206116045	0.0297670847581482	0	0	7	34
GO:0072337 modified amino acid transport	7	0.0297670847581482	0.519	0.206	Biological Process	GO:0072337	modified amino acid transport	0.00526920206116045	0.0297670847581482	0	0	7	34
GO:0097242 amyloid-beta clearance	7	0.0297670847581482	0.519	0.206	Biological Process	GO:0097242	amyloid-beta clearance	0.00526920206116045	0.0297670847581482	0	0	7	34
GO:1902624 positive regulation of neutrophil migration	7	0.0297670847581482	0.519	0.206	Biological Process	GO:1902624	positive regulation of neutrophil migration	0.00526920206116045	0.0297670847581482	0	0	7	34
GO:0017158 regulation of calcium ion-dependent exocytosis	17	0.0298041307282233	1.261	0.128	Biological Process	GO:0017158	regulation of calcium ion-dependent exocytosis	0.00527916125202038	0.0298041307282233	0	0	17	133
GO:0012506 vesicle membrane	50	0.0299310234126134	3.695	0.098	Cellular Component	GO:0012506	vesicle membrane	0.00201928558387599	0.0299310234126134	0	0	50	508
GO:0008324 cation transmembrane transporter activity	59	0.0300311230396972	4.406	0.096	Molecular Function	GO:0008324	cation transmembrane transporter activity	0.00174599552556379	0.0300311230396972	0	0	59	617
GO:0006111 regulation of gluconeogenesis	10	0.0300376154889926	0.742	0.164	Biological Process	GO:0006111	regulation of gluconeogenesis	0.00532497827715011	0.0300376154889926	0	0	10	61
GO:0003085 negative regulation of systemic arterial blood pressure	6	0.0300376154889926	0.445	0.231	Biological Process	GO:0003085	negative regulation of systemic arterial blood pressure	0.00535137157935602	0.0300376154889926	0	0	6	26
GO:0030194 positive regulation of blood coagulation	6	0.0300376154889926	0.445	0.231	Biological Process	GO:0030194	positive regulation of blood coagulation	0.00535137157935602	0.0300376154889926	0	0	6	26
GO:0032928 regulation of superoxide anion generation	6	0.0300376154889926	0.445	0.231	Biological Process	GO:0032928	regulation of superoxide anion generation	0.00535137157935602	0.0300376154889926	0	0	6	26
GO:0035813 regulation of renal sodium excretion	6	0.0300376154889926	0.445	0.231	Biological Process	GO:0035813	regulation of renal sodium excretion	0.00535137157935602	0.0300376154889926	0	0	6	26
GO:0051852 disruption by host of symbiont cells	6	0.0300376154889926	0.445	0.231	Biological Process	GO:0051852	disruption by host of symbiont cells	0.00535137157935602	0.0300376154889926	0	0	6	26
GO:0051873 killing by host of symbiont cells	6	0.0300376154889926	0.445	0.231	Biological Process	GO:0051873	killing by host of symbiont cells	0.00535137157935602	0.0300376154889926	0	0	6	26
GO:1900048 positive regulation of hemostasis	6	0.0300376154889926	0.445	0.231	Biological Process	GO:1900048	positive regulation of hemostasis	0.00535137157935602	0.0300376154889926	0	0	6	26
GO:1900120 regulation of receptor binding	6	0.0300376154889926	0.445	0.231	Biological Process	GO:1900120	regulation of receptor binding	0.00535137157935602	0.0300376154889926	0	0	6	26
GO:0071695 anatomical structure maturation	21	0.0303174032188485	1.558	0.118	Biological Process	GO:0071695	anatomical structure maturation	0.00540467745124873	0.0303174032188485	0	0	21	178
GO:0006022 aminoglycan metabolic process	15	0.0309323125645224	1.113	0.134	Biological Process	GO:0006022	aminoglycan metabolic process	0.00551782749809957	0.0309323125645224	0	0	15	112
GO:1901983 regulation of protein acetylation	12	0.0310373250560792	0.890	0.148	Biological Process	GO:1901983	regulation of protein acetylation	0.00556622298443704	0.0310373250560792	0	0	12	81
GO:0003044 regulation of systemic arterial blood pressure mediated by a chemical signal	9	0.0310373250560792	0.668	0.173	Biological Process	GO:0003044	regulation of systemic arterial blood pressure mediated by a chemical signal	0.00557525355442374	0.0310373250560792	0	0	9	52
GO:0007494 midgut development	4	0.0310373250560792	0.297	0.333	Biological Process	GO:0007494	midgut development	0.00560386434166606	0.0310373250560792	0	0	4	12
GO:0009191 ribonucleoside diphosphate catabolic process	4	0.0310373250560792	0.297	0.333	Biological Process	GO:0009191	ribonucleoside diphosphate catabolic process	0.00560386434166606	0.0310373250560792	0	0	4	12
GO:0010744 positive regulation of macrophage derived foam cell differentiation	4	0.0310373250560792	0.297	0.333	Biological Process	GO:0010744	positive regulation of macrophage derived foam cell differentiation	0.00560386434166606	0.0310373250560792	0	0	4	12
GO:0014745 negative regulation of muscle adaptation	4	0.0310373250560792	0.297	0.333	Biological Process	GO:0014745	negative regulation of muscle adaptation	0.00560386434166606	0.0310373250560792	0	0	4	12
GO:0014824 artery smooth muscle contraction	4	0.0310373250560792	0.297	0.333	Biological Process	GO:0014824	artery smooth muscle contraction	0.00560386434166606	0.0310373250560792	0	0	4	12
GO:0032754 positive regulation of interleukin-5 production	4	0.0310373250560792	0.297	0.333	Biological Process	GO:0032754	positive regulation of interleukin-5 production	0.00560386434166606	0.0310373250560792	0	0	4	12
GO:0036005 response to macrophage colony-stimulating factor	4	0.0310373250560792	0.297	0.333	Biological Process	GO:0036005	response to macrophage colony-stimulating factor	0.00560386434166606	0.0310373250560792	0	0	4	12
GO:0036006 cellular response to macrophage colony-stimulating factor stimulus	4	0.0310373250560792	0.297	0.333	Biological Process	GO:0036006	cellular response to macrophage colony-stimulating factor stimulus	0.00560386434166606	0.0310373250560792	0	0	4	12
GO:0043312 neutrophil degranulation	4	0.0310373250560792	0.297	0.333	Biological Process	GO:0043312	neutrophil degranulation	0.00560386434166606	0.0310373250560792	0	0	4	12
GO:0043619 regulation of transcription from RNA polymerase II promoter in response to oxidative stress	4	0.0310373250560792	0.297	0.333	Biological Process	GO:0043619	regulation of transcription from RNA polymerase II promoter in response to oxidative stress	0.00560386434166606	0.0310373250560792	0	0	4	12
GO:0060433 bronchus development	4	0.0310373250560792	0.297	0.333	Biological Process	GO:0060433	bronchus development	0.00560386434166606	0.0310373250560792	0	0	4	12
GO:0070586 cell-cell adhesion involved in gastrulation	4	0.0310373250560792	0.297	0.333	Biological Process	GO:0070586	cell-cell adhesion involved in gastrulation	0.00560386434166606	0.0310373250560792	0	0	4	12
GO:1900272 negative regulation of long-term synaptic potentiation	4	0.0310373250560792	0.297	0.333	Biological Process	GO:1900272	negative regulation of long-term synaptic potentiation	0.00560386434166606	0.0310373250560792	0	0	4	12
GO:0002823 negative regulation of adaptive immune response based on somatic recombination of immune receptors built from immunoglobulin superfamily domains	8	0.0310373250560792	0.593	0.186	Biological Process	GO:0002823	negative regulation of adaptive immune response based on somatic recombination of immune receptors built from immunoglobulin superfamily domains	0.00560740533711177	0.0310373250560792	0	0	8	43
GO:0003197 endocardial cushion development	8	0.0310373250560792	0.593	0.186	Biological Process	GO:0003197	endocardial cushion development	0.00560740533711177	0.0310373250560792	0	0	8	43
GO:0038179 neurotrophin signaling pathway	8	0.0310373250560792	0.593	0.186	Biological Process	GO:0038179	neurotrophin signaling pathway	0.00560740533711177	0.0310373250560792	0	0	8	43
GO:0061756 leukocyte adhesion to vascular endothelial cell	8	0.0310373250560792	0.593	0.186	Biological Process	GO:0061756	leukocyte adhesion to vascular endothelial cell	0.00560740533711177	0.0310373250560792	0	0	8	43
GO:0090184 positive regulation of kidney development	8	0.0310373250560792	0.593	0.186	Biological Process	GO:0090184	positive regulation of kidney development	0.00560740533711177	0.0310373250560792	0	0	8	43
GO:0002831 regulation of response to biotic stimulus	19	0.0311191707322571	1.409	0.122	Biological Process	GO:0002831	regulation of response to biotic stimulus	0.00562574371603461	0.0311191707322571	0	0	19	156
GO:0098754 detoxification	16	0.0311921565947126	1.187	0.130	Biological Process	GO:0098754	detoxification	0.00564249808292849	0.0311921565947126	0	0	16	123
GO:0015893 drug transport	26	0.0313473832077708	1.929	0.110	Biological Process	GO:0015893	drug transport	0.00567415541743033	0.0313473832077708	0	0	26	237
GO:0007264 small GTPase mediated signal transduction	41	0.0322254611936657	3.042	0.097	Biological Process	GO:0007264	small GTPase mediated signal transduction	0.00583677321551557	0.0322254611936657	0	0	41	422
GO:0062023 collagen-containing extracellular matrix	38	0.0324370412727707	2.809	0.105	Cellular Component	GO:0062023	collagen-containing extracellular matrix	0.00222364918409636	0.0324370412727707	0	0	38	362
GO:0071331 cellular response to hexose stimulus	20	0.0325968941407059	1.484	0.119	Biological Process	GO:0071331	cellular response to hexose stimulus	0.00590776853406083	0.0325968941407059	0	0	20	168
GO:0002793 positive regulation of peptide secretion	22	0.0327994872761023	1.632	0.115	Biological Process	GO:0002793	positive regulation of peptide secretion	0.00594822931770446	0.0327994872761023	0	0	22	191
GO:0006879 cellular iron ion homeostasis	10	0.0328602350337992	0.742	0.161	Biological Process	GO:0006879	cellular iron ion homeostasis	0.00599083936175533	0.0328602350337992	0	0	10	62
GO:0006555 methionine metabolic process	5	0.0328602350337992	0.371	0.263	Biological Process	GO:0006555	methionine metabolic process	0.00600710122355707	0.0328602350337992	0	0	5	19
GO:0009169 purine ribonucleoside monophosphate catabolic process	5	0.0328602350337992	0.371	0.263	Biological Process	GO:0009169	purine ribonucleoside monophosphate catabolic process	0.00600710122355707	0.0328602350337992	0	0	5	19
GO:0010644 cell communication by electrical coupling	5	0.0328602350337992	0.371	0.263	Biological Process	GO:0010644	cell communication by electrical coupling	0.00600710122355707	0.0328602350337992	0	0	5	19
GO:0032310 prostaglandin secretion	5	0.0328602350337992	0.371	0.263	Biological Process	GO:0032310	prostaglandin secretion	0.00600710122355707	0.0328602350337992	0	0	5	19
GO:0038093 Fc receptor signaling pathway	5	0.0328602350337992	0.371	0.263	Biological Process	GO:0038093	Fc receptor signaling pathway	0.00600710122355707	0.0328602350337992	0	0	5	19
GO:0044320 cellular response to leptin stimulus	5	0.0328602350337992	0.371	0.263	Biological Process	GO:0044320	cellular response to leptin stimulus	0.00600710122355707	0.0328602350337992	0	0	5	19
GO:0045649 regulation of macrophage differentiation	5	0.0328602350337992	0.371	0.263	Biological Process	GO:0045649	regulation of macrophage differentiation	0.00600710122355707	0.0328602350337992	0	0	5	19
GO:0070242 thymocyte apoptotic process	5	0.0328602350337992	0.371	0.263	Biological Process	GO:0070242	thymocyte apoptotic process	0.00600710122355707	0.0328602350337992	0	0	5	19
GO:0098543 detection of other organism	5	0.0328602350337992	0.371	0.263	Biological Process	GO:0098543	detection of other organism	0.00600710122355707	0.0328602350337992	0	0	5	19
GO:1904754 positive regulation of vascular associated smooth muscle cell migration	5	0.0328602350337992	0.371	0.263	Biological Process	GO:1904754	positive regulation of vascular associated smooth muscle cell migration	0.00600710122355707	0.0328602350337992	0	0	5	19
GO:0061448 connective tissue development	29	0.0328602350337992	2.151	0.106	Biological Process	GO:0061448	connective tissue development	0.00600726666295271	0.0328602350337992	0	0	29	274
GO:0006885 regulation of pH	13	0.0328602350337992	0.964	0.141	Biological Process	GO:0006885	regulation of pH	0.0060117503719676	0.0328602350337992	0	0	13	92
GO:0010660 regulation of muscle cell apoptotic process	13	0.0328602350337992	0.964	0.141	Biological Process	GO:0010660	regulation of muscle cell apoptotic process	0.0060117503719676	0.0328602350337992	0	0	13	92
GO:0004115 3',5'-cyclic-AMP phosphodiesterase activity	5	0.0331040960608369	0.373	0.333	Molecular Function	GO:0004115	3',5'-cyclic-AMP phosphodiesterase activity	0.00196131687625114	0.0331040960608369	0	0	5	15
GO:0030553 cGMP binding	5	0.0331040960608369	0.373	0.333	Molecular Function	GO:0030553	cGMP binding	0.00196131687625114	0.0331040960608369	0	0	5	15
GO:0051960 regulation of nervous system development	88	0.0333897339090782	6.528	0.084	Biological Process	GO:0051960	regulation of nervous system development	0.00611243245721998	0.0333897339090782	0	0	88	1046
GO:0043901 negative regulation of multi-organism process	21	0.0335085859160792	1.558	0.117	Biological Process	GO:0043901	negative regulation of multi-organism process	0.00613801419713616	0.0335085859160792	0	0	21	180
GO:0043025 neuronal cell body	66	0.033903947772048	4.878	0.092	Cellular Component	GO:0043025	neuronal cell body	0.00236110191230802	0.033903947772048	0	0	66	717
GO:0042391 regulation of membrane potential	43	0.0339086347483773	3.190	0.096	Biological Process	GO:0042391	regulation of membrane potential	0.00621516404997648	0.0339086347483773	0	0	43	449
GO:2000516 positive regulation of CD4-positive, alpha-beta T cell activation	7	0.0339525592579608	0.519	0.200	Biological Process	GO:2000516	positive regulation of CD4-positive, alpha-beta T cell activation	0.00622709001683897	0.0339525592579608	0	0	7	35
GO:0007249 I-kappaB kinase/NF-kappaB signaling	25	0.0342026548198218	1.855	0.110	Biological Process	GO:0007249	I-kappaB kinase/NF-kappaB signaling	0.00627686246864569	0.0342026548198218	0	0	25	227
GO:0017156 calcium ion regulated exocytosis	20	0.0342786148937447	1.484	0.118	Biological Process	GO:0017156	calcium ion regulated exocytosis	0.0063064514047839	0.0342786148937447	0	0	20	169
GO:0061572 actin filament bundle organization	20	0.0342786148937447	1.484	0.118	Biological Process	GO:0061572	actin filament bundle organization	0.0063064514047839	0.0342786148937447	0	0	20	169
GO:1901568 fatty acid derivative metabolic process	20	0.0342786148937447	1.484	0.118	Biological Process	GO:1901568	fatty acid derivative metabolic process	0.0063064514047839	0.0342786148937447	0	0	20	169
GO:1903169 regulation of calcium ion transmembrane transport	20	0.0342786148937447	1.484	0.118	Biological Process	GO:1903169	regulation of calcium ion transmembrane transport	0.0063064514047839	0.0342786148937447	0	0	20	169
GO:0010517 regulation of phospholipase activity	9	0.0343770120319482	0.668	0.170	Biological Process	GO:0010517	regulation of phospholipase activity	0.00634024782511166	0.0343770120319482	0	0	9	53
GO:0010665 regulation of cardiac muscle cell apoptotic process	9	0.0343770120319482	0.668	0.170	Biological Process	GO:0010665	regulation of cardiac muscle cell apoptotic process	0.00634024782511166	0.0343770120319482	0	0	9	53
GO:0014075 response to amine	9	0.0343770120319482	0.668	0.170	Biological Process	GO:0014075	response to amine	0.00634024782511166	0.0343770120319482	0	0	9	53
GO:0071622 regulation of granulocyte chemotaxis	9	0.0343770120319482	0.668	0.170	Biological Process	GO:0071622	regulation of granulocyte chemotaxis	0.00634024782511166	0.0343770120319482	0	0	9	53
GO:0000186 activation of MAPKK activity	8	0.0350401174264411	0.593	0.182	Biological Process	GO:0000186	activation of MAPKK activity	0.00647454349616618	0.0350401174264411	0	0	8	44
GO:0042088 T-helper 1 type immune response	8	0.0350401174264411	0.593	0.182	Biological Process	GO:0042088	T-helper 1 type immune response	0.00647454349616618	0.0350401174264411	0	0	8	44
GO:0060043 regulation of cardiac muscle cell proliferation	8	0.0350401174264411	0.593	0.182	Biological Process	GO:0060043	regulation of cardiac muscle cell proliferation	0.00647454349616618	0.0350401174264411	0	0	8	44
GO:0017015 regulation of transforming growth factor beta receptor signaling pathway	15	0.0350455320479001	1.113	0.132	Biological Process	GO:0017015	regulation of transforming growth factor beta receptor signaling pathway	0.00650146013052679	0.0350455320479001	0	0	15	114
GO:0002313 mature B cell differentiation involved in immune response	6	0.0350455320479001	0.445	0.222	Biological Process	GO:0002313	mature B cell differentiation involved in immune response	0.00651154144875386	0.0350455320479001	0	0	6	27
GO:0006817 phosphate ion transport	6	0.0350455320479001	0.445	0.222	Biological Process	GO:0006817	phosphate ion transport	0.00651154144875386	0.0350455320479001	0	0	6	27
GO:0008210 estrogen metabolic process	6	0.0350455320479001	0.445	0.222	Biological Process	GO:0008210	estrogen metabolic process	0.00651154144875386	0.0350455320479001	0	0	6	27
GO:0010460 positive regulation of heart rate	6	0.0350455320479001	0.445	0.222	Biological Process	GO:0010460	positive regulation of heart rate	0.00651154144875386	0.0350455320479001	0	0	6	27
GO:0014829 vascular smooth muscle contraction	6	0.0350455320479001	0.445	0.222	Biological Process	GO:0014829	vascular smooth muscle contraction	0.00651154144875386	0.0350455320479001	0	0	6	27
GO:0014912 negative regulation of smooth muscle cell migration	6	0.0350455320479001	0.445	0.222	Biological Process	GO:0014912	negative regulation of smooth muscle cell migration	0.00651154144875386	0.0350455320479001	0	0	6	27
GO:0034104 negative regulation of tissue remodeling	6	0.0350455320479001	0.445	0.222	Biological Process	GO:0034104	negative regulation of tissue remodeling	0.00651154144875386	0.0350455320479001	0	0	6	27
GO:0071677 positive regulation of mononuclear cell migration	6	0.0350455320479001	0.445	0.222	Biological Process	GO:0071677	positive regulation of mononuclear cell migration	0.00651154144875386	0.0350455320479001	0	0	6	27
GO:0007268 chemical synaptic transmission	62	0.0351216931422818	4.599	0.089	Biological Process	GO:0007268	chemical synaptic transmission	0.00653370917848885	0.0351216931422818	0	0	62	698
GO:0098916 anterograde trans-synaptic signaling	62	0.0351216931422818	4.599	0.089	Biological Process	GO:0098916	anterograde trans-synaptic signaling	0.00653370917848885	0.0351216931422818	0	0	62	698
GO:0048598 embryonic morphogenesis	57	0.0351686124317014	4.228	0.090	Biological Process	GO:0048598	embryonic morphogenesis	0.0065464513668232	0.0351686124317014	0	0	57	632
GO:0043900 regulation of multi-organism process	41	0.0352762268313741	3.042	0.096	Biological Process	GO:0043900	regulation of multi-organism process	0.00657050926601262	0.0352762268313741	0	0	41	425
GO:0030667 secretory granule membrane	15	0.0355174354360058	1.109	0.146	Cellular Component	GO:0030667	secretory granule membrane	0.00251211458470117	0.0355174354360058	0	0	15	103
GO:0036477 somatodendritic compartment	93	0.0358118224741453	6.874	0.086	Cellular Component	GO:0036477	somatodendritic compartment	0.00257190455200608	0.0358118224741453	0	0	93	1078
GO:0030330 DNA damage response, signal transduction by p53 class mediator	10	0.0360334337127372	0.742	0.159	Biological Process	GO:0030330	DNA damage response, signal transduction by p53 class mediator	0.00671977067868211	0.0360334337127372	0	0	10	63
GO:0048146 positive regulation of fibroblast proliferation	10	0.0360334337127372	0.742	0.159	Biological Process	GO:0048146	positive regulation of fibroblast proliferation	0.00671977067868211	0.0360334337127372	0	0	10	63
GO:0071326 cellular response to monosaccharide stimulus	20	0.0360494317078242	1.484	0.118	Biological Process	GO:0071326	cellular response to monosaccharide stimulus	0.00672686839104002	0.0360494317078242	0	0	20	170
GO:0001701 in utero embryonic development	46	0.0366089396879994	3.412	0.094	Biological Process	GO:0001701	in utero embryonic development	0.00683587724037089	0.0366089396879994	0	0	46	490
GO:0001885 endothelial cell development	11	0.0366089396879994	0.816	0.151	Biological Process	GO:0001885	endothelial cell development	0.00683962956736534	0.0366089396879994	0	0	11	73
GO:0008483 transaminase activity	6	0.0366243580836201	0.448	0.273	Molecular Function	GO:0008483	transaminase activity	0.002210440216564	0.0366243580836201	0	0	6	22
GO:0030552 cAMP binding	6	0.0366243580836201	0.448	0.273	Molecular Function	GO:0030552	cAMP binding	0.002210440216564	0.0366243580836201	0	0	6	22
GO:0016782 transferase activity, transferring sulfur-containing groups	13	0.0370416972794794	0.971	0.159	Molecular Function	GO:0016782	transferase activity, transferring sulfur-containing groups	0.00225613881547217	0.0370416972794794	0	0	13	82
GO:0016485 protein processing	26	0.0376093475652397	1.929	0.108	Biological Process	GO:0016485	protein processing	0.00703082758638012	0.0376093475652397	0	0	26	241
GO:0062014 negative regulation of small molecule metabolic process	15	0.0376311788463565	1.113	0.130	Biological Process	GO:0062014	negative regulation of small molecule metabolic process	0.00704349843734589	0.0376311788463565	0	0	15	115
GO:1990830 cellular response to leukemia inhibitory factor	15	0.0376311788463565	1.113	0.130	Biological Process	GO:1990830	cellular response to leukemia inhibitory factor	0.00704349843734589	0.0376311788463565	0	0	15	115
GO:2000107 negative regulation of leukocyte apoptotic process	9	0.0383551720656427	0.668	0.167	Biological Process	GO:2000107	negative regulation of leukocyte apoptotic process	0.00718338705315222	0.0383551720656427	0	0	9	54
GO:0060021 roof of mouth development	13	0.0384491644215222	0.964	0.138	Biological Process	GO:0060021	roof of mouth development	0.00720537867839985	0.0384491644215222	0	0	13	94
GO:0042180 cellular ketone metabolic process	23	0.0386727312664249	1.706	0.112	Biological Process	GO:0042180	cellular ketone metabolic process	0.00725168882341203	0.0386727312664249	0	0	23	206
GO:0002920 regulation of humoral immune response	7	0.0389066973073814	0.519	0.194	Biological Process	GO:0002920	regulation of humoral immune response	0.00730888196392944	0.0389066973073814	0	0	7	36
GO:0045622 regulation of T-helper cell differentiation	7	0.0389066973073814	0.519	0.194	Biological Process	GO:0045622	regulation of T-helper cell differentiation	0.00730888196392944	0.0389066973073814	0	0	7	36
GO:0070232 regulation of T cell apoptotic process	7	0.0389066973073814	0.519	0.194	Biological Process	GO:0070232	regulation of T cell apoptotic process	0.00730888196392944	0.0389066973073814	0	0	7	36
GO:0060485 mesenchyme development	29	0.0389163363881906	2.151	0.104	Biological Process	GO:0060485	mesenchyme development	0.00731513421951038	0.0389163363881906	0	0	29	278
GO:0032869 cellular response to insulin stimulus	24	0.0390171180211246	1.780	0.110	Biological Process	GO:0032869	cellular response to insulin stimulus	0.00733853121419919	0.0390171180211246	0	0	24	218
GO:0043087 regulation of GTPase activity	41	0.0392156968019082	3.042	0.096	Biological Process	GO:0043087	regulation of GTPase activity	0.00738035654260975	0.0392156968019082	0	0	41	428
GO:0001990 regulation of systemic arterial blood pressure by hormone	8	0.0394342992552061	0.593	0.178	Biological Process	GO:0001990	regulation of systemic arterial blood pressure by hormone	0.00743949973394838	0.0394342992552061	0	0	8	45
GO:0030195 negative regulation of blood coagulation	8	0.0394342992552061	0.593	0.178	Biological Process	GO:0030195	negative regulation of blood coagulation	0.00743949973394838	0.0394342992552061	0	0	8	45
GO:0051385 response to mineralocorticoid	8	0.0394342992552061	0.593	0.178	Biological Process	GO:0051385	response to mineralocorticoid	0.00743949973394838	0.0394342992552061	0	0	8	45
GO:1902622 regulation of neutrophil migration	8	0.0394342992552061	0.593	0.178	Biological Process	GO:1902622	regulation of neutrophil migration	0.00743949973394838	0.0394342992552061	0	0	8	45
GO:1903036 positive regulation of response to wounding	12	0.0394872931920127	0.890	0.143	Biological Process	GO:1903036	positive regulation of response to wounding	0.00745400398762714	0.0394872931920127	0	0	12	84
GO:0000403 Y-form DNA binding	3	0.0395611373807929	0.224	0.600	Molecular Function	GO:0000403	Y-form DNA binding	0.00245340386857631	0.0395611373807929	0	0	3	5
GO:0016841 ammonia-lyase activity	3	0.0395611373807929	0.224	0.600	Molecular Function	GO:0016841	ammonia-lyase activity	0.00245340386857631	0.0395611373807929	0	0	3	5
GO:0030856 regulation of epithelial cell differentiation	18	0.0397175356903392	1.335	0.121	Biological Process	GO:0030856	regulation of epithelial cell differentiation	0.00751542893471147	0.0397175356903392	0	0	18	149
GO:0055123 digestive system development	18	0.0397175356903392	1.335	0.121	Biological Process	GO:0055123	digestive system development	0.00751542893471147	0.0397175356903392	0	0	18	149
GO:0097553 calcium ion transmembrane import into cytosol	18	0.0397175356903392	1.335	0.121	Biological Process	GO:0097553	calcium ion transmembrane import into cytosol	0.00751542893471147	0.0397175356903392	0	0	18	149
GO:0043949 regulation of cAMP-mediated signaling	10	0.0397175356903392	0.742	0.156	Biological Process	GO:0043949	regulation of cAMP-mediated signaling	0.00751559851341958	0.0397175356903392	0	0	10	64
GO:0002043 blood vessel endothelial cell proliferation involved in sprouting angiogenesis	5	0.0398003654315528	0.371	0.250	Biological Process	GO:0002043	blood vessel endothelial cell proliferation involved in sprouting angiogenesis	0.00759079660802568	0.0398003654315528	0	0	5	20
GO:0009128 purine nucleoside monophosphate catabolic process	5	0.0398003654315528	0.371	0.250	Biological Process	GO:0009128	purine nucleoside monophosphate catabolic process	0.00759079660802568	0.0398003654315528	0	0	5	20
GO:0010763 positive regulation of fibroblast migration	5	0.0398003654315528	0.371	0.250	Biological Process	GO:0010763	positive regulation of fibroblast migration	0.00759079660802568	0.0398003654315528	0	0	5	20
GO:0033008 positive regulation of mast cell activation involved in immune response	5	0.0398003654315528	0.371	0.250	Biological Process	GO:0033008	positive regulation of mast cell activation involved in immune response	0.00759079660802568	0.0398003654315528	0	0	5	20
GO:0043306 positive regulation of mast cell degranulation	5	0.0398003654315528	0.371	0.250	Biological Process	GO:0043306	positive regulation of mast cell degranulation	0.00759079660802568	0.0398003654315528	0	0	5	20
GO:0045722 positive regulation of gluconeogenesis	5	0.0398003654315528	0.371	0.250	Biological Process	GO:0045722	positive regulation of gluconeogenesis	0.00759079660802568	0.0398003654315528	0	0	5	20
GO:0046851 negative regulation of bone remodeling	5	0.0398003654315528	0.371	0.250	Biological Process	GO:0046851	negative regulation of bone remodeling	0.00759079660802568	0.0398003654315528	0	0	5	20
GO:1902170 cellular response to reactive nitrogen species	5	0.0398003654315528	0.371	0.250	Biological Process	GO:1902170	cellular response to reactive nitrogen species	0.00759079660802568	0.0398003654315528	0	0	5	20
GO:1990823 response to leukemia inhibitory factor	15	0.0398003654315528	1.113	0.129	Biological Process	GO:1990823	response to leukemia inhibitory factor	0.00762110120721348	0.0398003654315528	0	0	15	116
GO:0002430 complement receptor mediated signaling pathway	4	0.0398003654315528	0.297	0.308	Biological Process	GO:0002430	complement receptor mediated signaling pathway	0.00768579541681457	0.0398003654315528	0	0	4	13
GO:0038094 Fc-gamma receptor signaling pathway	4	0.0398003654315528	0.297	0.308	Biological Process	GO:0038094	Fc-gamma receptor signaling pathway	0.00768579541681457	0.0398003654315528	0	0	4	13
GO:0045628 regulation of T-helper 2 cell differentiation	4	0.0398003654315528	0.297	0.308	Biological Process	GO:0045628	regulation of T-helper 2 cell differentiation	0.00768579541681457	0.0398003654315528	0	0	4	13
GO:0045741 positive regulation of epidermal growth factor-activated receptor activity	4	0.0398003654315528	0.297	0.308	Biological Process	GO:0045741	positive regulation of epidermal growth factor-activated receptor activity	0.00768579541681457	0.0398003654315528	0	0	4	13
GO:0070278 extracellular matrix constituent secretion	4	0.0398003654315528	0.297	0.308	Biological Process	GO:0070278	extracellular matrix constituent secretion	0.00768579541681457	0.0398003654315528	0	0	4	13
GO:0090331 negative regulation of platelet aggregation	4	0.0398003654315528	0.297	0.308	Biological Process	GO:0090331	negative regulation of platelet aggregation	0.00768579541681457	0.0398003654315528	0	0	4	13
GO:1990822 basic amino acid transmembrane transport	4	0.0398003654315528	0.297	0.308	Biological Process	GO:1990822	basic amino acid transmembrane transport	0.00768579541681457	0.0398003654315528	0	0	4	13
GO:2000615 regulation of histone H3-K9 acetylation	4	0.0398003654315528	0.297	0.308	Biological Process	GO:2000615	regulation of histone H3-K9 acetylation	0.00768579541681457	0.0398003654315528	0	0	4	13
GO:0010533 regulation of activation of Janus kinase activity	3	0.0398003654315528	0.223	0.429	Biological Process	GO:0010533	regulation of activation of Janus kinase activity	0.00769025549824457	0.0398003654315528	0	0	3	7
GO:0045630 positive regulation of T-helper 2 cell differentiation	3	0.0398003654315528	0.223	0.429	Biological Process	GO:0045630	positive regulation of T-helper 2 cell differentiation	0.00769025549824457	0.0398003654315528	0	0	3	7
GO:0045656 negative regulation of monocyte differentiation	3	0.0398003654315528	0.223	0.429	Biological Process	GO:0045656	negative regulation of monocyte differentiation	0.00769025549824457	0.0398003654315528	0	0	3	7
GO:0060087 relaxation of vascular smooth muscle	3	0.0398003654315528	0.223	0.429	Biological Process	GO:0060087	relaxation of vascular smooth muscle	0.00769025549824457	0.0398003654315528	0	0	3	7
GO:0060482 lobar bronchus development	3	0.0398003654315528	0.223	0.429	Biological Process	GO:0060482	lobar bronchus development	0.00769025549824457	0.0398003654315528	0	0	3	7
GO:0070424 regulation of nucleotide-binding oligomerization domain containing signaling pathway	3	0.0398003654315528	0.223	0.429	Biological Process	GO:0070424	regulation of nucleotide-binding oligomerization domain containing signaling pathway	0.00769025549824457	0.0398003654315528	0	0	3	7
GO:0071440 regulation of histone H3-K14 acetylation	3	0.0398003654315528	0.223	0.429	Biological Process	GO:0071440	regulation of histone H3-K14 acetylation	0.00769025549824457	0.0398003654315528	0	0	3	7
GO:0072239 metanephric glomerulus vasculature development	3	0.0398003654315528	0.223	0.429	Biological Process	GO:0072239	metanephric glomerulus vasculature development	0.00769025549824457	0.0398003654315528	0	0	3	7
GO:0086100 endothelin receptor signaling pathway	3	0.0398003654315528	0.223	0.429	Biological Process	GO:0086100	endothelin receptor signaling pathway	0.00769025549824457	0.0398003654315528	0	0	3	7
GO:0090031 positive regulation of steroid hormone biosynthetic process	3	0.0398003654315528	0.223	0.429	Biological Process	GO:0090031	positive regulation of steroid hormone biosynthetic process	0.00769025549824457	0.0398003654315528	0	0	3	7
GO:1902022 L-lysine transport	3	0.0398003654315528	0.223	0.429	Biological Process	GO:1902022	L-lysine transport	0.00769025549824457	0.0398003654315528	0	0	3	7
GO:1902075 cellular response to salt	3	0.0398003654315528	0.223	0.429	Biological Process	GO:1902075	cellular response to salt	0.00769025549824457	0.0398003654315528	0	0	3	7
GO:1903352 L-ornithine transmembrane transport	3	0.0398003654315528	0.223	0.429	Biological Process	GO:1903352	L-ornithine transmembrane transport	0.00769025549824457	0.0398003654315528	0	0	3	7
GO:1903401 L-lysine transmembrane transport	3	0.0398003654315528	0.223	0.429	Biological Process	GO:1903401	L-lysine transmembrane transport	0.00769025549824457	0.0398003654315528	0	0	3	7
GO:1903935 response to sodium arsenite	3	0.0398003654315528	0.223	0.429	Biological Process	GO:1903935	response to sodium arsenite	0.00769025549824457	0.0398003654315528	0	0	3	7
GO:1904044 response to aldosterone	3	0.0398003654315528	0.223	0.429	Biological Process	GO:1904044	response to aldosterone	0.00769025549824457	0.0398003654315528	0	0	3	7
GO:2000562 negative regulation of CD4-positive, alpha-beta T cell proliferation	3	0.0398003654315528	0.223	0.429	Biological Process	GO:2000562	negative regulation of CD4-positive, alpha-beta T cell proliferation	0.00769025549824457	0.0398003654315528	0	0	3	7
GO:2000586 regulation of platelet-derived growth factor receptor-beta signaling pathway	3	0.0398003654315528	0.223	0.429	Biological Process	GO:2000586	regulation of platelet-derived growth factor receptor-beta signaling pathway	0.00769025549824457	0.0398003654315528	0	0	3	7
GO:0009790 embryo development	96	0.0401636240228435	7.122	0.082	Biological Process	GO:0009790	embryo development	0.00776502842897705	0.0401636240228435	0	0	96	1166
GO:0001783 B cell apoptotic process	6	0.0403333191618474	0.445	0.214	Biological Process	GO:0001783	B cell apoptotic process	0.0078438685062529	0.0403333191618474	0	0	6	28
GO:0010863 positive regulation of phospholipase C activity	6	0.0403333191618474	0.445	0.214	Biological Process	GO:0010863	positive regulation of phospholipase C activity	0.0078438685062529	0.0403333191618474	0	0	6	28
GO:0035812 renal sodium excretion	6	0.0403333191618474	0.445	0.214	Biological Process	GO:0035812	renal sodium excretion	0.0078438685062529	0.0403333191618474	0	0	6	28
GO:0045822 negative regulation of heart contraction	6	0.0403333191618474	0.445	0.214	Biological Process	GO:0045822	negative regulation of heart contraction	0.0078438685062529	0.0403333191618474	0	0	6	28
GO:0050820 positive regulation of coagulation	6	0.0403333191618474	0.445	0.214	Biological Process	GO:0050820	positive regulation of coagulation	0.0078438685062529	0.0403333191618474	0	0	6	28
GO:0061050 regulation of cell growth involved in cardiac muscle cell development	6	0.0403333191618474	0.445	0.214	Biological Process	GO:0061050	regulation of cell growth involved in cardiac muscle cell development	0.0078438685062529	0.0403333191618474	0	0	6	28
GO:0072012 glomerulus vasculature development	6	0.0403333191618474	0.445	0.214	Biological Process	GO:0072012	glomerulus vasculature development	0.0078438685062529	0.0403333191618474	0	0	6	28
GO:0072539 T-helper 17 cell differentiation	6	0.0403333191618474	0.445	0.214	Biological Process	GO:0072539	T-helper 17 cell differentiation	0.0078438685062529	0.0403333191618474	0	0	6	28
GO:0090025 regulation of monocyte chemotaxis	6	0.0403333191618474	0.445	0.214	Biological Process	GO:0090025	regulation of monocyte chemotaxis	0.0078438685062529	0.0403333191618474	0	0	6	28
GO:0090200 positive regulation of release of cytochrome c from mitochondria	6	0.0403333191618474	0.445	0.214	Biological Process	GO:0090200	positive regulation of release of cytochrome c from mitochondria	0.0078438685062529	0.0403333191618474	0	0	6	28
GO:0015081 sodium ion transmembrane transporter activity	18	0.0406368639133555	1.344	0.134	Molecular Function	GO:0015081	sodium ion transmembrane transporter activity	0.00254261662359312	0.0406368639133555	0	0	18	134
GO:0043548 phosphatidylinositol 3-kinase binding	8	0.0406648485744229	0.597	0.211	Molecular Function	GO:0043548	phosphatidylinositol 3-kinase binding	0.00258224537563472	0.0406648485744229	0	0	8	38
GO:0017076 purine nucleotide binding	155	0.0406648485744229	11.576	0.080	Molecular Function	GO:0017076	purine nucleotide binding	0.00265786049600008	0.0406648485744229	0	0	155	1931
GO:0005381 iron ion transmembrane transporter activity	4	0.0406648485744229	0.299	0.400	Molecular Function	GO:0005381	iron ion transmembrane transporter activity	0.00267916297539055	0.0406648485744229	0	0	4	10
GO:0016175 superoxide-generating NADPH oxidase activity	4	0.0406648485744229	0.299	0.400	Molecular Function	GO:0016175	superoxide-generating NADPH oxidase activity	0.00267916297539055	0.0406648485744229	0	0	4	10
GO:0016772 transferase activity, transferring phosphorus-containing groups	81	0.0406648485744229	6.049	0.088	Molecular Function	GO:0016772	transferase activity, transferring phosphorus-containing groups	0.0026888384469625	0.0406648485744229	0	0	81	917
GO:0050135 NAD(P)+ nucleosidase activity	5	0.0406648485744229	0.373	0.312	Molecular Function	GO:0050135	NAD(P)+ nucleosidase activity	0.00270198329398159	0.0406648485744229	0	0	5	16
GO:0061809 NAD+ nucleotidase, cyclic ADP-ribose generating	5	0.0406648485744229	0.373	0.312	Molecular Function	GO:0061809	NAD+ nucleotidase, cyclic ADP-ribose generating	0.00270198329398159	0.0406648485744229	0	0	5	16
GO:0007420 brain development	66	0.0407729048242858	4.896	0.087	Biological Process	GO:0007420	brain development	0.00793401081093441	0.0407729048242858	0	0	66	758
GO:0060537 muscle tissue development	41	0.0409104830179047	3.042	0.095	Biological Process	GO:0060537	muscle tissue development	0.00796545127009193	0.0409104830179047	0	0	41	430
GO:0010677 negative regulation of cellular carbohydrate metabolic process	9	0.0415513083192748	0.668	0.164	Biological Process	GO:0010677	negative regulation of cellular carbohydrate metabolic process	0.00810960150329855	0.0415513083192748	0	0	9	55
GO:0032615 interleukin-12 production	9	0.0415513083192748	0.668	0.164	Biological Process	GO:0032615	interleukin-12 production	0.00810960150329855	0.0415513083192748	0	0	9	55
GO:0032655 regulation of interleukin-12 production	9	0.0415513083192748	0.668	0.164	Biological Process	GO:0032655	regulation of interleukin-12 production	0.00810960150329855	0.0415513083192748	0	0	9	55
GO:0060760 positive regulation of response to cytokine stimulus	9	0.0415513083192748	0.668	0.164	Biological Process	GO:0060760	positive regulation of response to cytokine stimulus	0.00810960150329855	0.0415513083192748	0	0	9	55
GO:0048525 negative regulation of viral process	14	0.0415513083192748	1.039	0.132	Biological Process	GO:0048525	negative regulation of viral process	0.00811867608338261	0.0415513083192748	0	0	14	106
GO:1902803 regulation of synaptic vesicle transport	14	0.0415513083192748	1.039	0.132	Biological Process	GO:1902803	regulation of synaptic vesicle transport	0.00811867608338261	0.0415513083192748	0	0	14	106
GO:0034101 erythrocyte homeostasis	17	0.0418214583939338	1.261	0.122	Biological Process	GO:0034101	erythrocyte homeostasis	0.00817623353444516	0.0418214583939338	0	0	17	139
GO:0014823 response to activity	12	0.0418370281048371	0.890	0.141	Biological Process	GO:0014823	response to activity	0.00818405229076591	0.0418370281048371	0	0	12	85
GO:0032553 ribonucleotide binding	155	0.0418740073705916	11.576	0.080	Molecular Function	GO:0032553	ribonucleotide binding	0.00282297512787976	0.0418740073705916	0	0	155	1934
GO:0038187 pattern recognition receptor activity	6	0.0418740073705916	0.448	0.261	Molecular Function	GO:0038187	pattern recognition receptor activity	0.00282869817232125	0.0418740073705916	0	0	6	23
GO:0015837 amine transport	15	0.0420283351909417	1.113	0.128	Biological Process	GO:0015837	amine transport	0.00823586527309369	0.0420283351909417	0	0	15	117
GO:0051153 regulation of striated muscle cell differentiation	15	0.0420283351909417	1.113	0.128	Biological Process	GO:0051153	regulation of striated muscle cell differentiation	0.00823586527309369	0.0420283351909417	0	0	15	117
GO:1903844 regulation of cellular response to transforming growth factor beta stimulus	15	0.0420283351909417	1.113	0.128	Biological Process	GO:1903844	regulation of cellular response to transforming growth factor beta stimulus	0.00823586527309369	0.0420283351909417	0	0	15	117
GO:1902806 regulation of cell cycle G1/S phase transition	16	0.0420630091488787	1.187	0.125	Biological Process	GO:1902806	regulation of cell cycle G1/S phase transition	0.00824746059321772	0.0420630091488787	0	0	16	128
GO:0005581 collagen trimer	13	0.0421074625966053	0.961	0.153	Cellular Component	GO:0005581	collagen trimer	0.00306985853533466	0.0421074625966053	0	0	13	85
GO:0099537 trans-synaptic signaling	62	0.042216363873379	4.599	0.088	Biological Process	GO:0099537	trans-synaptic signaling	0.00828234758027146	0.042216363873379	0	0	62	706
GO:0072332 intrinsic apoptotic signaling pathway by p53 class mediator	11	0.0426740766666356	0.816	0.147	Biological Process	GO:0072332	intrinsic apoptotic signaling pathway by p53 class mediator	0.00837701573460547	0.0426740766666356	0	0	11	75
GO:0060284 regulation of cell development	89	0.0428797282427883	6.602	0.083	Biological Process	GO:0060284	regulation of cell development	0.00842227942317264	0.0428797282427883	0	0	89	1073
GO:0002711 positive regulation of T cell mediated immunity	8	0.0432448883687389	0.593	0.174	Biological Process	GO:0002711	positive regulation of T cell mediated immunity	0.00850880935262563	0.0432448883687389	0	0	8	46
GO:0043616 keratinocyte proliferation	8	0.0432448883687389	0.593	0.174	Biological Process	GO:0043616	keratinocyte proliferation	0.00850880935262563	0.0432448883687389	0	0	8	46
GO:0045923 positive regulation of fatty acid metabolic process	8	0.0432448883687389	0.593	0.174	Biological Process	GO:0045923	positive regulation of fatty acid metabolic process	0.00850880935262563	0.0432448883687389	0	0	8	46
GO:0019432 triglyceride biosynthetic process	7	0.0432449081566462	0.519	0.189	Biological Process	GO:0019432	triglyceride biosynthetic process	0.0085236197656389	0.0432449081566462	0	0	7	37
GO:0045745 positive regulation of G protein-coupled receptor signaling pathway	7	0.0432449081566462	0.519	0.189	Biological Process	GO:0045745	positive regulation of G protein-coupled receptor signaling pathway	0.0085236197656389	0.0432449081566462	0	0	7	37
GO:1990573 potassium ion import across plasma membrane	7	0.0432449081566462	0.519	0.189	Biological Process	GO:1990573	potassium ion import across plasma membrane	0.0085236197656389	0.0432449081566462	0	0	7	37
GO:0042102 positive regulation of T cell proliferation	13	0.0435011823582629	0.964	0.135	Biological Process	GO:0042102	positive regulation of T cell proliferation	0.00857909645230292	0.0435011823582629	0	0	13	96
GO:0031345 negative regulation of cell projection organization	23	0.0435024060126203	1.706	0.110	Biological Process	GO:0031345	negative regulation of cell projection organization	0.00858430267014614	0.0435024060126203	0	0	23	209
GO:0048588 developmental cell growth	27	0.0435627102479317	2.003	0.105	Biological Process	GO:0048588	developmental cell growth	0.00860117424434168	0.0435627102479317	0	0	27	257
GO:0090087 regulation of peptide transport	53	0.0436059046642505	3.932	0.090	Biological Process	GO:0090087	regulation of peptide transport	0.00861467940810518	0.0436059046642505	0	0	53	588
GO:0043009 chordate embryonic development	66	0.0436601482657351	4.896	0.087	Biological Process	GO:0043009	chordate embryonic development	0.00863037854328387	0.0436601482657351	0	0	66	761
GO:0099536 synaptic signaling	63	0.0439037791577503	4.674	0.087	Biological Process	GO:0099536	synaptic signaling	0.00868354819451967	0.0439037791577503	0	0	63	721
GO:0030674 protein binding, bridging	18	0.0439604288349206	1.344	0.132	Molecular Function	GO:0030674	protein binding, bridging	0.00299398269473712	0.0439604288349206	0	0	18	136
GO:0010508 positive regulation of autophagy	17	0.044285274125807	1.261	0.121	Biological Process	GO:0010508	positive regulation of autophagy	0.00876405676034573	0.044285274125807	0	0	17	140
GO:0016021 integral component of membrane	488	0.0443187897829256	36.068	0.071	Cellular Component	GO:0016021	integral component of membrane	0.00329326750575417	0.0443187897829256	0	0	488	6838
GO:0005774 vacuolar membrane	30	0.0443187897829256	2.217	0.109	Cellular Component	GO:0005774	vacuolar membrane	0.00332752610992586	0.0443187897829256	0	0	30	274
GO:1905954 positive regulation of lipid localization	14	0.0444547302871026	1.039	0.131	Biological Process	GO:1905954	positive regulation of lipid localization	0.00880266572108228	0.0444547302871026	0	0	14	107
GO:0006631 fatty acid metabolic process	40	0.0446622989736926	2.967	0.095	Biological Process	GO:0006631	fatty acid metabolic process	0.00884886453073845	0.0446622989736926	0	0	40	420
GO:0050830 defense response to Gram-positive bacterium	16	0.0447357476151993	1.187	0.124	Biological Process	GO:0050830	defense response to Gram-positive bacterium	0.0088685224386671	0.0447357476151993	0	0	16	129
GO:0035148 tube formation	19	0.0450145056584876	1.409	0.117	Biological Process	GO:0035148	tube formation	0.00892892157434963	0.0450145056584876	0	0	19	163
GO:0042698 ovulation cycle	12	0.0451636468229213	0.890	0.140	Biological Process	GO:0042698	ovulation cycle	0.00896881368088144	0.0451636468229213	0	0	12	86
GO:0043627 response to estrogen	12	0.0451636468229213	0.890	0.140	Biological Process	GO:0043627	response to estrogen	0.00896881368088144	0.0451636468229213	0	0	12	86
GO:0048469 cell maturation	22	0.0452014093672849	1.632	0.111	Biological Process	GO:0048469	cell maturation	0.00898147154855548	0.0452014093672849	0	0	22	198
GO:0044877 protein-containing complex binding	119	0.0455036792583256	8.887	0.083	Molecular Function	GO:0044877	protein-containing complex binding	0.00312428362571006	0.0455036792583256	0	0	119	1438
GO:0060348 bone development	24	0.0458390568245984	1.780	0.108	Biological Process	GO:0060348	bone development	0.00911475723407596	0.0458390568245984	0	0	24	222
GO:0090276 regulation of peptide hormone secretion	25	0.0458390568245984	1.855	0.107	Biological Process	GO:0090276	regulation of peptide hormone secretion	0.00912027244948208	0.0458390568245984	0	0	25	234
GO:0010662 regulation of striated muscle cell apoptotic process	9	0.0458390568245984	0.668	0.161	Biological Process	GO:0010662	regulation of striated muscle cell apoptotic process	0.00912386613810769	0.0458390568245984	0	0	9	56
GO:0050810 regulation of steroid biosynthetic process	11	0.0463946570455991	0.816	0.145	Biological Process	GO:0050810	regulation of steroid biosynthetic process	0.00923974852140726	0.0463946570455991	0	0	11	76
GO:0046173 polyol biosynthetic process	10	0.0466097285824907	0.742	0.152	Biological Process	GO:0046173	polyol biosynthetic process	0.00932350437669684	0.0466097285824907	0	0	10	66
GO:0090278 negative regulation of peptide hormone secretion	10	0.0466097285824907	0.742	0.152	Biological Process	GO:0090278	negative regulation of peptide hormone secretion	0.00932350437669684	0.0466097285824907	0	0	10	66
GO:1901607 alpha-amino acid biosynthetic process	10	0.0466097285824907	0.742	0.152	Biological Process	GO:1901607	alpha-amino acid biosynthetic process	0.00932350437669684	0.0466097285824907	0	0	10	66
GO:0001843 neural tube closure	13	0.0466097285824907	0.964	0.134	Biological Process	GO:0001843	neural tube closure	0.00933895818429954	0.0466097285824907	0	0	13	97
GO:1901888 regulation of cell junction assembly	13	0.0466097285824907	0.964	0.134	Biological Process	GO:1901888	regulation of cell junction assembly	0.00933895818429954	0.0466097285824907	0	0	13	97
GO:1903725 regulation of phospholipid metabolic process	13	0.0466097285824907	0.964	0.134	Biological Process	GO:1903725	regulation of phospholipid metabolic process	0.00933895818429954	0.0466097285824907	0	0	13	97
GO:0002507 tolerance induction	6	0.0466097285824907	0.445	0.207	Biological Process	GO:0002507	tolerance induction	0.00936157501459835	0.0466097285824907	0	0	6	29
GO:0002825 regulation of T-helper 1 type immune response	6	0.0466097285824907	0.445	0.207	Biological Process	GO:0002825	regulation of T-helper 1 type immune response	0.00936157501459835	0.0466097285824907	0	0	6	29
GO:0033005 positive regulation of mast cell activation	6	0.0466097285824907	0.445	0.207	Biological Process	GO:0033005	positive regulation of mast cell activation	0.00936157501459835	0.0466097285824907	0	0	6	29
GO:0036037 CD8-positive, alpha-beta T cell activation	6	0.0466097285824907	0.445	0.207	Biological Process	GO:0036037	CD8-positive, alpha-beta T cell activation	0.00936157501459835	0.0466097285824907	0	0	6	29
GO:0043302 positive regulation of leukocyte degranulation	6	0.0466097285824907	0.445	0.207	Biological Process	GO:0043302	positive regulation of leukocyte degranulation	0.00936157501459835	0.0466097285824907	0	0	6	29
GO:0071875 adrenergic receptor signaling pathway	6	0.0466097285824907	0.445	0.207	Biological Process	GO:0071875	adrenergic receptor signaling pathway	0.00936157501459835	0.0466097285824907	0	0	6	29
GO:1905314 semi-lunar valve development	6	0.0466097285824907	0.445	0.207	Biological Process	GO:1905314	semi-lunar valve development	0.00936157501459835	0.0466097285824907	0	0	6	29
GO:2000515 negative regulation of CD4-positive, alpha-beta T cell activation	6	0.0466097285824907	0.445	0.207	Biological Process	GO:2000515	negative regulation of CD4-positive, alpha-beta T cell activation	0.00936157501459835	0.0466097285824907	0	0	6	29
GO:0022604 regulation of cell morphogenesis	48	0.0466097285824907	3.561	0.091	Biological Process	GO:0022604	regulation of cell morphogenesis	0.00936237415032911	0.0466097285824907	0	0	48	525
GO:0002115 store-operated calcium entry	5	0.0468520089204892	0.371	0.238	Biological Process	GO:0002115	store-operated calcium entry	0.00944312345966492	0.0468520089204892	0	0	5	21
GO:0002902 regulation of B cell apoptotic process	5	0.0468520089204892	0.371	0.238	Biological Process	GO:0002902	regulation of B cell apoptotic process	0.00944312345966492	0.0468520089204892	0	0	5	21
GO:0006883 cellular sodium ion homeostasis	5	0.0468520089204892	0.371	0.238	Biological Process	GO:0006883	cellular sodium ion homeostasis	0.00944312345966492	0.0468520089204892	0	0	5	21
GO:0033762 response to glucagon	5	0.0468520089204892	0.371	0.238	Biological Process	GO:0033762	response to glucagon	0.00944312345966492	0.0468520089204892	0	0	5	21
GO:0070989 oxidative demethylation	5	0.0468520089204892	0.371	0.238	Biological Process	GO:0070989	oxidative demethylation	0.00944312345966492	0.0468520089204892	0	0	5	21
GO:2000316 regulation of T-helper 17 type immune response	5	0.0468520089204892	0.371	0.238	Biological Process	GO:2000316	regulation of T-helper 17 type immune response	0.00944312345966492	0.0468520089204892	0	0	5	21
GO:0043543 protein acylation	26	0.0473977503760787	1.929	0.105	Biological Process	GO:0043543	protein acylation	0.00955852829428567	0.0473977503760787	0	0	26	247
GO:0090101 negative regulation of transmembrane receptor protein serine/threonine kinase signaling pathway	15	0.0474941451662877	1.113	0.126	Biological Process	GO:0090101	negative regulation of transmembrane receptor protein serine/threonine kinase signaling pathway	0.00958338834215894	0.0474941451662877	0	0	15	119
GO:0050767 regulation of neurogenesis	78	0.0479363393727574	5.786	0.084	Biological Process	GO:0050767	regulation of neurogenesis	0.00968837495485598	0.0479363393727574	0	0	78	928
GO:0043370 regulation of CD4-positive, alpha-beta T cell differentiation	8	0.0479363393727574	0.593	0.170	Biological Process	GO:0043370	regulation of CD4-positive, alpha-beta T cell differentiation	0.00968902728020468	0.0479363393727574	0	0	8	47
GO:2000725 regulation of cardiac muscle cell differentiation	8	0.0479363393727574	0.593	0.170	Biological Process	GO:2000725	regulation of cardiac muscle cell differentiation	0.00968902728020468	0.0479363393727574	0	0	8	47
GO:0090322 regulation of superoxide metabolic process	7	0.048855091208739	0.519	0.184	Biological Process	GO:0090322	regulation of superoxide metabolic process	0.00988030376876118	0.048855091208739	0	0	7	38
GO:0046486 glycerolipid metabolic process	37	0.0495456615888789	2.745	0.096	Biological Process	GO:0046486	glycerolipid metabolic process	0.0100256172103495	0.0495456615888789	0	0	37	385
GO:0051092 positive regulation of NF-kappaB transcription factor activity	17	0.049553528979896	1.261	0.120	Biological Process	GO:0051092	positive regulation of NF-kappaB transcription factor activity	0.010040918660219	0.049553528979896	0	0	17	142
GO:0098693 regulation of synaptic vesicle cycle	17	0.049553528979896	1.261	0.120	Biological Process	GO:0098693	regulation of synaptic vesicle cycle	0.010040918660219	0.049553528979896	0	0	17	142
GO:0034329 cell junction assembly	26	0.049553528979896	1.929	0.105	Biological Process	GO:0034329	cell junction assembly	0.0100441756982761	0.049553528979896	0	0	26	248
GO:0032555 purine ribonucleotide binding	153	0.0498261820023374	11.426	0.080	Molecular Function	GO:0032555	purine ribonucleotide binding	0.00344865600791372	0.0498261820023374	0	0	153	1916
[truncated: 9,517 more rows]
