# Supplementary material for: Liver transcriptomics reveals features of the host response in a mouse model of dengue virus infection
Source: Front Immunol. 2022 Aug 26;13:892469. doi: 10.3389/fimmu.2022.892469 (PMC9459046; doi:10.3389/fimmu.2022.892469)
Supplement: Supplementary file 7 [file Table_7.xls]

id	num	qvalue	per	ratio	class	ID	Descrption	Pvalue	Qvalue	Up	Down	fg_num	bg_num
Osteoclast differentiation	32	3.233888e-08	4.992	0.250	Organismal Systems	ko04380	Osteoclast differentiation	1.056826e-10	3.233888e-08	0	0	32	128
FoxO signaling pathway	27	5.984428e-05	4.212	0.201	Environmental Information Processing	ko04068	FoxO signaling pathway	3.911391e-07	5.984428e-05	0	0	27	134
Legionellosis	17	6.563265e-05	2.652	0.274	Human Diseases	ko05134	Legionellosis	6.434574e-07	6.563265e-05	0	0	17	62
Arginine biosynthesis	9	2.169177e-04	1.404	0.450	Metabolism	ko00220	Arginine biosynthesis	3.003122e-06	2.169177e-04	0	0	9	20
Pathways in cancer	67	2.169177e-04	10.452	0.122	Human Diseases	ko05200	Pathways in cancer	3.544407e-06	2.169177e-04	0	0	67	551
C-type lectin receptor signaling pathway	22	4.264893e-04	3.432	0.195	Organismal Systems	ko04625	C-type lectin receptor signaling pathway	8.362535e-06	4.264893e-04	0	0	22	113
Fluid shear stress and atherosclerosis	27	4.674202e-04	4.212	0.171	Human Diseases	ko05418	Fluid shear stress and atherosclerosis	1.069262e-05	4.674202e-04	0	0	27	158
Leukocyte transendothelial migration	22	6.579880e-04	3.432	0.186	Organismal Systems	ko04670	Leukocyte transendothelial migration	1.72023e-05	6.579880e-04	0	0	22	118
Chemical carcinogenesis	21	7.044548e-04	3.276	0.189	Human Diseases	ko05204	Chemical carcinogenesis	2.113596e-05	7.044548e-04	0	0	21	111
Complement and coagulation cascades	19	7.044548e-04	2.964	0.200	Organismal Systems	ko04610	Complement and coagulation cascades	2.30214e-05	7.044548e-04	0	0	19	95
p53 signaling pathway	16	8.569372e-04	2.496	0.219	Cellular Processes	ko04115	p53 signaling pathway	3.106436e-05	8.569372e-04	0	0	16	73
Cytokine-cytokine receptor interaction	41	8.569372e-04	6.396	0.134	Environmental Information Processing	ko04060	Cytokine-cytokine receptor interaction	3.360538e-05	8.569372e-04	0	0	41	306
MAPK signaling pathway	40	1.102819e-03	6.240	0.133	Environmental Information Processing	ko04010	MAPK signaling pathway	4.685178e-05	1.102819e-03	0	0	40	300
Steroid hormone biosynthesis	19	1.622478e-03	2.964	0.184	Metabolism	ko00140	Steroid hormone biosynthesis	7.423102e-05	1.622478e-03	0	0	19	103
TNF signaling pathway	21	1.630432e-03	3.276	0.174	Environmental Information Processing	ko04668	TNF signaling pathway	7.992316e-05	1.630432e-03	0	0	21	121
Viral protein interaction with cytokine and cytokine receptor	18	2.015148e-03	2.808	0.186	Environmental Information Processing	ko04061	Viral protein interaction with cytokine and cytokine receptor	0.0001053672	2.015148e-03	0	0	18	97
Pertussis	15	3.954751e-03	2.340	0.195	Human Diseases	ko05133	Pertussis	0.000223952	3.954751e-03	0	0	15	77
AGE-RAGE signaling pathway in diabetic complications	18	3.954751e-03	2.808	0.175	Human Diseases	ko04933	AGE-RAGE signaling pathway in diabetic complications	0.0002326324	3.954751e-03	0	0	18	103
Parathyroid hormone synthesis, secretion and action	18	6.854337e-03	2.808	0.167	Organismal Systems	ko04928	Parathyroid hormone synthesis, secretion and action	0.0004255961	6.854337e-03	0	0	18	108
Ferroptosis	10	8.477400e-03	1.560	0.233	Cellular Processes	ko04216	Ferroptosis	0.0005771256	8.477400e-03	0	0	10	43
Retinol metabolism	17	8.477400e-03	2.652	0.167	Metabolism	ko00830	Retinol metabolism	0.0006094863	8.477400e-03	0	0	17	102
Toll-like receptor signaling pathway	17	8.477400e-03	2.652	0.167	Organismal Systems	ko04620	Toll-like receptor signaling pathway	0.0006094863	8.477400e-03	0	0	17	102
Insulin resistance	18	8.882774e-03	2.808	0.161	Human Diseases	ko04931	Insulin resistance	0.0006676595	8.882774e-03	0	0	18	112
NOD-like receptor signaling pathway	29	1.050914e-02	4.524	0.129	Organismal Systems	ko04621	NOD-like receptor signaling pathway	0.0008242464	1.050914e-02	0	0	29	224
Alanine, aspartate and glutamate metabolism	9	1.121154e-02	1.404	0.237	Metabolism	ko00250	Alanine, aspartate and glutamate metabolism	0.0009392276	1.121154e-02	0	0	9	38
cGMP - PKG signaling pathway	24	1.121154e-02	3.744	0.137	Environmental Information Processing	ko04022	cGMP - PKG signaling pathway	0.001013339	1.121154e-02	0	0	24	175
Cysteine and methionine metabolism	11	1.121154e-02	1.716	0.204	Metabolism	ko00270	Cysteine and methionine metabolism	0.001025893	1.121154e-02	0	0	11	54
Mineral absorption	11	1.121154e-02	1.716	0.204	Organismal Systems	ko04978	Mineral absorption	0.001025893	1.121154e-02	0	0	11	54
Cell adhesion molecules (CAMs)	27	1.159929e-02	4.212	0.130	Environmental Information Processing	ko04514	Cell adhesion molecules (CAMs)	0.001099279	1.159929e-02	0	0	27	207
MicroRNAs in cancer	23	1.232182e-02	3.588	0.138	Human Diseases	ko05206	MicroRNAs in cancer	0.001208022	1.232182e-02	0	0	23	167
Linoleic acid metabolism	11	1.387716e-02	1.716	0.196	Metabolism	ko00591	Linoleic acid metabolism	0.001405856	1.387716e-02	0	0	11	56
Bile secretion	14	1.530097e-02	2.184	0.169	Organismal Systems	ko04976	Bile secretion	0.001600101	1.530097e-02	0	0	14	83
Jak-STAT signaling pathway	24	1.750703e-02	3.744	0.131	Environmental Information Processing	ko04630	Jak-STAT signaling pathway	0.001888013	1.750703e-02	0	0	24	183
Malaria	15	2.648197e-02	2.340	0.153	Human Diseases	ko05144	Malaria	0.002986251	2.648197e-02	0	0	15	98
Proteoglycans in cancer	26	2.648197e-02	4.056	0.123	Human Diseases	ko05205	Proteoglycans in cancer	0.003028984	2.648197e-02	0	0	26	211
Adipocytokine signaling pathway	12	2.818268e-02	1.872	0.169	Organismal Systems	ko04920	Adipocytokine signaling pathway	0.003315609	2.818268e-02	0	0	12	71
Adrenergic signaling in cardiomyocytes	20	2.932918e-02	3.120	0.133	Organismal Systems	ko04261	Adrenergic signaling in cardiomyocytes	0.003601368	2.932918e-02	0	0	20	150
Biosynthesis of amino acids	13	2.932918e-02	2.028	0.160	Metabolism	ko01230	Biosynthesis of amino acids	0.003642186	2.932918e-02	0	0	13	81
Renin secretion	12	4.119608e-02	1.872	0.160	Organismal Systems	ko04924	Renin secretion	0.005250481	4.119608e-02	0	0	12	75
Chagas disease (American trypanosomiasis)	19	5.831585e-02	2.964	0.127	Human Diseases	ko05142	Chagas disease (American trypanosomiasis)	0.007801535	5.831585e-02	0	0	19	150
Regulation of lipolysis in adipocyte	10	5.831585e-02	1.560	0.167	Organismal Systems	ko04923	Regulation of lipolysis in adipocyte	0.007813561	5.831585e-02	0	0	10	60
cAMP signaling pathway	25	5.836310e-02	3.900	0.116	Environmental Information Processing	ko04024	cAMP signaling pathway	0.008055303	5.836310e-02	0	0	25	216
ECM-receptor interaction	13	5.836310e-02	2.028	0.146	Environmental Information Processing	ko04512	ECM-receptor interaction	0.00820135	5.836310e-02	0	0	13	89
Hypertrophic cardiomyopathy (HCM)	13	8.171563e-02	2.028	0.140	Human Diseases	ko05410	Hypertrophic cardiomyopathy (HCM)	0.01174996	8.171563e-02	0	0	13	93
Phenylalanine, tyrosine and tryptophan biosynthesis	3	9.775762e-02	0.468	0.375	Metabolism	ko00400	Phenylalanine, tyrosine and tryptophan biosynthesis	0.01437612	9.775762e-02	0	0	3	8
Axon guidance	21	9.776830e-02	3.276	0.115	Organismal Systems	ko04360	Axon guidance	0.01486569	9.776830e-02	0	0	21	182
Breast cancer	18	9.776830e-02	2.808	0.121	Human Diseases	ko05224	Breast cancer	0.0150167	9.776830e-02	0	0	18	149
Purine metabolism	17	9.857022e-02	2.652	0.122	Metabolism	ko00230	Purine metabolism	0.01589925	9.857022e-02	0	0	17	139
HTLV-I infection	30	9.857022e-02	4.680	0.105	Human Diseases	ko05166	HTLV-I infection	0.015926	9.857022e-02	0	0	30	287
Transcriptional misregulation in cancers	35	9.857022e-02	5.460	0.101	Human Diseases	ko05202	Transcriptional misregulation in cancers	0.01623835	9.857022e-02	0	0	35	347
HIF-1 signaling pathway	15	9.857022e-02	2.340	0.127	Environmental Information Processing	ko04066	HIF-1 signaling pathway	0.01642837	9.857022e-02	0	0	15	118
Rap1 signaling pathway	28	1.003553e-01	4.368	0.106	Environmental Information Processing	ko04015	Rap1 signaling pathway	0.01705384	1.003553e-01	0	0	28	265
Chronic myeloid leukemia	11	1.048148e-01	1.716	0.141	Human Diseases	ko05220	Chronic myeloid leukemia	0.01842699	1.048148e-01	0	0	11	78
Phosphatidylinositol signaling system	13	1.048148e-01	2.028	0.131	Environmental Information Processing	ko04070	Phosphatidylinositol signaling system	0.01916866	1.048148e-01	0	0	13	99
IL-17 signaling pathway	13	1.048148e-01	2.028	0.131	Organismal Systems	ko04657	IL-17 signaling pathway	0.01916866	1.048148e-01	0	0	13	99
Inflammatory mediator regulation of TRP channels	16	1.048148e-01	2.496	0.122	Organismal Systems	ko04750	Inflammatory mediator regulation of TRP channels	0.0191818	1.048148e-01	0	0	16	131
Colorectal cancer	12	1.134916e-01	1.872	0.133	Human Diseases	ko05210	Colorectal cancer	0.02140369	1.134916e-01	0	0	12	90
Bladder cancer	7	1.134916e-01	1.092	0.171	Human Diseases	ko05219	Bladder cancer	0.02151148	1.134916e-01	0	0	7	41
Protein digestion and absorption	13	1.136978e-01	2.028	0.129	Organismal Systems	ko04974	Protein digestion and absorption	0.02229368	1.136978e-01	0	0	13	101
Prostate cancer	13	1.136978e-01	2.028	0.129	Human Diseases	ko05215	Prostate cancer	0.02229368	1.136978e-01	0	0	13	101
Prion diseases	6	1.203259e-01	0.936	0.182	Human Diseases	ko05020	Prion diseases	0.02434503	1.203259e-01	0	0	6	33
Cellular senescence	20	1.203259e-01	3.120	0.111	Cellular Processes	ko04218	Cellular senescence	0.02483026	1.203259e-01	0	0	20	180
Longevity regulating pathway - mammal	12	1.203259e-01	1.872	0.130	Organismal Systems	ko04211	Longevity regulating pathway - mammal	0.025017	1.203259e-01	0	0	12	92
Salivary secretion	11	1.203259e-01	1.716	0.134	Organismal Systems	ko04970	Salivary secretion	0.02586266	1.203259e-01	0	0	11	82
Pancreatic secretion	14	1.203259e-01	2.184	0.123	Organismal Systems	ko04972	Pancreatic secretion	0.02621375	1.203259e-01	0	0	14	114
Valine, leucine and isoleucine biosynthesis	2	1.203259e-01	0.312	0.500	Metabolism	ko00290	Valine, leucine and isoleucine biosynthesis	0.02634587	1.203259e-01	0	0	2	4
Dorso-ventral axis formation	2	1.203259e-01	0.312	0.500	Organismal Systems	ko04320	Dorso-ventral axis formation	0.02634587	1.203259e-01	0	0	2	4
Basal cell carcinoma	9	1.307487e-01	1.404	0.143	Human Diseases	ko05217	Basal cell carcinoma	0.02911535	1.307487e-01	0	0	9	63
AMPK signaling pathway	15	1.307487e-01	2.340	0.118	Environmental Information Processing	ko04152	AMPK signaling pathway	0.02990983	1.307487e-01	0	0	15	127
Platelet activation	15	1.307487e-01	2.340	0.118	Organismal Systems	ko04611	Platelet activation	0.02990983	1.307487e-01	0	0	15	127
TGF-beta signaling pathway	12	1.346686e-01	1.872	0.126	Environmental Information Processing	ko04350	TGF-beta signaling pathway	0.03124664	1.346686e-01	0	0	12	95
Growth hormone synthesis, secretion and action	14	1.356017e-01	2.184	0.120	Organismal Systems	ko04935	Growth hormone synthesis, secretion and action	0.03190629	1.356017e-01	0	0	14	117
Apoptosis	17	1.532963e-01	2.652	0.111	Cellular Processes	ko04210	Apoptosis	0.03657069	1.532963e-01	0	0	17	153
Insulin secretion	11	1.568997e-01	1.716	0.126	Organismal Systems	ko04911	Insulin secretion	0.03794307	1.568997e-01	0	0	11	87
Hippo signaling pathway - multiple species	5	1.689342e-01	0.780	0.179	Environmental Information Processing	ko04392	Hippo signaling pathway - multiple species	0.04140544	1.689342e-01	0	0	5	28
ABC transporters	8	1.697760e-01	1.248	0.140	Environmental Information Processing	ko02010	ABC transporters	0.0421666	1.697760e-01	0	0	8	57
Chemokine signaling pathway	20	1.700038e-01	3.120	0.105	Organismal Systems	ko04062	Chemokine signaling pathway	0.04277873	1.700038e-01	0	0	20	191
Thyroid cancer	6	1.779214e-01	0.936	0.158	Human Diseases	ko05216	Thyroid cancer	0.04535251	1.779214e-01	0	0	6	38
Glycosaminoglycan biosynthesis - chondroitin sulfate / dermatan sulfate	4	1.779557e-01	0.624	0.200	Metabolism	ko00532	Glycosaminoglycan biosynthesis - chondroitin sulfate / dermatan sulfate	0.04594282	1.779557e-01	0	0	4	20
EGFR tyrosine kinase inhibitor resistance	10	1.896359e-01	1.560	0.125	Human Diseases	ko01521	EGFR tyrosine kinase inhibitor resistance	0.04965106	1.896359e-01	0	0	10	80
Endometrial cancer	8	1.896359e-01	1.248	0.136	Human Diseases	ko05213	Endometrial cancer	0.05019775	1.896359e-01	0	0	8	59
Sphingolipid signaling pathway	14	1.917874e-01	2.184	0.112	Environmental Information Processing	ko04071	Sphingolipid signaling pathway	0.05139402	1.917874e-01	0	0	14	125
Relaxin signaling pathway	15	1.950457e-01	2.340	0.109	Organismal Systems	ko04926	Relaxin signaling pathway	0.05290454	1.950457e-01	0	0	15	137
Taurine and hypotaurine metabolism	3	2.063441e-01	0.468	0.231	Metabolism	ko00430	Taurine and hypotaurine metabolism	0.05664349	2.063441e-01	0	0	3	13
Melanogenesis	12	2.157765e-01	1.872	0.114	Organismal Systems	ko04916	Melanogenesis	0.05993792	2.157765e-01	0	0	12	105
Thyroid hormone synthesis	9	2.158243e-01	1.404	0.125	Organismal Systems	ko04918	Thyroid hormone synthesis	0.06065649	2.158243e-01	0	0	9	72
Proximal tubule bicarbonate reclamation	4	2.188337e-01	0.624	0.182	Organismal Systems	ko04964	Proximal tubule bicarbonate reclamation	0.06221743	2.188337e-01	0	0	4	22
Inositol phosphate metabolism	9	2.239594e-01	1.404	0.123	Metabolism	ko00562	Inositol phosphate metabolism	0.06513853	2.239594e-01	0	0	9	73
Acute myeloid leukemia	9	2.239594e-01	1.404	0.123	Human Diseases	ko05221	Acute myeloid leukemia	0.06513853	2.239594e-01	0	0	9	73
Tryptophan metabolism	7	2.252732e-01	1.092	0.135	Metabolism	ko00380	Tryptophan metabolism	0.06677497	2.252732e-01	0	0	7	52
Glycine, serine and threonine metabolism	6	2.252732e-01	0.936	0.143	Metabolism	ko00260	Glycine, serine and threonine metabolism	0.06840682	2.252732e-01	0	0	6	42
Arachidonic acid metabolism	11	2.252732e-01	1.716	0.115	Metabolism	ko00590	Arachidonic acid metabolism	0.06865276	2.252732e-01	0	0	11	96
Hepatitis B	17	2.252732e-01	2.652	0.102	Human Diseases	ko05161	Hepatitis B	0.06906218	2.252732e-01	0	0	17	166
Thyroid hormone signaling pathway	13	2.252732e-01	2.028	0.109	Organismal Systems	ko04919	Thyroid hormone signaling pathway	0.06920156	2.252732e-01	0	0	13	119
ErbB signaling pathway	10	2.343757e-01	1.560	0.116	Environmental Information Processing	ko04012	ErbB signaling pathway	0.0740913	2.343757e-01	0	0	10	86
Longevity regulating pathway - multiple species	8	2.343757e-01	1.248	0.125	Organismal Systems	ko04213	Longevity regulating pathway - multiple species	0.07437688	2.343757e-01	0	0	8	64
Leishmaniasis	19	2.343757e-01	2.964	0.099	Human Diseases	ko05140	Leishmaniasis	0.07487803	2.343757e-01	0	0	19	192
Porphyrin and chlorophyll metabolism	6	2.343757e-01	0.936	0.140	Metabolism	ko00860	Porphyrin and chlorophyll metabolism	0.0750615	2.343757e-01	0	0	6	43
Tuberculosis	28	2.409109e-01	4.368	0.092	Human Diseases	ko05152	Tuberculosis	0.07863638	2.409109e-01	0	0	28	305
Hippo signaling pathway	16	2.409109e-01	2.496	0.102	Environmental Information Processing	ko04390	Hippo signaling pathway	0.07872905	2.409109e-01	0	0	16	157
Glycerolipid metabolism	8	2.421626e-01	1.248	0.123	Metabolism	ko00561	Glycerolipid metabolism	0.07992949	2.421626e-01	0	0	8	65
PI3K-Akt signaling pathway	43	2.450955e-01	6.708	0.086	Environmental Information Processing	ko04151	PI3K-Akt signaling pathway	0.08169849	2.450955e-01	0	0	43	499
Apoptosis - multiple species	5	2.742716e-01	0.780	0.143	Cellular Processes	ko04215	Apoptosis - multiple species	0.09232018	2.742716e-01	0	0	5	35
Aldosterone synthesis and secretion	11	2.963252e-01	1.716	0.107	Organismal Systems	ko04925	Aldosterone synthesis and secretion	0.1012591	2.963252e-01	0	0	11	103
Focal adhesion	19	2.963252e-01	2.964	0.095	Cellular Processes	ko04510	Focal adhesion	0.1016802	2.963252e-01	0	0	19	200
Hepatocellular carcinoma	17	3.008197e-01	2.652	0.097	Human Diseases	ko05225	Hepatocellular carcinoma	0.1044494	3.008197e-01	0	0	17	176
Sphingolipid metabolism	6	3.008197e-01	0.936	0.128	Metabolism	ko00600	Sphingolipid metabolism	0.1051886	3.008197e-01	0	0	6	47
Glucagon signaling pathway	11	3.013294e-01	1.716	0.106	Organismal Systems	ko04922	Glucagon signaling pathway	0.1065559	3.013294e-01	0	0	11	104
Toxoplasmosis	12	3.013294e-01	1.872	0.103	Human Diseases	ko05145	Toxoplasmosis	0.1073363	3.013294e-01	0	0	12	116
GnRH signaling pathway	10	3.080288e-01	1.560	0.108	Organismal Systems	ko04912	GnRH signaling pathway	0.1107293	3.080288e-01	0	0	10	93
Amyotrophic lateral sclerosis (ALS)	7	3.121680e-01	1.092	0.119	Human Diseases	ko05014	Amyotrophic lateral sclerosis (ALS)	0.1132374	3.121680e-01	0	0	7	59
Small cell lung cancer	10	3.527109e-01	1.560	0.104	Human Diseases	ko05222	Small cell lung cancer	0.1290968	3.527109e-01	0	0	10	96
Human cytomegalovirus infection	23	3.623552e-01	3.588	0.089	Human Diseases	ko05163	Human cytomegalovirus infection	0.1338109	3.623552e-01	0	0	23	259
Morphine addiction	10	3.638823e-01	1.560	0.103	Human Diseases	ko05032	Morphine addiction	0.135564	3.638823e-01	0	0	10	97
Melanoma	8	3.738498e-01	1.248	0.108	Human Diseases	ko05218	Melanoma	0.1404991	3.738498e-01	0	0	8	74
Metabolic pathways	122	3.794189e-01	19.033	0.076	Metabolism	ko01100	Metabolic pathways	0.143832	3.794189e-01	0	0	122	1606
Gastric acid secretion	8	3.869995e-01	1.248	0.107	Organismal Systems	ko04971	Gastric acid secretion	0.1483538	3.869995e-01	0	0	8	75
Gap junction	9	3.869995e-01	1.404	0.103	Cellular Processes	ko04540	Gap junction	0.1492351	3.869995e-01	0	0	9	87
Antifolate resistance	4	3.906663e-01	0.624	0.133	Human Diseases	ko01523	Antifolate resistance	0.1519258	3.906663e-01	0	0	4	30
Glioma	8	3.960704e-01	1.248	0.105	Human Diseases	ko05214	Glioma	0.1564176	3.960704e-01	0	0	8	76
2-Oxocarboxylic acid metabolism	3	3.960704e-01	0.468	0.150	Metabolism	ko01210	2-Oxocarboxylic acid metabolism	0.1584639	3.960704e-01	0	0	3	20
Gastric cancer	14	3.960704e-01	2.184	0.093	Human Diseases	ko05226	Gastric cancer	0.1591593	3.960704e-01	0	0	14	150
Cushing syndrome	15	3.960704e-01	2.340	0.092	Human Diseases	ko04934	Cushing syndrome	0.1614478	3.960704e-01	0	0	15	163
Apelin signaling pathway	13	3.960704e-01	2.028	0.094	Environmental Information Processing	ko04371	Apelin signaling pathway	0.1622939	3.960704e-01	0	0	13	138
Glycerophospholipid metabolism	10	3.960704e-01	1.560	0.099	Metabolism	ko00564	Glycerophospholipid metabolism	0.1630878	3.960704e-01	0	0	10	101
Choline metabolism in cancer	10	3.960704e-01	1.560	0.099	Human Diseases	ko05231	Choline metabolism in cancer	0.1630878	3.960704e-01	0	0	10	101
Phagosome	26	4.073792e-01	4.056	0.085	Cellular Processes	ko04145	Phagosome	0.1702137	4.073792e-01	0	0	26	307
Notch signaling pathway	6	4.073792e-01	0.936	0.111	Environmental Information Processing	ko04330	Notch signaling pathway	0.170407	4.073792e-01	0	0	6	54
Pancreatic cancer	8	4.075656e-01	1.248	0.103	Human Diseases	ko05212	Pancreatic cancer	0.1731488	4.075656e-01	0	0	8	78
Arrhythmogenic right ventricular cardiomyopathy (ARVC)	8	4.075656e-01	1.248	0.103	Human Diseases	ko05412	Arrhythmogenic right ventricular cardiomyopathy (ARVC)	0.1731488	4.075656e-01	0	0	8	78
Arginine and proline metabolism	6	4.174850e-01	0.936	0.109	Metabolism	ko00330	Arginine and proline metabolism	0.1808666	4.174850e-01	0	0	6	55
Regulation of actin cytoskeleton	19	4.174850e-01	2.964	0.087	Cellular Processes	ko04810	Regulation of actin cytoskeleton	0.1814559	4.174850e-01	0	0	19	218
Kaposi sarcoma-associated herpesvirus infection	19	4.174850e-01	2.964	0.087	Human Diseases	ko05167	Kaposi sarcoma-associated herpesvirus infection	0.1814559	4.174850e-01	0	0	19	218
Nicotinate and nicotinamide metabolism	5	4.299544e-01	0.780	0.114	Metabolism	ko00760	Nicotinate and nicotinamide metabolism	0.1882807	4.299544e-01	0	0	5	44
Non-small cell lung cancer	7	4.350810e-01	1.092	0.103	Human Diseases	ko05223	Non-small cell lung cancer	0.1919475	4.350810e-01	0	0	7	68
Other types of O-glycan biosynthesis	5	4.514192e-01	0.780	0.111	Metabolism	ko00514	Other types of O-glycan biosynthesis	0.2006369	4.514192e-01	0	0	5	45
Oxytocin signaling pathway	14	4.514192e-01	2.184	0.089	Organismal Systems	ko04921	Oxytocin signaling pathway	0.202106	4.514192e-01	0	0	14	157
Endocrine resistance	9	4.547972e-01	1.404	0.096	Human Diseases	ko01522	Endocrine resistance	0.2051046	4.547972e-01	0	0	9	94
Renal cell carcinoma	7	4.639130e-01	1.092	0.100	Human Diseases	ko05211	Renal cell carcinoma	0.2118783	4.639130e-01	0	0	7	70
Phenylalanine metabolism	3	4.639130e-01	0.468	0.130	Metabolism	ko00360	Phenylalanine metabolism	0.2122478	4.639130e-01	0	0	3	23
Metabolism of xenobiotics by cytochrome P450	8	4.701841e-01	1.248	0.096	Metabolism	ko00980	Metabolism of xenobiotics by cytochrome P450	0.21819	4.701841e-01	0	0	8	83
Platinum drug resistance	8	4.701841e-01	1.248	0.096	Human Diseases	ko01524	Platinum drug resistance	0.21819	4.701841e-01	0	0	8	83
Adherens junction	7	4.941305e-01	1.092	0.097	Cellular Processes	ko04520	Adherens junction	0.232532	4.941305e-01	0	0	7	72
Cortisol synthesis and secretion	7	4.941305e-01	1.092	0.097	Organismal Systems	ko04927	Cortisol synthesis and secretion	0.232532	4.941305e-01	0	0	7	72
Wnt signaling pathway	14	4.973889e-01	2.184	0.086	Environmental Information Processing	ko04310	Wnt signaling pathway	0.2356908	4.973889e-01	0	0	14	162
Neurotrophin signaling pathway	11	5.095816e-01	1.716	0.089	Organismal Systems	ko04722	Neurotrophin signaling pathway	0.2431337	5.095816e-01	0	0	11	124
Vitamin digestion and absorption	3	5.174005e-01	0.468	0.120	Organismal Systems	ko04977	Vitamin digestion and absorption	0.2499978	5.174005e-01	0	0	3	25
Hematopoietic cell lineage	18	5.174005e-01	2.808	0.083	Organismal Systems	ko04640	Hematopoietic cell lineage	0.250246	5.174005e-01	0	0	18	217
Vascular smooth muscle contraction	12	5.318428e-01	1.872	0.086	Organismal Systems	ko04270	Vascular smooth muscle contraction	0.2589692	5.318428e-01	0	0	12	139
Type II diabetes mellitus	5	5.372470e-01	0.780	0.100	Human Diseases	ko04930	Type II diabetes mellitus	0.2659637	5.372470e-01	0	0	5	50
Carbohydrate digestion and absorption	5	5.372470e-01	0.780	0.100	Organismal Systems	ko04973	Carbohydrate digestion and absorption	0.2659637	5.372470e-01	0	0	5	50
Estrogen signaling pathway	12	5.372470e-01	1.872	0.086	Organismal Systems	ko04915	Estrogen signaling pathway	0.2668678	5.372470e-01	0	0	12	140
Signaling pathways regulating pluripotency of stem cells	12	5.658006e-01	1.872	0.085	Cellular Processes	ko04550	Signaling pathways regulating pluripotency of stem cells	0.2829003	5.658006e-01	0	0	12	142
Yersinia infection	14	5.684733e-01	2.184	0.083	Human Diseases	ko05135	Yersinia infection	0.2860944	5.684733e-01	0	0	14	169
Influenza A	15	5.737905e-01	2.340	0.082	Human Diseases	ko05164	Influenza A	0.2906455	5.737905e-01	0	0	15	183
Cholesterol metabolism	5	5.753973e-01	0.780	0.096	Organismal Systems	ko04979	Cholesterol metabolism	0.2933398	5.753973e-01	0	0	5	52
Circadian entrainment	9	5.784396e-01	1.404	0.087	Organismal Systems	ko04713	Circadian entrainment	0.2967811	5.784396e-01	0	0	9	104
Aldosterone-regulated sodium reabsorption	4	5.806589e-01	0.624	0.100	Organismal Systems	ko04960	Aldosterone-regulated sodium reabsorption	0.3017149	5.806589e-01	0	0	4	40
Fat digestion and absorption	4	5.806589e-01	0.624	0.100	Organismal Systems	ko04975	Fat digestion and absorption	0.3017149	5.806589e-01	0	0	4	40
Lysine degradation	6	5.913027e-01	0.936	0.091	Metabolism	ko00310	Lysine degradation	0.3091779	5.913027e-01	0	0	6	66
mTOR signaling pathway	13	5.934364e-01	2.028	0.082	Environmental Information Processing	ko04150	mTOR signaling pathway	0.3122329	5.934364e-01	0	0	13	159
Lysosome	12	5.964892e-01	1.872	0.082	Cellular Processes	ko04142	Lysosome	0.3157884	5.964892e-01	0	0	12	146
NF-kappa B signaling pathway	21	6.029219e-01	3.276	0.078	Environmental Information Processing	ko04064	NF-kappa B signaling pathway	0.3211643	6.029219e-01	0	0	21	269
T cell receptor signaling pathway	12	6.048293e-01	1.872	0.082	Organismal Systems	ko04660	T cell receptor signaling pathway	0.3241569	6.048293e-01	0	0	12	147
GABAergic synapse	8	6.106931e-01	1.248	0.085	Organismal Systems	ko04727	GABAergic synapse	0.3292953	6.106931e-01	0	0	8	94
Ascorbate and aldarate metabolism	3	6.307965e-01	0.468	0.100	Metabolism	ko00053	Ascorbate and aldarate metabolism	0.3471824	6.307965e-01	0	0	3	30
Mucin type O-glycan biosynthesis	3	6.307965e-01	0.468	0.100	Metabolism	ko00512	Mucin type O-glycan biosynthesis	0.3471824	6.307965e-01	0	0	3	30
Circadian rhythm	3	6.307965e-01	0.468	0.100	Organismal Systems	ko04710	Circadian rhythm	0.3471824	6.307965e-01	0	0	3	30
Amoebiasis	18	6.307965e-01	2.808	0.078	Human Diseases	ko05146	Amoebiasis	0.3483811	6.307965e-01	0	0	18	232
Primary bile acid biosynthesis	2	6.358300e-01	0.312	0.111	Metabolism	ko00120	Primary bile acid biosynthesis	0.359057	6.358300e-01	0	0	2	18
MAPK signaling pathway - fly	2	6.358300e-01	0.312	0.111	Environmental Information Processing	ko04013	MAPK signaling pathway - fly	0.359057	6.358300e-01	0	0	2	18
RIG-I-like receptor signaling pathway	6	6.358300e-01	0.936	0.086	Organismal Systems	ko04622	RIG-I-like receptor signaling pathway	0.3594725	6.358300e-01	0	0	6	70
Ovarian Steroidogenesis	6	6.358300e-01	0.936	0.086	Organismal Systems	ko04913	Ovarian Steroidogenesis	0.3594725	6.358300e-01	0	0	6	70
Autophagy - animal	12	6.448138e-01	1.872	0.079	Cellular Processes	ko04140	Autophagy - animal	0.3666588	6.448138e-01	0	0	12	152
Serotonergic synapse	11	6.649740e-01	1.716	0.079	Organismal Systems	ko04726	Serotonergic synapse	0.3818711	6.649740e-01	0	0	11	140
Spinocerebellar ataxia	8	6.649740e-01	1.248	0.081	Human Diseases	ko05017	Spinocerebellar ataxia	0.3828434	6.649740e-01	0	0	8	99
Axon regeneration	2	6.649740e-01	0.312	0.105	Organismal Systems	ko04361	Axon regeneration	0.3846418	6.649740e-01	0	0	2	19
Measles	15	6.799743e-01	2.340	0.076	Human Diseases	ko05162	Measles	0.3955406	6.799743e-01	0	0	15	197
Drug metabolism - cytochrome P450	6	7.012660e-01	0.936	0.081	Metabolism	ko00982	Drug metabolism - cytochrome P450	0.4102177	7.012660e-01	0	0	6	74
Endocrine and other factor-regulated calcium reabsorption	5	7.136095e-01	0.780	0.082	Organismal Systems	ko04961	Endocrine and other factor-regulated calcium reabsorption	0.4197703	7.136095e-01	0	0	5	61
Autophagy - other eukaryotes	3	7.172938e-01	0.468	0.088	Cellular Processes	ko04136	Autophagy - other eukaryotes	0.4242816	7.172938e-01	0	0	3	34
Ether lipid metabolism	4	7.199392e-01	0.624	0.083	Metabolism	ko00565	Ether lipid metabolism	0.4305519	7.199392e-01	0	0	4	48
Cocaine addiction	4	7.199392e-01	0.624	0.083	Human Diseases	ko05030	Cocaine addiction	0.4305519	7.199392e-01	0	0	4	48
Glycosaminoglycan degradation	2	7.224080e-01	0.312	0.095	Metabolism	ko00531	Glycosaminoglycan degradation	0.4343891	7.224080e-01	0	0	2	21
Cholinergic synapse	9	7.225505e-01	1.404	0.076	Organismal Systems	ko04725	Cholinergic synapse	0.4368361	7.225505e-01	0	0	9	118
Th17 cell differentiation	11	7.286723e-01	1.716	0.075	Organismal Systems	ko04659	Th17 cell differentiation	0.4454072	7.286723e-01	0	0	11	147
Inflammatiory bowel disease (IBD)	8	7.286723e-01	1.248	0.076	Human Diseases	ko05321	Inflammatiory bowel disease (IBD)	0.4475238	7.286723e-01	0	0	8	105
Cytosolic DNA-sensing pathway	5	7.286723e-01	0.780	0.079	Organismal Systems	ko04623	Cytosolic DNA-sensing pathway	0.447681	7.286723e-01	0	0	5	63
Mitophagy - animal	5	7.694338e-01	0.780	0.077	Cellular Processes	ko04137	Mitophagy - animal	0.4752385	7.694338e-01	0	0	5	65
Pentose and glucuronate interconversions	3	7.730494e-01	0.468	0.081	Metabolism	ko00040	Pentose and glucuronate interconversions	0.479998	7.730494e-01	0	0	3	37
Renin-angiotensin system	3	7.978548e-01	0.468	0.079	Organismal Systems	ko04614	Renin-angiotensin system	0.4980074	7.978548e-01	0	0	3	38
Amphetamine addiction	5	8.176003e-01	0.780	0.074	Human Diseases	ko05031	Amphetamine addiction	0.515676	8.176003e-01	0	0	5	68
Central carbon metabolism in cancer	5	8.176003e-01	0.780	0.074	Human Diseases	ko05230	Central carbon metabolism in cancer	0.515676	8.176003e-01	0	0	5	68
Hepatitis C	12	8.228163e-01	1.872	0.071	Human Diseases	ko05160	Hepatitis C	0.5216548	8.228163e-01	0	0	12	170
Insulin signaling pathway	10	8.279809e-01	1.560	0.070	Organismal Systems	ko04910	Insulin signaling pathway	0.5306582	8.279809e-01	0	0	10	142
Tyrosine metabolism	3	8.279809e-01	0.468	0.075	Metabolism	ko00350	Tyrosine metabolism	0.5330465	8.279809e-01	0	0	3	40
Pyruvate metabolism	3	8.279809e-01	0.468	0.075	Metabolism	ko00620	Pyruvate metabolism	0.5330465	8.279809e-01	0	0	3	40
B cell receptor signaling pathway	14	8.306487e-01	2.184	0.070	Organismal Systems	ko04662	B cell receptor signaling pathway	0.5374786	8.306487e-01	0	0	14	201
Thermogenesis	16	8.695585e-01	2.496	0.068	Organismal Systems	ko04714	Thermogenesis	0.5654972	8.695585e-01	0	0	16	234
Ras signaling pathway	19	8.758549e-01	2.964	0.068	Environmental Information Processing	ko04014	Ras signaling pathway	0.5724542	8.758549e-01	0	0	19	279
Ubiquinone and other terpenoid-quinone biosynthesis	1	8.814676e-01	0.156	0.083	Metabolism	ko00130	Ubiquinone and other terpenoid-quinone biosynthesis	0.5790032	8.814676e-01	0	0	1	12
Histidine metabolism	2	8.827610e-01	0.312	0.071	Metabolism	ko00340	Histidine metabolism	0.5891622	8.827610e-01	0	0	2	28
Glycosphingolipid biosynthesis - lacto and neolacto series	2	8.827610e-01	0.312	0.071	Metabolism	ko00601	Glycosphingolipid biosynthesis - lacto and neolacto series	0.5891622	8.827610e-01	0	0	2	28
Cardiac muscle contraction	6	8.827610e-01	0.936	0.067	Organismal Systems	ko04260	Cardiac muscle contraction	0.5913922	8.827610e-01	0	0	6	89
Prolactin signaling pathway	6	8.827610e-01	0.936	0.067	Organismal Systems	ko04917	Prolactin signaling pathway	0.5913922	8.827610e-01	0	0	6	89
Vasopressin-regulated water reabsorption	3	8.894140e-01	0.468	0.068	Organismal Systems	ko04962	Vasopressin-regulated water reabsorption	0.5987558	8.894140e-01	0	0	3	44
Human papillomavirus infection	24	8.898640e-01	3.744	0.067	Human Diseases	ko05165	Human papillomavirus infection	0.6055804	8.898640e-01	0	0	24	358
Pyrimidine metabolism	4	8.898640e-01	0.624	0.067	Metabolism	ko00240	Pyrimidine metabolism	0.6077829	8.898640e-01	0	0	4	60
VEGF signaling pathway	4	8.898640e-01	0.624	0.067	Environmental Information Processing	ko04370	VEGF signaling pathway	0.6077829	8.898640e-01	0	0	4	60
Salmonella infection	15	8.933355e-01	2.340	0.066	Human Diseases	ko05132	Salmonella infection	0.6130734	8.933355e-01	0	0	15	226
PPAR signaling pathway	6	9.051080e-01	0.936	0.065	Organismal Systems	ko03320	PPAR signaling pathway	0.6241104	9.051080e-01	0	0	6	92
Phospholipase D signaling pathway	18	9.071683e-01	2.808	0.066	Environmental Information Processing	ko04072	Phospholipase D signaling pathway	0.6284957	9.071683e-01	0	0	18	273
Glycosaminoglycan biosynthesis - keratan sulfate	1	9.088267e-01	0.156	0.071	Metabolism	ko00533	Glycosaminoglycan biosynthesis - keratan sulfate	0.6355741	9.088267e-01	0	0	1	14
Carbon metabolism	8	9.088267e-01	1.248	0.065	Metabolism	ko01200	Carbon metabolism	0.6385547	9.088267e-01	0	0	8	124
Cell cycle	8	9.088267e-01	1.248	0.065	Cellular Processes	ko04110	Cell cycle	0.6385547	9.088267e-01	0	0	8	124
Glycosphingolipid biosynthesis - ganglio series	1	9.341414e-01	0.156	0.067	Metabolism	ko00604	Glycosphingolipid biosynthesis - ganglio series	0.6609458	9.341414e-01	0	0	1	15
Citrate cycle (TCA cycle)	2	9.341414e-01	0.312	0.062	Metabolism	ko00020	Citrate cycle (TCA cycle)	0.6624467	9.341414e-01	0	0	2	32
Calcium signaling pathway	23	9.374017e-01	3.588	0.065	Environmental Information Processing	ko04020	Calcium signaling pathway	0.6703622	9.374017e-01	0	0	23	355
Long-term depression	4	9.374017e-01	0.624	0.062	Organismal Systems	ko04730	Long-term depression	0.6708855	9.374017e-01	0	0	4	65
GnRH secretion	4	9.420536e-01	0.624	0.061	Organismal Systems	ko04929	GnRH secretion	0.6826297	9.420536e-01	0	0	4	66
Glycosphingolipid biosynthesis - globo and isoglobo series	1	9.420536e-01	0.156	0.062	Metabolism	ko00603	Glycosphingolipid biosynthesis - globo and isoglobo series	0.6845536	9.420536e-01	0	0	1	16
RNA degradation	5	9.420536e-01	0.780	0.060	Genetic Information Processing	ko03018	RNA degradation	0.693285	9.420536e-01	0	0	5	83
Long-term potentiation	4	9.420536e-01	0.624	0.060	Organismal Systems	ko04720	Long-term potentiation	0.6940771	9.420536e-01	0	0	4	67
SNARE interactions in vesicular transport	2	9.420536e-01	0.312	0.059	Genetic Information Processing	ko04130	SNARE interactions in vesicular transport	0.6949632	9.420536e-01	0	0	2	34
Neuroactive ligand-receptor interaction	24	9.420536e-01	3.744	0.064	Environmental Information Processing	ko04080	Neuroactive ligand-receptor interaction	0.6958223	9.420536e-01	0	0	24	375
Homologous recombination	3	9.420536e-01	0.468	0.059	Genetic Information Processing	ko03440	Homologous recombination	0.6982929	9.420536e-01	0	0	3	51
Th1 and Th2 cell differentiation	8	9.420536e-01	1.248	0.061	Organismal Systems	ko04658	Th1 and Th2 cell differentiation	0.6988437	9.420536e-01	0	0	8	131
Selenocompound metabolism	1	9.440836e-01	0.156	0.059	Metabolism	ko00450	Selenocompound metabolism	0.7065201	9.440836e-01	0	0	1	17
Nitrogen metabolism	1	9.440836e-01	0.156	0.059	Metabolism	ko00910	Nitrogen metabolism	0.7065201	9.440836e-01	0	0	1	17
Viral carcinogenesis	14	9.480501e-01	2.184	0.062	Human Diseases	ko05203	Viral carcinogenesis	0.7125867	9.480501e-01	0	0	14	226
Fanconi anemia pathway	3	9.535084e-01	0.468	0.057	Genetic Information Processing	ko03460	Fanconi anemia pathway	0.7230298	9.535084e-01	0	0	3	53
Starch and sucrose metabolism	2	9.535084e-01	0.312	0.056	Metabolism	ko00500	Starch and sucrose metabolism	0.7248469	9.535084e-01	0	0	2	36
Fatty acid biosynthesis	1	9.535084e-01	0.156	0.056	Metabolism	ko00061	Fatty acid biosynthesis	0.7269591	9.535084e-01	0	0	1	18
Glutamatergic synapse	7	9.535084e-01	1.092	0.059	Organismal Systems	ko04724	Glutamatergic synapse	0.7297269	9.535084e-01	0	0	7	119
Peroxisome	5	9.535084e-01	0.780	0.057	Cellular Processes	ko04146	Peroxisome	0.7322695	9.535084e-01	0	0	5	87
Glutathione metabolism	4	9.554694e-01	0.624	0.056	Metabolism	ko00480	Glutathione metabolism	0.736898	9.554694e-01	0	0	4	71
Dilated cardiomyopathy (DCM)	13	9.640577e-01	2.028	0.060	Human Diseases	ko05414	Dilated cardiomyopathy (DCM)	0.7514133	9.640577e-01	0	0	13	217
Staphylococcus aureus infection	18	9.640577e-01	2.808	0.061	Human Diseases	ko05150	Staphylococcus aureus infection	0.7528584	9.640577e-01	0	0	18	295
Tight junction	10	9.640577e-01	1.560	0.059	Cellular Processes	ko04530	Tight junction	0.7529732	9.640577e-01	0	0	10	170
Non-alcoholic fatty liver disease (NAFLD)	9	9.677713e-01	1.404	0.058	Human Diseases	ko04932	Non-alcoholic fatty liver disease (NAFLD)	0.7590363	9.677713e-01	0	0	9	155
Progesterone-mediated oocyte maturation	5	9.951906e-01	0.780	0.054	Organismal Systems	ko04914	Progesterone-mediated oocyte maturation	0.7837939	9.951906e-01	0	0	5	93
Synaptic vesicle cycle	4	1.000000e+00	0.624	0.052	Organismal Systems	ko04721	Synaptic vesicle cycle	0.7924074	1.000000e+00	0	0	4	77
Steroid biosynthesis	1	1.000000e+00	0.156	0.045	Metabolism	ko00100	Steroid biosynthesis	0.7954546	1.000000e+00	0	0	1	22
Epstein-Barr virus infection	24	1.000000e+00	3.744	0.060	Human Diseases	ko05169	Epstein-Barr virus infection	0.801142	1.000000e+00	0	0	24	399
Graft-versus-host disease	5	1.000000e+00	0.780	0.052	Human Diseases	ko05332	Graft-versus-host disease	0.8136548	1.000000e+00	0	0	5	97
PD-L1 expression and PD-1 checkpoint pathway in cancer	7	1.000000e+00	1.092	0.053	Human Diseases	ko05235	PD-L1 expression and PD-1 checkpoint pathway in cancer	0.8144491	1.000000e+00	0	0	7	131
Glycosaminoglycan biosynthesis - heparan sulfate / heparin	1	1.000000e+00	0.156	0.042	Metabolism	ko00534	Glycosaminoglycan biosynthesis - heparan sulfate / heparin	0.8229689	1.000000e+00	0	0	1	24
alpha-Linolenic acid metabolism	1	1.000000e+00	0.156	0.038	Metabolism	ko00592	alpha-Linolenic acid metabolism	0.8467872	1.000000e+00	0	0	1	26
Dopaminergic synapse	7	1.000000e+00	1.092	0.051	Organismal Systems	ko04728	Dopaminergic synapse	0.8483211	1.000000e+00	0	0	7	137
Phototransduction	1	1.000000e+00	0.156	0.037	Organismal Systems	ko04744	Phototransduction	0.8574679	1.000000e+00	0	0	1	27
Collecting duct acid secretion	1	1.000000e+00	0.156	0.037	Organismal Systems	ko04966	Collecting duct acid secretion	0.8574679	1.000000e+00	0	0	1	27
African trypanosomiasis	8	1.000000e+00	1.248	0.051	Human Diseases	ko05143	African trypanosomiasis	0.867122	1.000000e+00	0	0	8	158
Rheumatoid arthritis	14	1.000000e+00	2.184	0.054	Human Diseases	ko05323	Rheumatoid arthritis	0.8736753	1.000000e+00	0	0	14	260
Folate biosynthesis	1	1.000000e+00	0.156	0.034	Metabolism	ko00790	Folate biosynthesis	0.8766506	1.000000e+00	0	0	1	29
Maturity onset diabetes of the young	1	1.000000e+00	0.156	0.034	Human Diseases	ko04950	Maturity onset diabetes of the young	0.8766506	1.000000e+00	0	0	1	29
Natural killer cell mediated cytotoxicity	12	1.000000e+00	1.872	0.053	Organismal Systems	ko04650	Natural killer cell mediated cytotoxicity	0.8773982	1.000000e+00	0	0	12	228
Type I diabetes mellitus	5	1.000000e+00	0.780	0.046	Human Diseases	ko04940	Type I diabetes mellitus	0.8838185	1.000000e+00	0	0	5	109
Fatty acid degradation	2	1.000000e+00	0.312	0.038	Metabolism	ko00071	Fatty acid degradation	0.8854198	1.000000e+00	0	0	2	52
Ubiquitin mediated proteolysis	7	1.000000e+00	1.092	0.048	Genetic Information Processing	ko04120	Ubiquitin mediated proteolysis	0.8855479	1.000000e+00	0	0	7	145
Glyoxylate and dicarboxylate metabolism	1	1.000000e+00	0.156	0.032	Metabolism	ko00630	Glyoxylate and dicarboxylate metabolism	0.8932551	1.000000e+00	0	0	1	31
Ribosome biogenesis in eukaryotes	3	1.000000e+00	0.468	0.039	Genetic Information Processing	ko03008	Ribosome biogenesis in eukaryotes	0.9109812	1.000000e+00	0	0	3	77
Drug metabolism - other enzymes	4	1.000000e+00	0.624	0.041	Metabolism	ko00983	Drug metabolism - other enzymes	0.9128816	1.000000e+00	0	0	4	97
mRNA surveillance pathway	4	1.000000e+00	0.624	0.041	Genetic Information Processing	ko03015	mRNA surveillance pathway	0.9128816	1.000000e+00	0	0	4	97
Galactose metabolism	1	1.000000e+00	0.156	0.029	Metabolism	ko00052	Galactose metabolism	0.9140717	1.000000e+00	0	0	1	34
Propanoate metabolism	1	1.000000e+00	0.156	0.029	Metabolism	ko00640	Propanoate metabolism	0.9140717	1.000000e+00	0	0	1	34
Huntington disease	14	1.000000e+00	2.184	0.051	Human Diseases	ko05016	Huntington disease	0.9145828	1.000000e+00	0	0	14	274
Antigen processing and presentation	6	1.000000e+00	0.936	0.044	Organismal Systems	ko04612	Antigen processing and presentation	0.918513	1.000000e+00	0	0	6	136
Fc epsilon RI signaling pathway	9	1.000000e+00	1.404	0.047	Organismal Systems	ko04664	Fc epsilon RI signaling pathway	0.9192895	1.000000e+00	0	0	9	190
Biosynthesis of unsaturated fatty acids	1	1.000000e+00	0.156	0.029	Metabolism	ko01040	Biosynthesis of unsaturated fatty acids	0.9200672	1.000000e+00	0	0	1	35
Base excision repair	1	1.000000e+00	0.156	0.029	Genetic Information Processing	ko03410	Base excision repair	0.9200672	1.000000e+00	0	0	1	35
Oocyte meiosis	5	1.000000e+00	0.780	0.041	Cellular Processes	ko04114	Oocyte meiosis	0.9300638	1.000000e+00	0	0	5	121
Fructose and mannose metabolism	1	1.000000e+00	0.156	0.027	Metabolism	ko00051	Fructose and mannose metabolism	0.9308339	1.000000e+00	0	0	1	37
DNA replication	1	1.000000e+00	0.156	0.027	Genetic Information Processing	ko03030	DNA replication	0.9308339	1.000000e+00	0	0	1	37
Hedgehog signaling pathway	2	1.000000e+00	0.312	0.033	Environmental Information Processing	ko04340	Hedgehog signaling pathway	0.9320553	1.000000e+00	0	0	2	61
Endocytosis	13	1.000000e+00	2.028	0.049	Cellular Processes	ko04144	Endocytosis	0.9348331	1.000000e+00	0	0	13	266
Various types of N-glycan biosynthesis	1	1.000000e+00	0.156	0.025	Metabolism	ko00513	Various types of N-glycan biosynthesis	0.9443304	1.000000e+00	0	0	1	40
Nicotine addiction	1	1.000000e+00	0.156	0.025	Human Diseases	ko05033	Nicotine addiction	0.9443304	1.000000e+00	0	0	1	40
Human immunodeficiency virus 1 infection	14	1.000000e+00	2.184	0.048	Human Diseases	ko05170	Human immunodeficiency virus 1 infection	0.9472161	1.000000e+00	0	0	14	290
Alzheimer disease	17	1.000000e+00	2.652	0.050	Human Diseases	ko05010	Alzheimer disease	0.9497083	1.000000e+00	0	0	17	343
Basal transcription factors	1	1.000000e+00	0.156	0.022	Genetic Information Processing	ko03022	Basal transcription factors	0.9612366	1.000000e+00	0	0	1	45
Nucleotide excision repair	1	1.000000e+00	0.156	0.022	Genetic Information Processing	ko03420	Nucleotide excision repair	0.9612366	1.000000e+00	0	0	1	45
Retrograde endocannabinoid signaling	6	1.000000e+00	0.936	0.039	Organismal Systems	ko04723	Retrograde endocannabinoid signaling	0.9616669	1.000000e+00	0	0	6	154
Fc gamma R-mediated phagocytosis	9	1.000000e+00	1.404	0.042	Organismal Systems	ko04666	Fc gamma R-mediated phagocytosis	0.9651681	1.000000e+00	0	0	9	213
Herpes simplex infection	28	1.000000e+00	4.368	0.051	Human Diseases	ko05168	Herpes simplex infection	0.9724689	1.000000e+00	0	0	28	550
N-Glycan biosynthesis	1	1.000000e+00	0.156	0.020	Metabolism	ko00510	N-Glycan biosynthesis	0.9749003	1.000000e+00	0	0	1	51
Amino sugar and nucleotide sugar metabolism	1	1.000000e+00	0.156	0.020	Metabolism	ko00520	Amino sugar and nucleotide sugar metabolism	0.9749003	1.000000e+00	0	0	1	51
Valine, leucine and isoleucine degradation	1	1.000000e+00	0.156	0.018	Metabolism	ko00280	Valine, leucine and isoleucine degradation	0.9837524	1.000000e+00	0	0	1	57
Taste transduction	2	1.000000e+00	0.312	0.023	Organismal Systems	ko04742	Taste transduction	0.9860911	1.000000e+00	0	0	2	87
Necroptosis	6	1.000000e+00	0.936	0.034	Cellular Processes	ko04217	Necroptosis	0.9871194	1.000000e+00	0	0	6	178
Fatty acid metabolism	1	1.000000e+00	0.156	0.016	Metabolism	ko01212	Fatty acid metabolism	0.9878438	1.000000e+00	0	0	1	61
Glycolysis / Gluconeogenesis	1	1.000000e+00	0.156	0.014	Metabolism	ko00010	Glycolysis / Gluconeogenesis	0.9936743	1.000000e+00	0	0	1	70
Bacterial invasion of epithelial cells	1	1.000000e+00	0.156	0.013	Human Diseases	ko05100	Bacterial invasion of epithelial cells	0.9956008	1.000000e+00	0	0	1	75
Systemic lupus erythematosus	11	1.000000e+00	1.716	0.036	Human Diseases	ko05322	Systemic lupus erythematosus	0.9958757	1.000000e+00	0	0	11	304
Protein processing in endoplasmic reticulum	4	1.000000e+00	0.624	0.024	Genetic Information Processing	ko04141	Protein processing in endoplasmic reticulum	0.9978455	1.000000e+00	0	0	4	168
Parkinson disease	3	1.000000e+00	0.468	0.020	Human Diseases	ko05012	Parkinson disease	0.9982954	1.000000e+00	0	0	3	147
Spliceosome	3	1.000000e+00	0.468	0.020	Genetic Information Processing	ko03040	Spliceosome	0.9983957	1.000000e+00	0	0	3	148
Allograft rejection	6	1.000000e+00	0.936	0.027	Human Diseases	ko05330	Allograft rejection	0.9985643	1.000000e+00	0	0	6	222
RNA transport	4	1.000000e+00	0.624	0.023	Genetic Information Processing	ko03013	RNA transport	0.9986348	1.000000e+00	0	0	4	176
Viral myocarditis	7	1.000000e+00	1.092	0.028	Human Diseases	ko05416	Viral myocarditis	0.9986869	1.000000e+00	0	0	7	246
Intestinal immune network for IgA production	5	1.000000e+00	0.780	0.024	Organismal Systems	ko04672	Intestinal immune network for IgA production	0.9990724	1.000000e+00	0	0	5	207
Autoimmune thyroid disease	6	1.000000e+00	0.936	0.025	Human Diseases	ko05320	Autoimmune thyroid disease	0.9993847	1.000000e+00	0	0	6	238
Alcoholism	4	1.000000e+00	0.624	0.020	Human Diseases	ko05034	Alcoholism	0.9997189	1.000000e+00	0	0	4	203
Oxidative phosphorylation	1	1.000000e+00	0.156	0.007	Metabolism	ko00190	Oxidative phosphorylation	0.9999521	1.000000e+00	0	0	1	137
Asthma	2	1.000000e+00	0.312	0.011	Human Diseases	ko05310	Asthma	0.9999826	1.000000e+00	0	0	2	188
Primary immunodeficiency	1	1.000000e+00	0.156	0.006	Human Diseases	ko05340	Primary immunodeficiency	0.9999918	1.000000e+00	0	0	1	161
Olfactory transduction	6	1.000000e+00	0.936	0.005	Organismal Systems	ko04740	Olfactory transduction	1	1.000000e+00	0	0	6	1199
