# Supplementary material for: Liver transcriptomics reveals features of the host response in a mouse model of dengue virus infection
Source: Front Immunol. 2022 Aug 26;13:892469. doi: 10.3389/fimmu.2022.892469 (PMC9459046; doi:10.3389/fimmu.2022.892469)
Supplement: Supplementary file 8 [file Table_8.xls]

KEGG_A_class	KEGG_B_class	Pathway	out (641)	All (9221)	Pvalue	Qvalue	Pathway ID	Genes	K_IDs
Organismal Systems	Development	Osteoclast differentiation	32	128	1.056826e-10	3.233888e-08	ko04380	ENSMUSG00000021025;ENSMUSG00000024621;ENSMUSG00000022967;ENSMUSG00000023992;ENSMUSG00000026480;ENSMUSG00000021457;ENSMUSG00000052837;ENSMUSG00000112023;ENSMUSG00000112148;ENSMUSG00000002111;ENSMUSG00000025225;ENSMUSG00000006519;ENSMUSG00000053113;ENSMUSG00000071715;ENSMUSG00000058818;ENSMUSG00000074417;ENSMUSG00000048806;ENSMUSG00000002983;ENSMUSG00000022414;ENSMUSG00000052684;ENSMUSG00000004508;…	K04734+K05090+K05130+K14378+K08010+K05855+K09028+K06512+K06512+K09438+K04469+K08009+K04696+K08012+K06512+K06512+K05415+K09253+K04403+K04448+K08091+K04441+K04449+K07992+K04388+K06463+K16824+K06493+K05147+K04386+K09030+K04433
Environmental Information Processing	Signal transduction	FoxO signaling pathway	27	134	3.911391e-07	5.984428e-05	ko04068	ENSMUSG00000021253;ENSMUSG00000003882;ENSMUSG00000020063;ENSMUSG00000021453;ENSMUSG00000048756;ENSMUSG00000005533;ENSMUSG00000028017;ENSMUSG00000037111;ENSMUSG00000044167;ENSMUSG00000016529;ENSMUSG00000022433;ENSMUSG00000028680;ENSMUSG00000038894;ENSMUSG00000055148;ENSMUSG00000036390;ENSMUSG00000019970;ENSMUSG00000022358;ENSMUSG00000004864;ENSMUSG00000023067;ENSMUSG00000032440;ENSMUSG00000015312;…	K13377+K05072+K11411+K04402+K09408+K05087+K04357+K11431+K07201+K05443+K08960+K08862+K07187+K17845+K04402+K13302+K10305+K04441+K06625+K04388+K04402+K05405+K10146+K07191+K16341+K15464+K01596
Human Diseases	Infectious diseases	Legionellosis	17	62	6.434574e-07	6.563265e-05	ko05134	ENSMUSG00000021025;ENSMUSG00000027776;ENSMUSG00000071203;ENSMUSG00000078942;ENSMUSG00000021640;ENSMUSG00000051439;ENSMUSG00000019979;ENSMUSG00000024164;ENSMUSG00000000157;ENSMUSG00000059970;ENSMUSG00000025225;ENSMUSG00000039193;ENSMUSG00000030786;ENSMUSG00000000290;ENSMUSG00000058427;ENSMUSG00000025746;ENSMUSG00000078566	K04734+K05406+K12807+K12807+K12807+K04391+K02084+K03990+K06464+K03283+K04469+K12805+K06461+K06464+K05505+K05405+K15464
Metabolism	Amino acid metabolism	Arginine biosynthesis	9	20	3.003122e-06	2.169177e-04	ko00220	ENSMUSG00000025190;ENSMUSG00000031700;ENSMUSG00000021125;ENSMUSG00000048217;ENSMUSG00000019987;ENSMUSG00000028978;ENSMUSG00000025991;ENSMUSG00000076441;ENSMUSG00000025533	K14454+K00814+K01476+K11067+K01476+K13242+K01948+K01940+K01755
Human Diseases	Cancers	Pathways in cancer	67	551	3.544407e-06	2.169177e-04	ko05200	ENSMUSG00000021367;ENSMUSG00000021025;ENSMUSG00000024621;ENSMUSG00000027776;ENSMUSG00000022967;ENSMUSG00000031616;ENSMUSG00000024140;ENSMUSG00000066687;ENSMUSG00000022346;ENSMUSG00000021253;ENSMUSG00000022122;ENSMUSG00000003882;ENSMUSG00000022952;ENSMUSG00000024521;ENSMUSG00000024913;ENSMUSG00000015468;ENSMUSG00000021453;ENSMUSG00000058709;ENSMUSG00000007659;ENSMUSG00000019979;ENSMUSG00000010067;…	K16366+K04734+K05090+K05406+K05130+K04197+K09095+K10055+K04377+K13377+K04198+K05072+K08367+K10131+K03068+K20996+K04402+K09592+K04570+K02084+K09850+K10132+K04515+K03069+K19464+K05087+K04357+K09438+K04363+K07201+K06481+K04469+K03898+K04189+K02375+K04738+K04738+K09289+K05097+K09821+K11101+K00408+K04448+K04630+K06237+K04402+K04375+K00510+K07299+K08044+K05055+K00799+K04362+K06625+K01384+K04702+K04289+…
Organismal Systems	Immune system	C-type lectin receptor signaling pathway	22	113	8.362535e-06	4.264893e-04	ko04625	ENSMUSG00000021025;ENSMUSG00000027776;ENSMUSG00000023349;ENSMUSG00000030144;ENSMUSG00000030142;ENSMUSG00000022637;ENSMUSG00000032688;ENSMUSG00000032691;ENSMUSG00000021457;ENSMUSG00000025225;ENSMUSG00000030159;ENSMUSG00000016529;ENSMUSG00000016528;ENSMUSG00000031780;ENSMUSG00000028680;ENSMUSG00000002983;ENSMUSG00000052684;ENSMUSG00000028191;ENSMUSG00000004864;ENSMUSG00000025746;ENSMUSG00000058715;…	K04734+K05406+K17514+K10058+K10059+K22517+K07369+K12800+K05855+K04469+K10070+K05443+K04443+K21083+K08862+K09253+K04448+K07368+K04441+K05405+K07983+K12794
Human Diseases	Cardiovascular diseases	Fluid shear stress and atherosclerosis	27	158	1.069262e-05	4.674202e-04	ko05418	ENSMUSG00000021367;ENSMUSG00000027962;ENSMUSG00000026480;ENSMUSG00000031538;ENSMUSG00000062960;ENSMUSG00000006519;ENSMUSG00000020592;ENSMUSG00000037405;ENSMUSG00000021477;ENSMUSG00000052684;ENSMUSG00000055148;ENSMUSG00000071369;ENSMUSG00000005413;ENSMUSG00000026582;ENSMUSG00000014158;ENSMUSG00000028978;ENSMUSG00000001665;ENSMUSG00000004864;ENSMUSG00000020689;ENSMUSG00000026073;ENSMUSG00000026072;…	K16366+K06527+K08010+K01343+K05098+K08009+K06257+K06490+K01365+K04448+K17845+K04426+K00510+K06494+K04973+K13242+K00799+K04441+K06493+K04387+K04386+K01940+K06471+K16338+K01403+K04433+K03907
Organismal Systems	Immune system	Leukocyte transendothelial migration	22	118	1.72023e-05	6.579880e-04	ko04670	ENSMUSG00000027962;ENSMUSG00000026480;ENSMUSG00000047109;ENSMUSG00000001946;ENSMUSG00000000157;ENSMUSG00000034116;ENSMUSG00000053062;ENSMUSG00000022469;ENSMUSG00000006519;ENSMUSG00000045382;ENSMUSG00000071715;ENSMUSG00000037405;ENSMUSG00000015340;ENSMUSG00000030786;ENSMUSG00000057614;ENSMUSG00000049044;ENSMUSG00000004864;ENSMUSG00000000290;ENSMUSG00000033721;ENSMUSG00000020717;ENSMUSG00000017737;…	K06527+K08010+K06087+K06787+K06464+K05730+K06735+K08014+K08009+K04189+K08012+K06490+K21421+K06461+K04630+K04351+K04441+K06464+K05730+K06471+K01403+K06087
Human Diseases	Cancers	Chemical carcinogenesis	21	111	2.113596e-05	7.044548e-04	ko05204	ENSMUSG00000030483;ENSMUSG00000040583;ENSMUSG00000070811;ENSMUSG00000078798;ENSMUSG00000030711;ENSMUSG00000025003;ENSMUSG00000025004;ENSMUSG00000092008;ENSMUSG00000042248;ENSMUSG00000060613;ENSMUSG00000038656;ENSMUSG00000075552;ENSMUSG00000075551;ENSMUSG00000054417;ENSMUSG00000032315;ENSMUSG00000090165;ENSMUSG00000089943;ENSMUSG00000024087;ENSMUSG00000001665;ENSMUSG00000029727;ENSMUSG00000078799	K07412+K07412+K11822+K11822+K01014+K07413+K07413+K07413+K07413+K07413+K07424+K07424+K07424+K07424+K07408+K00699+K00699+K07410+K00799+K07424+K11822
Organismal Systems	Immune system	Complement and coagulation cascades	19	95	2.30214e-05	7.044548e-04	ko04610	ENSMUSG00000024164;ENSMUSG00000000157;ENSMUSG00000049130;ENSMUSG00000031538;ENSMUSG00000001930;ENSMUSG00000060459;ENSMUSG00000022887;ENSMUSG00000026399;ENSMUSG00000027611;ENSMUSG00000039109;ENSMUSG00000044206;ENSMUSG00000036905;ENSMUSG00000036896;ENSMUSG00000036887;ENSMUSG00000030786;ENSMUSG00000046223;ENSMUSG00000000290;ENSMUSG00000030111;ENSMUSG00000074743	K03990+K06464+K04010+K01343+K03900+K03898+K03992+K04006+K06557+K03917+K19822+K03987+K03988+K03986+K06461+K03985+K06464+K03910+K03907
Cellular Processes	Cell growth and death	p53 signaling pathway	16	73	3.106436e-05	8.569372e-04	ko04115	ENSMUSG00000020649;ENSMUSG00000032113;ENSMUSG00000024521;ENSMUSG00000021453;ENSMUSG00000007659;ENSMUSG00000019979;ENSMUSG00000038332;ENSMUSG00000002083;ENSMUSG00000028893;ENSMUSG00000036390;ENSMUSG00000036840;ENSMUSG00000023067;ENSMUSG00000015312;ENSMUSG00000029385;ENSMUSG00000020427;ENSMUSG00000040152	K10808+K02216+K10131+K04402+K04570+K02084+K10141+K10132+K20394+K04402+K04506+K06625+K04402+K10146+K10138+K16857
Environmental Information Processing	Signaling molecules and interaction	Cytokine-cytokine receptor interaction	41	306	3.360538e-05	8.569372e-04	ko04060	ENSMUSG00000024621;ENSMUSG00000027776;ENSMUSG00000022967;ENSMUSG00000022146;ENSMUSG00000021253;ENSMUSG00000023905;ENSMUSG00000003882;ENSMUSG00000037035;ENSMUSG00000045382;ENSMUSG00000016529;ENSMUSG00000071714;ENSMUSG00000071713;ENSMUSG00000037157;ENSMUSG00000040663;ENSMUSG00000021943;ENSMUSG00000048806;ENSMUSG00000031780;ENSMUSG00000044244;ENSMUSG00000044337;ENSMUSG00000057722;ENSMUSG00000027947;…	K05090+K05406+K05130+K05057+K13377+K05149+K05072+K22687+K04189+K05443+K04738+K04738+K05138+K05421+K22674+K05415+K21083+K05137+K04304+K05062+K05055+K05141+K05407+K05505+K05164+K04388+K05405+K04387+K05147+K04386+K10032+K05174+K05481+K05059+K05156+K04176+K05071+K05510+K05408+K12964+K21283
Environmental Information Processing	Signal transduction	MAPK signaling pathway	40	300	4.685178e-05	1.102819e-03	ko04010	ENSMUSG00000024621;ENSMUSG00000022346;ENSMUSG00000021253;ENSMUSG00000062232;ENSMUSG00000051439;ENSMUSG00000021453;ENSMUSG00000059981;ENSMUSG00000005533;ENSMUSG00000028862;ENSMUSG00000028017;ENSMUSG00000049107;ENSMUSG00000029231;ENSMUSG00000059970;ENSMUSG00000025225;ENSMUSG00000062960;ENSMUSG00000029648;ENSMUSG00000024235;ENSMUSG00000016528;ENSMUSG00000018166;ENSMUSG00000020357;ENSMUSG00000002983;…	K05090+K04377+K13377+K08018+K04391+K04402+K04429+K05087+K04425+K04357+K04356+K04363+K03283+K04469+K05098+K05096+K04415+K04443+K05084+K05097+K09253+K04403+K04448+K04426+K04402+K04375+K05462+K04459+K04441+K04362+K04449+K04372+K04388+K04402+K04407+K04386+K04849+K04433+K04459+K04865
Metabolism	Lipid metabolism	Steroid hormone biosynthesis	19	103	7.423102e-05	1.622478e-03	ko00140	ENSMUSG00000030483;ENSMUSG00000040583;ENSMUSG00000025003;ENSMUSG00000025004;ENSMUSG00000092008;ENSMUSG00000042248;ENSMUSG00000060613;ENSMUSG00000038656;ENSMUSG00000075552;ENSMUSG00000075551;ENSMUSG00000054417;ENSMUSG00000032315;ENSMUSG00000003555;ENSMUSG00000090165;ENSMUSG00000089943;ENSMUSG00000024087;ENSMUSG00000029273;ENSMUSG00000029272;ENSMUSG00000029727	K07412+K07412+K07413+K07413+K07413+K07413+K07413+K07424+K07424+K07424+K07424+K07408+K00512+K00699+K00699+K07410+K01016+K01016+K07424
Environmental Information Processing	Signal transduction	TNF signaling pathway	21	121	7.992316e-05	1.630432e-03	ko04668	ENSMUSG00000021367;ENSMUSG00000021025;ENSMUSG00000027962;ENSMUSG00000052837;ENSMUSG00000053007;ENSMUSG00000053113;ENSMUSG00000024235;ENSMUSG00000037405;ENSMUSG00000048806;ENSMUSG00000022414;ENSMUSG00000052684;ENSMUSG00000019850;ENSMUSG00000071369;ENSMUSG00000026582;ENSMUSG00000004864;ENSMUSG00000028599;ENSMUSG00000027938;ENSMUSG00000058427;ENSMUSG00000025746;ENSMUSG00000017737;ENSMUSG00000020623	K16366+K04734+K06527+K09028+K09047+K04696+K04415+K06490+K05415+K04403+K04448+K11859+K04426+K06494+K04441+K05141+K09048+K05505+K05405+K01403+K04433
Environmental Information Processing	Signaling molecules and interaction	Viral protein interaction with cytokine and cytokine receptor	18	97	0.0001053672	2.015148e-03	ko04061	ENSMUSG00000024621;ENSMUSG00000045382;ENSMUSG00000016529;ENSMUSG00000037157;ENSMUSG00000031780;ENSMUSG00000044244;ENSMUSG00000044337;ENSMUSG00000027947;ENSMUSG00000028599;ENSMUSG00000029373;ENSMUSG00000058427;ENSMUSG00000025746;ENSMUSG00000023078;ENSMUSG00000026068;ENSMUSG00000025804;ENSMUSG00000018927;ENSMUSG00000000982;ENSMUSG00000018930	K05090+K04189+K05443+K05138+K21083+K05137+K04304+K05055+K05141+K05407+K05505+K05405+K10032+K05174+K04176+K05510+K05408+K12964
Human Diseases	Infectious diseases	Pertussis	15	77	0.000223952	3.954751e-03	ko05133	ENSMUSG00000027776;ENSMUSG00000051439;ENSMUSG00000032691;ENSMUSG00000024164;ENSMUSG00000000157;ENSMUSG00000016529;ENSMUSG00000036905;ENSMUSG00000036896;ENSMUSG00000036887;ENSMUSG00000030786;ENSMUSG00000052684;ENSMUSG00000057614;ENSMUSG00000004864;ENSMUSG00000000290;ENSMUSG00000025746	K05406+K04391+K12800+K03990+K06464+K05443+K03987+K03988+K03986+K06461+K04448+K04630+K04441+K06464+K05405
Human Diseases	Endocrine and metabolic diseases	AGE-RAGE signaling pathway in diabetic complications	18	103	0.0002326324	3.954751e-03	ko04933	ENSMUSG00000021367;ENSMUSG00000027962;ENSMUSG00000021253;ENSMUSG00000038418;ENSMUSG00000044167;ENSMUSG00000037405;ENSMUSG00000015340;ENSMUSG00000031980;ENSMUSG00000052684;ENSMUSG00000031502;ENSMUSG00000026582;ENSMUSG00000028978;ENSMUSG00000004864;ENSMUSG00000024014;ENSMUSG00000032440;ENSMUSG00000025746;ENSMUSG00000039943;ENSMUSG00000074743	K16366+K06527+K13377+K09203+K07201+K06490+K21421+K09821+K04448+K06237+K06494+K13242+K04441+K04702+K04388+K05405+K05858+K03907
Organismal Systems	Endocrine system	Parathyroid hormone synthesis, secretion and action	18	108	0.0004255961	6.854337e-03	ko04928	ENSMUSG00000023903;ENSMUSG00000038418;ENSMUSG00000024486;ENSMUSG00000024913;ENSMUSG00000021699;ENSMUSG00000022479;ENSMUSG00000015619;ENSMUSG00000053007;ENSMUSG00000057614;ENSMUSG00000022220;ENSMUSG00000028525;ENSMUSG00000031565;ENSMUSG00000023067;ENSMUSG00000027938;ENSMUSG00000071076;ENSMUSG00000020431;ENSMUSG00000039943;ENSMUSG00000026826	K08003+K09203+K08523+K03068+K13293+K08539+K17895+K09047+K04630+K08044+K13293+K04362+K06625+K09048+K04449+K08041+K05858+K08558
Cellular Processes	Cell growth and death	Ferroptosis	10	43	0.0005771256	8.477400e-03	ko04216	ENSMUSG00000025283;ENSMUSG00000022094;ENSMUSG00000027737;ENSMUSG00000031812;ENSMUSG00000031278;ENSMUSG00000056234;ENSMUSG00000015340;ENSMUSG00000022797;ENSMUSG00000003617;ENSMUSG00000005413	K00657+K14720+K13869+K10435+K01897+K09289+K21421+K06503+K13624+K00510
Metabolism	Metabolism of cofactors and vitamins	Retinol metabolism	17	102	0.0006094863	8.477400e-03	ko00830	ENSMUSG00000030483;ENSMUSG00000040583;ENSMUSG00000024987;ENSMUSG00000025003;ENSMUSG00000025004;ENSMUSG00000092008;ENSMUSG00000042248;ENSMUSG00000060613;ENSMUSG00000038656;ENSMUSG00000075552;ENSMUSG00000075551;ENSMUSG00000054417;ENSMUSG00000032315;ENSMUSG00000021123;ENSMUSG00000090165;ENSMUSG00000089943;ENSMUSG00000029727	K07412+K07412+K07437+K07413+K07413+K07413+K07413+K07413+K07424+K07424+K07424+K07424+K07408+K11153+K00699+K00699+K07424
Organismal Systems	Immune system	Toll-like receptor signaling pathway	17	102	0.0006094863	8.477400e-03	ko04620	ENSMUSG00000075122;ENSMUSG00000021025;ENSMUSG00000027776;ENSMUSG00000022967;ENSMUSG00000051439;ENSMUSG00000024235;ENSMUSG00000040522;ENSMUSG00000044583;ENSMUSG00000048806;ENSMUSG00000022414;ENSMUSG00000052684;ENSMUSG00000004864;ENSMUSG00000025746;ENSMUSG00000016024;ENSMUSG00000020623;ENSMUSG00000000982;ENSMUSG00000018930	K05412+K04734+K05406+K05130+K04391+K04415+K10170+K05404+K05415+K04403+K04448+K04441+K05405+K05399+K04433+K05408+K12964
Human Diseases	Endocrine and metabolic diseases	Insulin resistance	18	112	0.0006676595	8.882774e-03	ko04931	ENSMUSG00000021025;ENSMUSG00000033871;ENSMUSG00000038342;ENSMUSG00000044167;ENSMUSG00000053007;ENSMUSG00000053113;ENSMUSG00000020363;ENSMUSG00000031980;ENSMUSG00000002944;ENSMUSG00000038894;ENSMUSG00000028645;ENSMUSG00000028978;ENSMUSG00000027938;ENSMUSG00000027936;ENSMUSG00000029167;ENSMUSG00000025746;ENSMUSG00000018566;ENSMUSG00000027513	K04734+K17962+K09113+K07201+K09047+K04696+K00820+K09821+K06259+K07187+K07299+K13242+K09048+K16333+K07202+K05405+K07191+K01596
Organismal Systems	Immune system	NOD-like receptor signaling pathway	29	224	0.0008242464	1.050914e-02	ko04621	ENSMUSG00000021025;ENSMUSG00000022967;ENSMUSG00000071203;ENSMUSG00000078942;ENSMUSG00000021640;ENSMUSG00000066800;ENSMUSG00000032691;ENSMUSG00000007659;ENSMUSG00000032322;ENSMUSG00000022534;ENSMUSG00000038393;ENSMUSG00000006519;ENSMUSG00000078817;ENSMUSG00000030595;ENSMUSG00000015340;ENSMUSG00000048806;ENSMUSG00000039193;ENSMUSG00000022414;ENSMUSG00000026289;ENSMUSG00000052684;ENSMUSG00000019850;…	K04734+K05130+K12807+K12807+K12807+K01165+K12800+K04570+K12804+K12803+K20910+K08009+K20865+K02581+K21421+K05415+K12805+K04403+K17890+K04448+K11859+K04441+K04977+K05505+K05405+K20914+K20914+K05858+K12794
Metabolism	Amino acid metabolism	Alanine, aspartate and glutamate metabolism	9	38	0.0009392276	1.121154e-02	ko00250	ENSMUSG00000001773;ENSMUSG00000025190;ENSMUSG00000031700;ENSMUSG00000020363;ENSMUSG00000026272;ENSMUSG00000025991;ENSMUSG00000069873;ENSMUSG00000076441;ENSMUSG00000025533	K14592+K14454+K00814+K00820+K00830+K01948+K03334+K01940+K01755
Environmental Information Processing	Signal transduction	cGMP - PKG signaling pathway	24	175	0.001013339	1.121154e-02	ko04022	ENSMUSG00000035283;ENSMUSG00000031616;ENSMUSG00000045730;ENSMUSG00000022122;ENSMUSG00000030247;ENSMUSG00000029467;ENSMUSG00000052920;ENSMUSG00000053007;ENSMUSG00000060459;ENSMUSG00000033161;ENSMUSG00000033717;ENSMUSG00000057614;ENSMUSG00000038894;ENSMUSG00000022220;ENSMUSG00000054640;ENSMUSG00000020901;ENSMUSG00000026576;ENSMUSG00000042429;ENSMUSG00000028978;ENSMUSG00000027938;ENSMUSG00000026360;…	K04141+K04197+K04142+K04198+K05001+K05853+K07376+K09047+K03898+K01539+K04138+K04630+K07187+K08044+K05849+K21290+K01540+K04265+K13242+K09048+K18154+K18283+K08041+K05858
Metabolism	Amino acid metabolism	Cysteine and methionine metabolism	11	54	0.001025893	1.121154e-02	ko00270	ENSMUSG00000048087;ENSMUSG00000001670;ENSMUSG00000033022;ENSMUSG00000028179;ENSMUSG00000025190;ENSMUSG00000074768;ENSMUSG00000027597;ENSMUSG00000037798;ENSMUSG00000029596;ENSMUSG00000029597;ENSMUSG00000069873	K01251+K00815+K00456+K01758+K14454+K00544+K01251+K00789+K17989+K17989+K03334
Organismal Systems	Digestive system	Mineral absorption	11	54	0.001025893	1.121154e-02	ko04978	ENSMUSG00000022479;ENSMUSG00000004070;ENSMUSG00000024727;ENSMUSG00000033161;ENSMUSG00000031762;ENSMUSG00000031765;ENSMUSG00000031209;ENSMUSG00000037434;ENSMUSG00000005413;ENSMUSG00000054640;ENSMUSG00000026576	K08539+K21418+K04981+K01539+K14739+K14739+K14735+K14688+K00510+K05849+K01540
Environmental Information Processing	Signaling molecules and interaction	Cell adhesion molecules (CAMs)	27	207	0.001099279	1.159929e-02	ko04514	ENSMUSG00000075122;ENSMUSG00000027962;ENSMUSG00000047109;ENSMUSG00000000305;ENSMUSG00000001946;ENSMUSG00000000157;ENSMUSG00000053062;ENSMUSG00000033278;ENSMUSG00000021614;ENSMUSG00000073409;ENSMUSG00000020592;ENSMUSG00000037405;ENSMUSG00000020101;ENSMUSG00000030786;ENSMUSG00000040511;ENSMUSG00000026012;ENSMUSG00000048163;ENSMUSG00000026582;ENSMUSG00000026581;ENSMUSG00000026580;ENSMUSG00000026566;…	K05412+K06527+K06087+K06797+K06787+K06464+K06735+K05693+K06793+K06751+K06257+K06490+K23268+K06461+K06539+K06470+K06544+K06494+K06495+K06496+K06770+K06464+K06585+K06471+K16338+K06087+K06548
Human Diseases	Cancers	MicroRNAs in cancer	23	167	0.001208022	1.232182e-02	ko05206	ENSMUSG00000023088;ENSMUSG00000022346;ENSMUSG00000020063;ENSMUSG00000015468;ENSMUSG00000010067;ENSMUSG00000029231;ENSMUSG00000020108;ENSMUSG00000022510;ENSMUSG00000030067;ENSMUSG00000018166;ENSMUSG00000017146;ENSMUSG00000026435;ENSMUSG00000038894;ENSMUSG00000005413;ENSMUSG00000024087;ENSMUSG00000027954;ENSMUSG00000023067;ENSMUSG00000024014;ENSMUSG00000020689;ENSMUSG00000017737;ENSMUSG00000027381;…	K05665+K04377+K11411+K20996+K09850+K04363+K08270+K10149+K23582+K05084+K10605+K15379+K07187+K00510+K07410+K05462+K06625+K04702+K06493+K01403+K16341+K16857+K17460
Metabolism	Lipid metabolism	Linoleic acid metabolism	11	56	0.001405856	1.387716e-02	ko00591	ENSMUSG00000025003;ENSMUSG00000025004;ENSMUSG00000092008;ENSMUSG00000042248;ENSMUSG00000060613;ENSMUSG00000038656;ENSMUSG00000075552;ENSMUSG00000075551;ENSMUSG00000054417;ENSMUSG00000027999;ENSMUSG00000029727	K07413+K07413+K07413+K07413+K07413+K07424+K07424+K07424+K07424+K01047+K07424
Organismal Systems	Digestive system	Bile secretion	14	83	0.001600101	1.530097e-02	ko04976	ENSMUSG00000030237;ENSMUSG00000032849;ENSMUSG00000070811;ENSMUSG00000078798;ENSMUSG00000054477;ENSMUSG00000004655;ENSMUSG00000033161;ENSMUSG00000023073;ENSMUSG00000028645;ENSMUSG00000022220;ENSMUSG00000026576;ENSMUSG00000060317;ENSMUSG00000020431;ENSMUSG00000078799	K03460+K05673+K11822+K11822+K04943+K09864+K01539+K14342+K07299+K08044+K01540+K00659+K08041+K11822
Environmental Information Processing	Signal transduction	Jak-STAT signaling pathway	24	183	0.001888013	1.750703e-02	ko04630	ENSMUSG00000027776;ENSMUSG00000022967;ENSMUSG00000022146;ENSMUSG00000022346;ENSMUSG00000003882;ENSMUSG00000007659;ENSMUSG00000024539;ENSMUSG00000020027;ENSMUSG00000028017;ENSMUSG00000029231;ENSMUSG00000053113;ENSMUSG00000016529;ENSMUSG00000071714;ENSMUSG00000071713;ENSMUSG00000037157;ENSMUSG00000048806;ENSMUSG00000044244;ENSMUSG00000057722;ENSMUSG00000027947;ENSMUSG00000023067;ENSMUSG00000024014;…	K05406+K05130+K05057+K04377+K05072+K04570+K18026+K04695+K04357+K04363+K04696+K05443+K04738+K04738+K05138+K05415+K05137+K05062+K05055+K06625+K04702+K05405+K05059+K05071
Human Diseases	Infectious diseases	Malaria	15	98	0.002986251	2.648197e-02	ko05144	ENSMUSG00000027776;ENSMUSG00000027962;ENSMUSG00000021253;ENSMUSG00000000157;ENSMUSG00000016529;ENSMUSG00000020592;ENSMUSG00000037405;ENSMUSG00000002944;ENSMUSG00000026582;ENSMUSG00000026580;ENSMUSG00000031849;ENSMUSG00000000290;ENSMUSG00000025746;ENSMUSG00000020717;ENSMUSG00000040152	K05406+K06527+K13377+K06464+K05443+K06257+K06490+K06259+K06494+K06496+K04659+K06464+K05405+K06471+K16857
Human Diseases	Cancers	Proteoglycans in cancer	26	211	0.003028984	2.648197e-02	ko05205	ENSMUSG00000022346;ENSMUSG00000024486;ENSMUSG00000035799;ENSMUSG00000034116;ENSMUSG00000053819;ENSMUSG00000055653;ENSMUSG00000069601;ENSMUSG00000005533;ENSMUSG00000015533;ENSMUSG00000062960;ENSMUSG00000036904;ENSMUSG00000018166;ENSMUSG00000020592;ENSMUSG00000021477;ENSMUSG00000036856;ENSMUSG00000009406;ENSMUSG00000046223;ENSMUSG00000004864;ENSMUSG00000031565;ENSMUSG00000023067;ENSMUSG00000015957;…	K04377+K08523+K09069+K05730+K04515+K08109+K10380+K05087+K06481+K05098+K02375+K05084+K06257+K01365+K00408+K04375+K03985+K04441+K04362+K06625+K01384+K05730+K06493+K16338+K01403+K16857
Organismal Systems	Endocrine system	Adipocytokine signaling pathway	12	71	0.003315609	2.818268e-02	ko04920	ENSMUSG00000021025;ENSMUSG00000053113;ENSMUSG00000031278;ENSMUSG00000030595;ENSMUSG00000002944;ENSMUSG00000038894;ENSMUSG00000028645;ENSMUSG00000057722;ENSMUSG00000028599;ENSMUSG00000029167;ENSMUSG00000018566;ENSMUSG00000027513	K04734+K04696+K01897+K02581+K06259+K07187+K07299+K05062+K05141+K07202+K07191+K01596
Organismal Systems	Circulatory system	Adrenergic signaling in cardiomyocytes	20	150	0.003601368	2.932918e-02	ko04261	ENSMUSG00000035283;ENSMUSG00000045730;ENSMUSG00000029467;ENSMUSG00000053819;ENSMUSG00000022469;ENSMUSG00000053007;ENSMUSG00000033161;ENSMUSG00000031980;ENSMUSG00000057614;ENSMUSG00000022220;ENSMUSG00000049044;ENSMUSG00000054640;ENSMUSG00000020901;ENSMUSG00000026576;ENSMUSG00000004864;ENSMUSG00000027938;ENSMUSG00000026414;ENSMUSG00000020431;ENSMUSG00000039943;ENSMUSG00000017412	K04141+K04142+K05853+K04515+K08014+K09047+K01539+K09821+K04630+K08044+K04351+K05849+K21290+K01540+K04441+K09048+K12045+K08041+K05858+K04865
Metabolism	Global and overview maps	Biosynthesis of amino acids	13	81	0.003642186	2.932918e-02	ko01230	ENSMUSG00000001670;ENSMUSG00000028179;ENSMUSG00000025190;ENSMUSG00000031700;ENSMUSG00000021125;ENSMUSG00000037798;ENSMUSG00000048217;ENSMUSG00000019987;ENSMUSG00000025991;ENSMUSG00000029596;ENSMUSG00000029597;ENSMUSG00000076441;ENSMUSG00000025533	K00815+K01758+K14454+K00814+K01476+K00789+K11067+K01476+K01948+K17989+K17989+K01940+K01755
Organismal Systems	Endocrine system	Renin secretion	12	75	0.005250481	4.119608e-02	ko04924	ENSMUSG00000021367;ENSMUSG00000035283;ENSMUSG00000031616;ENSMUSG00000022489;ENSMUSG00000045730;ENSMUSG00000004655;ENSMUSG00000031980;ENSMUSG00000057614;ENSMUSG00000056025;ENSMUSG00000042429;ENSMUSG00000020681;ENSMUSG00000039943	K16366+K04141+K04197+K13755+K04142+K09864+K09821+K04630+K05030+K04265+K01283+K05858
Human Diseases	Infectious diseases	Chagas disease (American trypanosomiasis)	19	150	0.007801535	5.831585e-02	ko05142	ENSMUSG00000021025;ENSMUSG00000027776;ENSMUSG00000021253;ENSMUSG00000024164;ENSMUSG00000060459;ENSMUSG00000016529;ENSMUSG00000048806;ENSMUSG00000036905;ENSMUSG00000036896;ENSMUSG00000036887;ENSMUSG00000052684;ENSMUSG00000057614;ENSMUSG00000004864;ENSMUSG00000032440;ENSMUSG00000025746;ENSMUSG00000020681;ENSMUSG00000020431;ENSMUSG00000000982;ENSMUSG00000039943	K04734+K05406+K13377+K03990+K03898+K05443+K05415+K03987+K03988+K03986+K04448+K04630+K04441+K04388+K05405+K01283+K08041+K05408+K05858
Organismal Systems	Endocrine system	Regulation of lipolysis in adipocyte	10	60	0.007813561	5.831585e-02	ko04923	ENSMUSG00000035283;ENSMUSG00000045730;ENSMUSG00000052920;ENSMUSG00000062515;ENSMUSG00000057614;ENSMUSG00000038894;ENSMUSG00000022220;ENSMUSG00000042429;ENSMUSG00000020431;ENSMUSG00000025509	K04141+K04142+K07376+K08753+K04630+K07187+K08044+K04265+K08041+K16816
Environmental Information Processing	Signal transduction	cAMP signaling pathway	25	216	0.008055303	5.836310e-02	ko04024	ENSMUSG00000021367;ENSMUSG00000035283;ENSMUSG00000021025;ENSMUSG00000031616;ENSMUSG00000045730;ENSMUSG00000029467;ENSMUSG00000032849;ENSMUSG00000034116;ENSMUSG00000053819;ENSMUSG00000021699;ENSMUSG00000022469;ENSMUSG00000053007;ENSMUSG00000033161;ENSMUSG00000052684;ENSMUSG00000057614;ENSMUSG00000022220;ENSMUSG00000049044;ENSMUSG00000026576;ENSMUSG00000028525;ENSMUSG00000026567;ENSMUSG00000042429;…	K16366+K04141+K04734+K04197+K04142+K05853+K05673+K05730+K04515+K13293+K08014+K09047+K01539+K04448+K04630+K08044+K04351+K01540+K13293+K11265+K04265+K09048+K05730+K04953+K08041
Environmental Information Processing	Signaling molecules and interaction	ECM-receptor interaction	13	89	0.00820135	5.836310e-02	ko04512	ENSMUSG00000050761;ENSMUSG00000001930;ENSMUSG00000015533;ENSMUSG00000040998;ENSMUSG00000020592;ENSMUSG00000025348;ENSMUSG00000002944;ENSMUSG00000031502;ENSMUSG00000031849;ENSMUSG00000020689;ENSMUSG00000039115;ENSMUSG00000017009;ENSMUSG00000040152	K06262+K03900+K06481+K06824+K06257+K06583+K06259+K06237+K04659+K06493+K06585+K16338+K16857
Human Diseases	Cardiovascular diseases	Hypertrophic cardiomyopathy (HCM)	13	93	0.01174996	8.171563e-02	ko05410	ENSMUSG00000021367;ENSMUSG00000021253;ENSMUSG00000029467;ENSMUSG00000015533;ENSMUSG00000025348;ENSMUSG00000031980;ENSMUSG00000054640;ENSMUSG00000026414;ENSMUSG00000020689;ENSMUSG00000025746;ENSMUSG00000039115;ENSMUSG00000020681;ENSMUSG00000017412	K16366+K13377+K05853+K06481+K06583+K09821+K05849+K12045+K06493+K05405+K06585+K01283+K04865
Metabolism	Amino acid metabolism	Phenylalanine, tyrosine and tryptophan biosynthesis	3	8	0.01437612	9.775762e-02	ko00400	ENSMUSG00000001670;ENSMUSG00000025190;ENSMUSG00000069873	K00815+K14454+K03334
Organismal Systems	Development	Axon guidance	21	182	0.01486569	9.776830e-02	ko04360	ENSMUSG00000032735;ENSMUSG00000026235;ENSMUSG00000001227;ENSMUSG00000041845;ENSMUSG00000020019;ENSMUSG00000053819;ENSMUSG00000034684;ENSMUSG00000070509;ENSMUSG00000054855;ENSMUSG00000027748;ENSMUSG00000045382;ENSMUSG00000032839;ENSMUSG00000036856;ENSMUSG00000001300;ENSMUSG00000057614;ENSMUSG00000030539;ENSMUSG00000027954;ENSMUSG00000053158;ENSMUSG00000026121;ENSMUSG00000027200;ENSMUSG00000020451	K07520+K05105+K06842+K07530+K06845+K04515+K06840+K23096+K07531+K04967+K04189+K04964+K00408+K05463+K04630+K06521+K05462+K07527+K06521+K06842+K05744
Human Diseases	Cancers	Breast cancer	18	149	0.0150167	9.776830e-02	ko05224	ENSMUSG00000022346;ENSMUSG00000024913;ENSMUSG00000015468;ENSMUSG00000021453;ENSMUSG00000067199;ENSMUSG00000005533;ENSMUSG00000028017;ENSMUSG00000025225;ENSMUSG00000036904;ENSMUSG00000017146;ENSMUSG00000020357;ENSMUSG00000036856;ENSMUSG00000052684;ENSMUSG00000036390;ENSMUSG00000031565;ENSMUSG00000023067;ENSMUSG00000015957;ENSMUSG00000015312	K04377+K03068+K20996+K04402+K03069+K05087+K04357+K04469+K02375+K10605+K05097+K00408+K04448+K04402+K04362+K06625+K01384+K04402
Metabolism	Nucleotide metabolism	Purine metabolism	17	139	0.01589925	9.857022e-02	ko00230	ENSMUSG00000022489;ENSMUSG00000020649;ENSMUSG00000024992;ENSMUSG00000048120;ENSMUSG00000032420;ENSMUSG00000021699;ENSMUSG00000075543;ENSMUSG00000005686;ENSMUSG00000042638;ENSMUSG00000064330;ENSMUSG00000019990;ENSMUSG00000022220;ENSMUSG00000028525;ENSMUSG00000026567;ENSMUSG00000041608;ENSMUSG00000110195;ENSMUSG00000020431	K13755+K10808+K13757+K01510+K19970+K13293+K13485+K01490+K12320+K13760+K18436+K08044+K13293+K11265+K01510+K18283+K08041
Human Diseases	Infectious diseases	HTLV-I infection	30	287	0.015926	9.857022e-02	ko05166	ENSMUSG00000021025;ENSMUSG00000024926;ENSMUSG00000022346;ENSMUSG00000021253;ENSMUSG00000038418;ENSMUSG00000032113;ENSMUSG00000007659;ENSMUSG00000022895;ENSMUSG00000000157;ENSMUSG00000018623;ENSMUSG00000002111;ENSMUSG00000073409;ENSMUSG00000053007;ENSMUSG00000025225;ENSMUSG00000044786;ENSMUSG00000037405;ENSMUSG00000002983;ENSMUSG00000052684;ENSMUSG00000009406;ENSMUSG00000028645;ENSMUSG00000022220;…	K04734+K11304+K04377+K13377+K09203+K02216+K04570+K21932+K06464+K01397+K09438+K06751+K09047+K04469+K15308+K06490+K09253+K04448+K04375+K07299+K08044+K06464+K06625+K09048+K16333+K04388+K05405+K04387+K04386+K08041
Human Diseases	Cancers	Transcriptional misregulation in cancers	35	347	0.01623835	9.857022e-02	ko05202	ENSMUSG00000024621;ENSMUSG00000066687;ENSMUSG00000022346;ENSMUSG00000022952;ENSMUSG00000051439;ENSMUSG00000020275;ENSMUSG00000035356;ENSMUSG00000029313;ENSMUSG00000021453;ENSMUSG00000007659;ENSMUSG00000016559;ENSMUSG00000034041;ENSMUSG00000000385;ENSMUSG00000031538;ENSMUSG00000005533;ENSMUSG00000089929;ENSMUSG00000002111;ENSMUSG00000044167;ENSMUSG00000025223;ENSMUSG00000029648;ENSMUSG00000026435;…	K05090+K10055+K04377+K08367+K04391+K09254+K14242+K15184+K04402+K04570+K11253+K15604+K09633+K01343+K05087+K02162+K09438+K07201+K15617+K05096+K15379+K06461+K04402+K01353+K06625+K01327+K11427+K04388+K04402+K05405+K04387+K15605+K08559+K01403+K10138
Environmental Information Processing	Signal transduction	HIF-1 signaling pathway	15	118	0.01642837	9.857022e-02	ko04066	ENSMUSG00000021367;ENSMUSG00000058709;ENSMUSG00000053819;ENSMUSG00000005533;ENSMUSG00000028017;ENSMUSG00000029648;ENSMUSG00000015340;ENSMUSG00000022797;ENSMUSG00000005413;ENSMUSG00000028645;ENSMUSG00000027947;ENSMUSG00000028978;ENSMUSG00000023067;ENSMUSG00000020190;ENSMUSG00000025746	K16366+K09592+K04515+K05087+K04357+K05096+K21421+K06503+K00510+K07299+K05055+K13242+K06625+K04372+K05405
Environmental Information Processing	Signal transduction	Rap1 signaling pathway	28	265	0.01705384	1.003553e-01	ko04015	ENSMUSG00000024621;ENSMUSG00000062232;ENSMUSG00000041992;ENSMUSG00000000157;ENSMUSG00000034116;ENSMUSG00000022469;ENSMUSG00000005533;ENSMUSG00000028017;ENSMUSG00000029231;ENSMUSG00000062960;ENSMUSG00000029648;ENSMUSG00000020357;ENSMUSG00000030786;ENSMUSG00000057614;ENSMUSG00000045551;ENSMUSG00000022220;ENSMUSG00000027954;ENSMUSG00000049044;ENSMUSG00000004864;ENSMUSG00000031565;ENSMUSG00000000290;…	K05090+K08018+K08019+K06464+K05730+K08014+K05087+K04357+K04363+K05098+K05096+K05097+K06461+K04630+K04172+K08044+K05462+K04351+K04441+K04362+K06464+K05730+K04289+K06493+K04433+K08041+K05858+K16857
Human Diseases	Cancers	Chronic myeloid leukemia	11	78	0.01842699	1.048148e-01	ko05220	ENSMUSG00000021025;ENSMUSG00000022346;ENSMUSG00000021253;ENSMUSG00000022952;ENSMUSG00000021453;ENSMUSG00000007659;ENSMUSG00000036390;ENSMUSG00000004508;ENSMUSG00000023067;ENSMUSG00000032440;ENSMUSG00000015312	K04734+K04377+K13377+K08367+K04402+K04570+K04402+K08091+K06625+K04388+K04402
Environmental Information Processing	Signal transduction	Phosphatidylinositol signaling system	13	99	0.01916866	1.048148e-01	ko04070	ENSMUSG00000029330;ENSMUSG00000003752;ENSMUSG00000035953;ENSMUSG00000060733;ENSMUSG00000026288;ENSMUSG00000038665;ENSMUSG00000026113;ENSMUSG00000029186;ENSMUSG00000040648;ENSMUSG00000030228;ENSMUSG00000032599;ENSMUSG00000000276;ENSMUSG00000039943	K00981+K00911+K13084+K00915+K03084+K00901+K01109+K13711+K13024+K00923+K07756+K00901+K05858
Organismal Systems	Immune system	IL-17 signaling pathway	13	99	0.01916866	1.048148e-01	ko04657	ENSMUSG00000021025;ENSMUSG00000031780;ENSMUSG00000052684;ENSMUSG00000019850;ENSMUSG00000004864;ENSMUSG00000071076;ENSMUSG00000056054;ENSMUSG00000056071;ENSMUSG00000058427;ENSMUSG00000002897;ENSMUSG00000025746;ENSMUSG00000042688;ENSMUSG00000017737	K04734+K21083+K04448+K11859+K04441+K04449+K21127+K21128+K05505+K05164+K05405+K06855+K01403
Organismal Systems	Sensory system	Inflammatory mediator regulation of TRP channels	16	131	0.0191818	1.048148e-01	ko04750	ENSMUSG00000025003;ENSMUSG00000025004;ENSMUSG00000092008;ENSMUSG00000042248;ENSMUSG00000060613;ENSMUSG00000053819;ENSMUSG00000021108;ENSMUSG00000060459;ENSMUSG00000022220;ENSMUSG00000014158;ENSMUSG00000038276;ENSMUSG00000004864;ENSMUSG00000026072;ENSMUSG00000020623;ENSMUSG00000020431;ENSMUSG00000039943	K07413+K07413+K07413+K07413+K07413+K04515+K18051+K03898+K08044+K04973+K04830+K04441+K04386+K04433+K08041+K05858
Human Diseases	Cancers	Colorectal cancer	12	90	0.02140369	1.134916e-01	ko05210	ENSMUSG00000022346;ENSMUSG00000021253;ENSMUSG00000024521;ENSMUSG00000021453;ENSMUSG00000002083;ENSMUSG00000028017;ENSMUSG00000052684;ENSMUSG00000036390;ENSMUSG00000023067;ENSMUSG00000032440;ENSMUSG00000015312;ENSMUSG00000027381	K04377+K13377+K10131+K04402+K10132+K04357+K04448+K04402+K06625+K04388+K04402+K16341
Human Diseases	Cancers	Bladder cancer	7	41	0.02151148	1.134916e-01	ko05219	ENSMUSG00000022346;ENSMUSG00000024486;ENSMUSG00000010067;ENSMUSG00000028017;ENSMUSG00000023067;ENSMUSG00000017737;ENSMUSG00000040152	K04377+K08523+K09850+K04357+K06625+K01403+K16857
Organismal Systems	Digestive system	Protein digestion and absorption	13	101	0.02229368	1.136978e-01	ko04974	ENSMUSG00000079022;ENSMUSG00000019838;ENSMUSG00000001918;ENSMUSG00000022462;ENSMUSG00000043885;ENSMUSG00000033161;ENSMUSG00000020600;ENSMUSG00000058806;ENSMUSG00000031502;ENSMUSG00000054640;ENSMUSG00000026576;ENSMUSG00000024131;ENSMUSG00000058579	K16630+K08187+K05616+K14207+K14209+K01539+K13868+K16617+K06237+K05849+K01540+K14210+K01346
Human Diseases	Cancers	Prostate cancer	13	101	0.02229368	1.136978e-01	ko05215	ENSMUSG00000021025;ENSMUSG00000000385;ENSMUSG00000031538;ENSMUSG00000005533;ENSMUSG00000028017;ENSMUSG00000029231;ENSMUSG00000044167;ENSMUSG00000053007;ENSMUSG00000031565;ENSMUSG00000023067;ENSMUSG00000027938;ENSMUSG00000026073;ENSMUSG00000017737	K04734+K09633+K01343+K05087+K04357+K04363+K07201+K09047+K04362+K06625+K09048+K04387+K01403
Human Diseases	Neurodegenerative diseases	Prion diseases	6	33	0.02434503	1.203259e-01	ko05020	ENSMUSG00000038418;ENSMUSG00000036905;ENSMUSG00000036896;ENSMUSG00000036887;ENSMUSG00000009406;ENSMUSG00000025746	K09203+K03987+K03988+K03986+K04375+K05405
Cellular Processes	Cell growth and death	Cellular senescence	20	180	0.02483026	1.203259e-01	ko04218	ENSMUSG00000022346;ENSMUSG00000021253;ENSMUSG00000020063;ENSMUSG00000032113;ENSMUSG00000021453;ENSMUSG00000048756;ENSMUSG00000044167;ENSMUSG00000073409;ENSMUSG00000016528;ENSMUSG00000036390;ENSMUSG00000045817;ENSMUSG00000014158;ENSMUSG00000004864;ENSMUSG00000023067;ENSMUSG00000032440;ENSMUSG00000015312;ENSMUSG00000025746;ENSMUSG00000020623;ENSMUSG00000027177;ENSMUSG00000020427	K04377+K13377+K11411+K02216+K04402+K09408+K07201+K06751+K04443+K04402+K18753+K04973+K04441+K06625+K04388+K04402+K05405+K04433+K08826+K10138
Organismal Systems	Aging	Longevity regulating pathway - mammal	12	92	0.025017	1.203259e-01	ko04211	ENSMUSG00000020063;ENSMUSG00000038332;ENSMUSG00000048756;ENSMUSG00000028893;ENSMUSG00000005533;ENSMUSG00000044167;ENSMUSG00000053007;ENSMUSG00000038894;ENSMUSG00000022220;ENSMUSG00000027938;ENSMUSG00000029167;ENSMUSG00000020431	K11411+K10141+K09408+K20394+K05087+K07201+K09047+K07187+K08044+K09048+K07202+K08041
Organismal Systems	Digestive system	Salivary secretion	11	82	0.02586266	1.203259e-01	ko04970	ENSMUSG00000035283;ENSMUSG00000069516;ENSMUSG00000045730;ENSMUSG00000052920;ENSMUSG00000033161;ENSMUSG00000022220;ENSMUSG00000026576;ENSMUSG00000029082;ENSMUSG00000029084;ENSMUSG00000020431;ENSMUSG00000039943	K04141+K13915+K04142+K07376+K01539+K08044+K01540+K18152+K01242+K08041+K05858
Organismal Systems	Digestive system	Pancreatic secretion	14	114	0.02621375	1.203259e-01	ko04972	ENSMUSG00000029467;ENSMUSG00000048677;ENSMUSG00000027999;ENSMUSG00000032839;ENSMUSG00000033161;ENSMUSG00000022220;ENSMUSG00000056025;ENSMUSG00000026576;ENSMUSG00000029082;ENSMUSG00000029084;ENSMUSG00000074264;ENSMUSG00000058579;ENSMUSG00000020431;ENSMUSG00000039943	K05853+K14077+K01047+K04964+K01539+K08044+K05030+K01540+K18152+K01242+K01176+K01346+K08041+K05858
Metabolism	Amino acid metabolism	Valine, leucine and isoleucine biosynthesis	2	4	0.02634587	1.203259e-01	ko00290	ENSMUSG00000029596;ENSMUSG00000029597	K17989+K17989
Organismal Systems	Development	Dorso-ventral axis formation	2	4	0.02634587	1.203259e-01	ko04320	ENSMUSG00000033644;ENSMUSG00000028354	K02156+K02184
Human Diseases	Cancers	Basal cell carcinoma	9	63	0.02911535	1.307487e-01	ko05217	ENSMUSG00000021453;ENSMUSG00000036904;ENSMUSG00000028681;ENSMUSG00000036856;ENSMUSG00000036390;ENSMUSG00000023067;ENSMUSG00000015957;ENSMUSG00000015312;ENSMUSG00000027358	K04402+K02375+K11101+K00408+K04402+K06625+K01384+K04402+K21283
Environmental Information Processing	Signal transduction	AMPK signaling pathway	15	127	0.02990983	1.307487e-01	ko04152	ENSMUSG00000021981;ENSMUSG00000020063;ENSMUSG00000048756;ENSMUSG00000005533;ENSMUSG00000044167;ENSMUSG00000053007;ENSMUSG00000002944;ENSMUSG00000038894;ENSMUSG00000057722;ENSMUSG00000027938;ENSMUSG00000027936;ENSMUSG00000029167;ENSMUSG00000018566;ENSMUSG00000017950;ENSMUSG00000027513	K08272+K11411+K09408+K05087+K07201+K09047+K06259+K07187+K05062+K09048+K16333+K07202+K07191+K07292+K01596
Organismal Systems	Immune system	Platelet activation	15	127	0.02990983	1.307487e-01	ko04611	ENSMUSG00000052920;ENSMUSG00000021457;ENSMUSG00000050761;ENSMUSG00000001930;ENSMUSG00000015533;ENSMUSG00000024965;ENSMUSG00000057614;ENSMUSG00000022220;ENSMUSG00000020901;ENSMUSG00000028978;ENSMUSG00000004864;ENSMUSG00000020689;ENSMUSG00000058715;ENSMUSG00000020431;ENSMUSG00000039943	K07376+K05855+K06262+K03900+K06481+K17084+K04630+K08044+K21290+K13242+K04441+K06493+K07983+K08041+K05858
Environmental Information Processing	Signal transduction	TGF-beta signaling pathway	12	95	0.03124664	1.346686e-01	ko04350	ENSMUSG00000022346;ENSMUSG00000021253;ENSMUSG00000037035;ENSMUSG00000070509;ENSMUSG00000021765;ENSMUSG00000047407;ENSMUSG00000027796;ENSMUSG00000041120;ENSMUSG00000032440;ENSMUSG00000050440;ENSMUSG00000027358;ENSMUSG00000040152	K04377+K13377+K22687+K23096+K04661+K19383+K16791+K19558+K04388+K23106+K21283+K16857
Organismal Systems	Endocrine system	Growth hormone synthesis, secretion and action	14	117	0.03190629	1.356017e-01	ko04935	ENSMUSG00000052837;ENSMUSG00000020027;ENSMUSG00000053007;ENSMUSG00000053113;ENSMUSG00000057614;ENSMUSG00000038894;ENSMUSG00000022220;ENSMUSG00000026567;ENSMUSG00000004864;ENSMUSG00000027938;ENSMUSG00000020623;ENSMUSG00000020431;ENSMUSG00000020427;ENSMUSG00000039943	K09028+K04695+K09047+K04696+K04630+K07187+K08044+K11265+K04441+K09048+K04433+K08041+K10138+K05858
Cellular Processes	Cell growth and death	Apoptosis	17	153	0.03657069	1.532963e-01	ko04210	ENSMUSG00000021025;ENSMUSG00000024521;ENSMUSG00000021453;ENSMUSG00000007659;ENSMUSG00000019979;ENSMUSG00000038642;ENSMUSG00000002083;ENSMUSG00000089929;ENSMUSG00000071714;ENSMUSG00000071713;ENSMUSG00000021477;ENSMUSG00000052684;ENSMUSG00000071369;ENSMUSG00000036390;ENSMUSG00000015437;ENSMUSG00000015312;ENSMUSG00000027381	K04734+K10131+K04402+K04570+K02084+K01368+K10132+K02162+K04738+K04738+K01365+K04448+K04426+K04402+K01353+K04402+K16341
Organismal Systems	Endocrine system	Insulin secretion	11	87	0.03794307	1.568997e-01	ko04911	ENSMUSG00000054477;ENSMUSG00000053819;ENSMUSG00000053007;ENSMUSG00000033161;ENSMUSG00000028645;ENSMUSG00000022220;ENSMUSG00000049044;ENSMUSG00000026576;ENSMUSG00000027938;ENSMUSG00000020431;ENSMUSG00000039943	K04943+K04515+K09047+K01539+K07299+K08044+K04351+K01540+K09048+K08041+K05858
Environmental Information Processing	Signal transduction	Hippo signaling pathway - multiple species	5	28	0.04140544	1.689342e-01	ko04392	ENSMUSG00000021067;ENSMUSG00000010067;ENSMUSG00000022433;ENSMUSG00000055320;ENSMUSG00000027339	K16686+K09850+K08960+K09448+K09851
Environmental Information Processing	Membrane transport	ABC transporters	8	57	0.0421666	1.697760e-01	ko02010	ENSMUSG00000021240;ENSMUSG00000023088;ENSMUSG00000032849;ENSMUSG00000030249;ENSMUSG00000044748;ENSMUSG00000015243;ENSMUSG00000044749;ENSMUSG00000004668	K05678+K05665+K05673+K05033+K23125+K05641+K05649+K05647
Organismal Systems	Immune system	Chemokine signaling pathway	20	191	0.04277873	1.700038e-01	ko04062	ENSMUSG00000021025;ENSMUSG00000048756;ENSMUSG00000034116;ENSMUSG00000028874;ENSMUSG00000045382;ENSMUSG00000030595;ENSMUSG00000031780;ENSMUSG00000057614;ENSMUSG00000022220;ENSMUSG00000020901;ENSMUSG00000033721;ENSMUSG00000029373;ENSMUSG00000058427;ENSMUSG00000023078;ENSMUSG00000025804;ENSMUSG00000020431;ENSMUSG00000018927;ENSMUSG00000000982;ENSMUSG00000018930;ENSMUSG00000039943	K04734+K09408+K05730+K08891+K04189+K02581+K21083+K04630+K08044+K21290+K05730+K05407+K05505+K10032+K04176+K08041+K05510+K05408+K12964+K05858
Human Diseases	Cancers	Thyroid cancer	6	38	0.04535251	1.779214e-01	ko05216	ENSMUSG00000022346;ENSMUSG00000021453;ENSMUSG00000056234;ENSMUSG00000036390;ENSMUSG00000023067;ENSMUSG00000015312	K04377+K04402+K09289+K04402+K06625+K04402
Metabolism	Glycan biosynthesis and metabolism	Glycosaminoglycan biosynthesis - chondroitin sulfate / dermatan sulfate	4	20	0.04594282	1.779557e-01	ko00532	ENSMUSG00000047712;ENSMUSG00000030657;ENSMUSG00000034612;ENSMUSG00000030930	K03193+K00771+K01017+K08106
Human Diseases	Drug resistance	EGFR tyrosine kinase inhibitor resistance	10	80	0.04965106	1.896359e-01	ko01521	ENSMUSG00000007659;ENSMUSG00000048756;ENSMUSG00000005533;ENSMUSG00000028017;ENSMUSG00000029231;ENSMUSG00000062960;ENSMUSG00000018166;ENSMUSG00000027947;ENSMUSG00000025746;ENSMUSG00000027381	K04570+K09408+K05087+K04357+K04363+K05098+K05084+K05055+K05405+K16341
Human Diseases	Cancers	Endometrial cancer	8	59	0.05019775	1.896359e-01	ko05213	ENSMUSG00000022346;ENSMUSG00000021453;ENSMUSG00000048756;ENSMUSG00000028017;ENSMUSG00000036390;ENSMUSG00000009406;ENSMUSG00000023067;ENSMUSG00000015312	K04377+K04402+K09408+K04357+K04402+K04375+K06625+K04402
Environmental Information Processing	Signal transduction	Sphingolipid signaling pathway	14	125	0.05139402	1.917874e-01	ko04071	ENSMUSG00000023088;ENSMUSG00000040451;ENSMUSG00000067586;ENSMUSG00000060459;ENSMUSG00000038007;ENSMUSG00000008206;ENSMUSG00000057614;ENSMUSG00000071369;ENSMUSG00000004508;ENSMUSG00000042429;ENSMUSG00000028978;ENSMUSG00000004864;ENSMUSG00000058715;ENSMUSG00000039943	K05665+K04714+K04290+K03898+K01441+K04710+K04630+K04426+K08091+K04265+K13242+K04441+K07983+K05858
Organismal Systems	Endocrine system	Relaxin signaling pathway	15	137	0.05290454	1.950457e-01	ko04926	ENSMUSG00000021367;ENSMUSG00000021025;ENSMUSG00000022122;ENSMUSG00000053007;ENSMUSG00000052684;ENSMUSG00000057614;ENSMUSG00000031502;ENSMUSG00000022220;ENSMUSG00000028978;ENSMUSG00000004864;ENSMUSG00000027938;ENSMUSG00000032440;ENSMUSG00000017737;ENSMUSG00000020431;ENSMUSG00000039943	K16366+K04734+K04198+K09047+K04448+K04630+K06237+K08044+K13242+K04441+K09048+K04388+K01403+K08041+K05858
Metabolism	Metabolism of other amino acids	Taurine and hypotaurine metabolism	3	13	0.05664349	2.063441e-01	ko00430	ENSMUSG00000033022;ENSMUSG00000006344;ENSMUSG00000060317	K00456+K18592+K00659
Organismal Systems	Endocrine system	Melanogenesis	12	105	0.05993792	2.157765e-01	ko04916	ENSMUSG00000021367;ENSMUSG00000022122;ENSMUSG00000053819;ENSMUSG00000027596;ENSMUSG00000036904;ENSMUSG00000036856;ENSMUSG00000057614;ENSMUSG00000022220;ENSMUSG00000015957;ENSMUSG00000027938;ENSMUSG00000020431;ENSMUSG00000039943	K16366+K04198+K04515+K08725+K02375+K00408+K04630+K08044+K01384+K09048+K08041+K05858
Organismal Systems	Endocrine system	Thyroid hormone synthesis	9	72	0.06065649	2.158243e-01	ko04918	ENSMUSG00000053469;ENSMUSG00000053007;ENSMUSG00000033161;ENSMUSG00000022220;ENSMUSG00000026576;ENSMUSG00000027938;ENSMUSG00000018339;ENSMUSG00000020431;ENSMUSG00000039943	K10809+K09047+K01539+K08044+K01540+K09048+K00432+K08041+K05858
Organismal Systems	Excretory system	Proximal tubule bicarbonate reclamation	4	22	0.06221743	2.188337e-01	ko04964	ENSMUSG00000004655;ENSMUSG00000033161;ENSMUSG00000026576;ENSMUSG00000027513	K09864+K01539+K01540+K01596
Metabolism	Carbohydrate metabolism	Inositol phosphate metabolism	9	73	0.06513853	2.239594e-01	ko00562	ENSMUSG00000022613;ENSMUSG00000003752;ENSMUSG00000060733;ENSMUSG00000026288;ENSMUSG00000019139;ENSMUSG00000026113;ENSMUSG00000029186;ENSMUSG00000030228;ENSMUSG00000039943	K00469+K00911+K00915+K03084+K01858+K01109+K13711+K00923+K05858
Human Diseases	Cancers	Acute myeloid leukemia	9	73	0.06513853	2.239594e-01	ko05221	ENSMUSG00000024621;ENSMUSG00000066687;ENSMUSG00000022346;ENSMUSG00000022952;ENSMUSG00000051439;ENSMUSG00000089929;ENSMUSG00000002111;ENSMUSG00000030786;ENSMUSG00000024014	K05090+K10055+K04377+K08367+K04391+K02162+K09438+K06461+K04702
Metabolism	Amino acid metabolism	Tryptophan metabolism	7	52	0.06677497	2.252732e-01	ko00380	ENSMUSG00000028011;ENSMUSG00000029811;ENSMUSG00000025815;ENSMUSG00000032315;ENSMUSG00000026348;ENSMUSG00000024087;ENSMUSG00000069873	K00453+K11182+K15791+K07408+K03392+K07410+K03334
Metabolism	Amino acid metabolism	Glycine, serine and threonine metabolism	6	42	0.06840682	2.252732e-01	ko00260	ENSMUSG00000028179;ENSMUSG00000074768;ENSMUSG00000002769;ENSMUSG00000026272;ENSMUSG00000029596;ENSMUSG00000029597	K01758+K00544+K00552+K00830+K17989+K17989
Metabolism	Lipid metabolism	Arachidonic acid metabolism	11	96	0.06865276	2.252732e-01	ko00590	ENSMUSG00000030483;ENSMUSG00000040583;ENSMUSG00000025003;ENSMUSG00000025004;ENSMUSG00000092008;ENSMUSG00000042248;ENSMUSG00000060613;ENSMUSG00000027999;ENSMUSG00000003484;ENSMUSG00000006344;ENSMUSG00000018339	K07412+K07412+K07413+K07413+K07413+K07413+K07413+K01047+K17726+K18592+K00432
Human Diseases	Infectious diseases	Hepatitis B	17	166	0.06906218	2.252732e-01	ko05161	ENSMUSG00000021025;ENSMUSG00000022967;ENSMUSG00000022346;ENSMUSG00000021253;ENSMUSG00000019979;ENSMUSG00000053007;ENSMUSG00000048806;ENSMUSG00000022414;ENSMUSG00000052684;ENSMUSG00000009406;ENSMUSG00000004864;ENSMUSG00000023067;ENSMUSG00000027938;ENSMUSG00000032440;ENSMUSG00000025746;ENSMUSG00000017737;ENSMUSG00000020623	K04734+K05130+K04377+K13377+K02084+K09047+K05415+K04403+K04448+K04375+K04441+K06625+K09048+K04388+K05405+K01403+K04433
Organismal Systems	Endocrine system	Thyroid hormone signaling pathway	13	119	0.06920156	2.252732e-01	ko04919	ENSMUSG00000022346;ENSMUSG00000029467;ENSMUSG00000015468;ENSMUSG00000019838;ENSMUSG00000044167;ENSMUSG00000033161;ENSMUSG00000036856;ENSMUSG00000028645;ENSMUSG00000039601;ENSMUSG00000026576;ENSMUSG00000020689;ENSMUSG00000018076;ENSMUSG00000039943	K04377+K05853+K20996+K08187+K07201+K01539+K00408+K07299+K17903+K01540+K06493+K15164+K05858
Environmental Information Processing	Signal transduction	ErbB signaling pathway	10	86	0.0740913	2.343757e-01	ko04012	ENSMUSG00000022346;ENSMUSG00000024486;ENSMUSG00000022637;ENSMUSG00000032311;ENSMUSG00000053819;ENSMUSG00000028017;ENSMUSG00000018166;ENSMUSG00000052684;ENSMUSG00000009406;ENSMUSG00000023067	K04377+K08523+K22517+K05458+K04515+K04357+K05084+K04448+K04375+K06625
Organismal Systems	Aging	Longevity regulating pathway - multiple species	8	64	0.07437688	2.343757e-01	ko04213	ENSMUSG00000020063;ENSMUSG00000048756;ENSMUSG00000005533;ENSMUSG00000059970;ENSMUSG00000044167;ENSMUSG00000038894;ENSMUSG00000022220;ENSMUSG00000020431	K11411+K09408+K05087+K03283+K07201+K07187+K08044+K08041
Human Diseases	Infectious diseases	Leishmaniasis	19	192	0.07487803	2.343757e-01	ko05140	ENSMUSG00000021025;ENSMUSG00000027776;ENSMUSG00000021253;ENSMUSG00000026480;ENSMUSG00000024164;ENSMUSG00000000157;ENSMUSG00000006519;ENSMUSG00000030595;ENSMUSG00000016529;ENSMUSG00000071715;ENSMUSG00000015340;ENSMUSG00000022414;ENSMUSG00000030786;ENSMUSG00000052684;ENSMUSG00000009406;ENSMUSG00000004864;ENSMUSG00000000290;ENSMUSG00000059089;ENSMUSG00000059498	K04734+K05406+K13377+K08010+K03990+K06464+K08009+K02581+K05443+K08012+K21421+K04403+K06461+K04448+K04375+K04441+K06464+K06463+K16824
Metabolism	Metabolism of cofactors and vitamins	Porphyrin and chlorophyll metabolism	6	43	0.0750615	2.343757e-01	ko00860	ENSMUSG00000004070;ENSMUSG00000031209;ENSMUSG00000003617;ENSMUSG00000090165;ENSMUSG00000089943;ENSMUSG00000005413	K21418+K14735+K13624+K00699+K00699+K00510
Human Diseases	Infectious diseases	Tuberculosis	28	305	0.07863638	2.409109e-01	ko05152	ENSMUSG00000027776;ENSMUSG00000021253;ENSMUSG00000030142;ENSMUSG00000051439;ENSMUSG00000032688;ENSMUSG00000021457;ENSMUSG00000019979;ENSMUSG00000030707;ENSMUSG00000024164;ENSMUSG00000038642;ENSMUSG00000000157;ENSMUSG00000053819;ENSMUSG00000022479;ENSMUSG00000016529;ENSMUSG00000048806;ENSMUSG00000028680;ENSMUSG00000030786;ENSMUSG00000026712;ENSMUSG00000028191;ENSMUSG00000004864;ENSMUSG00000000290;…	K05406+K13377+K10059+K04391+K07369+K05855+K02084+K13882+K03990+K01368+K06464+K04515+K08539+K05443+K05415+K08862+K06461+K06560+K07368+K04441+K06464+K02154+K06463+K16824+K05405+K05399+K07983+K12794
Environmental Information Processing	Signal transduction	Hippo signaling pathway	16	157	0.07872905	2.409109e-01	ko04390	ENSMUSG00000022346;ENSMUSG00000021253;ENSMUSG00000021067;ENSMUSG00000010067;ENSMUSG00000000157;ENSMUSG00000002083;ENSMUSG00000026510;ENSMUSG00000036904;ENSMUSG00000022433;ENSMUSG00000036856;ENSMUSG00000019997;ENSMUSG00000055320;ENSMUSG00000000290;ENSMUSG00000015957;ENSMUSG00000032440;ENSMUSG00000027358	K04377+K13377+K16686+K09850+K06464+K10132+K16823+K02375+K08960+K00408+K06827+K09448+K06464+K01384+K04388+K21283
Metabolism	Lipid metabolism	Glycerolipid metabolism	8	65	0.07992949	2.421626e-01	ko00561	ENSMUSG00000020593;ENSMUSG00000021759;ENSMUSG00000031545;ENSMUSG00000024052;ENSMUSG00000052131;ENSMUSG00000038665;ENSMUSG00000000276;ENSMUSG00000025509	K15728+K01080+K13506+K15728+K00011+K00901+K00901+K16816
Environmental Information Processing	Signal transduction	PI3K-Akt signaling pathway	43	499	0.08169849	2.450955e-01	ko04151	ENSMUSG00000024621;ENSMUSG00000022967;ENSMUSG00000022146;ENSMUSG00000022346;ENSMUSG00000003882;ENSMUSG00000021457;ENSMUSG00000007659;ENSMUSG00000048756;ENSMUSG00000025017;ENSMUSG00000005533;ENSMUSG00000001930;ENSMUSG00000028017;ENSMUSG00000049107;ENSMUSG00000029231;ENSMUSG00000053007;ENSMUSG00000015533;ENSMUSG00000062960;ENSMUSG00000029648;ENSMUSG00000020108;ENSMUSG00000018166;ENSMUSG00000017146;…	K05090+K05130+K05057+K04377+K05072+K05855+K04570+K09408+K12230+K05087+K03900+K04357+K04356+K04363+K09047+K06481+K05098+K05096+K08270+K05084+K10605+K05097+K05415+K06583+K06237+K13302+K05462+K21290+K05055+K04659+K13242+K04362+K06625+K09048+K16333+K04289+K06493+K05405+K06585+K16341+K05071+K01596+K16857
Cellular Processes	Cell growth and death	Apoptosis - multiple species	5	35	0.09232018	2.742716e-01	ko04215	ENSMUSG00000024521;ENSMUSG00000007659;ENSMUSG00000019979;ENSMUSG00000002083;ENSMUSG00000027381	K10131+K04570+K02084+K10132+K16341
Organismal Systems	Endocrine system	Aldosterone synthesis and secretion	11	103	0.1012591	2.963252e-01	ko04925	ENSMUSG00000053819;ENSMUSG00000053007;ENSMUSG00000033161;ENSMUSG00000031980;ENSMUSG00000022220;ENSMUSG00000026576;ENSMUSG00000027938;ENSMUSG00000110195;ENSMUSG00000020431;ENSMUSG00000039943;ENSMUSG00000026826	K04515+K09047+K01539+K09821+K08044+K01540+K09048+K18283+K08041+K05858+K08558
Cellular Processes	Cellular community - eukaryotes	Focal adhesion	19	200	0.1016802	2.963252e-01	ko04510	ENSMUSG00000022438;ENSMUSG00000034116;ENSMUSG00000005533;ENSMUSG00000001930;ENSMUSG00000028017;ENSMUSG00000029231;ENSMUSG00000015533;ENSMUSG00000062960;ENSMUSG00000029648;ENSMUSG00000020357;ENSMUSG00000025348;ENSMUSG00000052684;ENSMUSG00000031502;ENSMUSG00000009406;ENSMUSG00000031849;ENSMUSG00000033721;ENSMUSG00000020689;ENSMUSG00000039115;ENSMUSG00000040152	K06275+K05730+K05087+K03900+K04357+K04363+K06481+K05098+K05096+K05097+K06583+K04448+K06237+K04375+K04659+K05730+K06493+K06585+K16857
Human Diseases	Cancers	Hepatocellular carcinoma	17	176	0.1044494	3.008197e-01	ko05225	ENSMUSG00000022346;ENSMUSG00000021253;ENSMUSG00000024913;ENSMUSG00000021453;ENSMUSG00000007659;ENSMUSG00000067199;ENSMUSG00000005533;ENSMUSG00000036904;ENSMUSG00000036856;ENSMUSG00000036390;ENSMUSG00000009406;ENSMUSG00000005413;ENSMUSG00000001665;ENSMUSG00000023067;ENSMUSG00000015957;ENSMUSG00000032440;ENSMUSG00000015312	K04377+K13377+K03068+K04402+K04570+K03069+K05087+K02375+K00408+K04402+K04375+K00510+K00799+K06625+K01384+K04388+K04402
Metabolism	Lipid metabolism	Sphingolipid metabolism	6	47	0.1051886	3.008197e-01	ko00600	ENSMUSG00000056124;ENSMUSG00000035891;ENSMUSG00000040451;ENSMUSG00000021759;ENSMUSG00000038007;ENSMUSG00000008206	K07553+K04715+K04714+K01080+K01441+K04710
Organismal Systems	Endocrine system	Glucagon signaling pathway	11	104	0.1065559	3.013294e-01	ko04922	ENSMUSG00000020063;ENSMUSG00000053819;ENSMUSG00000044167;ENSMUSG00000053007;ENSMUSG00000028645;ENSMUSG00000027938;ENSMUSG00000027936;ENSMUSG00000024042;ENSMUSG00000029167;ENSMUSG00000027513;ENSMUSG00000039943	K11411+K04515+K07201+K09047+K07299+K09048+K16333+K19008+K07202+K01596+K05858
Human Diseases	Infectious diseases	Toxoplasmosis	12	116	0.1073363	3.013294e-01	ko05145	ENSMUSG00000021025;ENSMUSG00000027776;ENSMUSG00000021253;ENSMUSG00000007659;ENSMUSG00000059970;ENSMUSG00000030595;ENSMUSG00000016529;ENSMUSG00000022414;ENSMUSG00000057614;ENSMUSG00000020901;ENSMUSG00000004864;ENSMUSG00000020623	K04734+K05406+K13377+K04570+K03283+K02581+K05443+K04403+K04630+K21290+K04441+K04433
Organismal Systems	Endocrine system	GnRH signaling pathway	10	93	0.1107293	3.080288e-01	ko04912	ENSMUSG00000038418;ENSMUSG00000024486;ENSMUSG00000053819;ENSMUSG00000052684;ENSMUSG00000009406;ENSMUSG00000022220;ENSMUSG00000004864;ENSMUSG00000020623;ENSMUSG00000020431;ENSMUSG00000039943	K09203+K08523+K04515+K04448+K04375+K08044+K04441+K04433+K08041+K05858
Human Diseases	Neurodegenerative diseases	Amyotrophic lateral sclerosis (ALS)	7	59	0.1132374	3.121680e-01	ko05014	ENSMUSG00000007659;ENSMUSG00000019979;ENSMUSG00000071369;ENSMUSG00000004864;ENSMUSG00000028599;ENSMUSG00000018339;ENSMUSG00000020623	K04570+K02084+K04426+K04441+K05141+K00432+K04433
Human Diseases	Cancers	Small cell lung cancer	10	96	0.1290968	3.527109e-01	ko05222	ENSMUSG00000021025;ENSMUSG00000022346;ENSMUSG00000021453;ENSMUSG00000007659;ENSMUSG00000019979;ENSMUSG00000015533;ENSMUSG00000031502;ENSMUSG00000036390;ENSMUSG00000023067;ENSMUSG00000015312	K04734+K04377+K04402+K04570+K02084+K06481+K06237+K04402+K06625+K04402
Human Diseases	Infectious diseases	Human cytomegalovirus infection	23	259	0.1338109	3.623552e-01	ko05163	ENSMUSG00000021025;ENSMUSG00000022346;ENSMUSG00000029231;ENSMUSG00000073409;ENSMUSG00000053007;ENSMUSG00000045382;ENSMUSG00000048806;ENSMUSG00000057614;ENSMUSG00000009406;ENSMUSG00000022220;ENSMUSG00000027947;ENSMUSG00000004864;ENSMUSG00000023067;ENSMUSG00000027938;ENSMUSG00000020689;ENSMUSG00000025746;ENSMUSG00000026072;ENSMUSG00000025804;ENSMUSG00000020623;ENSMUSG00000020431;ENSMUSG00000000982;…	K04734+K04377+K04363+K06751+K09047+K04189+K05415+K04630+K04375+K08044+K05055+K04441+K06625+K09048+K06493+K05405+K04386+K04176+K04433+K08041+K05408+K12964+K05858
Human Diseases	Substance dependence	Morphine addiction	10	97	0.135564	3.638823e-01	ko05032	ENSMUSG00000022489;ENSMUSG00000021699;ENSMUSG00000057614;ENSMUSG00000019990;ENSMUSG00000022220;ENSMUSG00000028525;ENSMUSG00000042429;ENSMUSG00000004113;ENSMUSG00000110195;ENSMUSG00000020431	K13755+K13293+K04630+K18436+K08044+K13293+K04265+K04849+K18283+K08041
Human Diseases	Cancers	Melanoma	8	74	0.1404991	3.738498e-01	ko05218	ENSMUSG00000021453;ENSMUSG00000005533;ENSMUSG00000028017;ENSMUSG00000029231;ENSMUSG00000036390;ENSMUSG00000031565;ENSMUSG00000023067;ENSMUSG00000015312	K04402+K05087+K04357+K04363+K04402+K04362+K06625+K04402
Metabolism	Global and overview maps	Metabolic pathways	122	1606	0.143832	3.794189e-01	ko01100	ENSMUSG00000056124;ENSMUSG00000020593;ENSMUSG00000022489;ENSMUSG00000043300;ENSMUSG00000032271;ENSMUSG00000091144;ENSMUSG00000071350;ENSMUSG00000029330;ENSMUSG00000048087;ENSMUSG00000020649;ENSMUSG00000020063;ENSMUSG00000040451;ENSMUSG00000028011;ENSMUSG00000030483;ENSMUSG00000040583;ENSMUSG00000001670;ENSMUSG00000056091;ENSMUSG00000024987;ENSMUSG00000022613;ENSMUSG00000003752;ENSMUSG00000025283;…	K07553+K15728+K13755+K00719+K00541+K18494+K18494+K00981+K01251+K10808+K11411+K04714+K00453+K07412+K07412+K00815+K03370+K07437+K00469+K00911+K00657+K13757+K07413+K07413+K07413+K07413+K07413+K00456+K01758+K01745+K01510+K14592+K11182+K07424+K07424+K07424+K19970+K07424+K15791+K13293+K14454+K07819+K00814+K01047+K01080+K07408+K21418+K11431+K14286+K13485+K00915+K03392+K01476+K11153+K01908+K00512+K01217+…
Organismal Systems	Digestive system	Gastric acid secretion	8	75	0.1483538	3.869995e-01	ko04971	ENSMUSG00000053819;ENSMUSG00000033161;ENSMUSG00000057614;ENSMUSG00000022220;ENSMUSG00000026576;ENSMUSG00000051497;ENSMUSG00000020431;ENSMUSG00000039943	K04515+K01539+K04630+K08044+K01540+K05009+K08041+K05858
Cellular Processes	Cellular community - eukaryotes	Gap junction	9	87	0.1492351	3.869995e-01	ko04540	ENSMUSG00000035283;ENSMUSG00000052920;ENSMUSG00000028017;ENSMUSG00000029231;ENSMUSG00000057614;ENSMUSG00000022220;ENSMUSG00000038668;ENSMUSG00000020431;ENSMUSG00000039943	K04141+K07376+K04357+K04363+K04630+K08044+K04289+K08041+K05858
Human Diseases	Drug resistance	Antifolate resistance	4	30	0.1519258	3.906663e-01	ko01523	ENSMUSG00000023088;ENSMUSG00000032849;ENSMUSG00000001436;ENSMUSG00000025746	K05665+K05673+K14609+K05405
Human Diseases	Cancers	Glioma	8	76	0.1564176	3.960704e-01	ko05214	ENSMUSG00000021453;ENSMUSG00000053819;ENSMUSG00000005533;ENSMUSG00000028017;ENSMUSG00000029231;ENSMUSG00000036390;ENSMUSG00000023067;ENSMUSG00000015312	K04402+K04515+K05087+K04357+K04363+K04402+K06625+K04402
Metabolism	Global and overview maps	2-Oxocarboxylic acid metabolism	3	20	0.1584639	3.960704e-01	ko01210	ENSMUSG00000025190;ENSMUSG00000031700;ENSMUSG00000048217	K14454+K00814+K11067
Human Diseases	Cancers	Gastric cancer	14	150	0.1591593	3.960704e-01	ko05226	ENSMUSG00000022346;ENSMUSG00000021253;ENSMUSG00000024913;ENSMUSG00000021453;ENSMUSG00000067199;ENSMUSG00000028017;ENSMUSG00000036904;ENSMUSG00000036856;ENSMUSG00000036390;ENSMUSG00000023067;ENSMUSG00000015957;ENSMUSG00000032440;ENSMUSG00000015312;ENSMUSG00000025515	K04377+K13377+K03068+K04402+K03069+K04357+K02375+K00408+K04402+K06625+K01384+K04388+K04402+K10955
Human Diseases	Endocrine and metabolic diseases	Cushing syndrome	15	163	0.1614478	3.960704e-01	ko04934	ENSMUSG00000049892;ENSMUSG00000053819;ENSMUSG00000053007;ENSMUSG00000003555;ENSMUSG00000036904;ENSMUSG00000031980;ENSMUSG00000036856;ENSMUSG00000057614;ENSMUSG00000022220;ENSMUSG00000023067;ENSMUSG00000015957;ENSMUSG00000027938;ENSMUSG00000026526;ENSMUSG00000020431;ENSMUSG00000039943	K07843+K04515+K09047+K00512+K02375+K09821+K00408+K04630+K08044+K06625+K01384+K09048+K01679+K08041+K05858
Environmental Information Processing	Signal transduction	Apelin signaling pathway	13	138	0.1622939	3.960704e-01	ko04371	ENSMUSG00000038418;ENSMUSG00000031538;ENSMUSG00000057614;ENSMUSG00000055148;ENSMUSG00000019997;ENSMUSG00000022220;ENSMUSG00000054640;ENSMUSG00000020901;ENSMUSG00000026567;ENSMUSG00000028978;ENSMUSG00000029167;ENSMUSG00000020431;ENSMUSG00000039943	K09203+K01343+K04630+K17845+K06827+K08044+K05849+K21290+K11265+K13242+K07202+K08041+K05858
Metabolism	Lipid metabolism	Glycerophospholipid metabolism	10	101	0.1630878	3.960704e-01	ko00564	ENSMUSG00000020593;ENSMUSG00000029330;ENSMUSG00000027999;ENSMUSG00000021759;ENSMUSG00000019232;ENSMUSG00000031545;ENSMUSG00000024052;ENSMUSG00000038665;ENSMUSG00000000276;ENSMUSG00000027346	K15728+K00981+K01047+K01080+K14286+K13506+K15728+K00901+K00901+K18695
Human Diseases	Cancers	Choline metabolism in cancer	10	101	0.1630878	3.960704e-01	ko05231	ENSMUSG00000028868;ENSMUSG00000028017;ENSMUSG00000021759;ENSMUSG00000029231;ENSMUSG00000023828;ENSMUSG00000052684;ENSMUSG00000063652;ENSMUSG00000038665;ENSMUSG00000000276;ENSMUSG00000027346	K05748+K04357+K01080+K04363+K08200+K04448+K08202+K00901+K00901+K18695
Cellular Processes	Transport and catabolism	Phagosome	26	307	0.1702137	4.073792e-01	ko04145	ENSMUSG00000026480;ENSMUSG00000051439;ENSMUSG00000030707;ENSMUSG00000024164;ENSMUSG00000038642;ENSMUSG00000000157;ENSMUSG00000073409;ENSMUSG00000015533;ENSMUSG00000006519;ENSMUSG00000071715;ENSMUSG00000015340;ENSMUSG00000021477;ENSMUSG00000022797;ENSMUSG00000030786;ENSMUSG00000002944;ENSMUSG00000026712;ENSMUSG00000025044;ENSMUSG00000031849;ENSMUSG00000000290;ENSMUSG00000038600;ENSMUSG00000032435;…	K08010+K04391+K13882+K03990+K01368+K06464+K06751+K06481+K08009+K08012+K21421+K01365+K06503+K06461+K06259+K06560+K06558+K04659+K06464+K02154+K10416+K06463+K16824+K06493+K13884+K16857
Environmental Information Processing	Signal transduction	Notch signaling pathway	6	54	0.170407	4.073792e-01	ko04330	ENSMUSG00000015468;ENSMUSG00000063160;ENSMUSG00000061143;ENSMUSG00000018169;ENSMUSG00000053040;ENSMUSG00000029570	K20996+K06057+K06061+K05948+K06172+K05948
Human Diseases	Cancers	Pancreatic cancer	8	78	0.1731488	4.075656e-01	ko05212	ENSMUSG00000021253;ENSMUSG00000021453;ENSMUSG00000007659;ENSMUSG00000028017;ENSMUSG00000036390;ENSMUSG00000023067;ENSMUSG00000032440;ENSMUSG00000015312	K13377+K04402+K04570+K04357+K04402+K06625+K04388+K04402
Human Diseases	Cardiovascular diseases	Arrhythmogenic right ventricular cardiomyopathy (ARVC)	8	78	0.1731488	4.075656e-01	ko05412	ENSMUSG00000024331;ENSMUSG00000029467;ENSMUSG00000015533;ENSMUSG00000025348;ENSMUSG00000054640;ENSMUSG00000020689;ENSMUSG00000039115;ENSMUSG00000017412	K07601+K05853+K06481+K06583+K05849+K06493+K06585+K04865
Metabolism	Amino acid metabolism	Arginine and proline metabolism	6	55	0.1808666	4.174850e-01	ko00330	ENSMUSG00000025283;ENSMUSG00000029811;ENSMUSG00000025190;ENSMUSG00000021125;ENSMUSG00000019987;ENSMUSG00000028978	K00657+K11182+K14454+K01476+K01476+K13242
Cellular Processes	Cell motility	Regulation of actin cytoskeleton	19	218	0.1814559	4.174850e-01	ko04810	ENSMUSG00000000157;ENSMUSG00000034116;ENSMUSG00000011877;ENSMUSG00000028868;ENSMUSG00000028017;ENSMUSG00000029231;ENSMUSG00000015533;ENSMUSG00000060459;ENSMUSG00000045382;ENSMUSG00000025348;ENSMUSG00000025372;ENSMUSG00000030786;ENSMUSG00000031565;ENSMUSG00000000290;ENSMUSG00000033721;ENSMUSG00000038668;ENSMUSG00000020689;ENSMUSG00000039115;ENSMUSG00000020451	K06464+K05730+K05737+K05748+K04357+K04363+K06481+K03898+K04189+K06583+K05627+K06461+K04362+K06464+K05730+K04289+K06493+K06585+K05744
Human Diseases	Infectious diseases	Kaposi sarcoma-associated herpesvirus infection	19	218	0.1814559	4.174850e-01	ko05167	ENSMUSG00000021025;ENSMUSG00000022967;ENSMUSG00000037526;ENSMUSG00000022346;ENSMUSG00000021457;ENSMUSG00000024164;ENSMUSG00000073409;ENSMUSG00000044786;ENSMUSG00000016528;ENSMUSG00000037405;ENSMUSG00000048806;ENSMUSG00000052684;ENSMUSG00000020901;ENSMUSG00000004864;ENSMUSG00000023067;ENSMUSG00000058427;ENSMUSG00000025746;ENSMUSG00000025804;ENSMUSG00000020623	K04734+K05130+K17889+K04377+K05855+K03990+K06751+K15308+K04443+K06490+K05415+K04448+K21290+K04441+K06625+K05505+K05405+K04176+K04433
Metabolism	Metabolism of cofactors and vitamins	Nicotinate and nicotinamide metabolism	5	44	0.1882807	4.299544e-01	ko00760	ENSMUSG00000032271;ENSMUSG00000020063;ENSMUSG00000032420;ENSMUSG00000029082;ENSMUSG00000029084	K00541+K11411+K19970+K18152+K01242
Human Diseases	Cancers	Non-small cell lung cancer	7	68	0.1919475	4.350810e-01	ko05223	ENSMUSG00000021453;ENSMUSG00000010067;ENSMUSG00000048756;ENSMUSG00000028017;ENSMUSG00000036390;ENSMUSG00000023067;ENSMUSG00000015312	K04402+K09850+K09408+K04357+K04402+K06625+K04402
Metabolism	Glycan biosynthesis and metabolism	Other types of O-glycan biosynthesis	5	45	0.2006369	4.514192e-01	ko00514	ENSMUSG00000037280;ENSMUSG00000021903;ENSMUSG00000018169;ENSMUSG00000038296;ENSMUSG00000029570	K00710+K00710+K05948+K00710+K05948
Organismal Systems	Endocrine system	Oxytocin signaling pathway	14	157	0.202106	4.514192e-01	ko04921	ENSMUSG00000053819;ENSMUSG00000052684;ENSMUSG00000057614;ENSMUSG00000009406;ENSMUSG00000022220;ENSMUSG00000020901;ENSMUSG00000029084;ENSMUSG00000028978;ENSMUSG00000023067;ENSMUSG00000009292;ENSMUSG00000026360;ENSMUSG00000020431;ENSMUSG00000039943;ENSMUSG00000017412	K04515+K04448+K04630+K04375+K08044+K21290+K01242+K13242+K06625+K04977+K18154+K08041+K05858+K04865
Human Diseases	Drug resistance	Endocrine resistance	9	94	0.2051046	4.547972e-01	ko01522	ENSMUSG00000024486;ENSMUSG00000015468;ENSMUSG00000005533;ENSMUSG00000052684;ENSMUSG00000022220;ENSMUSG00000004864;ENSMUSG00000023067;ENSMUSG00000017737;ENSMUSG00000020431	K08523+K20996+K05087+K04448+K08044+K04441+K06625+K01403+K08041
Human Diseases	Cancers	Renal cell carcinoma	7	70	0.2118783	4.639130e-01	ko05211	ENSMUSG00000024140;ENSMUSG00000021253;ENSMUSG00000058709;ENSMUSG00000052684;ENSMUSG00000028645;ENSMUSG00000023067;ENSMUSG00000026526	K09095+K13377+K09592+K04448+K07299+K06625+K01679
Metabolism	Amino acid metabolism	Phenylalanine metabolism	3	23	0.2122478	4.639130e-01	ko00360	ENSMUSG00000001670;ENSMUSG00000025190;ENSMUSG00000069873	K00815+K14454+K03334
Metabolism	Xenobiotics biodegradation and metabolism	Metabolism of xenobiotics by cytochrome P450	8	83	0.21819	4.701841e-01	ko00980	ENSMUSG00000070811;ENSMUSG00000078798;ENSMUSG00000032315;ENSMUSG00000090165;ENSMUSG00000089943;ENSMUSG00000024087;ENSMUSG00000001665;ENSMUSG00000078799	K11822+K11822+K07408+K00699+K00699+K07410+K00799+K11822
Human Diseases	Drug resistance	Platinum drug resistance	8	83	0.21819	4.701841e-01	ko01524	ENSMUSG00000024521;ENSMUSG00000007659;ENSMUSG00000019979;ENSMUSG00000002083;ENSMUSG00000017146;ENSMUSG00000071369;ENSMUSG00000001665;ENSMUSG00000023067	K10131+K04570+K02084+K10132+K10605+K04426+K00799+K06625
Cellular Processes	Cellular community - eukaryotes	Adherens junction	7	72	0.232532	4.941305e-01	ko04520	ENSMUSG00000033278;ENSMUSG00000005533;ENSMUSG00000028868;ENSMUSG00000020154;ENSMUSG00000025372;ENSMUSG00000031565;ENSMUSG00000032440	K05693+K05087+K05748+K05694+K05627+K04362+K04388
Organismal Systems	Endocrine system	Cortisol synthesis and secretion	7	72	0.232532	4.941305e-01	ko04927	ENSMUSG00000053007;ENSMUSG00000003555;ENSMUSG00000031980;ENSMUSG00000022220;ENSMUSG00000027938;ENSMUSG00000020431;ENSMUSG00000039943	K09047+K00512+K09821+K08044+K09048+K08041+K05858
Environmental Information Processing	Signal transduction	Wnt signaling pathway	14	162	0.2356908	4.973889e-01	ko04310	ENSMUSG00000022346;ENSMUSG00000024913;ENSMUSG00000020218;ENSMUSG00000053819;ENSMUSG00000067199;ENSMUSG00000018623;ENSMUSG00000036904;ENSMUSG00000031169;ENSMUSG00000022433;ENSMUSG00000036856;ENSMUSG00000052684;ENSMUSG00000036840;ENSMUSG00000015957;ENSMUSG00000039943	K04377+K03068+K01691+K04515+K03069+K01397+K02375+K00181+K08960+K00408+K04448+K04506+K01384+K05858
Organismal Systems	Nervous system	Neurotrophin signaling pathway	11	124	0.2431337	5.095816e-01	ko04722	ENSMUSG00000021025;ENSMUSG00000020227;ENSMUSG00000048756;ENSMUSG00000053819;ENSMUSG00000049107;ENSMUSG00000030595;ENSMUSG00000016528;ENSMUSG00000052684;ENSMUSG00000071369;ENSMUSG00000004864;ENSMUSG00000042594	K04734+K04732+K09408+K04515+K04356+K02581+K04443+K04448+K04426+K04441+K12459
Organismal Systems	Digestive system	Vitamin digestion and absorption	3	25	0.2499978	5.174005e-01	ko04977	ENSMUSG00000023088;ENSMUSG00000001773;ENSMUSG00000001436	K05665+K14592+K14609
Organismal Systems	Immune system	Hematopoietic cell lineage	18	217	0.250246	5.174005e-01	ko04640	ENSMUSG00000024621;ENSMUSG00000003882;ENSMUSG00000051439;ENSMUSG00000004609;ENSMUSG00000050761;ENSMUSG00000015533;ENSMUSG00000026399;ENSMUSG00000022797;ENSMUSG00000030786;ENSMUSG00000002944;ENSMUSG00000030798;ENSMUSG00000027947;ENSMUSG00000029084;ENSMUSG00000020689;ENSMUSG00000025746;ENSMUSG00000026073;ENSMUSG00000026072;ENSMUSG00000030748	K05090+K05072+K04391+K06473+K06262+K06481+K04006+K06503+K06461+K06259+K06475+K05055+K01242+K06493+K05405+K04387+K04386+K05071
Organismal Systems	Circulatory system	Vascular smooth muscle contraction	12	139	0.2589692	5.318428e-01	ko04270	ENSMUSG00000021367;ENSMUSG00000031616;ENSMUSG00000052920;ENSMUSG00000020123;ENSMUSG00000021108;ENSMUSG00000027999;ENSMUSG00000030790;ENSMUSG00000031980;ENSMUSG00000022220;ENSMUSG00000041046;ENSMUSG00000020431;ENSMUSG00000039943	K16366+K04197+K07376+K04226+K18051+K01047+K12333+K09821+K08044+K08449+K08041+K05858
Human Diseases	Endocrine and metabolic diseases	Type II diabetes mellitus	5	50	0.2659637	5.372470e-01	ko04930	ENSMUSG00000020027;ENSMUSG00000053113;ENSMUSG00000038894;ENSMUSG00000018566;ENSMUSG00000004113	K04695+K04696+K07187+K07191+K04849
Organismal Systems	Digestive system	Carbohydrate digestion and absorption	5	50	0.2659637	5.372470e-01	ko04973	ENSMUSG00000033161;ENSMUSG00000032114;ENSMUSG00000026576;ENSMUSG00000074264;ENSMUSG00000039943	K01539+K08171+K01540+K01176+K05858
Organismal Systems	Endocrine system	Estrogen signaling pathway	12	140	0.2668678	5.372470e-01	ko04915	ENSMUSG00000024486;ENSMUSG00000059970;ENSMUSG00000053007;ENSMUSG00000052684;ENSMUSG00000057614;ENSMUSG00000022220;ENSMUSG00000024222;ENSMUSG00000028978;ENSMUSG00000027938;ENSMUSG00000017737;ENSMUSG00000020431;ENSMUSG00000039943	K08523+K03283+K09047+K04448+K04630+K08044+K09571+K13242+K09048+K01403+K08041+K05858
Cellular Processes	Cellular community - eukaryotes	Signaling pathways regulating pluripotency of stem cells	12	142	0.2829003	5.658006e-01	ko04550	ENSMUSG00000022346;ENSMUSG00000021255;ENSMUSG00000037035;ENSMUSG00000005533;ENSMUSG00000027796;ENSMUSG00000036904;ENSMUSG00000036856;ENSMUSG00000004864;ENSMUSG00000031565;ENSMUSG00000015957;ENSMUSG00000027660;ENSMUSG00000003032	K04377+K08553+K22687+K05087+K16791+K02375+K00408+K04441+K04362+K01384+K18499+K17846
Human Diseases	Infectious disease: bacterial	Yersinia infection	14	169	0.2860944	5.684733e-01	ko05135	ENSMUSG00000021025;ENSMUSG00000032691;ENSMUSG00000034116;ENSMUSG00000022534;ENSMUSG00000028868;ENSMUSG00000016529;ENSMUSG00000048806;ENSMUSG00000025372;ENSMUSG00000022414;ENSMUSG00000052684;ENSMUSG00000004864;ENSMUSG00000033721;ENSMUSG00000025746;ENSMUSG00000020623	K04734+K12800+K05730+K12803+K05748+K05443+K05415+K05627+K04403+K04448+K04441+K05730+K05405+K04433
Human Diseases	Infectious diseases	Influenza A	15	183	0.2906455	5.737905e-01	ko05164	ENSMUSG00000021025;ENSMUSG00000027776;ENSMUSG00000022967;ENSMUSG00000020641;ENSMUSG00000066800;ENSMUSG00000032691;ENSMUSG00000019979;ENSMUSG00000000385;ENSMUSG00000053113;ENSMUSG00000030595;ENSMUSG00000037405;ENSMUSG00000044583;ENSMUSG00000048806;ENSMUSG00000025746;ENSMUSG00000018727	K04734+K05406+K05130+K15045+K01165+K12800+K02084+K09633+K04696+K02581+K06490+K05404+K05415+K05405+K14404
Organismal Systems	Digestive system	Cholesterol metabolism	5	52	0.2933398	5.753973e-01	ko04979	ENSMUSG00000038175;ENSMUSG00000026600;ENSMUSG00000002944;ENSMUSG00000002289;ENSMUSG00000015243	K10637+K00637+K06259+K08767+K05641
Organismal Systems	Environmental adaptation	Circadian entrainment	9	104	0.2967811	5.784396e-01	ko04713	ENSMUSG00000052920;ENSMUSG00000049892;ENSMUSG00000053819;ENSMUSG00000057614;ENSMUSG00000022220;ENSMUSG00000026567;ENSMUSG00000020893;ENSMUSG00000020431;ENSMUSG00000039943	K07376+K07843+K04515+K04630+K08044+K11265+K21944+K08041+K05858
Organismal Systems	Excretory system	Aldosterone-regulated sodium reabsorption	4	40	0.3017149	5.806589e-01	ko04960	ENSMUSG00000024589;ENSMUSG00000033161;ENSMUSG00000019970;ENSMUSG00000026576	K13305+K01539+K13302+K01540
Organismal Systems	Digestive system	Fat digestion and absorption	4	40	0.3017149	5.806589e-01	ko04975	ENSMUSG00000027999;ENSMUSG00000021759;ENSMUSG00000002944;ENSMUSG00000015243	K01047+K01080+K06259+K05641
Metabolism	Amino acid metabolism	Lysine degradation	6	66	0.3091779	5.913027e-01	ko00310	ENSMUSG00000091144;ENSMUSG00000071350;ENSMUSG00000025815;ENSMUSG00000037111;ENSMUSG00000029695;ENSMUSG00000061589	K18494+K18494+K15791+K11431+K14157+K11427
Environmental Information Processing	Signal transduction	mTOR signaling pathway	13	159	0.3122329	5.934364e-01	ko04150	ENSMUSG00000020593;ENSMUSG00000021981;ENSMUSG00000024913;ENSMUSG00000028893;ENSMUSG00000005533;ENSMUSG00000049550;ENSMUSG00000020108;ENSMUSG00000024052;ENSMUSG00000036904;ENSMUSG00000036856;ENSMUSG00000019970;ENSMUSG00000015957;ENSMUSG00000020176	K15728+K08272+K03068+K20394+K05087+K10421+K08270+K15728+K02375+K00408+K13302+K01384+K20064
Cellular Processes	Transport and catabolism	Lysosome	12	146	0.3157884	5.964892e-01	ko04142	ENSMUSG00000028581;ENSMUSG00000038642;ENSMUSG00000021190;ENSMUSG00000002204;ENSMUSG00000033540;ENSMUSG00000031367;ENSMUSG00000055298;ENSMUSG00000021477;ENSMUSG00000037260;ENSMUSG00000040314;ENSMUSG00000038600;ENSMUSG00000026177	K12387+K01368+K01369+K08565+K01217+K12394+K09599+K01365+K10532+K01319+K02154+K12347
Environmental Information Processing	Signal transduction	NF-kappa B signaling pathway	21	269	0.3211643	6.029219e-01	ko04064	ENSMUSG00000021025;ENSMUSG00000027962;ENSMUSG00000051439;ENSMUSG00000032688;ENSMUSG00000021453;ENSMUSG00000021457;ENSMUSG00000007659;ENSMUSG00000089929;ENSMUSG00000025225;ENSMUSG00000037405;ENSMUSG00000002983;ENSMUSG00000022414;ENSMUSG00000019850;ENSMUSG00000036390;ENSMUSG00000028191;ENSMUSG00000058427;ENSMUSG00000015312;ENSMUSG00000016024;ENSMUSG00000026321;ENSMUSG00000026072;ENSMUSG00000018930	K04734+K06527+K04391+K07369+K04402+K05855+K04570+K02162+K04469+K06490+K09253+K04403+K11859+K04402+K07368+K05505+K04402+K05399+K05147+K04386+K12964
Organismal Systems	Immune system	T cell receptor signaling pathway	12	147	0.3241569	6.048293e-01	ko04660	ENSMUSG00000021025;ENSMUSG00000022637;ENSMUSG00000032688;ENSMUSG00000034116;ENSMUSG00000024235;ENSMUSG00000030595;ENSMUSG00000016529;ENSMUSG00000052684;ENSMUSG00000026012;ENSMUSG00000028191;ENSMUSG00000004864;ENSMUSG00000033721	K04734+K22517+K07369+K05730+K04415+K02581+K05443+K04448+K06470+K07368+K04441+K05730
Organismal Systems	Nervous system	GABAergic synapse	8	94	0.3292953	6.106931e-01	ko04727	ENSMUSG00000023169;ENSMUSG00000022462;ENSMUSG00000038349;ENSMUSG00000057614;ENSMUSG00000022220;ENSMUSG00000030109;ENSMUSG00000004113;ENSMUSG00000020431	K14990+K14207+K15375+K04630+K08044+K05045+K04849+K08041
Metabolism	Carbohydrate metabolism	Ascorbate and aldarate metabolism	3	30	0.3471824	6.307965e-01	ko00053	ENSMUSG00000022613;ENSMUSG00000090165;ENSMUSG00000089943	K00469+K00699+K00699
Metabolism	Glycan biosynthesis and metabolism	Mucin type O-glycan biosynthesis	3	30	0.3471824	6.307965e-01	ko00512	ENSMUSG00000037280;ENSMUSG00000021903;ENSMUSG00000038296	K00710+K00710+K00710
Organismal Systems	Environmental adaptation	Circadian rhythm	3	30	0.3471824	6.307965e-01	ko04710	ENSMUSG00000022433;ENSMUSG00000020893;ENSMUSG00000068742	K08960+K21944+K02295
Human Diseases	Infectious diseases	Amoebiasis	18	232	0.3483811	6.307965e-01	ko05146	ENSMUSG00000027776;ENSMUSG00000021253;ENSMUSG00000051439;ENSMUSG00000000157;ENSMUSG00000021125;ENSMUSG00000016529;ENSMUSG00000030786;ENSMUSG00000031502;ENSMUSG00000019987;ENSMUSG00000040314;ENSMUSG00000000290;ENSMUSG00000058427;ENSMUSG00000025746;ENSMUSG00000026073;ENSMUSG00000026072;ENSMUSG00000020431;ENSMUSG00000025515;ENSMUSG00000039943	K05406+K13377+K04391+K06464+K01476+K05443+K06461+K06237+K01476+K01319+K06464+K05505+K05405+K04387+K04386+K08041+K10955+K05858
Metabolism	Lipid metabolism	Primary bile acid biosynthesis	2	18	0.359057	6.358300e-01	ko00120	ENSMUSG00000023963;ENSMUSG00000060317	K07439+K00659
Environmental Information Processing	Signal transduction	MAPK signaling pathway - fly	2	18	0.359057	6.358300e-01	ko04013	ENSMUSG00000042724;ENSMUSG00000000093	K04417+K10176
Organismal Systems	Immune system	RIG-I-like receptor signaling pathway	6	70	0.3594725	6.358300e-01	ko04622	ENSMUSG00000033107;ENSMUSG00000021025;ENSMUSG00000027776;ENSMUSG00000030595;ENSMUSG00000048806;ENSMUSG00000004864	K12170+K04734+K05406+K02581+K05415+K04441
Organismal Systems	Endocrine system	Ovarian Steroidogenesis	6	70	0.3594725	6.358300e-01	ko04913	ENSMUSG00000005533;ENSMUSG00000032315;ENSMUSG00000003555;ENSMUSG00000024087;ENSMUSG00000022220;ENSMUSG00000020431	K05087+K07408+K00512+K07410+K08044+K08041
Cellular Processes	Transport and catabolism	Autophagy - animal	12	152	0.3666588	6.448138e-01	ko04140	ENSMUSG00000037526;ENSMUSG00000024773;ENSMUSG00000007659;ENSMUSG00000005533;ENSMUSG00000020108;ENSMUSG00000021477;ENSMUSG00000026289;ENSMUSG00000038894;ENSMUSG00000028300;ENSMUSG00000047767;ENSMUSG00000041895;ENSMUSG00000078566	K17889+K17906+K04570+K05087+K08270+K01365+K17890+K07187+K23609+K20868+K17908+K15464
Organismal Systems	Nervous system	Serotonergic synapse	11	140	0.3818711	6.649740e-01	ko04726	ENSMUSG00000025003;ENSMUSG00000025004;ENSMUSG00000092008;ENSMUSG00000042248;ENSMUSG00000060613;ENSMUSG00000054477;ENSMUSG00000022469;ENSMUSG00000032839;ENSMUSG00000057614;ENSMUSG00000004113;ENSMUSG00000039943	K07413+K07413+K07413+K07413+K07413+K04943+K08014+K04964+K04630+K04849+K05858
Human Diseases	Neurodegenerative disease	Spinocerebellar ataxia	8	99	0.3828434	6.649740e-01	ko05017	ENSMUSG00000037526;ENSMUSG00000024926;ENSMUSG00000029467;ENSMUSG00000024773;ENSMUSG00000071369;ENSMUSG00000040896;ENSMUSG00000041895;ENSMUSG00000039943	K17889+K11304+K05853+K17906+K04426+K04893+K17908+K05858
Organismal Systems	Development and regeneration	Axon regeneration	2	19	0.3846418	6.649740e-01	ko04361	ENSMUSG00000042724;ENSMUSG00000024215	K04417+K09442
Human Diseases	Infectious diseases	Measles	15	197	0.3955406	6.799743e-01	ko05162	ENSMUSG00000021025;ENSMUSG00000027776;ENSMUSG00000022967;ENSMUSG00000022637;ENSMUSG00000007659;ENSMUSG00000019979;ENSMUSG00000002083;ENSMUSG00000059970;ENSMUSG00000030595;ENSMUSG00000044583;ENSMUSG00000048806;ENSMUSG00000052684;ENSMUSG00000019850;ENSMUSG00000026012;ENSMUSG00000025746	K04734+K05406+K05130+K22517+K04570+K02084+K10132+K03283+K02581+K05404+K05415+K04448+K11859+K06470+K05405
Metabolism	Xenobiotics biodegradation and metabolism	Drug metabolism - cytochrome P450	6	74	0.4102177	7.012660e-01	ko00982	ENSMUSG00000090165;ENSMUSG00000089943;ENSMUSG00000040170;ENSMUSG00000095576;ENSMUSG00000026691;ENSMUSG00000001665	K00699+K00699+K00485+K00485+K00485+K00799
Organismal Systems	Excretory system	Endocrine and other factor-regulated calcium reabsorption	5	61	0.4197703	7.136095e-01	ko04961	ENSMUSG00000022479;ENSMUSG00000033161;ENSMUSG00000054640;ENSMUSG00000026576;ENSMUSG00000039943	K08539+K01539+K05849+K01540+K05858
Cellular Processes	Transport and catabolism	Autophagy - other eukaryotes	3	34	0.4242816	7.172938e-01	ko04136	ENSMUSG00000024773;ENSMUSG00000026289;ENSMUSG00000041895	K17906+K17890+K17908
Metabolism	Lipid metabolism	Ether lipid metabolism	4	48	0.4305519	7.199392e-01	ko00565	ENSMUSG00000038173;ENSMUSG00000027999;ENSMUSG00000021759;ENSMUSG00000023913	K08743+K01047+K01080+K01062
Human Diseases	Substance dependence	Cocaine addiction	4	48	0.4305519	7.199392e-01	ko05030	ENSMUSG00000053007;ENSMUSG00000052684;ENSMUSG00000057614;ENSMUSG00000027938	K09047+K04448+K04630+K09048
Metabolism	Glycan biosynthesis and metabolism	Glycosaminoglycan degradation	2	21	0.4343891	7.224080e-01	ko00531	ENSMUSG00000033540;ENSMUSG00000037260	K01217+K10532
Organismal Systems	Nervous system	Cholinergic synapse	9	118	0.4368361	7.225505e-01	ko04725	ENSMUSG00000053819;ENSMUSG00000053007;ENSMUSG00000057614;ENSMUSG00000022220;ENSMUSG00000020901;ENSMUSG00000027938;ENSMUSG00000004113;ENSMUSG00000020431;ENSMUSG00000039943	K04515+K09047+K04630+K08044+K21290+K09048+K04849+K08041+K05858
Organismal Systems	Immune system	Th17 cell differentiation	11	147	0.4454072	7.286723e-01	ko04659	ENSMUSG00000021025;ENSMUSG00000022952;ENSMUSG00000015619;ENSMUSG00000030595;ENSMUSG00000052684;ENSMUSG00000027947;ENSMUSG00000004864;ENSMUSG00000032440;ENSMUSG00000025746;ENSMUSG00000026072;ENSMUSG00000030748	K04734+K08367+K17895+K02581+K04448+K05055+K04441+K04388+K05405+K04386+K05071
Human Diseases	Immune diseases	Inflammatiory bowel disease (IBD)	8	105	0.4475238	7.286723e-01	ko05321	ENSMUSG00000027776;ENSMUSG00000021253;ENSMUSG00000015619;ENSMUSG00000016529;ENSMUSG00000052684;ENSMUSG00000025746;ENSMUSG00000026068;ENSMUSG00000030748	K05406+K13377+K17895+K05443+K04448+K05405+K05174+K05071
Organismal Systems	Immune system	Cytosolic DNA-sensing pathway	5	63	0.447681	7.286723e-01	ko04623	ENSMUSG00000021025;ENSMUSG00000030595;ENSMUSG00000048806;ENSMUSG00000025746;ENSMUSG00000018930	K04734+K02581+K05415+K05405+K12964
Cellular Processes	Transport and catabolism	Mitophagy - animal	5	65	0.4752385	7.694338e-01	ko04137	ENSMUSG00000007659;ENSMUSG00000048756;ENSMUSG00000020130;ENSMUSG00000052684;ENSMUSG00000078566	K04570+K09408+K20168+K04448+K15464
Metabolism	Carbohydrate metabolism	Pentose and glucuronate interconversions	3	37	0.479998	7.730494e-01	ko00040	ENSMUSG00000090165;ENSMUSG00000089943;ENSMUSG00000052131	K00699+K00699+K00011
Organismal Systems	Endocrine system	Renin-angiotensin system	3	38	0.4980074	7.978548e-01	ko04614	ENSMUSG00000031980;ENSMUSG00000040314;ENSMUSG00000020681	K09821+K01319+K01283
Human Diseases	Substance dependence	Amphetamine addiction	5	68	0.515676	8.176003e-01	ko05031	ENSMUSG00000020063;ENSMUSG00000053819;ENSMUSG00000053007;ENSMUSG00000052684;ENSMUSG00000027938	K11411+K04515+K09047+K04448+K09048
Human Diseases	Cancers	Central carbon metabolism in cancer	5	68	0.515676	8.176003e-01	ko05230	ENSMUSG00000022346;ENSMUSG00000001918;ENSMUSG00000029231;ENSMUSG00000028645;ENSMUSG00000031565	K04377+K05616+K04363+K07299+K04362
Human Diseases	Infectious diseases	Hepatitis C	12	170	0.5216548	8.228163e-01	ko05160	ENSMUSG00000021025;ENSMUSG00000022967;ENSMUSG00000022346;ENSMUSG00000020641;ENSMUSG00000047109;ENSMUSG00000066800;ENSMUSG00000019979;ENSMUSG00000028017;ENSMUSG00000053113;ENSMUSG00000048806;ENSMUSG00000023067;ENSMUSG00000001739	K04734+K05130+K04377+K15045+K06087+K01165+K02084+K04357+K04696+K05415+K06625+K06087
Organismal Systems	Endocrine system	Insulin signaling pathway	10	142	0.5306582	8.279809e-01	ko04910	ENSMUSG00000022637;ENSMUSG00000020027;ENSMUSG00000044167;ENSMUSG00000053113;ENSMUSG00000038894;ENSMUSG00000009406;ENSMUSG00000029167;ENSMUSG00000020190;ENSMUSG00000018566;ENSMUSG00000027513	K22517+K04695+K07201+K04696+K07187+K04375+K07202+K04372+K07191+K01596
Metabolism	Amino acid metabolism	Tyrosine metabolism	3	40	0.5330465	8.279809e-01	ko00350	ENSMUSG00000001670;ENSMUSG00000025190;ENSMUSG00000069873	K00815+K14454+K03334
Metabolism	Carbohydrate metabolism	Pyruvate metabolism	3	40	0.5330465	8.279809e-01	ko00620	ENSMUSG00000024556;ENSMUSG00000026526;ENSMUSG00000027513	K00027+K01679+K01596
Organismal Systems	Immune system	B cell receptor signaling pathway	14	201	0.5374786	8.306487e-01	ko04662	ENSMUSG00000021025;ENSMUSG00000032688;ENSMUSG00000021457;ENSMUSG00000034116;ENSMUSG00000025017;ENSMUSG00000112023;ENSMUSG00000112148;ENSMUSG00000030595;ENSMUSG00000058818;ENSMUSG00000074417;ENSMUSG00000026288;ENSMUSG00000052684;ENSMUSG00000028191;ENSMUSG00000033721	K04734+K07369+K05855+K05730+K12230+K06512+K06512+K02581+K06512+K06512+K03084+K04448+K07368+K05730
Organismal Systems	Environmental adaptation	Thermogenesis	16	234	0.5654972	8.695585e-01	ko04714	ENSMUSG00000052920;ENSMUSG00000053470;ENSMUSG00000058881;ENSMUSG00000053007;ENSMUSG00000021265;ENSMUSG00000031278;ENSMUSG00000071369;ENSMUSG00000022220;ENSMUSG00000026567;ENSMUSG00000004864;ENSMUSG00000031565;ENSMUSG00000027938;ENSMUSG00000029167;ENSMUSG00000029195;ENSMUSG00000020431;ENSMUSG00000025509	K07376+K15601+K22411+K09047+K15109+K01897+K04426+K08044+K11265+K04441+K04362+K09048+K07202+K22404+K08041+K16816
Environmental Information Processing	Signal transduction	Ras signaling pathway	19	279	0.5724542	8.758549e-01	ko04014	ENSMUSG00000024621;ENSMUSG00000020275;ENSMUSG00000031453;ENSMUSG00000007659;ENSMUSG00000041992;ENSMUSG00000022895;ENSMUSG00000010067;ENSMUSG00000005533;ENSMUSG00000028017;ENSMUSG00000049107;ENSMUSG00000027999;ENSMUSG00000029231;ENSMUSG00000062960;ENSMUSG00000029648;ENSMUSG00000020357;ENSMUSG00000004508;ENSMUSG00000009406;ENSMUSG00000027954;ENSMUSG00000031565	K05090+K09254+K12380+K04570+K08019+K21932+K09850+K05087+K04357+K04356+K01047+K04363+K05098+K05096+K05097+K08091+K04375+K05462+K04362
Metabolism	Metabolism of cofactors and vitamins	Ubiquinone and other terpenoid-quinone biosynthesis	1	12	0.5790032	8.814676e-01	ko00130	ENSMUSG00000001670	K00815
Metabolism	Amino acid metabolism	Histidine metabolism	2	28	0.5891622	8.827610e-01	ko00340	ENSMUSG00000020017;ENSMUSG00000029811	K01745+K11182
Metabolism	Glycan biosynthesis and metabolism	Glycosphingolipid biosynthesis - lacto and neolacto series	2	28	0.5891622	8.827610e-01	ko00601	ENSMUSG00000043300;ENSMUSG00000034780	K00719+K07819
Organismal Systems	Circulatory system	Cardiac muscle contraction	6	89	0.5913922	8.827610e-01	ko04260	ENSMUSG00000029467;ENSMUSG00000033161;ENSMUSG00000054640;ENSMUSG00000026576;ENSMUSG00000026414;ENSMUSG00000017412	K05853+K01539+K05849+K01540+K12045+K04865
Organismal Systems	Endocrine system	Prolactin signaling pathway	6	89	0.5913922	8.827610e-01	ko04917	ENSMUSG00000048756;ENSMUSG00000020027;ENSMUSG00000053113;ENSMUSG00000003555;ENSMUSG00000004864;ENSMUSG00000026321	K09408+K04695+K04696+K00512+K04441+K05147
Organismal Systems	Excretory system	Vasopressin-regulated water reabsorption	3	44	0.5987558	8.894140e-01	ko04962	ENSMUSG00000053007;ENSMUSG00000027938;ENSMUSG00000032435	K09047+K09048+K10416
Human Diseases	Infectious diseases	Human papillomavirus infection	24	358	0.6055804	8.898640e-01	ko05165	ENSMUSG00000022967;ENSMUSG00000015468;ENSMUSG00000001930;ENSMUSG00000028017;ENSMUSG00000061143;ENSMUSG00000044167;ENSMUSG00000073409;ENSMUSG00000053007;ENSMUSG00000015533;ENSMUSG00000036904;ENSMUSG00000018169;ENSMUSG00000048806;ENSMUSG00000025348;ENSMUSG00000036856;ENSMUSG00000031502;ENSMUSG00000031849;ENSMUSG00000023067;ENSMUSG00000015957;ENSMUSG00000027938;ENSMUSG00000038600;ENSMUSG00000020689;…	K05130+K20996+K03900+K04357+K06061+K07201+K06751+K09047+K06481+K02375+K05948+K05415+K06583+K00408+K06237+K04659+K06625+K01384+K09048+K02154+K06493+K06585+K05948+K16857
Metabolism	Nucleotide metabolism	Pyrimidine metabolism	4	60	0.6077829	8.898640e-01	ko00240	ENSMUSG00000020649;ENSMUSG00000048120;ENSMUSG00000032420;ENSMUSG00000041608	K10808+K01510+K19970+K01510
Environmental Information Processing	Signal transduction	VEGF signaling pathway	4	60	0.6077829	8.898640e-01	ko04370	ENSMUSG00000062960;ENSMUSG00000016528;ENSMUSG00000028978;ENSMUSG00000004864	K05098+K04443+K13242+K04441
Human Diseases	Infectious diseases	Salmonella infection	15	226	0.6130734	8.933355e-01	ko05132	ENSMUSG00000021025;ENSMUSG00000022346;ENSMUSG00000071203;ENSMUSG00000078942;ENSMUSG00000021640;ENSMUSG00000051439;ENSMUSG00000032691;ENSMUSG00000039193;ENSMUSG00000022414;ENSMUSG00000052684;ENSMUSG00000004864;ENSMUSG00000028917;ENSMUSG00000032435;ENSMUSG00000025746;ENSMUSG00000020623	K04734+K04377+K12807+K12807+K12807+K04391+K12800+K12805+K04403+K04448+K04441+K15348+K10416+K05405+K04433
Organismal Systems	Endocrine system	PPAR signaling pathway	6	92	0.6241104	9.051080e-01	ko03320	ENSMUSG00000019874;ENSMUSG00000031278;ENSMUSG00000062515;ENSMUSG00000002944;ENSMUSG00000002289;ENSMUSG00000027513	K08756+K01897+K08753+K06259+K08767+K01596
Environmental Information Processing	Signal transduction	Phospholipase D signaling pathway	18	273	0.6284957	9.071683e-01	ko04072	ENSMUSG00000028036;ENSMUSG00000021457;ENSMUSG00000020123;ENSMUSG00000022469;ENSMUSG00000028017;ENSMUSG00000021759;ENSMUSG00000029231;ENSMUSG00000031980;ENSMUSG00000004508;ENSMUSG00000022220;ENSMUSG00000049044;ENSMUSG00000020901;ENSMUSG00000038665;ENSMUSG00000038668;ENSMUSG00000058715;ENSMUSG00000000276;ENSMUSG00000020431;ENSMUSG00000039943	K04262+K05855+K04226+K08014+K04357+K01080+K04363+K09821+K08091+K08044+K04351+K21290+K00901+K04289+K07983+K00901+K08041+K05858
Metabolism	Glycan biosynthesis and metabolism	Glycosaminoglycan biosynthesis - keratan sulfate	1	14	0.6355741	9.088267e-01	ko00533	ENSMUSG00000033350	K04745
Metabolism	Global and overview maps	Carbon metabolism	8	124	0.6385547	9.088267e-01	ko01200	ENSMUSG00000024556;ENSMUSG00000025190;ENSMUSG00000031700;ENSMUSG00000026272;ENSMUSG00000025991;ENSMUSG00000029596;ENSMUSG00000029597;ENSMUSG00000026526	K00027+K14454+K00814+K00830+K01948+K17989+K17989+K01679
Cellular Processes	Cell growth and death	Cell cycle	8	124	0.6385547	9.088267e-01	ko04110	ENSMUSG00000022346;ENSMUSG00000021253;ENSMUSG00000032113;ENSMUSG00000021453;ENSMUSG00000032411;ENSMUSG00000036390;ENSMUSG00000023067;ENSMUSG00000015312	K04377+K13377+K02216+K04402+K09392+K04402+K06625+K04402
Metabolism	Glycan biosynthesis and metabolism	Glycosphingolipid biosynthesis - ganglio series	1	15	0.6609458	9.341414e-01	ko00604	ENSMUSG00000056091	K03370
Metabolism	Carbohydrate metabolism	Citrate cycle (TCA cycle)	2	32	0.6624467	9.341414e-01	ko00020	ENSMUSG00000026526;ENSMUSG00000027513	K01679+K01596
Environmental Information Processing	Signal transduction	Calcium signaling pathway	23	355	0.6703622	9.374017e-01	ko04020	ENSMUSG00000035283;ENSMUSG00000028036;ENSMUSG00000031616;ENSMUSG00000022489;ENSMUSG00000045730;ENSMUSG00000052821;ENSMUSG00000022122;ENSMUSG00000029467;ENSMUSG00000048677;ENSMUSG00000020123;ENSMUSG00000003752;ENSMUSG00000053819;ENSMUSG00000029231;ENSMUSG00000045382;ENSMUSG00000018166;ENSMUSG00000022220;ENSMUSG00000054640;ENSMUSG00000029084;ENSMUSG00000028978;ENSMUSG00000004113;ENSMUSG00000039747;…	K04141+K04262+K04197+K13755+K04142+K04322+K04198+K05853+K14077+K04226+K00911+K04515+K04363+K04189+K05084+K08044+K05849+K01242+K13242+K04849+K16057+K08041+K05858
Organismal Systems	Nervous system	Long-term depression	4	65	0.6708855	9.374017e-01	ko04730	ENSMUSG00000052920;ENSMUSG00000005533;ENSMUSG00000057614;ENSMUSG00000039943	K07376+K05087+K04630+K05858
Organismal Systems	Endocrine system	GnRH secretion	4	66	0.6826297	9.420536e-01	ko04929	ENSMUSG00000054477;ENSMUSG00000027748;ENSMUSG00000032839;ENSMUSG00000039943	K04943+K04967+K04964+K05858
Metabolism	Glycan biosynthesis and metabolism	Glycosphingolipid biosynthesis - globo and isoglobo series	1	16	0.6845536	9.420536e-01	ko00603	ENSMUSG00000043300	K00719
Genetic Information Processing	Folding, sorting and degradation	RNA degradation	5	83	0.693285	9.420536e-01	ko03018	ENSMUSG00000022863;ENSMUSG00000036478;ENSMUSG00000020423;ENSMUSG00000041477;ENSMUSG00000054582	K14443+K14443+K14443+K12611+K13126
Organismal Systems	Nervous system	Long-term potentiation	4	67	0.6940771	9.420536e-01	ko04720	ENSMUSG00000053819;ENSMUSG00000022469;ENSMUSG00000020431;ENSMUSG00000039943	K04515+K08014+K08041+K05858
Genetic Information Processing	Folding, sorting and degradation	SNARE interactions in vesicular transport	2	34	0.6949632	9.420536e-01	ko04130	ENSMUSG00000041488;ENSMUSG00000039232	K08486+K08487
Environmental Information Processing	Signaling molecules and interaction	Neuroactive ligand-receptor interaction	24	375	0.6958223	9.420536e-01	ko04080	ENSMUSG00000021367;ENSMUSG00000035283;ENSMUSG00000028036;ENSMUSG00000031616;ENSMUSG00000045730;ENSMUSG00000052821;ENSMUSG00000022122;ENSMUSG00000067586;ENSMUSG00000020123;ENSMUSG00000024164;ENSMUSG00000049130;ENSMUSG00000060459;ENSMUSG00000033717;ENSMUSG00000030790;ENSMUSG00000031980;ENSMUSG00000045551;ENSMUSG00000052270;ENSMUSG00000046908;ENSMUSG00000040314;ENSMUSG00000057722;ENSMUSG00000042429;…	K16366+K04141+K04262+K04197+K04142+K04322+K04198+K04290+K04226+K03990+K04010+K03898+K04138+K12333+K09821+K04172+K04173+K04296+K01319+K05062+K04265+K04276+K04289+K04589
Genetic Information Processing	Replication and repair	Homologous recombination	3	51	0.6982929	9.420536e-01	ko03440	ENSMUSG00000041238;ENSMUSG00000017146;ENSMUSG00000030528	K20773+K10605+K10901
Organismal Systems	Immune system	Th1 and Th2 cell differentiation	8	131	0.6988437	9.420536e-01	ko04658	ENSMUSG00000021025;ENSMUSG00000027776;ENSMUSG00000061143;ENSMUSG00000015619;ENSMUSG00000030595;ENSMUSG00000052684;ENSMUSG00000004864;ENSMUSG00000030748	K04734+K05406+K06061+K17895+K02581+K04448+K04441+K05071
Metabolism	Metabolism of other amino acids	Selenocompound metabolism	1	17	0.7065201	9.440836e-01	ko00450	ENSMUSG00000028179	K01758
Metabolism	Energy metabolism	Nitrogen metabolism	1	17	0.7065201	9.440836e-01	ko00910	ENSMUSG00000025991	K01948
Human Diseases	Cancers	Viral carcinogenesis	14	226	0.7125867	9.480501e-01	ko05203	ENSMUSG00000021025;ENSMUSG00000020275;ENSMUSG00000032113;ENSMUSG00000024521;ENSMUSG00000021457;ENSMUSG00000024164;ENSMUSG00000073409;ENSMUSG00000053007;ENSMUSG00000025225;ENSMUSG00000016528;ENSMUSG00000052684;ENSMUSG00000023067;ENSMUSG00000027938;ENSMUSG00000033543	K04734+K09254+K02216+K10131+K05855+K03990+K06751+K09047+K04469+K04443+K04448+K06625+K09048+K03123
Genetic Information Processing	Replication and repair	Fanconi anemia pathway	3	53	0.7230298	9.535084e-01	ko03460	ENSMUSG00000017146;ENSMUSG00000021461;ENSMUSG00000030528	K10605+K10890+K10901
Metabolism	Carbohydrate metabolism	Starch and sucrose metabolism	2	36	0.7248469	9.535084e-01	ko00500	ENSMUSG00000032098;ENSMUSG00000074264	K01194+K01176
Metabolism	Lipid metabolism	Fatty acid biosynthesis	1	18	0.7269591	9.535084e-01	ko00061	ENSMUSG00000031278	K01897
Organismal Systems	Nervous system	Glutamatergic synapse	7	119	0.7297269	9.535084e-01	ko04724	ENSMUSG00000023169;ENSMUSG00000022462;ENSMUSG00000032839;ENSMUSG00000057614;ENSMUSG00000022220;ENSMUSG00000020431;ENSMUSG00000039943	K14990+K14207+K04964+K04630+K08044+K08041+K05858
Cellular Processes	Transport and catabolism	Peroxisome	5	87	0.7322695	9.535084e-01	ko04146	ENSMUSG00000021240;ENSMUSG00000021416;ENSMUSG00000031278;ENSMUSG00000026272;ENSMUSG00000060317	K05678+K13239+K01897+K00830+K00659
Metabolism	Metabolism of other amino acids	Glutathione metabolism	4	71	0.736898	9.554694e-01	ko00480	ENSMUSG00000020649;ENSMUSG00000006344;ENSMUSG00000001665;ENSMUSG00000018339	K10808+K18592+K00799+K00432
Human Diseases	Cardiovascular diseases	Dilated cardiomyopathy (DCM)	13	217	0.7514133	9.640577e-01	ko05414	ENSMUSG00000035283;ENSMUSG00000021253;ENSMUSG00000029467;ENSMUSG00000015533;ENSMUSG00000025348;ENSMUSG00000031980;ENSMUSG00000022220;ENSMUSG00000054640;ENSMUSG00000026414;ENSMUSG00000020689;ENSMUSG00000039115;ENSMUSG00000020431;ENSMUSG00000017412	K04141+K13377+K05853+K06481+K06583+K09821+K08044+K05849+K12045+K06493+K06585+K08041+K04865
Human Diseases	Infectious diseases	Staphylococcus aureus infection	18	295	0.7528584	9.640577e-01	ko05150	ENSMUSG00000024164;ENSMUSG00000044748;ENSMUSG00000000157;ENSMUSG00000049130;ENSMUSG00000022887;ENSMUSG00000016529;ENSMUSG00000037405;ENSMUSG00000036905;ENSMUSG00000036896;ENSMUSG00000036887;ENSMUSG00000030786;ENSMUSG00000045551;ENSMUSG00000052270;ENSMUSG00000048163;ENSMUSG00000026580;ENSMUSG00000000290;ENSMUSG00000059089;ENSMUSG00000059498	K03990+K23125+K06464+K04010+K03992+K05443+K06490+K03987+K03988+K03986+K06461+K04172+K04173+K06544+K06496+K06464+K06463+K16824
Cellular Processes	Cellular community - eukaryotes	Tight junction	10	170	0.7529732	9.640577e-01	ko04530	ENSMUSG00000062232;ENSMUSG00000022952;ENSMUSG00000024589;ENSMUSG00000047109;ENSMUSG00000001672;ENSMUSG00000053062;ENSMUSG00000052684;ENSMUSG00000071369;ENSMUSG00000036718;ENSMUSG00000001739	K08018+K08367+K13305+K06087+K21099+K06735+K04448+K04426+K21068+K06087
Human Diseases	Endocrine and metabolic diseases	Non-alcoholic fatty liver disease (NAFLD)	9	155	0.7590363	9.677713e-01	ko04932	ENSMUSG00000038342;ENSMUSG00000053113;ENSMUSG00000052684;ENSMUSG00000038894;ENSMUSG00000071369;ENSMUSG00000057722;ENSMUSG00000027947;ENSMUSG00000025746;ENSMUSG00000027381	K09113+K04696+K04448+K07187+K04426+K05062+K05055+K05405+K16341
Organismal Systems	Endocrine system	Progesterone-mediated oocyte maturation	5	93	0.7837939	9.951906e-01	ko04914	ENSMUSG00000005533;ENSMUSG00000057614;ENSMUSG00000022220;ENSMUSG00000004864;ENSMUSG00000020431	K05087+K04630+K08044+K04441+K08041
Organismal Systems	Nervous system	Synaptic vesicle cycle	4	77	0.7924074	1.000000e+00	ko04721	ENSMUSG00000041488;ENSMUSG00000038600;ENSMUSG00000030109;ENSMUSG00000004113	K08486+K02154+K05045+K04849
Metabolism	Lipid metabolism	Steroid biosynthesis	1	22	0.7954546	1.000000e+00	ko00100	ENSMUSG00000026600	K00637
Human Diseases	Infectious diseases	Epstein-Barr virus infection	24	399	0.801142	1.000000e+00	ko05169	ENSMUSG00000021025;ENSMUSG00000022967;ENSMUSG00000022346;ENSMUSG00000021453;ENSMUSG00000021457;ENSMUSG00000019979;ENSMUSG00000048120;ENSMUSG00000073409;ENSMUSG00000025225;ENSMUSG00000030595;ENSMUSG00000037405;ENSMUSG00000048806;ENSMUSG00000002983;ENSMUSG00000022414;ENSMUSG00000052684;ENSMUSG00000019850;ENSMUSG00000036390;ENSMUSG00000004864;ENSMUSG00000023067;ENSMUSG00000015312;ENSMUSG00000025746;…	K04734+K05130+K04377+K04402+K05855+K02084+K01510+K06751+K04469+K02581+K06490+K05415+K09253+K04403+K04448+K11859+K04402+K04441+K06625+K04402+K05405+K01510+K16341+K04433
Human Diseases	Immune diseases	Graft-versus-host disease	5	97	0.8136548	1.000000e+00	ko05332	ENSMUSG00000075122;ENSMUSG00000073409;ENSMUSG00000026012;ENSMUSG00000015437;ENSMUSG00000025746	K05412+K06751+K06470+K01353+K05405
Human Diseases	Cancer: overview	PD-L1 expression and PD-1 checkpoint pathway in cancer	7	131	0.8144491	1.000000e+00	ko05235	ENSMUSG00000021025;ENSMUSG00000028017;ENSMUSG00000030595;ENSMUSG00000052684;ENSMUSG00000026012;ENSMUSG00000004864;ENSMUSG00000020623	K04734+K04357+K02581+K04448+K06470+K04441+K04433
Metabolism	Glycan biosynthesis and metabolism	Glycosaminoglycan biosynthesis - heparan sulfate / heparin	1	24	0.8229689	1.000000e+00	ko00534	ENSMUSG00000030657	K00771
Metabolism	Lipid metabolism	alpha-Linolenic acid metabolism	1	26	0.8467872	1.000000e+00	ko00592	ENSMUSG00000027999	K01047
Organismal Systems	Nervous system	Dopaminergic synapse	7	137	0.8483211	1.000000e+00	ko04728	ENSMUSG00000053819;ENSMUSG00000053007;ENSMUSG00000057614;ENSMUSG00000004864;ENSMUSG00000027938;ENSMUSG00000004113;ENSMUSG00000039943	K04515+K09047+K04630+K04441+K09048+K04849+K05858
Organismal Systems	Sensory system	Phototransduction	1	27	0.8574679	1.000000e+00	ko04744	ENSMUSG00000034837	K04631
Organismal Systems	Excretory system	Collecting duct acid secretion	1	27	0.8574679	1.000000e+00	ko04966	ENSMUSG00000038600	K02154
Human Diseases	Infectious diseases	African trypanosomiasis	8	158	0.867122	1.000000e+00	ko05143	ENSMUSG00000027776;ENSMUSG00000027962;ENSMUSG00000060459;ENSMUSG00000016529;ENSMUSG00000037405;ENSMUSG00000026582;ENSMUSG00000025746;ENSMUSG00000039943	K05406+K06527+K03898+K05443+K06490+K06494+K05405+K05858
Human Diseases	Immune diseases	Rheumatoid arthritis	14	260	0.8736753	1.000000e+00	ko05323	ENSMUSG00000075122;ENSMUSG00000021253;ENSMUSG00000000157;ENSMUSG00000029648;ENSMUSG00000037405;ENSMUSG00000021477;ENSMUSG00000052684;ENSMUSG00000026012;ENSMUSG00000000290;ENSMUSG00000038600;ENSMUSG00000058427;ENSMUSG00000025746;ENSMUSG00000026321;ENSMUSG00000000982	K05412+K13377+K06464+K05096+K06490+K01365+K04448+K06470+K06464+K02154+K05505+K05405+K05147+K05408
Metabolism	Metabolism of cofactors and vitamins	Folate biosynthesis	1	29	0.8766506	1.000000e+00	ko00790	ENSMUSG00000052131	K00011
Human Diseases	Endocrine and metabolic diseases	Maturity onset diabetes of the young	1	29	0.8766506	1.000000e+00	ko04950	ENSMUSG00000017950	K07292
Organismal Systems	Immune system	Natural killer cell mediated cytotoxicity	12	228	0.8773982	1.000000e+00	ko04650	ENSMUSG00000022967;ENSMUSG00000021457;ENSMUSG00000000157;ENSMUSG00000034116;ENSMUSG00000037405;ENSMUSG00000048806;ENSMUSG00000015437;ENSMUSG00000000290;ENSMUSG00000030579;ENSMUSG00000033721;ENSMUSG00000059089;ENSMUSG00000058715	K05130+K05855+K06464+K05730+K06490+K05415+K01353+K06464+K07992+K05730+K06463+K07983
Human Diseases	Endocrine and metabolic diseases	Type I diabetes mellitus	5	109	0.8838185	1.000000e+00	ko04940	ENSMUSG00000075122;ENSMUSG00000027776;ENSMUSG00000073409;ENSMUSG00000026012;ENSMUSG00000015437	K05412+K05406+K06751+K06470+K01353
Metabolism	Lipid metabolism	Fatty acid degradation	2	52	0.8854198	1.000000e+00	ko00071	ENSMUSG00000021416;ENSMUSG00000031278	K13239+K01897
Genetic Information Processing	Folding, sorting and degradation	Ubiquitin mediated proteolysis	7	145	0.8855479	1.000000e+00	ko04120	ENSMUSG00000024589;ENSMUSG00000022637;ENSMUSG00000019944;ENSMUSG00000053113;ENSMUSG00000017146;ENSMUSG00000035299;ENSMUSG00000036840	K13305+K22517+K07868+K04696+K10605+K08285+K04506
Metabolism	Carbohydrate metabolism	Glyoxylate and dicarboxylate metabolism	1	31	0.8932551	1.000000e+00	ko00630	ENSMUSG00000026272	K00830
Genetic Information Processing	Translation	Ribosome biogenesis in eukaryotes	3	77	0.9109812	1.000000e+00	ko03008	ENSMUSG00000027787;ENSMUSG00000024785;ENSMUSG00000028869	K07562+K11108+K14537
Metabolism	Xenobiotics biodegradation and metabolism	Drug metabolism - other enzymes	4	97	0.9128816	1.000000e+00	ko00983	ENSMUSG00000020649;ENSMUSG00000090165;ENSMUSG00000089943;ENSMUSG00000001665	K10808+K00699+K00699+K00799
Genetic Information Processing	Translation	mRNA surveillance pathway	4	97	0.9128816	1.000000e+00	ko03015	ENSMUSG00000041328;ENSMUSG00000030655;ENSMUSG00000054582;ENSMUSG00000018727	K14400+K08873+K13126+K14404
Metabolism	Carbohydrate metabolism	Galactose metabolism	1	34	0.9140717	1.000000e+00	ko00052	ENSMUSG00000052131	K00011
Metabolism	Carbohydrate metabolism	Propanoate metabolism	1	34	0.9140717	1.000000e+00	ko00640	ENSMUSG00000035948	K01908
Human Diseases	Neurodegenerative diseases	Huntington disease	14	274	0.9145828	1.000000e+00	ko05016	ENSMUSG00000037526;ENSMUSG00000024773;ENSMUSG00000019979;ENSMUSG00000002083;ENSMUSG00000053007;ENSMUSG00000071369;ENSMUSG00000027938;ENSMUSG00000029167;ENSMUSG00000005237;ENSMUSG00000018339;ENSMUSG00000004113;ENSMUSG00000039959;ENSMUSG00000041895;ENSMUSG00000039943	K17889+K17906+K02084+K10132+K09047+K04426+K09048+K07202+K10408+K00432+K04849+K04559+K17908+K05858
Organismal Systems	Immune system	Antigen processing and presentation	6	136	0.918513	1.000000e+00	ko04612	ENSMUSG00000038642;ENSMUSG00000021190;ENSMUSG00000059970;ENSMUSG00000073409;ENSMUSG00000021477;ENSMUSG00000031838	K01368+K01369+K03283+K06751+K01365+K08059
Organismal Systems	Immune system	Fc epsilon RI signaling pathway	9	190	0.9192895	1.000000e+00	ko04664	ENSMUSG00000021457;ENSMUSG00000034116;ENSMUSG00000060063;ENSMUSG00000026288;ENSMUSG00000004508;ENSMUSG00000004864;ENSMUSG00000033721;ENSMUSG00000058715;ENSMUSG00000020623	K05855+K05730+K20735+K03084+K08091+K04441+K05730+K07983+K04433
Metabolism	Lipid metabolism	Biosynthesis of unsaturated fatty acids	1	35	0.9200672	1.000000e+00	ko01040	ENSMUSG00000060317	K00659
Genetic Information Processing	Replication and repair	Base excision repair	1	35	0.9200672	1.000000e+00	ko03410	ENSMUSG00000030042	K03506
Cellular Processes	Cell growth and death	Oocyte meiosis	5	121	0.9300638	1.000000e+00	ko04114	ENSMUSG00000053819;ENSMUSG00000005533;ENSMUSG00000022220;ENSMUSG00000004864;ENSMUSG00000020431	K04515+K05087+K08044+K04441+K08041
Metabolism	Carbohydrate metabolism	Fructose and mannose metabolism	1	37	0.9308339	1.000000e+00	ko00051	ENSMUSG00000052131	K00011
Genetic Information Processing	Replication and repair	DNA replication	1	37	0.9308339	1.000000e+00	ko03030	ENSMUSG00000030042	K03506
Environmental Information Processing	Signal transduction	Hedgehog signaling pathway	2	61	0.9320553	1.000000e+00	ko04340	ENSMUSG00000022433;ENSMUSG00000028681	K08960+K11101
Cellular Processes	Transport and catabolism	Endocytosis	13	266	0.9348331	1.000000e+00	ko04144	ENSMUSG00000024589;ENSMUSG00000022637;ENSMUSG00000056515;ENSMUSG00000011877;ENSMUSG00000005533;ENSMUSG00000029231;ENSMUSG00000059970;ENSMUSG00000073409;ENSMUSG00000045382;ENSMUSG00000066278;ENSMUSG00000022797;ENSMUSG00000051343;ENSMUSG00000032440	K13305+K22517+K07891+K05737+K05087+K04363+K03283+K06751+K04189+K12185+K06503+K12484+K04388
Metabolism	Glycan biosynthesis and metabolism	Various types of N-glycan biosynthesis	1	40	0.9443304	1.000000e+00	ko00513	ENSMUSG00000037306	K01230
Human Diseases	Substance dependence	Nicotine addiction	1	40	0.9443304	1.000000e+00	ko05033	ENSMUSG00000004113	K04849
Human Diseases	Infectious disease: viral	Human immunodeficiency virus 1 infection	14	290	0.9472161	1.000000e+00	ko05170	ENSMUSG00000021025;ENSMUSG00000032113;ENSMUSG00000007659;ENSMUSG00000073409;ENSMUSG00000045382;ENSMUSG00000031367;ENSMUSG00000048806;ENSMUSG00000022414;ENSMUSG00000052684;ENSMUSG00000057614;ENSMUSG00000004864;ENSMUSG00000028599;ENSMUSG00000020451;ENSMUSG00000020623	K04734+K02216+K04570+K06751+K04189+K12394+K05415+K04403+K04448+K04630+K04441+K05141+K05744+K04433
Human Diseases	Neurodegenerative diseases	Alzheimer disease	17	343	0.9497083	1.000000e+00	ko05010	ENSMUSG00000037526;ENSMUSG00000029467;ENSMUSG00000024773;ENSMUSG00000024913;ENSMUSG00000019979;ENSMUSG00000067199;ENSMUSG00000036904;ENSMUSG00000022433;ENSMUSG00000015340;ENSMUSG00000036856;ENSMUSG00000038894;ENSMUSG00000071369;ENSMUSG00000015957;ENSMUSG00000053040;ENSMUSG00000025746;ENSMUSG00000041895;ENSMUSG00000039943	K17889+K05853+K17906+K03068+K02084+K03069+K02375+K08960+K21421+K00408+K07187+K04426+K01384+K06172+K05405+K17908+K05858
Genetic Information Processing	Transcription	Basal transcription factors	1	45	0.9612366	1.000000e+00	ko03022	ENSMUSG00000033543	K03123
Genetic Information Processing	Replication and repair	Nucleotide excision repair	1	45	0.9612366	1.000000e+00	ko03420	ENSMUSG00000030042	K03506
Organismal Systems	Nervous system	Retrograde endocannabinoid signaling	6	154	0.9616669	1.000000e+00	ko04723	ENSMUSG00000057614;ENSMUSG00000022220;ENSMUSG00000004864;ENSMUSG00000004113;ENSMUSG00000020431;ENSMUSG00000039943	K04630+K08044+K04441+K04849+K08041+K05858
Organismal Systems	Immune system	Fc gamma R-mediated phagocytosis	9	213	0.9651681	1.000000e+00	ko04666	ENSMUSG00000021457;ENSMUSG00000034116;ENSMUSG00000028868;ENSMUSG00000021759;ENSMUSG00000026288;ENSMUSG00000004508;ENSMUSG00000033721;ENSMUSG00000059089;ENSMUSG00000020451	K05855+K05730+K05748+K01080+K03084+K08091+K05730+K06463+K05744
Human Diseases	Infectious diseases	Herpes simplex infection	28	550	0.9724689	1.000000e+00	ko05168	ENSMUSG00000055560;ENSMUSG00000021025;ENSMUSG00000027776;ENSMUSG00000022967;ENSMUSG00000062012;ENSMUSG00000028389;ENSMUSG00000066800;ENSMUSG00000071477;ENSMUSG00000057691;ENSMUSG00000021457;ENSMUSG00000007659;ENSMUSG00000019979;ENSMUSG00000024164;ENSMUSG00000073409;ENSMUSG00000053113;ENSMUSG00000048806;ENSMUSG00000028683;ENSMUSG00000022414;ENSMUSG00000001128;ENSMUSG00000052675;ENSMUSG00000050605;…	K09228+K04734+K05406+K05130+K09228+K09228+K01165+K09228+K09228+K05855+K04570+K02084+K03990+K06751+K04696+K05415+K03241+K04403+K15412+K09228+K09228+K09228+K09228+K09228+K06493+K05405+K09228+K12794
Metabolism	Glycan biosynthesis and metabolism	N-Glycan biosynthesis	1	51	0.9749003	1.000000e+00	ko00510	ENSMUSG00000037306	K01230
Metabolism	Carbohydrate metabolism	Amino sugar and nucleotide sugar metabolism	1	51	0.9749003	1.000000e+00	ko00520	ENSMUSG00000020363	K00820
Metabolism	Amino acid metabolism	Valine, leucine and isoleucine degradation	1	57	0.9837524	1.000000e+00	ko00280	ENSMUSG00000069873	K03334
Organismal Systems	Sensory system	Taste transduction	2	87	0.9860911	1.000000e+00	ko04742	ENSMUSG00000022489;ENSMUSG00000022220	K13755+K08044
Cellular Processes	Cell growth and death	Necroptosis	6	178	0.9871194	1.000000e+00	ko04217	ENSMUSG00000022967;ENSMUSG00000032691;ENSMUSG00000053819;ENSMUSG00000015340;ENSMUSG00000048806;ENSMUSG00000019850	K05130+K12800+K04515+K21421+K05415+K11859
Metabolism	Global and overview maps	Fatty acid metabolism	1	61	0.9878438	1.000000e+00	ko01212	ENSMUSG00000031278	K01897
Metabolism	Carbohydrate metabolism	Glycolysis / Gluconeogenesis	1	70	0.9936743	1.000000e+00	ko00010	ENSMUSG00000027513	K01596
Human Diseases	Infectious diseases	Bacterial invasion of epithelial cells	1	75	0.9956008	1.000000e+00	ko05100	ENSMUSG00000028868	K05748
Human Diseases	Immune diseases	Systemic lupus erythematosus	11	304	0.9958757	1.000000e+00	ko05322	ENSMUSG00000075122;ENSMUSG00000016559;ENSMUSG00000024164;ENSMUSG00000016529;ENSMUSG00000036905;ENSMUSG00000036896;ENSMUSG00000036887;ENSMUSG00000026012;ENSMUSG00000040314;ENSMUSG00000020125;ENSMUSG00000059089	K05412+K11253+K03990+K05443+K03987+K03988+K03986+K06470+K01319+K01327+K06463
Genetic Information Processing	Folding, sorting and degradation	Protein processing in endoplasmic reticulum	4	168	0.9978455	1.000000e+00	ko04141	ENSMUSG00000059970;ENSMUSG00000037306;ENSMUSG00000071369;ENSMUSG00000040435	K03283+K01230+K04426+K14019
Human Diseases	Neurodegenerative diseases	Parkinson disease	3	147	0.9982954	1.000000e+00	ko05012	ENSMUSG00000019979;ENSMUSG00000024534;ENSMUSG00000057614	K02084+K04558+K04630
Genetic Information Processing	Transcription	Spliceosome	3	148	0.9983957	1.000000e+00	ko03040	ENSMUSG00000024604;ENSMUSG00000046434;ENSMUSG00000059970	K12872+K12741+K03283
Human Diseases	Immune diseases	Allograft rejection	6	222	0.9985643	1.000000e+00	ko05330	ENSMUSG00000075122;ENSMUSG00000027776;ENSMUSG00000073409;ENSMUSG00000016529;ENSMUSG00000026012;ENSMUSG00000015437	K05412+K05406+K06751+K05443+K06470+K01353
Genetic Information Processing	Translation	RNA transport	4	176	0.9986348	1.000000e+00	ko03013	ENSMUSG00000027787;ENSMUSG00000090264;ENSMUSG00000028683;ENSMUSG00000054582	K07562+K18645+K03241+K13126
Human Diseases	Cardiovascular diseases	Viral myocarditis	7	246	0.9986869	1.000000e+00	ko05416	ENSMUSG00000075122;ENSMUSG00000000157;ENSMUSG00000073409;ENSMUSG00000026399;ENSMUSG00000037405;ENSMUSG00000026012;ENSMUSG00000000290	K05412+K06464+K06751+K04006+K06490+K06470+K06464
Organismal Systems	Immune system	Intestinal immune network for IgA production	5	207	0.9990724	1.000000e+00	ko04672	ENSMUSG00000075122;ENSMUSG00000045382;ENSMUSG00000016529;ENSMUSG00000026012;ENSMUSG00000025746	K05412+K04189+K05443+K06470+K05405
Human Diseases	Immune diseases	Autoimmune thyroid disease	6	238	0.9993847	1.000000e+00	ko05320	ENSMUSG00000075122;ENSMUSG00000053469;ENSMUSG00000073409;ENSMUSG00000016529;ENSMUSG00000026012;ENSMUSG00000015437	K05412+K10809+K06751+K05443+K06470+K01353
Human Diseases	Substance dependence	Alcoholism	4	203	0.9997189	1.000000e+00	ko05034	ENSMUSG00000016559;ENSMUSG00000053007;ENSMUSG00000057614;ENSMUSG00000027938	K11253+K09047+K04630+K09048
Metabolism	Energy metabolism	Oxidative phosphorylation	1	137	0.9999521	1.000000e+00	ko00190	ENSMUSG00000038600	K02154
Human Diseases	Immune diseases	Asthma	2	188	0.9999826	1.000000e+00	ko05310	ENSMUSG00000016529;ENSMUSG00000058715	K05443+K07983
Human Diseases	Immune diseases	Primary immunodeficiency	1	161	0.9999918	1.000000e+00	ko05340	ENSMUSG00000003882	K05072
Organismal Systems	Sensory system	Olfactory transduction	6	1199	1	1.000000e+00	ko04740	ENSMUSG00000022489;ENSMUSG00000052920;ENSMUSG00000053819;ENSMUSG00000054640;ENSMUSG00000026360;ENSMUSG00000110195	K13755+K07376+K04515+K05849+K18154+K18283
