# Supplementary material for: Liver transcriptomics reveals features of the host response in a mouse model of dengue virus infection
Source: Front Immunol. 2022 Aug 26;13:892469. doi: 10.3389/fimmu.2022.892469 (PMC9459046; doi:10.3389/fimmu.2022.892469)
Supplement: Supplementary file 9 [file Table_9.xlsx]

## Sheet: C0019100
Disease	Disease_id	Gene	Gene_id	UniProt	Gene_Full_Name	Protein_Class	N_diseases_g	DSI_g	DPI_g	pLI	Score_gda	EL_gda	EI_gda	N_PMIDs	N_SNPs_gda	First_Ref	Last_Ref
Severe Dengue	C0019100	PLCE1	51196	Q9P212	phospholipase C epsilon 1	Enzyme	114	0.572	0.654	5.6754e-11	0.43		1	4	2	2011	2017
Severe Dengue	C0019100	MICB	4277	Q29980	MHC class I polypeptide-related sequence B		95	0.576	0.731	4.0609e-05	0.43		1	4	1	2011	2017
Severe Dengue	C0019100	CLEC5A	23601	Q9NY25	C-type lectin domain containing 5A		37	0.663	0.346	0.12568	0.33		1	4	1	2008	2017
Severe Dengue	C0019100	RBFOX1	54715	Q9NWB1	RNA binding fox-1 homolog 1	Nucleic acid binding	103	0.584	0.692	0.95263	0.1		1	1	1	2011	2011
Severe Dengue	C0019100	RP1	6101	P56715	RP1 axonemal microtubule associated		57	0.663	0.462	4.415e-13	0.1		1	1	1	2011	2011
Severe Dengue	C0019100	TNF	7124	P01375	tumor necrosis factor	Signaling	2724	0.231	0.962	0.8033	0.1		0.857	14	1	2000	2018
Severe Dengue	C0019100	HLA-A	3105	P04439	major histocompatibility complex, class I, A		672	0.37	0.846	0.0013299	0.08		1	8	0	2001	2015
Severe Dengue	C0019100	IL10	3586	P22301	interleukin 10		1679	0.281	0.923	0.0058874	0.08		1	8	1	2005	2019
Severe Dengue	C0019100	HLA-DRB1	3123	P01911	major histocompatibility complex, class II, DR beta 1	Immune response	1018	0.333	0.923	0.0010997	0.07		1	7	0	2002	2019
Severe Dengue	C0019100	IL1B	3553	P01584	interleukin 1 beta		1801	0.276	0.962	0.13005	0.06		1	6	0	2002	2019
Severe Dengue	C0019100	CD209	30835	Q9NNX6	CD209 molecule	Receptor	57	0.626	0.769	2.7418e-13	0.05		1	5	1	2005	2019
Severe Dengue	C0019100	VEGFA	7422	P15692	vascular endothelial growth factor A	Signaling	1899	0.266	0.923	2.4085e-05	0.05		1	5	0	2005	2020
Severe Dengue	C0019100	CXCL8	3576	P10145	C-X-C motif chemokine ligand 8	Signaling	1254	0.31	0.962	0.00027377	0.03		1	3	0	1998	2019
Severe Dengue	C0019100	VCAM1	7412	P19320	vascular cell adhesion molecule 1		406	0.422	0.808	0.79791	0.03		1	3	0	2004	2019
Severe Dengue	C0019100	SLC17A5	26503	Q9NRA2	solute carrier family 17 member 5	Transporter	252	0.491	0.808	6.8514e-10	0.03		1	3	0	2017	2020
Severe Dengue	C0019100	SENP8	123228	Q96LD8	SUMO peptidase family member, NEDD8 specific		8	0.805	0.154	0.00054686	0.03		1	3	0	2002	2005
Severe Dengue	C0019100	IL18	3606	Q14116	interleukin 18		750	0.365	0.923	0.030717	0.03		1	3	0	2013	2019
Severe Dengue	C0019100	CCL2	6347	P13500	C-C motif chemokine ligand 2	Signaling	1157	0.321	0.962	0.60786	0.03		1	3	0	2006	2017
Severe Dengue	C0019100	IFNA13	3447	P01562	interferon alpha 13		646	0.374	0.923		0.02		1	2	0	2014	2018
Severe Dengue	C0019100	ICAM1	3383	P05362	intercellular adhesion molecule 1		737	0.364	0.962	0.035295	0.02		1	2	0	2007	2019
Severe Dengue	C0019100	HLA-B	3106	P01889	major histocompatibility complex, class I, B		706	0.379	0.885	3.8642e-05	0.02		1	2	0	2002	2009
Severe Dengue	C0019100	IL1RN	3557	P18510	interleukin 1 receptor antagonist		701	0.373	0.923	0.030914	0.02		1	2	0	2002	2014
Severe Dengue	C0019100	GPT	2875	P24298	glutamic--pyruvic transaminase	Enzyme	511	0.403	0.923	3.5945e-19	0.02		1	2	0	2017	2018
Severe Dengue	C0019100	IFNA1	3439	P01562	interferon alpha 1		662	0.371	0.923		0.02		1	2	0	2014	2018
Severe Dengue	C0019100	TGFB1	7040	P01137	transforming growth factor beta 1	Signaling	1558	0.287	0.962	0.03685	0.02		1	2	0	1999	2010
Severe Dengue	C0019100	NLRP3	114548	Q96P20	NLR family pyrin domain containing 3		805	0.361	0.962	0.00081103	0.02		1	2	0	2013	2019
Severe Dengue	C0019100	MBL2	4153	P11226	mannose binding lectin 2	Receptor	563	0.39	0.846	0.0026836	0.02		1	2	0	2016	2019
Severe Dengue	C0019100	RBM45	129831	Q8IUH3	RNA binding motif protein 45		557	0.383	0.846	2.1132e-10	0.02		1	2	0	2011	2019
Severe Dengue	C0019100	VDR	7421	P11473	vitamin D receptor	Nuclear receptor	852	0.352	0.885	1.6787e-05	0.02		1	2	0	2002	2012
Severe Dengue	C0019100	TAP1	6890	Q03518	transporter 1, ATP binding cassette subfamily B member	Transporter	181	0.5	0.808	5.3431e-06	0.02		1	2	0	2007	2008
Severe Dengue	C0019100	FCGR2A	2212	P12318	Fc fragment of IgG receptor IIa	Cell adhesion	227	0.48	0.769	2.0054e-06	0.02		1	2	1	2010	2015
Severe Dengue	C0019100	F2	2147	P00734	coagulation factor II, thrombin	Enzyme	490	0.415	0.885	0.0011118	0.02		1	2	0	2017	2017
Severe Dengue	C0019100	PITX3	5309	O75364	paired like homeodomain 3		93	0.585	0.692	0.81276	0.01		1	1	0	2018	2018
Severe Dengue	C0019100	PTX3	5806	P26022	pentraxin 3		296	0.457	0.808	6.9827e-05	0.01		1	1	0	2018	2018
Severe Dengue	C0019100	MIF	4282	P14174	macrophage migration inhibitory factor		455	0.412	0.885	0.012262	0.01		1	1	0	2017	2017
Severe Dengue	C0019100	MPZ	4359	P25189	myelin protein zero		249	0.503	0.846	0.27158	0.01		1	1	0	2015	2015
Severe Dengue	C0019100	MYD88	4615	Q99836	MYD88 innate immune signal transduction adaptor	Enzyme modulator	480	0.414	0.923	0.12443	0.01		1	1	0	2017	2017
Severe Dengue	C0019100	IL22	50616	Q9GZX6	interleukin 22		551	0.393	0.885	0.00018843	0.01		1	1	0	2013	2013
Severe Dengue	C0019100	PF4	5196	P02776	platelet factor 4	Signaling	158	0.522	0.846	0.043062	0.01		1	1	0	2015	2015
Severe Dengue	C0019100	CD69	969	Q07108	CD69 molecule		206	0.488	0.923	0.029691	0.01		1	1	0	2018	2018
Severe Dengue	C0019100	PMP22	5376	Q01453	peripheral myelin protein 22	Cellular structure	341	0.471	0.885	0.90958	0.01		1	1	0	2015	2015
Severe Dengue	C0019100	PTPN11	5781	Q06124	protein tyrosine phosphatase non-receptor type 11		702	0.385	0.923	0.99998	0.01		1	1	0	2018	2018
Severe Dengue	C0019100	BAK1	578	Q16611	BCL2 antagonist/killer 1	Signaling	115	0.555	0.769	7.4028e-06	0.01		1	1	1	2016	2016
Severe Dengue	C0019100	MAPK1	5594	P28482	mitogen-activated protein kinase 1	Kinase	1059	0.33	0.923	0.99698	0.01		1	1	0	2015	2015
Severe Dengue	C0019100	RAF1	5894	P04049	Raf-1 proto-oncogene, serine/threonine kinase	Kinase	470	0.418	0.885	0.85295	0.01		1	1	0	2016	2016
Severe Dengue	C0019100	TPM4	7171	P67936	tropomyosin 4	Cellular structure	48	0.656	0.577	0.38852	0.01		1	1	0	2015	2015
Severe Dengue	C0019100	TPSAB1	7177	P20231;Q15661	tryptase alpha/beta 1	Enzyme	23	0.722	0.5	1.2733e-13	0.01		1	1	0	2015	2015
Severe Dengue	C0019100	CXCR4	7852	P61073	C-X-C motif chemokine receptor 4	G-protein coupled receptor	739	0.362	0.923	0.017804	0.01		1	1	0	2018	2018
Severe Dengue	C0019100	USO1	8615	O60763	USO1 vesicle transport factor	Transporter	153	0.522	0.885	0.33417	0.01		1	1	1	2008	2008
Severe Dengue	C0019100	SOCS1	8651	O15524	suppressor of cytokine signaling 1	Enzyme modulator	315	0.445	0.808	0.58544	0.01		1	1	0	2014	2014
Severe Dengue	C0019100	SOCS3	9021	O14543	suppressor of cytokine signaling 3	Enzyme modulator	375	0.434	0.808	0.74613	0.01		1	1	0	2017	2017
Severe Dengue	C0019100	FCGR2C	9103	P31995	Fc fragment of IgG receptor IIc (gene/pseudogene)	Cell adhesion	71	0.61	0.654		0.01		1	1	1	2010	2010
Severe Dengue	C0019100	IL1RL1	9173	Q01638	interleukin 1 receptor like 1	Receptor	117	0.547	0.731	1.4407e-12	0.01		1	1	0	2014	2014
Severe Dengue	C0019100	CD14	929	P08571	CD14 molecule		551	0.392	0.885	4.8813e-05	0.01		1	1	0	2014	2014
Severe Dengue	C0019100	CD163	9332	Q86VB7	CD163 molecule	Enzyme	369	0.427	0.846	0.0008338	0.01		1	1	0	2018	2018
Severe Dengue	C0019100	ACTG1	71	P63261	actin gamma 1	Cellular structure	291	0.477	0.846	0.0047837	0.01		1	1	0	2019	2019
Severe Dengue	C0019100	TLR3	7098	O15455	toll like receptor 3	Receptor	393	0.427	0.885	1.6349e-07	0.01		1	1	1	2015	2015
Severe Dengue	C0019100	TAP2	6891	Q03519	transporter 2, ATP binding cassette subfamily B member	Transporter	155	0.517	0.808	6.8911e-11	0.01		1	1	0	2008	2008
Severe Dengue	C0019100	RXRA	6256	P19793	retinoid X receptor alpha	Nuclear receptor	132	0.543	0.769	0.99852	0.01		1	1	0	2017	2017
Severe Dengue	C0019100	CCL4	6351	P13236;Q8NHW4	C-C motif chemokine ligand 4	Signaling	276	0.466	0.923	0.24134	0.01		1	1	0	2017	2017
Severe Dengue	C0019100	CCL5	6352	P13501	C-C motif chemokine ligand 5	Signaling	514	0.403	0.885	0.0017516	0.01		1	1	0	2019	2019
Severe Dengue	C0019100	SELE	6401	P16581	selectin E		327	0.447	0.808	7.9058e-10	0.01		1	1	0	2019	2019
Severe Dengue	C0019100	IFIH1	64135	Q9BYX4	interferon induced with helicase C domain 1		319	0.471	0.808	6.9819e-44	0.01		1	1	0	2015	2015
Severe Dengue	C0019100	TPSB2	64499	P20231;Q15661	tryptase beta 2 (gene/pseudogene)	Enzyme	11	0.78	0.385	5.3313e-09	0.01		1	1	0	2015	2015
Severe Dengue	C0019100	STAT2	6773	P52630	signal transducer and activator of transcription 2	Nucleic acid binding	92	0.569	0.615	0.93065	0.01		1	1	0	2017	2017
Severe Dengue	C0019100	THBD	7056	P07204	thrombomodulin		303	0.457	0.769	0.053769	0.01		1	1	0	2013	2013
Severe Dengue	C0019100	TLR2	7097	O60603	toll like receptor 2		749	0.361	0.923	1.0152e-06	0.01		1	1	0	2017	2017
Severe Dengue	C0019100	CCL4L2	9560	P13236;Q8NHW4	C-C motif chemokine ligand 4 like 2		133	0.535	0.885	0.088586	0.01		1	1	0	2017	2017
Severe Dengue	C0019100	MIR150	406942		microRNA 150		282	0.455	0.808		0.01		1	1	0	2014	2014
Severe Dengue	C0019100	MICA	100507436	Q29983	MHC class I polypeptide-related sequence A		248	0.473	0.846	0.0049697	0.01		1	1	0	2011	2011
Severe Dengue	C0019100	CFD	1675	P00746	complement factor D	Enzyme	83	0.587	0.731	6.7045e-06	0.01		1	1	0	2013	2013
Severe Dengue	C0019100	NR0B1	190	P51843	nuclear receptor subfamily 0 group B member 1	Nuclear receptor	222	0.494	0.808	0.97025	0.01		1	1	0	2015	2015
Severe Dengue	C0019100	EPHB2	2048	P29323	EPH receptor B2	Kinase	649	0.374	0.846	0.99997	0.01		1	1	0	2015	2015
Severe Dengue	C0019100	ALB	213	P02768	albumin	Transporter	1198	0.317	0.962	0.64329	0.01		1	1	0	2019	2019
Severe Dengue	C0019100	F3	2152	P13726	coagulation factor III, tissue factor	Receptor	456	0.415	0.846	0.018872	0.01		1	1	0	2017	2017
Severe Dengue	C0019100	FCGR2B	2213	P31994	Fc fragment of IgG receptor IIb	Cell adhesion	155	0.522	0.846	0.45637	0.01		1	1	0	2010	2010
Severe Dengue	C0019100	FCGR3A	2214	P08637	Fc fragment of IgG receptor IIIa	Cell adhesion	352	0.432	0.962	3.6955e-06	0.01		1	1	0	2017	2017
Severe Dengue	C0019100	FCGR3B	2215	O75015	Fc fragment of IgG receptor IIIb	Cell adhesion	291	0.452	0.962	3.0294e-07	0.01		1	1	0	2013	2013
Severe Dengue	C0019100	FLNB	2317	O75369	filamin B		374	0.458	0.923	6.0505e-10	0.01		1	1	0	2008	2008
Severe Dengue	C0019100	SEC14L2	23541	O76054	SEC14 like lipid binding 2		198	0.494	0.885	2.9195e-08	0.01		1	1	0	2008	2008
Severe Dengue	C0019100	CTLA4	1493	P16410	cytotoxic T-lymphocyte associated protein 4		722	0.369	0.923	0.94085	0.01		1	1	1	2009	2009
Severe Dengue	C0019100	CSF2	1437	P04141	colony stimulating factor 2	Signaling	1028	0.33	0.962	0.83468	0.01		1	1	0	2019	2019
Severe Dengue	C0019100	ZMPSTE24	10269	O75844	zinc metallopeptidase STE24	Enzyme	265	0.517	0.731	8.8702e-16	0.01		1	1	0	2015	2015
Severe Dengue	C0019100	NXF1	10482	Q9UBU9	nuclear RNA export factor 1	Nucleic acid binding	141	0.531	0.885	0.9763	0.01		1	1	0	2008	2008
Severe Dengue	C0019100	PRDX4	10549	Q13162	peroxiredoxin 4	Enzyme	59	0.619	0.692	0.026755	0.01		1	1	0	2013	2013
Severe Dengue	C0019100	OLFM4	10562	Q6UX06	olfactomedin 4	Cellular structure	89	0.576	0.615	2.7754e-06	0.01		1	1	0	2015	2015
Severe Dengue	C0019100	IVNS1ABP	10625	Q9Y6Y0	influenza virus NS1A binding protein		67	0.608	0.769	0.99442	0.01		1	1	0	2018	2018
Severe Dengue	C0019100	HPSE	10855	Q9Y251	heparanase	Enzyme	393	0.425	0.808	2.266e-14	0.01		1	1	0	2007	2007
Severe Dengue	C0019100	IL17F	112744	Q96PD4	interleukin 17F		236	0.48	0.808	0.039165	0.01		1	1	0	2015	2015
Severe Dengue	C0019100	TIRAP	114609	P58753	TIR domain containing adaptor protein		74	0.604	0.769	0.00076118	0.01		1	1	1	2015	2015
Severe Dengue	C0019100	OSBPL10	114884	Q9BXB5	oxysterol binding protein like 10		12	0.78	0.269	3.3256e-07	0.01		1	1	0	2017	2017
Severe Dengue	C0019100	CMA1	1215	P23946	chymase 1	Enzyme	157	0.514	0.692	7.5861e-09	0.01		0	1	1	2015	2015
Severe Dengue	C0019100	DDX58	23586	O95786	DExD/H-box helicase 58		144	0.526	0.808	1.7558e-23	0.01		1	1	0	2015	2015
Severe Dengue	C0019100	G6PD	2539	P11413	glucose-6-phosphate dehydrogenase	Enzyme	410	0.424	0.846	0.97158	0.01		0	1	0	2019	2019
Severe Dengue	C0019100	IL6	3569	P05231	interleukin 6		2367	0.248	0.962	0.31536	0.01		1	1	0	2002	2002
Severe Dengue	C0019100	IL12B	3593	P29460	interleukin 12B	Signaling	249	0.48	0.885	0.00011439	0.01		1	1	0	2015	2015
Severe Dengue	C0019100	IL17A	3605	Q16552	interleukin 17A		1074	0.324	0.923	0.043049	0.01		1	1	0	2013	2013
Severe Dengue	C0019100	CXCL10	3627	P02778	C-X-C motif chemokine ligand 10	Signaling	631	0.378	0.885	0.36865	0.01		1	1	0	2019	2019
Severe Dengue	C0019100	IRF1	3659	P10914	interferon regulatory factor 1	Transcription factor	257	0.468	0.769	0.9909	0.01		1	1	0	2017	2017
Severe Dengue	C0019100	JAK1	3716	P23458	Janus kinase 1	Kinase	239	0.474	0.769	0.99998	0.01		1	1	1	2010	2010
Severe Dengue	C0019100	KIR3DL1	3811	P43629	killer cell immunoglobulin like receptor, three Ig domains and long cytoplasmic tail 1	Receptor	231	0.475	0.769	8.3578e-14	0.01		1	1	0	2015	2015
Severe Dengue	C0019100	CCL4L1	388372	P13236;Q8NHW4	C-C motif chemokine ligand 4 like 1		135	0.534	0.885	0.33576	0.01		1	1	0	2017	2017
Severe Dengue	C0019100	LBP	3929	P18428	lipopolysaccharide binding protein		156	0.525	0.808	4.1897e-15	0.01		1	1	0	2017	2017
Severe Dengue	C0019100	LMNA	4000	P02545	lamin A/C		824	0.384	0.885	0.9994	0.01		1	1	0	2015	2015
Severe Dengue	C0019100	IL4	3565	P05112	interleukin 4		996	0.332	0.962	0.0047372	0.01		1	1	0	2002	2002
Severe Dengue	C0019100	IFNG	3458	P01579	interferon gamma		1519	0.288	0.962	0.47156	0.01		1	1	0	2017	2017
Severe Dengue	C0019100	PTPN20	26095	Q4JDL3	protein tyrosine phosphatase non-receptor type 20		1	1	0.038	0.015945	0.01		1	1	0	2018	2018
Severe Dengue	C0019100	GATA3	2625	P23771	GATA binding protein 3		429	0.415	0.846	0.89887	0.01		1	1	0	2005	2005
Severe Dengue	C0019100	GEM	2669	P55040	GTP binding protein overexpressed in skeletal muscle		251	0.467	0.769	1.179e-08	0.01		1	1	0	2015	2015
Severe Dengue	C0019100	CBLIF	2694	P27352	cobalamin binding intrinsic factor		185	0.507	0.808	0.00024911	0.01		1	1	0	2017	2017
Severe Dengue	C0019100	CFH	3075	P08603	complement factor H		393	0.441	0.885	0.86061	0.01		1	1	1	2018	2018
Severe Dengue	C0019100	HLA-C	3107	P10321	major histocompatibility complex, class I, C		435	0.415	0.846	1.5695e-06	0.01		1	1	0	2013	2013
Severe Dengue	C0019100	HLA-DPB1	3115	P04440	major histocompatibility complex, class II, DP beta 1	Immune response	324	0.453	0.923	5.3254e-10	0.01		1	1	0	2009	2009
Severe Dengue	C0019100	HLA-DQB1	3119	P01920	major histocompatibility complex, class II, DQ beta 1	Immune response	504	0.407	0.885	0.0089259	0.01		1	1	0	2009	2009
Severe Dengue	C0019100	HMGB1	3146	P09429	high mobility group box 1	Nucleic acid binding	724	0.368	0.923	0.82035	0.01		1	1	0	2017	2017
Severe Dengue	C0019100	IFNAR2	3455	P48551	interferon alpha and beta receptor subunit 2	Receptor	85	0.585	0.731	8.5332e-06	0.01		1	1	0	2014	2014
Severe Dengue	C0019100	LTA	4049	P01374	lymphotoxin alpha	Signaling	353	0.434	0.885	0.19685	0.01		1	1	0	2009	2009
