# Supplementary material for: Liver transcriptomics reveals features of the host response in a mouse model of dengue virus infection
Source: Front Immunol. 2022 Aug 26;13:892469. doi: 10.3389/fimmu.2022.892469 (PMC9459046; doi:10.3389/fimmu.2022.892469)
Supplement: Supplementary file 10 [file Table_10.xlsx]

## Sheet: C0376300
Disease	Disease_id	Gene	Gene_id	UniProt	Gene_Full_Name	Protein_Class	N_diseases_g	DSI_g	DPI_g	pLI	Score_gda	EL_gda	EI_gda	N_PMIDs	N_SNPs_gda	First_Ref	Last_Ref
Dengue Shock Syndrome	C0376300	PLCE1	51196	Q9P212	phospholipase C epsilon 1	Enzyme	114	0.572	0.654	5.6754e-11	0.43		1	4	4	2011	2018
Dengue Shock Syndrome	C0376300	MICB	4277	Q29980	MHC class I polypeptide-related sequence B		95	0.576	0.731	4.0609e-05	0.41		1	2	1	2011	2013
Dengue Shock Syndrome	C0376300	CLEC5A	23601	Q9NY25	C-type lectin domain containing 5A		37	0.663	0.346	0.12568	0.3		1	1	0	2008	2008
Dengue Shock Syndrome	C0376300	RBFOX1	54715	Q9NWB1	RNA binding fox-1 homolog 1	Nucleic acid binding	103	0.584	0.692	0.95263	0.1		1	1	1	2011	2011
Dengue Shock Syndrome	C0376300	RP1	6101	P56715	RP1 axonemal microtubule associated		57	0.663	0.462	4.415e-13	0.1		1	1	1	2011	2011
Dengue Shock Syndrome	C0376300	TPSB2	64499	P20231;Q15661	tryptase beta 2 (gene/pseudogene)	Enzyme	11	0.78	0.385	5.3313e-09	0.01		1	1	0	2015	2015
Dengue Shock Syndrome	C0376300	TNF	7124	P01375	tumor necrosis factor	Signaling	2724	0.231	0.962	0.8033	0.01		1	1	0	2000	2000
Dengue Shock Syndrome	C0376300	PLG	5340	P00747	plasminogen	Enzyme	586	0.389	0.923	0.010345	0.01		1	1	0	2009	2009
Dengue Shock Syndrome	C0376300	TPSAB1	7177	P20231;Q15661	tryptase alpha/beta 1	Enzyme	23	0.722	0.5	1.2733e-13	0.01		1	1	0	2015	2015
Dengue Shock Syndrome	C0376300	PLCB4	5332	Q15147	phospholipase C beta 4	Enzyme	89	0.61	0.731	3.0437e-06	0.01		1	1	0	2018	2018
Dengue Shock Syndrome	C0376300	CMA1	1215	P23946	chymase 1	Enzyme	157	0.514	0.692	7.5861e-09	0.01		1	1	1	2015	2015
Dengue Shock Syndrome	C0376300	IL1RN	3557	P18510	interleukin 1 receptor antagonist		701	0.373	0.923	0.030914	0.01		1	1	0	2014	2014
Dengue Shock Syndrome	C0376300	IL1R1	3554	P14778	interleukin 1 receptor type 1	Receptor	184	0.509	0.769	0.15126	0.01		1	1	0	2014	2014
Dengue Shock Syndrome	C0376300	IL1B	3553	P01584	interleukin 1 beta		1801	0.276	0.962	0.13005	0.01		1	1	0	2014	2014
Dengue Shock Syndrome	C0376300	IFNA13	3447	P01562	interferon alpha 13		646	0.374	0.923		0.01		1	1	0	2012	2012
Dengue Shock Syndrome	C0376300	IFNA1	3439	P01562	interferon alpha 1		662	0.371	0.923		0.01		1	1	0	2012	2012
Dengue Shock Syndrome	C0376300	HLA-A	3105	P04439	major histocompatibility complex, class I, A		672	0.37	0.846	0.0013299	0.01		1	1	0	2008	2008
Dengue Shock Syndrome	C0376300	VEGFA	7422	P15692	vascular endothelial growth factor A	Signaling	1899	0.266	0.923	2.4085e-05	0.01		1	1	0	2020	2020
