# Supplementary material for: Liver transcriptomics reveals features of the host response in a mouse model of dengue virus infection
Source: Front Immunol. 2022 Aug 26;13:892469. doi: 10.3389/fimmu.2022.892469 (PMC9459046; doi:10.3389/fimmu.2022.892469)
Supplement: Supplementary file 12 [file Table_12.xlsx]

## Sheet: Sheet1
#term ID	term description	observed gene count	background gene count	strength	false discovery rate	matching proteins in your network (IDs)	matching proteins in your network (labels)
BTO:0001997	Arteriole	5	6	1.12	0.0132	10090.ENSMUSP00000001963,10090.ENSMUSP00000021796,10090.ENSMUSP00000066488,10090.ENSMUSP00000079664,10090.ENSMUSP00000107873	Ace,Edn1,Agt,Pecam1,Vwf
BTO:0002626	Venule	6	8	1.07	0.0055	10090.ENSMUSP00000027871,10090.ENSMUSP00000027874,10090.ENSMUSP00000029574,10090.ENSMUSP00000079664,10090.ENSMUSP00000083587,10090.ENSMUSP00000123924	Sell,Sele,Vcam1,Pecam1,Icam1,Selp
BTO:0002688	Vascular cell	5	8	0.99	0.0285	10090.ENSMUSP00000026845,10090.ENSMUSP00000027874,10090.ENSMUSP00000029574,10090.ENSMUSP00000079664,10090.ENSMUSP00000083587	Il6,Sele,Vcam1,Pecam1,Icam1
BTO:0004167	Lymphatic endothelial cell	5	8	0.99	0.0285	10090.ENSMUSP00000020617,10090.ENSMUSP00000032262,10090.ENSMUSP00000033050,10090.ENSMUSP00000079664,10090.ENSMUSP00000109144	Flt4,Clec1b,Lyve1,Pecam1,Kdr
BTO:0001949	HUVEC cell	7	13	0.93	0.0061	10090.ENSMUSP00000027874,10090.ENSMUSP00000029574,10090.ENSMUSP00000031653,10090.ENSMUSP00000079664,10090.ENSMUSP00000083587,10090.ENSMUSP00000107873,10090.ENSMUSP00000109144	Sele,Vcam1,Flt1,Pecam1,Icam1,Vwf,Kdr
BTO:0006110	M1 macrophage	7	14	0.9	0.0081	10090.ENSMUSP00000016673,10090.ENSMUSP00000020161,10090.ENSMUSP00000026845,10090.ENSMUSP00000028045,10090.ENSMUSP00000053923,10090.ENSMUSP00000068468,10090.ENSMUSP00000108160	Il10,Arg1,Il6,Mrc1,Chil3,Itgam,Cd163
BTO:0006111	M2 macrophage	6	13	0.86	0.028	10090.ENSMUSP00000016673,10090.ENSMUSP00000020161,10090.ENSMUSP00000026845,10090.ENSMUSP00000028045,10090.ENSMUSP00000053923,10090.ENSMUSP00000108160	Il10,Arg1,Il6,Mrc1,Chil3,Cd163
BTO:0001854	Vascular endothelial cell	9	20	0.85	0.0022	10090.ENSMUSP00000001319,10090.ENSMUSP00000026845,10090.ENSMUSP00000027874,10090.ENSMUSP00000029574,10090.ENSMUSP00000031653,10090.ENSMUSP00000079664,10090.ENSMUSP00000083587,10090.ENSMUSP00000107873,10090.ENSMUSP00000109144	Efnb2,Il6,Sele,Vcam1,Flt1,Pecam1,Icam1,Vwf,Kdr
BTO:0003718	Vasculature	7	16	0.84	0.0138	10090.ENSMUSP00000021796,10090.ENSMUSP00000026845,10090.ENSMUSP00000029574,10090.ENSMUSP00000031653,10090.ENSMUSP00000079664,10090.ENSMUSP00000083587,10090.ENSMUSP00000109144	Edn1,Il6,Vcam1,Flt1,Pecam1,Icam1,Kdr
BTO:0001853	Vascular endothelium	14	34	0.81	5.32e-05	10090.ENSMUSP00000001319,10090.ENSMUSP00000021796,10090.ENSMUSP00000023840,10090.ENSMUSP00000026845,10090.ENSMUSP00000027871,10090.ENSMUSP00000027874,10090.ENSMUSP00000029574,10090.ENSMUSP00000031653,10090.ENSMUSP00000071859,10090.ENSMUSP00000079664,10090.ENSMUSP00000083587,10090.ENSMUSP00000107873,10090.ENSMUSP00000109144,10090.ENSMUSP00000123924	Efnb2,Edn1,Cxcl13,Il6,Sell,Sele,Vcam1,Flt1,Trpv4,Pecam1,Icam1,Vwf,Kdr,Selp
BTO:0004732	Bone marrow-derived macrophage	23	62	0.77	1e-07	10090.ENSMUSP00000001008,10090.ENSMUSP00000015484,10090.ENSMUSP00000016673,10090.ENSMUSP00000019074,10090.ENSMUSP00000020161,10090.ENSMUSP00000020970,10090.ENSMUSP00000021413,10090.ENSMUSP00000025523,10090.ENSMUSP00000026845,10090.ENSMUSP00000028045,10090.ENSMUSP00000032239,10090.ENSMUSP00000032800,10090.ENSMUSP00000056669,10090.ENSMUSP00000059129,10090.ENSMUSP00000068468,10090.ENSMUSP00000074885…	Ccl3,Cybb,Il10,Ccl4,Arg1,Rsad2,Nfkbia,Csf1r,Il6,Mrc1,Clec4e,Tyrobp,Cd14,Socs3,Itgam,Cxcl2,Fcer1g,Lyz2,Nlrp3,Jun,Syk,Lgals3,Fcgr3
BTO:0000901	Myocardium	7	19	0.76	0.0285	10090.ENSMUSP00000001963,10090.ENSMUSP00000004172,10090.ENSMUSP00000026845,10090.ENSMUSP00000031423,10090.ENSMUSP00000040847,10090.ENSMUSP00000066488,10090.ENSMUSP00000107717	Ace,Hmox2,Il6,Atp2a2,Adrb1,Agt,Tnnt2
BTO:0000078	Microglia	17	48	0.75	2.28e-05	10090.ENSMUSP00000001008,10090.ENSMUSP00000005548,10090.ENSMUSP00000015484,10090.ENSMUSP00000017576,10090.ENSMUSP00000021413,10090.ENSMUSP00000024791,10090.ENSMUSP00000025523,10090.ENSMUSP00000026845,10090.ENSMUSP00000028045,10090.ENSMUSP00000032800,10090.ENSMUSP00000040246,10090.ENSMUSP00000048836,10090.ENSMUSP00000056669,10090.ENSMUSP00000068468,10090.ENSMUSP00000089801,10090.ENSMUSP00000102711…	Ccl3,Hmox1,Cybb,Rbfox3,Nfkbia,Trem2,Csf1r,Il6,Mrc1,Tyrobp,C1qb,C1qa,Cd14,Itgam,Lyz2,Jun,Lgals3
BTO:0001176	Endothelial cell	16	46	0.74	5.32e-05	10090.ENSMUSP00000001319,10090.ENSMUSP00000017881,10090.ENSMUSP00000020617,10090.ENSMUSP00000021796,10090.ENSMUSP00000026845,10090.ENSMUSP00000027874,10090.ENSMUSP00000029574,10090.ENSMUSP00000031653,10090.ENSMUSP00000032262,10090.ENSMUSP00000033050,10090.ENSMUSP00000048309,10090.ENSMUSP00000079664,10090.ENSMUSP00000083587,10090.ENSMUSP00000107873,10090.ENSMUSP00000109144,10090.ENSMUSP00000123924	Efnb2,Mmp9,Flt4,Edn1,Il6,Sele,Vcam1,Flt1,Clec1b,Lyve1,Stab2,Pecam1,Icam1,Vwf,Kdr,Selp
BTO:0000766	Blood vessel endothelium	17	51	0.72	4.02e-05	10090.ENSMUSP00000001319,10090.ENSMUSP00000017881,10090.ENSMUSP00000020617,10090.ENSMUSP00000021796,10090.ENSMUSP00000023243,10090.ENSMUSP00000026845,10090.ENSMUSP00000027874,10090.ENSMUSP00000029574,10090.ENSMUSP00000031653,10090.ENSMUSP00000032262,10090.ENSMUSP00000033050,10090.ENSMUSP00000048309,10090.ENSMUSP00000079664,10090.ENSMUSP00000083587,10090.ENSMUSP00000107873,10090.ENSMUSP00000109144…	Efnb2,Mmp9,Flt4,Edn1,Gpihbp1,Il6,Sele,Vcam1,Flt1,Clec1b,Lyve1,Stab2,Pecam1,Icam1,Vwf,Kdr,Selp
BTO:0000234	Vein	12	38	0.7	0.0021	10090.ENSMUSP00000026845,10090.ENSMUSP00000027871,10090.ENSMUSP00000027874,10090.ENSMUSP00000029574,10090.ENSMUSP00000048969,10090.ENSMUSP00000079306,10090.ENSMUSP00000079664,10090.ENSMUSP00000083587,10090.ENSMUSP00000107873,10090.ENSMUSP00000112978,10090.ENSMUSP00000123924,10090.ENSMUSP00000137662	Il6,Sell,Sele,Vcam1,Spsb1,Hspa2,Pecam1,Icam1,Vwf,Casz1,Selp,Foxf1
BTO:0000393	Endothelium	19	64	0.67	3.88e-05	10090.ENSMUSP00000001319,10090.ENSMUSP00000017881,10090.ENSMUSP00000020617,10090.ENSMUSP00000021796,10090.ENSMUSP00000023840,10090.ENSMUSP00000026845,10090.ENSMUSP00000027871,10090.ENSMUSP00000027874,10090.ENSMUSP00000029574,10090.ENSMUSP00000031653,10090.ENSMUSP00000032262,10090.ENSMUSP00000033050,10090.ENSMUSP00000048309,10090.ENSMUSP00000071859,10090.ENSMUSP00000079664,10090.ENSMUSP00000083587…	Efnb2,Mmp9,Flt4,Edn1,Cxcl13,Il6,Sell,Sele,Vcam1,Flt1,Clec1b,Lyve1,Stab2,Trpv4,Pecam1,Icam1,Vwf,Kdr,Selp
BTO:0000135	Aorta	11	40	0.64	0.0089	10090.ENSMUSP00000001319,10090.ENSMUSP00000003818,10090.ENSMUSP00000004172,10090.ENSMUSP00000029574,10090.ENSMUSP00000030010,10090.ENSMUSP00000044070,10090.ENSMUSP00000048969,10090.ENSMUSP00000066488,10090.ENSMUSP00000079664,10090.ENSMUSP00000083587,10090.ENSMUSP00000109144	Efnb2,Insig2,Hmox2,Vcam1,Abca1,March1,Spsb1,Agt,Pecam1,Icam1,Kdr
BTO:0000130	Neutrophil	9	35	0.61	0.0396	10090.ENSMUSP00000001008,10090.ENSMUSP00000016673,10090.ENSMUSP00000017881,10090.ENSMUSP00000026845,10090.ENSMUSP00000038925,10090.ENSMUSP00000068468,10090.ENSMUSP00000074885,10090.ENSMUSP00000083587,10090.ENSMUSP00000140825	Ccl3,Il10,Mmp9,Il6,Elane,Itgam,Cxcl2,Icam1,Ly6c2
BTO:0001102	Blood vessel	31	125	0.59	4.28e-07	10090.ENSMUSP00000001319,10090.ENSMUSP00000001963,10090.ENSMUSP00000003818,10090.ENSMUSP00000004172,10090.ENSMUSP00000016673,10090.ENSMUSP00000017576,10090.ENSMUSP00000017881,10090.ENSMUSP00000020617,10090.ENSMUSP00000021796,10090.ENSMUSP00000023243,10090.ENSMUSP00000026845,10090.ENSMUSP00000027871,10090.ENSMUSP00000027874,10090.ENSMUSP00000029574,10090.ENSMUSP00000030010,10090.ENSMUSP00000031653…	Efnb2,Ace,Insig2,Hmox2,Il10,Rbfox3,Mmp9,Flt4,Edn1,Gpihbp1,Il6,Sell,Sele,Vcam1,Abca1,Flt1,Clec1b,Lyve1,March1,Stab2,Spsb1,Agt,Trpv4,Hspa2,Pecam1,Icam1,Vwf,Kdr,Casz1,Selp,Foxf1
BTO:0001085	Vascular system	33	136	0.58	2.25e-07	10090.ENSMUSP00000001319,10090.ENSMUSP00000001963,10090.ENSMUSP00000003818,10090.ENSMUSP00000004172,10090.ENSMUSP00000016673,10090.ENSMUSP00000017576,10090.ENSMUSP00000017881,10090.ENSMUSP00000020171,10090.ENSMUSP00000020617,10090.ENSMUSP00000021796,10090.ENSMUSP00000023243,10090.ENSMUSP00000026845,10090.ENSMUSP00000027871,10090.ENSMUSP00000027874,10090.ENSMUSP00000029574,10090.ENSMUSP00000030010…	Efnb2,Ace,Insig2,Hmox2,Il10,Rbfox3,Mmp9,Ctgf,Flt4,Edn1,Gpihbp1,Il6,Sell,Sele,Vcam1,Abca1,Flt1,Clec1b,Lyve1,Mcam,March1,Stab2,Spsb1,Agt,Trpv4,Hspa2,Pecam1,Icam1,Vwf,Kdr,Casz1,Selp,Foxf1
BTO:0000573	Artery	18	74	0.58	0.0006	10090.ENSMUSP00000001319,10090.ENSMUSP00000001963,10090.ENSMUSP00000003818,10090.ENSMUSP00000004172,10090.ENSMUSP00000017576,10090.ENSMUSP00000017881,10090.ENSMUSP00000021796,10090.ENSMUSP00000026845,10090.ENSMUSP00000029574,10090.ENSMUSP00000030010,10090.ENSMUSP00000044070,10090.ENSMUSP00000048969,10090.ENSMUSP00000066488,10090.ENSMUSP00000071859,10090.ENSMUSP00000079664,10090.ENSMUSP00000083587…	Efnb2,Ace,Insig2,Hmox2,Rbfox3,Mmp9,Edn1,Il6,Vcam1,Abca1,March1,Spsb1,Agt,Trpv4,Pecam1,Icam1,Vwf,Kdr
BTO:0002606	Glial cell	18	79	0.56	0.0012	10090.ENSMUSP00000001008,10090.ENSMUSP00000005548,10090.ENSMUSP00000015484,10090.ENSMUSP00000017576,10090.ENSMUSP00000021413,10090.ENSMUSP00000024791,10090.ENSMUSP00000025523,10090.ENSMUSP00000026845,10090.ENSMUSP00000028045,10090.ENSMUSP00000032800,10090.ENSMUSP00000040246,10090.ENSMUSP00000048836,10090.ENSMUSP00000056669,10090.ENSMUSP00000061408,10090.ENSMUSP00000068468,10090.ENSMUSP00000089801…	Ccl3,Hmox1,Cybb,Rbfox3,Nfkbia,Trem2,Csf1r,Il6,Mrc1,Tyrobp,C1qb,C1qa,Cd14,Olig1,Itgam,Lyz2,Jun,Lgals3
BTO:0000968	Osteoclast	10	43	0.56	0.0403	10090.ENSMUSP00000017881,10090.ENSMUSP00000021413,10090.ENSMUSP00000025523,10090.ENSMUSP00000027559,10090.ENSMUSP00000030254,10090.ENSMUSP00000032800,10090.ENSMUSP00000078875,10090.ENSMUSP00000089801,10090.ENSMUSP00000099349,10090.ENSMUSP00000102711	Mmp9,Nfkbia,Csf1r,Tnfrsf11a,Leprot,Tyrobp,Fcer1g,Lyz2,Wipi1,Jun
BTO:0000801	Macrophage	53	238	0.55	8.11e-11	10090.ENSMUSP00000001008,10090.ENSMUSP00000001156,10090.ENSMUSP00000002180,10090.ENSMUSP00000002284,10090.ENSMUSP00000003981,10090.ENSMUSP00000005548,10090.ENSMUSP00000015484,10090.ENSMUSP00000015667,10090.ENSMUSP00000016673,10090.ENSMUSP00000017576,10090.ENSMUSP00000017604,10090.ENSMUSP00000017881,10090.ENSMUSP00000019074,10090.ENSMUSP00000020161,10090.ENSMUSP00000020970,10090.ENSMUSP00000021413…	Ccl3,Cfp,Spi1,Plaur,Il7r,Hmox1,Cybb,Ctss,Il10,Rbfox3,Cyba,Mmp9,Ccl4,Arg1,Rsad2,Nfkbia,Trem2,Hbegf,Csf1r,Anxa1,Msr1,Il6,Cd28,Slc11a1,Tnfrsf11a,Sell,Mrc1,Vcam1,Abca1,Leprot,Clec4e,Tyrobp,C1qb,C1qa,Cxcr4,Chil3,Cd14,Socs3,Tlr7,Itgam,Cxcl2,Fcer1g,Icam1,Lyz2,Nlrp3,Wipi1,Jun,Cd163,Il1rn,Syk,Lgals3,Cd36,Fcgr3
BTO:0001044	Phagocyte	13	62	0.52	0.0216	10090.ENSMUSP00000001008,10090.ENSMUSP00000016673,10090.ENSMUSP00000017881,10090.ENSMUSP00000026845,10090.ENSMUSP00000029574,10090.ENSMUSP00000030010,10090.ENSMUSP00000038925,10090.ENSMUSP00000056669,10090.ENSMUSP00000068468,10090.ENSMUSP00000074885,10090.ENSMUSP00000083587,10090.ENSMUSP00000097404,10090.ENSMUSP00000140825	Ccl3,Il10,Mmp9,Il6,Vcam1,Abca1,Elane,Cd14,Itgam,Cxcl2,Icam1,Cd80,Ly6c2
BTO:0002050	Osteogenic cell	19	98	0.49	0.0042	10090.ENSMUSP00000017881,10090.ENSMUSP00000020171,10090.ENSMUSP00000021413,10090.ENSMUSP00000025523,10090.ENSMUSP00000025856,10090.ENSMUSP00000026845,10090.ENSMUSP00000027559,10090.ENSMUSP00000028836,10090.ENSMUSP00000029041,10090.ENSMUSP00000029574,10090.ENSMUSP00000030254,10090.ENSMUSP00000032800,10090.ENSMUSP00000034992,10090.ENSMUSP00000044903,10090.ENSMUSP00000078875,10090.ENSMUSP00000089801…	Mmp9,Ctgf,Nfkbia,Csf1r,Lrp5,Il6,Tnfrsf11a,Bmp2,Fabp4,Vcam1,Leprot,Tyrobp,Nt5e,Thbs1,Fcer1g,Lyz2,Wipi1,Jun,Lox
BTO:0000539	Granulocyte	19	99	0.48	0.0045	10090.ENSMUSP00000001008,10090.ENSMUSP00000006679,10090.ENSMUSP00000015484,10090.ENSMUSP00000015583,10090.ENSMUSP00000016673,10090.ENSMUSP00000017881,10090.ENSMUSP00000021413,10090.ENSMUSP00000025523,10090.ENSMUSP00000025561,10090.ENSMUSP00000026845,10090.ENSMUSP00000027871,10090.ENSMUSP00000038925,10090.ENSMUSP00000053923,10090.ENSMUSP00000068468,10090.ENSMUSP00000074885,10090.ENSMUSP00000083587…	Ccl3,Prtn3,Cybb,Ctsg,Il10,Mmp9,Nfkbia,Csf1r,Anxa1,Il6,Sell,Elane,Chil3,Itgam,Cxcl2,Icam1,Lyz2,Fcgr3,Ly6c2
BTO:0001441	Marrow cell	15	83	0.46	0.0285	10090.ENSMUSP00000001008,10090.ENSMUSP00000016673,10090.ENSMUSP00000021413,10090.ENSMUSP00000023486,10090.ENSMUSP00000025523,10090.ENSMUSP00000026845,10090.ENSMUSP00000029574,10090.ENSMUSP00000031320,10090.ENSMUSP00000056669,10090.ENSMUSP00000064366,10090.ENSMUSP00000068468,10090.ENSMUSP00000083587,10090.ENSMUSP00000097404,10090.ENSMUSP00000107717,10090.ENSMUSP00000140825	Ccl3,Il10,Nfkbia,Tfrc,Csf1r,Il6,Vcam1,Pf4,Cd14,Klf1,Itgam,Icam1,Cd80,Tnnt2,Ly6c2
BTO:0000553	Peripheral blood	27	150	0.45	0.00057	10090.ENSMUSP00000003433,10090.ENSMUSP00000003818,10090.ENSMUSP00000003981,10090.ENSMUSP00000016673,10090.ENSMUSP00000021413,10090.ENSMUSP00000023689,10090.ENSMUSP00000023736,10090.ENSMUSP00000025399,10090.ENSMUSP00000025523,10090.ENSMUSP00000026845,10090.ENSMUSP00000027165,10090.ENSMUSP00000027871,10090.ENSMUSP00000032800,10090.ENSMUSP00000049686,10090.ENSMUSP00000053489,10090.ENSMUSP00000056669…	Mknk2,Insig2,Il7r,Il10,Nfkbia,Ifnar1,Lmbr1l,Pmaip1,Csf1r,Il6,Cd28,Sell,Tyrobp,Lrrc25,Cxcr4,Cd14,Tlr7,Itgam,Pecam1,Icam1,AF251705,Cd80,Wipi1,Klf4,Fam214b,Vwf,Kdr
BTO:0000784	Lymph node	27	155	0.44	0.00091	10090.ENSMUSP00000003433,10090.ENSMUSP00000003818,10090.ENSMUSP00000003981,10090.ENSMUSP00000016673,10090.ENSMUSP00000020911,10090.ENSMUSP00000021413,10090.ENSMUSP00000023689,10090.ENSMUSP00000023736,10090.ENSMUSP00000023840,10090.ENSMUSP00000025399,10090.ENSMUSP00000025523,10090.ENSMUSP00000026845,10090.ENSMUSP00000027165,10090.ENSMUSP00000027871,10090.ENSMUSP00000029574,10090.ENSMUSP00000032248…	Mknk2,Insig2,Il7r,Il10,Sdc1,Nfkbia,Ifnar1,Lmbr1l,Cxcl13,Pmaip1,Csf1r,Il6,Cd28,Sell,Vcam1,Clec4a2,Tyrobp,Lrrc25,Cxcr4,Tlr7,Itgam,Icam1,AF251705,Cd80,Wipi1,Klf4,Fam214b
BTO:0002042	Dendritic cell	20	121	0.42	0.0136	10090.ENSMUSP00000003433,10090.ENSMUSP00000003818,10090.ENSMUSP00000016673,10090.ENSMUSP00000021413,10090.ENSMUSP00000023689,10090.ENSMUSP00000023736,10090.ENSMUSP00000025399,10090.ENSMUSP00000025523,10090.ENSMUSP00000026845,10090.ENSMUSP00000027871,10090.ENSMUSP00000032800,10090.ENSMUSP00000049686,10090.ENSMUSP00000061853,10090.ENSMUSP00000068468,10090.ENSMUSP00000083587,10090.ENSMUSP00000090121…	Mknk2,Insig2,Il10,Nfkbia,Ifnar1,Lmbr1l,Pmaip1,Csf1r,Il6,Sell,Tyrobp,Lrrc25,Tlr7,Itgam,Icam1,AF251705,Cd80,Wipi1,Klf4,Fam214b
BTO:0000089	Blood	72	467	0.39	2.47e-08	10090.ENSMUSP00000001008,10090.ENSMUSP00000001963,10090.ENSMUSP00000002976,10090.ENSMUSP00000003433,10090.ENSMUSP00000003818,10090.ENSMUSP00000003981,10090.ENSMUSP00000004728,10090.ENSMUSP00000006679,10090.ENSMUSP00000007803,10090.ENSMUSP00000015484,10090.ENSMUSP00000015581,10090.ENSMUSP00000015583,10090.ENSMUSP00000016673,10090.ENSMUSP00000017590,10090.ENSMUSP00000017881,10090.ENSMUSP00000021028…	Ccl3,Ace,Il17ra,Mknk2,Insig2,Il7r,Cd33,Prtn3,Bcl2l1,Cybb,Gzmb,Ctsg,Il10,C1qtnf1,Mmp9,Itgb3,Nfkbia,Nedd9,Edn1,Tfrc,Ifnar1,Lmbr1l,Pmaip1,Csf1r,Anxa1,Il6,Cd28,Sell,Vcam1,Abca1,Cd38,Pf4,Pglyrp1,Tyrobp,Coro1a,Hpx,Elane,Lrrc25,Tbc1d8,Cxcr4,Itga2,Chil3,Cd14,Tlr7,Klf1,Agt,Itgam,Gpr65,Cxcl2,Pecam1,Icam1,Lyz2,AF251705,Cd80,Wipi1,Gata3,Epb4.1,Jun,Klf4,Fam214b,Bcl2l11,Mcf2l,Tnnt2,Vwf,Fcamr,Cysltr1,Kdr,Syk,Se…
BTO:0000574	Hematopoietic cell	52	357	0.36	2.75e-05	10090.ENSMUSP00000001008,10090.ENSMUSP00000002976,10090.ENSMUSP00000003981,10090.ENSMUSP00000006679,10090.ENSMUSP00000007803,10090.ENSMUSP00000015484,10090.ENSMUSP00000015581,10090.ENSMUSP00000015583,10090.ENSMUSP00000016673,10090.ENSMUSP00000017590,10090.ENSMUSP00000017881,10090.ENSMUSP00000021413,10090.ENSMUSP00000021794,10090.ENSMUSP00000023486,10090.ENSMUSP00000025523,10090.ENSMUSP00000025561…	Ccl3,Il17ra,Il7r,Prtn3,Bcl2l1,Cybb,Gzmb,Ctsg,Il10,C1qtnf1,Mmp9,Nfkbia,Nedd9,Tfrc,Csf1r,Anxa1,Il6,Cd28,Sell,Vcam1,Abca1,Cd38,Pf4,Pglyrp1,Coro1a,Hpx,Elane,Tbc1d8,Cxcr4,Itga2,Chil3,Cd14,Tlr7,Klf1,Itgam,Gpr65,Cxcl2,Icam1,Lyz2,Cd80,Gata3,Epb4.1,Jun,Bcl2l11,Mcf2l,Tnnt2,Fcamr,Cysltr1,Syk,Fcgr3,Pear1,Ly6c2
BTO:0000140	Bone	24	164	0.36	0.0173	10090.ENSMUSP00000017576,10090.ENSMUSP00000017881,10090.ENSMUSP00000020171,10090.ENSMUSP00000021413,10090.ENSMUSP00000025523,10090.ENSMUSP00000025856,10090.ENSMUSP00000026845,10090.ENSMUSP00000027559,10090.ENSMUSP00000028836,10090.ENSMUSP00000029041,10090.ENSMUSP00000029435,10090.ENSMUSP00000029574,10090.ENSMUSP00000030254,10090.ENSMUSP00000032800,10090.ENSMUSP00000034992,10090.ENSMUSP00000044070…	Rbfox3,Mmp9,Ctgf,Nfkbia,Csf1r,Lrp5,Il6,Tnfrsf11a,Bmp2,Fabp4,Dclre1b,Vcam1,Leprot,Tyrobp,Nt5e,March1,Thbs1,Itgam,Fcer1g,Lyz2,Wipi1,Jun,Prg4,Lox
BTO:0001281	Spleen	163	1187	0.34	7.93e-16	10090.ENSMUSP00000000299,10090.ENSMUSP00000002327,10090.ENSMUSP00000003433,10090.ENSMUSP00000003574,10090.ENSMUSP00000003818,10090.ENSMUSP00000004622,10090.ENSMUSP00000005548,10090.ENSMUSP00000005889,10090.ENSMUSP00000006679,10090.ENSMUSP00000014505,10090.ENSMUSP00000015484,10090.ENSMUSP00000015667,10090.ENSMUSP00000016672,10090.ENSMUSP00000016673,10090.ENSMUSP00000017290,10090.ENSMUSP00000017604…	Itgb2,Def6,Mknk2,Cyp4f18,Insig2,Gab2,Hmox1,Vav1,Prtn3,Mertk,Cybb,Ctss,Mapkapk2,Il10,Brca1,Cyba,Serinc3,Mmp9,Mafk,Slc2a4,Arid3a,Apaf1,Rsad2,Rrm2,Itgb3,Nfkbia,Nedd9,Tab1,Slc38a2,Ets2,Ifnar1,Lmbr1l,Clec4n,Pla2g7,Cyp1b1,Pmaip1,Csf1r,Il6,Cd28,Stk17b,Slc11a1,Marco,Sell,Cytip,Cntrl,Siglec1,Procr,Ptpn22,Vcam1,Bcl10,Sh3bgrl3,Fgr,Nos3,Agtrap,Cd38,Fosl2,Plac8,Pf4,Clec1b,Slc2a3,Pglyrp1,Sema4b,Tyrobp,Coro1a,C…
BTO:0000751	Leukocyte	39	300	0.31	0.0044	10090.ENSMUSP00000001008,10090.ENSMUSP00000002976,10090.ENSMUSP00000003981,10090.ENSMUSP00000006679,10090.ENSMUSP00000007803,10090.ENSMUSP00000015484,10090.ENSMUSP00000015581,10090.ENSMUSP00000015583,10090.ENSMUSP00000016673,10090.ENSMUSP00000017881,10090.ENSMUSP00000021413,10090.ENSMUSP00000025523,10090.ENSMUSP00000025561,10090.ENSMUSP00000026845,10090.ENSMUSP00000027165,10090.ENSMUSP00000027871…	Ccl3,Il17ra,Il7r,Prtn3,Bcl2l1,Cybb,Gzmb,Ctsg,Il10,Mmp9,Nfkbia,Csf1r,Anxa1,Il6,Cd28,Sell,Vcam1,Cd38,Elane,Cxcr4,Itga2,Chil3,Cd14,Tlr7,Itgam,Gpr65,Cxcl2,Icam1,Lyz2,Cd80,Gata3,Jun,Bcl2l11,Fcamr,Cysltr1,Syk,Fcgr3,Pear1,Ly6c2
BTO:0001279	Spinal cord	26	203	0.31	0.0483	10090.ENSMUSP00000001008,10090.ENSMUSP00000004173,10090.ENSMUSP00000005548,10090.ENSMUSP00000015484,10090.ENSMUSP00000017576,10090.ENSMUSP00000018361,10090.ENSMUSP00000020024,10090.ENSMUSP00000021413,10090.ENSMUSP00000024238,10090.ENSMUSP00000024791,10090.ENSMUSP00000025523,10090.ENSMUSP00000026076,10090.ENSMUSP00000026845,10090.ENSMUSP00000028045,10090.ENSMUSP00000029435,10090.ENSMUSP00000032800…	Ccl3,Cdip1,Hmox1,Cybb,Rbfox3,Pmp22,Fabp7,Nfkbia,Celsr3,Trem2,Csf1r,Gfra1,Il6,Mrc1,Dclre1b,Tyrobp,Tiprl,C1qb,C1qa,Cd14,Olig1,Itgam,Bicd1,Lyz2,Jun,Lgals3
BTO:0000416	Epithelium	45	358	0.3	0.0028	10090.ENSMUSP00000000395,10090.ENSMUSP00000001319,10090.ENSMUSP00000016673,10090.ENSMUSP00000017290,10090.ENSMUSP00000017881,10090.ENSMUSP00000018094,10090.ENSMUSP00000020171,10090.ENSMUSP00000020617,10090.ENSMUSP00000021413,10090.ENSMUSP00000021796,10090.ENSMUSP00000023835,10090.ENSMUSP00000023840,10090.ENSMUSP00000026076,10090.ENSMUSP00000026845,10090.ENSMUSP00000027871,10090.ENSMUSP00000027874…	Tmprss2,Efnb2,Il10,Brca1,Mmp9,Hnf4a,Ctgf,Flt4,Nfkbia,Edn1,Slc10a2,Cxcl13,Gfra1,Il6,Sell,Sele,Vcam1,Egf,Flt1,Clec1b,Lyve1,Heph,Map1lc3b,Muc16,Stab2,Hamp,S100a8,Agt,Tg,Trpv4,Irf6,Pecam1,Icam1,Epc2,Jun,Slpi,Mkl1,Vwf,Kdr,Trp63,Sgk1,Selp,Chek1,Trpc1,Muc2
BTO:0000763	Lung	141	1144	0.29	2.47e-10	10090.ENSMUSP00000000095,10090.ENSMUSP00000000299,10090.ENSMUSP00000001319,10090.ENSMUSP00000002274,10090.ENSMUSP00000002284,10090.ENSMUSP00000004173,10090.ENSMUSP00000004986,10090.ENSMUSP00000005548,10090.ENSMUSP00000005671,10090.ENSMUSP00000005889,10090.ENSMUSP00000014505,10090.ENSMUSP00000015484,10090.ENSMUSP00000015612,10090.ENSMUSP00000015667,10090.ENSMUSP00000016672,10090.ENSMUSP00000017290…	Tbx2,Itgb2,Efnb2,Napsa,Plaur,Cdip1,Mapk13,Hmox1,Igf1r,Vav1,Mertk,Cybb,Notch4,Ctss,Mapkapk2,Brca1,Cyba,Mafk,Slc2a4,Mmp7,Dpep1,Apaf1,Arg1,Ctgf,Cpm,Sdc1,Itgb3,Nfkbia,Sav1,Emb,Sorbs3,Tab1,Parvb,Gpihbp1,Ets2,Runx1,Il6,Atg16l1,Vcam1,Slc2a1,Nos3,Agtrap,Cd38,Plac8,Trim24,Pglyrp1,Nfkbib,Coro1a,Lyve1,Col4a1,Rab27a,Cyp1a1,Nt5e,Cmklr1,Irs2,Btg1,Npnt,Spon1,Setd7,Mcrs1,Itga9,Fmo2,Thbs1,Gde1,Cdo1,Itga2,Chil3,So…
BTO:0000203	Respiratory system	143	1218	0.27	3.87e-09	10090.ENSMUSP00000000095,10090.ENSMUSP00000000299,10090.ENSMUSP00000001319,10090.ENSMUSP00000002274,10090.ENSMUSP00000002284,10090.ENSMUSP00000004173,10090.ENSMUSP00000004986,10090.ENSMUSP00000005548,10090.ENSMUSP00000005671,10090.ENSMUSP00000005889,10090.ENSMUSP00000014505,10090.ENSMUSP00000015484,10090.ENSMUSP00000015612,10090.ENSMUSP00000015667,10090.ENSMUSP00000016672,10090.ENSMUSP00000017290…	Tbx2,Itgb2,Efnb2,Napsa,Plaur,Cdip1,Mapk13,Hmox1,Igf1r,Vav1,Mertk,Cybb,Notch4,Ctss,Mapkapk2,Brca1,Cyba,Mafk,Slc2a4,Mmp7,Dpep1,Apaf1,Arg1,Ctgf,Cpm,Sdc1,Itgb3,Nfkbia,Sav1,Emb,Sorbs3,Tab1,Parvb,Gpihbp1,Ets2,Runx1,Il6,Atg16l1,Vcam1,Slc2a1,Nos3,Agtrap,Cd38,Plac8,Trim24,Pglyrp1,Nfkbib,Coro1a,Lyve1,Col4a1,Rab27a,Cyp1a1,Nt5e,Cmklr1,Irs2,Btg1,Npnt,Spon1,Ofd1,Setd7,Mcrs1,Itga9,Fmo2,Thbs1,Gde1,Cdo1,Itga2,Chi…
BTO:0000088	Cardiovascular system	127	1088	0.27	6.42e-08	10090.ENSMUSP00000001319,10090.ENSMUSP00000001963,10090.ENSMUSP00000003635,10090.ENSMUSP00000003818,10090.ENSMUSP00000004172,10090.ENSMUSP00000005829,10090.ENSMUSP00000008579,10090.ENSMUSP00000016673,10090.ENSMUSP00000017576,10090.ENSMUSP00000017851,10090.ENSMUSP00000017881,10090.ENSMUSP00000018710,10090.ENSMUSP00000019422,10090.ENSMUSP00000019721,10090.ENSMUSP00000020171,10090.ENSMUSP00000020217…	Efnb2,Ace,Ier3,Insig2,Hmox2,Ampd3,Rdh13,Il10,Rbfox3,Serinc3,Mmp9,Slc2a4,Dpep1,Pdk4,Ctgf,Nudt4,Flt4,Bzw2,Map2k6,Nfkbia,Edn1,Sorbs3,Parvb,Gpihbp1,Hrg,Ets2,Got1,Il6,Epha4,Atg16l1,Fh1,Apcs,Sell,Sele,Siglec1,Fabp4,Vcam1,Abca1,Sh3bgrl3,Nos3,Agtrap,Cd38,Atp2a2,Flt1,Clec1b,Kcnj8,Slc2a3,Dmpk,Coro1a,Lyve1,Col4a1,Mcam,Nt5e,Cmklr1,Strip2,C1qc,Atg14,Atp1a1,Adrb1,Fndc3b,Gata6,Dsc2,Mcrs1,March1,Itga9,Sh3pxd2b,F…
BTO:0000570	Hematopoietic system	248	2151	0.26	4.19e-16	10090.ENSMUSP00000000299,10090.ENSMUSP00000001008,10090.ENSMUSP00000001109,10090.ENSMUSP00000001583,10090.ENSMUSP00000001963,10090.ENSMUSP00000002327,10090.ENSMUSP00000002976,10090.ENSMUSP00000003433,10090.ENSMUSP00000003574,10090.ENSMUSP00000003818,10090.ENSMUSP00000003981,10090.ENSMUSP00000004622,10090.ENSMUSP00000004728,10090.ENSMUSP00000005548,10090.ENSMUSP00000005829,10090.ENSMUSP00000005889…	Itgb2,Ccl3,Mfsd10,Ell2,Ace,Def6,Il17ra,Mknk2,Cyp4f18,Insig2,Il7r,Gab2,Cd33,Hmox1,Ampd3,Vav1,Prtn3,Bcl2l1,Mertk,Cybb,Gzmb,Ctsg,Ctss,Mapkapk2,Il10,Brca1,C1qtnf1,Cyba,Serinc3,Mmp9,Mafk,Slc2a4,Arid3a,Apaf1,Socs2,Flt4,Sdc1,Map2k6,Rsad2,Rrm2,Itgb3,Nfkbia,Sav1,Nedd9,Edn1,Emb,Pspc1,Tab1,Parvb,Slc38a2,Tfrc,Hrg,Ets2,Ifnar1,Lmbr1l,Cxcl13,Clec4n,Chd1,Pla2g7,Cyp1b1,Pmaip1,Csf1r,Anxa1,Lpxn,Rabgef1,Il6,Cd28,Stk…
BTO:0005810	Immune system	243	2165	0.25	1.45e-14	10090.ENSMUSP00000000299,10090.ENSMUSP00000001008,10090.ENSMUSP00000001109,10090.ENSMUSP00000001156,10090.ENSMUSP00000001583,10090.ENSMUSP00000002180,10090.ENSMUSP00000002284,10090.ENSMUSP00000002327,10090.ENSMUSP00000002976,10090.ENSMUSP00000003433,10090.ENSMUSP00000003574,10090.ENSMUSP00000003818,10090.ENSMUSP00000003981,10090.ENSMUSP00000004622,10090.ENSMUSP00000005548,10090.ENSMUSP00000005829…	Itgb2,Ccl3,Mfsd10,Cfp,Ell2,Spi1,Plaur,Def6,Il17ra,Mknk2,Cyp4f18,Insig2,Il7r,Gab2,Hmox1,Ampd3,Vav1,Prtn3,Bcl2l1,Mertk,Cybb,Gzmb,Ctss,Mapkapk2,Il10,Brca1,Rbfox3,Cyba,Serinc3,Mmp9,Mafk,Slc2a4,Ccl4,Arid3a,Fabp7,Apaf1,Arg1,Socs2,Sdc1,Map2k6,Rsad2,Rrm2,Itgb3,Nfkbia,Sav1,Nedd9,Emb,Pspc1,Tab1,Slc38a2,Ets2,Ifnar1,Lmbr1l,Cxcl13,Clec4n,Chd1,Pla2g7,Trem2,Cyp1b1,Hbegf,Pmaip1,Csf1r,Anxa1,Lpxn,Msr1,Rabgef1,Il6,…
BTO:0000753	Lymphoid tissue	208	1858	0.25	4.9e-12	10090.ENSMUSP00000000299,10090.ENSMUSP00000001109,10090.ENSMUSP00000001583,10090.ENSMUSP00000002327,10090.ENSMUSP00000002976,10090.ENSMUSP00000003433,10090.ENSMUSP00000003574,10090.ENSMUSP00000003818,10090.ENSMUSP00000003981,10090.ENSMUSP00000004622,10090.ENSMUSP00000005548,10090.ENSMUSP00000005889,10090.ENSMUSP00000006679,10090.ENSMUSP00000007803,10090.ENSMUSP00000014505,10090.ENSMUSP00000015484…	Itgb2,Mfsd10,Ell2,Def6,Il17ra,Mknk2,Cyp4f18,Insig2,Il7r,Gab2,Hmox1,Vav1,Prtn3,Bcl2l1,Mertk,Cybb,Gzmb,Ctss,Mapkapk2,Il10,Brca1,Cyba,Serinc3,Mmp9,Mafk,Slc2a4,Arid3a,Apaf1,Socs2,Sdc1,Map2k6,Rsad2,Rrm2,Itgb3,Nfkbia,Sav1,Nedd9,Emb,Pspc1,Tab1,Slc38a2,Ets2,Ifnar1,Lmbr1l,Cxcl13,Clec4n,Chd1,Pla2g7,Cyp1b1,Pmaip1,Csf1r,Anxa1,Lpxn,Il6,Cd28,Stk17b,Slc11a1,Igfbp5,Marco,Sell,Cytip,Cntrl,Siglec1,Rassf2,Procr,Nmd…
BTO:0000562	Heart	110	980	0.25	5.46e-06	10090.ENSMUSP00000001319,10090.ENSMUSP00000001963,10090.ENSMUSP00000003635,10090.ENSMUSP00000004172,10090.ENSMUSP00000005829,10090.ENSMUSP00000017851,10090.ENSMUSP00000017881,10090.ENSMUSP00000018710,10090.ENSMUSP00000019422,10090.ENSMUSP00000019721,10090.ENSMUSP00000020171,10090.ENSMUSP00000020217,10090.ENSMUSP00000020617,10090.ENSMUSP00000020856,10090.ENSMUSP00000020949,10090.ENSMUSP00000021413…	Efnb2,Ace,Ier3,Hmox2,Ampd3,Serinc3,Mmp9,Slc2a4,Dpep1,Pdk4,Ctgf,Nudt4,Flt4,Bzw2,Map2k6,Nfkbia,Edn1,Sorbs3,Parvb,Hrg,Ets2,Got1,Il6,Epha4,Atg16l1,Fh1,Apcs,Sele,Siglec1,Fabp4,Vcam1,Sh3bgrl3,Nos3,Agtrap,Cd38,Atp2a2,Flt1,Clec1b,Kcnj8,Slc2a3,Dmpk,Coro1a,Lyve1,Col4a1,Nt5e,Cmklr1,Strip2,C1qc,Atg14,Atp1a1,Adrb1,Fndc3b,Gata6,Dsc2,Mcrs1,Itga9,Thbs1,Ptprm,Stab2,Tmem201,Pptc7,Chil3,S100a8,Junb,Klf2,Agt,Ackr3,J…
BTO:0000156	Brown adipose tissue	56	501	0.25	0.0057	10090.ENSMUSP00000002360,10090.ENSMUSP00000003433,10090.ENSMUSP00000005829,10090.ENSMUSP00000008878,10090.ENSMUSP00000018710,10090.ENSMUSP00000019721,10090.ENSMUSP00000020165,10090.ENSMUSP00000021028,10090.ENSMUSP00000023050,10090.ENSMUSP00000023243,10090.ENSMUSP00000026845,10090.ENSMUSP00000027512,10090.ENSMUSP00000029017,10090.ENSMUSP00000029041,10090.ENSMUSP00000030044,10090.ENSMUSP00000030834…	Angptl4,Mknk2,Ampd3,Gprc5b,Slc2a4,Pdk4,Pde7b,Itgb3,Tab1,Gpihbp1,Il6,Atg16l1,Pck1,Fabp4,Orm1,Nos3,Cd38,Pglyrp1,Cmklr1,Thbs1,C1qa,Pptc7,Kcnb1,Tgfbr2,Klf2,Lrrc8c,Itgam,Ackr3,Amy1,Lpin1,Myom1,Gnai1,Ppargc1b,Gpx3,Abcc9,Arl15,Slc16a10,Abhd15,Map3k5,Itga7,Cd93,Stxbp3a,Cntfr,Sult1a1,Pdp1,Slc1a5,Vcan,Vwf,Cd163,Kdr,Gpr116,Dyrk1a,Ppargc1a,Pnpla2,Klf3,Ncf2
BTO:0001487	Adipose tissue	76	701	0.23	0.0012	10090.ENSMUSP00000000299,10090.ENSMUSP00000002360,10090.ENSMUSP00000003433,10090.ENSMUSP00000003635,10090.ENSMUSP00000005829,10090.ENSMUSP00000008878,10090.ENSMUSP00000018710,10090.ENSMUSP00000019721,10090.ENSMUSP00000020165,10090.ENSMUSP00000020629,10090.ENSMUSP00000021028,10090.ENSMUSP00000022682,10090.ENSMUSP00000023050,10090.ENSMUSP00000023243,10090.ENSMUSP00000026845,10090.ENSMUSP00000027512…	Itgb2,Angptl4,Mknk2,Ier3,Ampd3,Gprc5b,Slc2a4,Pdk4,Pde7b,Gfpt2,Itgb3,Sorbs3,Tab1,Gpihbp1,Il6,Atg16l1,Siglec1,Pck1,Fabp4,Orm1,Nos3,Cd38,Pglyrp1,Coro1a,Treh,Nt5e,Cmklr1,Acss3,Fndc3b,Thbs1,C1qa,Pptc7,Kcnb1,Lemd2,Tgfbr2,Klf2,Lrrc8c,Itgam,Ackr3,Fseg,Amy1,Lpin1,Ano6,Myom1,Gnai1,Ppargc1b,Gpx3,Abcc9,Arl15,Slc16a10,Abhd15,Map3k5,Itga7,Cd93,Stxbp3a,Robo4,Cntfr,Sult1a1,Cd300lg,Pdp1,Slc43a2,Slc1a5,Vcan,Cldn15…
BTO:0000634	Integument	62	579	0.23	0.0069	10090.ENSMUSP00000000395,10090.ENSMUSP00000001319,10090.ENSMUSP00000016673,10090.ENSMUSP00000017290,10090.ENSMUSP00000017576,10090.ENSMUSP00000017881,10090.ENSMUSP00000018094,10090.ENSMUSP00000018710,10090.ENSMUSP00000020171,10090.ENSMUSP00000020617,10090.ENSMUSP00000020704,10090.ENSMUSP00000021413,10090.ENSMUSP00000021527,10090.ENSMUSP00000021796,10090.ENSMUSP00000021933,10090.ENSMUSP00000022971…	Tmprss2,Efnb2,Il10,Brca1,Rbfox3,Mmp9,Hnf4a,Slc2a4,Ctgf,Flt4,Igfbp1,Nfkbia,Prkch,Edn1,Ctsl,Myc,Slc10a2,Cxcl13,Ovol1,Gfra1,Il6,Sell,Sele,Fabp4,Vcam1,Egf,Flt1,Clec1b,Lyve1,Heph,Map1lc3b,Muc16,Cyp1a1,Vav3,Wnt4,Stab2,Cxcr4,Hamp,S100a8,Agt,Tg,Trpv4,Irf6,Chst15,Pecam1,Icam1,Sybu,Epc2,Susd2,Jun,Klf4,Slpi,Mkl1,Vwf,Kdr,Trp63,Sgk1,Selp,Pnpla2,Chek1,Trpc1,Muc2
BTO:0001486	Skeletal system	52	506	0.21	0.0396	10090.ENSMUSP00000001824,10090.ENSMUSP00000003659,10090.ENSMUSP00000003818,10090.ENSMUSP00000004173,10090.ENSMUSP00000006570,10090.ENSMUSP00000016673,10090.ENSMUSP00000017576,10090.ENSMUSP00000017851,10090.ENSMUSP00000017881,10090.ENSMUSP00000018710,10090.ENSMUSP00000020171,10090.ENSMUSP00000020911,10090.ENSMUSP00000021413,10090.ENSMUSP00000022242,10090.ENSMUSP00000022986,10090.ENSMUSP00000023486…	Folh1,Comp,Insig2,Cdip1,Adamts4,Il10,Rbfox3,Serinc3,Mmp9,Slc2a4,Ctgf,Sdc1,Nfkbia,Emb,Fbxo32,Tfrc,Adamts1,Csf1r,Lrp5,Il6,Tnfrsf11a,Cytip,Bmp2,Fabp4,Dclre1b,Vcam1,Bcl10,Leprot,Cd38,Tyrobp,Nt5e,Rhod,March1,Thbs1,Cxcr4,Chil3,Itgam,Fcer1g,Pecam1,Lyz2,Wipi1,Nle1,Jun,Fam214b,Mkl1,Suv420h1,Arid5a,Glt1d1,Ppargc1a,Prg4,Lox,Oser1
BTO:0001491	Viscus	398	3991	0.2	2.15e-17	10090.ENSMUSP00000000095,10090.ENSMUSP00000000299,10090.ENSMUSP00000000314,10090.ENSMUSP00000000543,10090.ENSMUSP00000001122,10090.ENSMUSP00000001583,10090.ENSMUSP00000001672,10090.ENSMUSP00000001720,10090.ENSMUSP00000001824,10090.ENSMUSP00000001963,10090.ENSMUSP00000002274,10090.ENSMUSP00000002327,10090.ENSMUSP00000002360,10090.ENSMUSP00000002846,10090.ENSMUSP00000003433,10090.ENSMUSP00000003574…	Tbx2,Itgb2,Cdh4,Grasp,Slc13a2,Ell2,Ifrd1,Tat,Folh1,Ace,Napsa,Def6,Angptl4,Gnmt,Mknk2,Cyp4f18,Ier3,Insig2,Gab2,Aqp1,Hmox1,Igf1r,Vav1,Prtn3,Akr1b7,Mertk,Stc1,Tppp3,Gata2,Cybb,Ctss,Lbp,Mapkapk2,Il10,Sdc4,Brca1,Rbfox3,Cyba,Serinc3,Mmp9,Hnf4a,Mafk,Pmp22,Slc2a4,Dpep1,Arid3a,Fabp7,Apaf1,Arg1,Ctgf,Nudt4,Avpr1a,Cpm,Igfbp3,Igfbp1,Sdc1,Rsad2,Rrm2,Itgb3,Per1,Nfkbia,Sav1,Arg2,Lgmn,Ppp4r4,Abcd4,Nedd9,Edn1,Eci3…
BTO:0000671	Kidney	140	1453	0.18	0.00019	10090.ENSMUSP00000000095,10090.ENSMUSP00000001122,10090.ENSMUSP00000001824,10090.ENSMUSP00000001963,10090.ENSMUSP00000002274,10090.ENSMUSP00000003635,10090.ENSMUSP00000004774,10090.ENSMUSP00000005671,10090.ENSMUSP00000014505,10090.ENSMUSP00000015667,10090.ENSMUSP00000017153,10090.ENSMUSP00000017576,10090.ENSMUSP00000017604,10090.ENSMUSP00000018094,10090.ENSMUSP00000018710,10090.ENSMUSP00000019422…	Tbx2,Slc13a2,Folh1,Ace,Napsa,Ier3,Aqp1,Igf1r,Mertk,Ctss,Sdc4,Rbfox3,Cyba,Hnf4a,Slc2a4,Dpep1,Fabp7,Arg1,Ctgf,Nudt4,Avpr1a,Cpm,Rrm2,Itgb3,Per1,Sav1,Arg2,Abcd4,Edn1,Eci3,Emb,Sorbs3,Tab1,Miox,Ets2,Slc4a8,Slc10a2,Slc3a1,Spink3,Pmaip1,Baiap2,Igfbp5,Atg16l1,Hipk3,Pck1,Procr,Vcam1,Bcl10,Slc2a1,Sh3bgrl3,Nos3,Agtrap,Cd38,Plac8,Aass,Trim24,Kcnj8,Slc25a15,Col4a1,Sall1,Slc12a3,Treh,Nt5e,Vipr1,Mab21l4,Rhod,Cmk…
BTO:0001493	Trunk	76	791	0.18	0.0224	10090.ENSMUSP00000003433,10090.ENSMUSP00000003981,10090.ENSMUSP00000004172,10090.ENSMUSP00000004986,10090.ENSMUSP00000008350,10090.ENSMUSP00000008462,10090.ENSMUSP00000016673,10090.ENSMUSP00000017290,10090.ENSMUSP00000017576,10090.ENSMUSP00000018710,10090.ENSMUSP00000019071,10090.ENSMUSP00000019386,10090.ENSMUSP00000020215,10090.ENSMUSP00000020911,10090.ENSMUSP00000021413,10090.ENSMUSP00000021794…	Mknk2,Il7r,Hmox2,Mapk13,Cers4,Relt,Il10,Brca1,Rbfox3,Slc2a4,Ccl6,Ripk4,Socs2,Sdc1,Nfkbia,Nedd9,Emb,Adamts1,Pmaip1,Csf1r,Ms4a6d,Pcsk5,Tma16,Il6,Ccr1,Cd28,Tnfrsf11a,Sell,Bmp2,Fabp4,Nmd3,Vcam1,Egf,Trp53inp1,Srrd,Ccng2,Pglyrp1,Mpzl2,Cacna1b,Atg14,Hnrnpa1,March1,Gde1,Topors,Hps4,Spry1,Cd14,Socs3,Sfxn3,Aff1,Agt,B4galt6,Itgam,Tg,Trpv4,Ear2,Gpr65,Chil1,Lyz2,Susd2,Klf4,Slpi,Mkl1,Gpcpd1,Bcl2l11,Gpm6b,Arhga…
BTO:0000431	Excretory gland	180	1940	0.17	5.91e-05	10090.ENSMUSP00000000095,10090.ENSMUSP00000001122,10090.ENSMUSP00000001583,10090.ENSMUSP00000001824,10090.ENSMUSP00000001963,10090.ENSMUSP00000002274,10090.ENSMUSP00000003635,10090.ENSMUSP00000004774,10090.ENSMUSP00000004986,10090.ENSMUSP00000005671,10090.ENSMUSP00000008350,10090.ENSMUSP00000014505,10090.ENSMUSP00000015667,10090.ENSMUSP00000017153,10090.ENSMUSP00000017290,10090.ENSMUSP00000017576…	Tbx2,Slc13a2,Ell2,Folh1,Ace,Napsa,Ier3,Aqp1,Mapk13,Igf1r,Cers4,Mertk,Ctss,Sdc4,Brca1,Rbfox3,Cyba,Hnf4a,Mafk,Slc2a4,Ccl6,Ripk4,Dpep1,Fabp7,Arg1,Ctgf,Nudt4,Avpr1a,Cpm,Sdc1,Rrm2,Itgb3,Per1,Sav1,Arg2,Abcd4,Nedd9,Edn1,Eci3,Emb,Sorbs3,Tab1,Miox,Adamts1,Ets2,Slc4a8,Slc10a2,Slc22a3,Slc3a1,Spink3,Pmaip1,Baiap2,Tma16,Ccr1,Igfbp5,Atg16l1,Tnfrsf11a,Hipk3,Pck1,Fabp4,Procr,Nmd3,Vcam1,Egf,Bcl10,Slc2a1,Sh3bgrl3,…
BTO:0003092	Urinary system	145	1544	0.17	0.00042	10090.ENSMUSP00000000095,10090.ENSMUSP00000001122,10090.ENSMUSP00000001824,10090.ENSMUSP00000001963,10090.ENSMUSP00000002274,10090.ENSMUSP00000003635,10090.ENSMUSP00000004774,10090.ENSMUSP00000005671,10090.ENSMUSP00000014505,10090.ENSMUSP00000015667,10090.ENSMUSP00000017153,10090.ENSMUSP00000017576,10090.ENSMUSP00000017604,10090.ENSMUSP00000018094,10090.ENSMUSP00000018710,10090.ENSMUSP00000019422…	Tbx2,Slc13a2,Folh1,Ace,Napsa,Ier3,Aqp1,Igf1r,Mertk,Ctss,Sdc4,Rbfox3,Cyba,Hnf4a,Slc2a4,Dpep1,Fabp7,Arg1,Ctgf,Nudt4,Avpr1a,Cpm,Rrm2,Itgb3,Per1,Sav1,Arg2,Abcd4,Edn1,Eci3,Emb,Sorbs3,Tab1,Miox,Ets2,Slc4a8,Slc10a2,Slc3a1,Spink3,Pmaip1,Baiap2,Igfbp5,Atg16l1,Hipk3,Pck1,Procr,Vcam1,Bcl10,Slc2a1,Sh3bgrl3,Nos3,Agtrap,Cd38,Plac8,Aass,Trim24,Kcnj8,Slc25a15,Col4a1,Sall1,Slc12a3,Treh,Nt5e,Vipr1,Mab21l4,Rhod,Cmk…
BTO:0001244	Urinary tract	145	1554	0.17	0.00055	10090.ENSMUSP00000000095,10090.ENSMUSP00000001122,10090.ENSMUSP00000001824,10090.ENSMUSP00000001963,10090.ENSMUSP00000002274,10090.ENSMUSP00000003635,10090.ENSMUSP00000004774,10090.ENSMUSP00000005671,10090.ENSMUSP00000014505,10090.ENSMUSP00000015667,10090.ENSMUSP00000017153,10090.ENSMUSP00000017576,10090.ENSMUSP00000017604,10090.ENSMUSP00000018094,10090.ENSMUSP00000018710,10090.ENSMUSP00000019422…	Tbx2,Slc13a2,Folh1,Ace,Napsa,Ier3,Aqp1,Igf1r,Mertk,Ctss,Sdc4,Rbfox3,Cyba,Hnf4a,Slc2a4,Dpep1,Fabp7,Arg1,Ctgf,Nudt4,Avpr1a,Cpm,Rrm2,Itgb3,Per1,Sav1,Arg2,Abcd4,Edn1,Eci3,Emb,Sorbs3,Tab1,Miox,Ets2,Slc4a8,Slc10a2,Slc3a1,Spink3,Pmaip1,Baiap2,Igfbp5,Atg16l1,Hipk3,Pck1,Procr,Vcam1,Bcl10,Slc2a1,Sh3bgrl3,Nos3,Agtrap,Cd38,Plac8,Aass,Trim24,Kcnj8,Slc25a15,Col4a1,Sall1,Slc12a3,Treh,Nt5e,Vipr1,Mab21l4,Rhod,Cmk…
BTO:0000345	Digestive gland	184	2031	0.16	0.00018	10090.ENSMUSP00000000299,10090.ENSMUSP00000000314,10090.ENSMUSP00000001672,10090.ENSMUSP00000001720,10090.ENSMUSP00000002360,10090.ENSMUSP00000002846,10090.ENSMUSP00000003818,10090.ENSMUSP00000004774,10090.ENSMUSP00000005548,10090.ENSMUSP00000015197,10090.ENSMUSP00000015667,10090.ENSMUSP00000016168,10090.ENSMUSP00000016672,10090.ENSMUSP00000016673,10090.ENSMUSP00000017153,10090.ENSMUSP00000017604…	Itgb2,Cdh4,Ifrd1,Tat,Angptl4,Gnmt,Insig2,Aqp1,Hmox1,Gata2,Ctss,Lbp,Mapkapk2,Il10,Sdc4,Cyba,Serinc3,Hnf4a,Mafk,Slc2a4,Dpep1,Arg1,Ctgf,Avpr1a,Igfbp3,Igfbp1,Sdc1,Rrm2,Itgb3,Arg2,Ppp4r4,Ctsl,Fam134b,Tab1,Slc38a2,Slc38a4,Ahsg,Hrg,Slc10a2,Slc3a1,Spink3,Lrp5,Cyp26a1,Cyp2c39,Got1,Baiap2,Il6,Cps1,Agxt,Atg16l1,Fh1,Apcs,Fmo3,Siglec1,Pck1,Nmd3,Tm4sf4,Crtc2,Vcam1,Pla2g12a,Tdo2,Bcl10,Abca1,Leprot,Tnfrsf1b,Nos3…
BTO:0000759	Liver	137	1546	0.15	0.0061	10090.ENSMUSP00000001720,10090.ENSMUSP00000002360,10090.ENSMUSP00000002846,10090.ENSMUSP00000003818,10090.ENSMUSP00000004774,10090.ENSMUSP00000005548,10090.ENSMUSP00000015197,10090.ENSMUSP00000015667,10090.ENSMUSP00000016168,10090.ENSMUSP00000016672,10090.ENSMUSP00000016673,10090.ENSMUSP00000017153,10090.ENSMUSP00000017604,10090.ENSMUSP00000017851,10090.ENSMUSP00000018094,10090.ENSMUSP00000018287…	Tat,Angptl4,Gnmt,Insig2,Aqp1,Hmox1,Gata2,Ctss,Lbp,Mapkapk2,Il10,Sdc4,Cyba,Serinc3,Hnf4a,Mafk,Slc2a4,Arg1,Ctgf,Avpr1a,Igfbp3,Igfbp1,Sdc1,Itgb3,Ctsl,Slc38a4,Ahsg,Hrg,Slc10a2,Slc3a1,Lrp5,Cyp26a1,Cyp2c39,Got1,Baiap2,Il6,Cps1,Agxt,Atg16l1,Fh1,Apcs,Fmo3,Siglec1,Pck1,Nmd3,Tm4sf4,Crtc2,Vcam1,Pla2g12a,Tdo2,Bcl10,Abca1,Tnfrsf1b,Nos3,Agtrap,Cd38,Atp2a2,Aass,Cyp3a13,Trim24,Klf15,Coro1a,Hpx,Heph,Slc25a15,Fgl1…
BTO:0000000	Tissues, cell types and enzyme sources	777	9281	0.12	4.83e-20	10090.ENSMUSP00000000095,10090.ENSMUSP00000000291,10090.ENSMUSP00000000299,10090.ENSMUSP00000000314,10090.ENSMUSP00000000395,10090.ENSMUSP00000000543,10090.ENSMUSP00000001008,10090.ENSMUSP00000001109,10090.ENSMUSP00000001122,10090.ENSMUSP00000001156,10090.ENSMUSP00000001319,10090.ENSMUSP00000001583,10090.ENSMUSP00000001672,10090.ENSMUSP00000001720,10090.ENSMUSP00000001824,10090.ENSMUSP00000001963…	Tbx2,Mnt,Itgb2,Cdh4,Tmprss2,Grasp,Ccl3,Mfsd10,Slc13a2,Cfp,Efnb2,Ell2,Ifrd1,Tat,Folh1,Ace,Esam,Spi1,Napsa,Plaur,Def6,Angptl4,Gnmt,Il17ra,Mknk2,Rnd1,Cyp4f18,Ier3,Comp,Tgfb3,Insig2,Il7r,Hmox2,Cdip1,Gab2,Cd33,Aqp1,Mapk13,Hmox1,Igf1r,Ampd3,Vav1,Adamts4,Prtn3,Akr1b7,Bcl2l1,Cers4,Relt,Rdh13,Gprc5b,Syn2,Gnat1,Clip3,Mertk,Stc1,Tppp3,Gata2,Sash1,Cybb,Gzmb,Ctsg,Notch4,Hivep2,Ctss,Lbp,Mapkapk2,Il10,Sdc4,Brca…
BTO:0001489	Whole body	771	9158	0.12	4.83e-20	10090.ENSMUSP00000000095,10090.ENSMUSP00000000291,10090.ENSMUSP00000000299,10090.ENSMUSP00000000314,10090.ENSMUSP00000000395,10090.ENSMUSP00000000543,10090.ENSMUSP00000001008,10090.ENSMUSP00000001109,10090.ENSMUSP00000001122,10090.ENSMUSP00000001156,10090.ENSMUSP00000001319,10090.ENSMUSP00000001583,10090.ENSMUSP00000001672,10090.ENSMUSP00000001720,10090.ENSMUSP00000001824,10090.ENSMUSP00000001963…	Tbx2,Mnt,Itgb2,Cdh4,Tmprss2,Grasp,Ccl3,Mfsd10,Slc13a2,Cfp,Efnb2,Ell2,Ifrd1,Tat,Folh1,Ace,Esam,Spi1,Napsa,Plaur,Def6,Angptl4,Gnmt,Il17ra,Mknk2,Rnd1,Cyp4f18,Ier3,Comp,Tgfb3,Insig2,Il7r,Hmox2,Cdip1,Gab2,Cd33,Aqp1,Mapk13,Hmox1,Igf1r,Ampd3,Vav1,Adamts4,Prtn3,Akr1b7,Bcl2l1,Cers4,Relt,Rdh13,Gprc5b,Syn2,Gnat1,Clip3,Mertk,Stc1,Tppp3,Gata2,Sash1,Cybb,Gzmb,Ctsg,Notch4,Hivep2,Ctss,Lbp,Mapkapk2,Il10,Sdc4,Brca…
BTO:0000522	Gland	434	5187	0.12	5.94e-08	10090.ENSMUSP00000000095,10090.ENSMUSP00000000299,10090.ENSMUSP00000000314,10090.ENSMUSP00000000395,10090.ENSMUSP00000000543,10090.ENSMUSP00000001122,10090.ENSMUSP00000001583,10090.ENSMUSP00000001672,10090.ENSMUSP00000001720,10090.ENSMUSP00000001824,10090.ENSMUSP00000001963,10090.ENSMUSP00000002274,10090.ENSMUSP00000002360,10090.ENSMUSP00000002846,10090.ENSMUSP00000003433,10090.ENSMUSP00000003635…	Tbx2,Itgb2,Cdh4,Tmprss2,Grasp,Slc13a2,Ell2,Ifrd1,Tat,Folh1,Ace,Napsa,Angptl4,Gnmt,Mknk2,Ier3,Comp,Tgfb3,Insig2,Il7r,Cdip1,Aqp1,Mapk13,Hmox1,Igf1r,Akr1b7,Cers4,Relt,Syn2,Mertk,Gata2,Notch4,Ctss,Lbp,Mapkapk2,Il10,Sdc4,Brca1,Rbfox3,Cyba,Serinc3,Hnf4a,Mafk,Slc2a4,Mmp7,Ccl6,Ripk4,Dpep1,Arid3a,Fabp7,Apaf1,Arg1,Ctgf,Socs2,Nudt4,Avpr1a,Cpm,Igfbp3,Igfbp1,Sdc1,Rrm2,Itgb3,Per1,Nfkbia,Sav1,Arg2,Ppp4r4,Abcd4,…
BTO:0000421	Connective tissue	156	1868	0.12	0.0217	10090.ENSMUSP00000000299,10090.ENSMUSP00000002360,10090.ENSMUSP00000003433,10090.ENSMUSP00000003635,10090.ENSMUSP00000003659,10090.ENSMUSP00000004622,10090.ENSMUSP00000005829,10090.ENSMUSP00000005889,10090.ENSMUSP00000006570,10090.ENSMUSP00000008878,10090.ENSMUSP00000016673,10090.ENSMUSP00000017290,10090.ENSMUSP00000017576,10090.ENSMUSP00000017881,10090.ENSMUSP00000018710,10090.ENSMUSP00000019721…	Itgb2,Angptl4,Mknk2,Ier3,Comp,Gab2,Ampd3,Vav1,Adamts4,Gprc5b,Il10,Brca1,Rbfox3,Mmp9,Slc2a4,Pdk4,Pde7b,Ctgf,Tbc1d15,Gfpt2,Igfbp1,Rrm2,Itgb3,Nfkbia,Sorbs3,Myc,Tab1,Slc38a2,Gpihbp1,Tfrc,Adamts1,Runx1,Emilin2,Csf1r,Anxa1,Lpxn,Lrp5,Cyp17a1,Nab2,Il6,Atg16l1,Tnfrsf11a,Fh1,Siglec1,Bmp2,Pck1,Fabp4,Dclre1b,Vcam1,Orm1,Leprot,Map3k6,Nos3,Cd38,Fosl2,Igf2bp3,Pglyrp1,Tyrobp,Smg1,Coro1a,Slc7a6,Treh,Nt5e,Dync1li1…
BTO:0001488	Endocrine gland	364	4420	0.11	1.26e-05	10090.ENSMUSP00000000299,10090.ENSMUSP00000000314,10090.ENSMUSP00000000395,10090.ENSMUSP00000001583,10090.ENSMUSP00000001672,10090.ENSMUSP00000001720,10090.ENSMUSP00000002360,10090.ENSMUSP00000002846,10090.ENSMUSP00000003433,10090.ENSMUSP00000003659,10090.ENSMUSP00000003687,10090.ENSMUSP00000003818,10090.ENSMUSP00000003981,10090.ENSMUSP00000004173,10090.ENSMUSP00000004774,10090.ENSMUSP00000004986…	Itgb2,Cdh4,Tmprss2,Ell2,Ifrd1,Tat,Angptl4,Gnmt,Mknk2,Comp,Tgfb3,Insig2,Il7r,Cdip1,Aqp1,Mapk13,Hmox1,Igf1r,Akr1b7,Cers4,Relt,Syn2,Mertk,Gata2,Notch4,Ctss,Lbp,Mapkapk2,Il10,Sdc4,Brca1,Cyba,Serinc3,Hnf4a,Mafk,Slc2a4,Ccl6,Ripk4,Dpep1,Arid3a,Fabp7,Apaf1,Arg1,Ctgf,Socs2,Avpr1a,Igfbp3,Igfbp1,Sdc1,Rrm2,Itgb3,Per1,Nfkbia,Arg2,Ppp4r4,Nedd9,Ctsl,Emb,Fst,Pspc1,Scara5,Sorbs3,Fam134b,Myc,Tab1,Slc38a2,Slc38a4,B…
BTO:0003091	Urogenital system	292	3755	0.09	0.0087	10090.ENSMUSP00000000095,10090.ENSMUSP00000000395,10090.ENSMUSP00000001122,10090.ENSMUSP00000001319,10090.ENSMUSP00000001583,10090.ENSMUSP00000001824,10090.ENSMUSP00000001963,10090.ENSMUSP00000002274,10090.ENSMUSP00000003635,10090.ENSMUSP00000003659,10090.ENSMUSP00000003687,10090.ENSMUSP00000003818,10090.ENSMUSP00000004173,10090.ENSMUSP00000004774,10090.ENSMUSP00000004986,10090.ENSMUSP00000005548…	Tbx2,Tmprss2,Slc13a2,Efnb2,Ell2,Folh1,Ace,Napsa,Ier3,Comp,Tgfb3,Insig2,Cdip1,Aqp1,Mapk13,Hmox1,Igf1r,Akr1b7,Cers4,Mertk,Notch4,Ctss,Lbp,Sdc4,Brca1,Rbfox3,Cyba,Serinc3,Hnf4a,Slc2a4,Ccl6,Ripk4,Dpep1,Arid3a,Fabp7,Apaf1,Arg1,Nedd1,Ctgf,Nudt4,Avpr1a,Cpm,Igfbp1,Sdc1,Rrm2,Itgb3,Per1,Nfkbia,Sav1,Arg2,Abcd4,Nedd9,Edn1,Eci3,Emb,Fst,Pspc1,Scara5,Bin3,Sorbs3,Myc,Tab1,Miox,Btg3,Adamts1,Ets2,Slc4a8,Slc10a2,Slc…
